# Supplementary material for: Decoding dynamic interactions between EGFR‐TKD and DAC through computational and experimental approaches: A novel breakthrough in lung melanoma treatment
Source: J Cell Mol Med. 2024 Apr 29;28(9):e18263. doi: 10.1111/jcmm.18263 (PMC11058330; doi:10.1111/jcmm.18263)
Supplement: Supplementary file 2 — Data S1. [file JCMM-28-e18263-s001.zip]

Archive with 15 entries (15 files):
- R10-ROS.pdf
- R11-Colony Formation Assay.pdf
- R12-EGFR Expression.pdf
- R1-CTX-DFT
- R2-Erlotinb-DFT
- R3_Molecular-Dockings.csv
- R4_CTX-1_TKD_Molecular-Dynamics.xlsx
- R5_Erlotinib_TKD_Molecular-Dynamics.xlsx
- R6_APO_TKD_Molecular-Dynamics.xlsx
- R7-Apoptosis.pdf
- R8-Cell_Cell_Arrest.pdf
- R9-Mitochorndrial Transmembrane Potential.pdf
- S4_CTX-1_TKD_Molecular-Dynamics.xlsx
- S5_Erlotinib_TKD_Molecular-Dynamics.xlsx
- S6_APO_TKD_Molecular-Dynamics.xlsx
