# Supplementary material for: Decoding dynamic interactions between EGFR‐TKD and DAC through computational and experimental approaches: A novel breakthrough in lung melanoma treatment
Source: J Cell Mol Med. 2024 Apr 29;28(9):e18263. doi: 10.1111/jcmm.18263 (PMC11058330; doi:10.1111/jcmm.18263)
Supplement: Supplementary file 2 — Data S1. [file JCMM-28-e18263-s001.zip › R1-CTX-DFT]

                                 *****************
                                 * O   R   C   A *
                                 *****************

           --- An Ab Initio, DFT and Semiempirical electronic structure package ---

                  #######################################################
                  #                        -***-                        #
                  #          Department of theory and spectroscopy      #
                  #               Directorship: Frank Neese             #
                  #        Max Planck Institute fuer Kohlenforschung    #
                  #                Kaiser Wilhelm Platz 1               #
                  #                 D-45470 Muelheim/Ruhr               #
                  #                      Germany                        #
                  #                                                     #
                  #                  All rights reserved                #
                  #                        -***-                        #
                  #######################################################


                         Program Version 4.1.2  - RELEASE  -


 With contributions from (in alphabetic order):
   Daniel Aravena         : Magnetic Properties
   Michael Atanasov       : Ab Initio Ligand Field Theory
   Alexander A. Auer      : GIAO ZORA
   Ute Becker             : Parallelization
   Giovanni Bistoni       : ED, Open-shell LED
   Martin Brehm           : Molecular dynamics
   Dmytro Bykov           : SCF Hessian
   Vijay G. Chilkuri      : MRCI spin determinant printing
   Dipayan Datta          : RHF DLPNO-CCSD density
   Achintya Kumar Dutta   : EOM-CC, STEOM-CC
   Dmitry Ganyushin       : Spin-Orbit,Spin-Spin,Magnetic field MRCI
   Miquel Garcia          : C-PCM Hessian
   Yang Guo               : DLPNO-NEVPT2, CIM, IAO-localization
   Andreas Hansen         : Spin unrestricted coupled pair/coupled cluster methods
   Benjamin Helmich-Paris : CASSCF linear response (MC-RPA)
   Lee Huntington         : MR-EOM, pCC
   Robert Izsak           : Overlap fitted RIJCOSX, COSX-SCS-MP3, EOM
   Christian Kollmar      : KDIIS, OOCD, Brueckner-CCSD(T), CCSD density
   Simone Kossmann        : Meta GGA functionals, TD-DFT gradient, OOMP2, MP2 Hessian
   Martin Krupicka        : AUTO-CI
   Lucas Lang             : DCDCAS
   Dagmar Lenk            : GEPOL surface, SMD
   Dimitrios Liakos       : Extrapolation schemes; parallel MDCI
   Dimitrios Manganas     : ROCIS; embedding schemes
   Dimitrios Pantazis     : SARC Basis sets
   Taras Petrenko         : DFT Hessian,TD-DFT gradient, ASA, ECA, R-Raman, ABS, FL, XAS/XES, NRVS
   Peter Pinski           : DLPNO-MP2, DLPNO-MP2 Gradient
   Christoph Reimann      : Effective Core Potentials
   Marius Retegan         : Local ZFS, SOC
   Christoph Riplinger    : Optimizer, TS searches, QM/MM, DLPNO-CCSD(T), (RO)-DLPNO pert. Triples
   Tobias Risthaus        : Range-separated hybrids, TD-DFT gradient, RPA, STAB
   Michael Roemelt        : Restricted open shell CIS
   Masaaki Saitow         : Open-shell DLPNO
   Barbara Sandhoefer     : DKH picture change effects
   Avijit Sen             : IP-ROCIS
   Kantharuban Sivalingam : CASSCF convergence, NEVPT2, FIC-MRCI
   Bernardo de Souza      : ESD, SOC TD-DFT
   Georgi Stoychev        : AutoAux, RI-MP2 NMR
   Willem Van den Heuvel  : Paramagnetic NMR
   Boris Wezisla          : Elementary symmetry handling
   Frank Wennmohs         : Technical directorship


 We gratefully acknowledge several colleagues who have allowed us to
 interface, adapt or use parts of their codes:
   Stefan Grimme, W. Hujo, H. Kruse,             : VdW corrections, initial TS optimization,
                  C. Bannwarth                     DFT functionals, gCP, sTDA/sTD-DF
   Ed Valeev                                     : LibInt (2-el integral package), F12 methods
   Garnet Chan, S. Sharma, J. Yang, R. Olivares  : DMRG
   Ulf Ekstrom                                   : XCFun DFT Library
   Mihaly Kallay                                 : mrcc  (arbitrary order and MRCC methods)
   Andreas Klamt, Michael Diedenhofen            : otool_cosmo (COSMO solvation model)
   Jiri Pittner, Ondrej Demel                    : Mk-CCSD
   Frank Weinhold                                : gennbo (NPA and NBO analysis)
   Christopher J. Cramer and Donald G. Truhlar   : smd solvation model
   Lars Goerigk                                  : TD-DFT with DH, B97 family of functionals
   V. Asgeirsson, H. Jonsson                     : NEB implementation
   FAccTs GmbH                                   : IRC, NEB, NEB-TS, Multilevel


 Your calculation uses the libint2 library for the computation of 2-el integrals
 For citations please refer to: http://libint.valeyev.net

 This ORCA versions uses:
   CBLAS   interface :  Fast vector & matrix operations
   LAPACKE interface :  Fast linear algebra routines
   SCALAPACK package :  Parallel linear algebra routines


----- Orbital basis set information -----
Your calculation utilizes the basis: def2-TZVP
   F. Weigend and R. Ahlrichs, Phys. Chem. Chem. Phys. 7, 3297 (2005).

================================================================================
                                        WARNINGS
                       Please study these warnings very carefully!
================================================================================


INFO   : the flag for use of LIBINT has been found!

================================================================================
                                       INPUT FILE
================================================================================
NAME = CTX1.inp
|  1> # avogadro generated ORCA input file 
|  2> # Basic Mode
|  3> # 
|  4> ! B3LYP/G def2-TZVP  
|  5> ! CPCM(Water)
|  6> ! Normalprint
|  7>   %output
|  8>   Print[ P_Basis ] 2
|  9>   Print[ P_MOs ] 1
| 10>   end
| 11> 
| 12> * xyz 0 1
| 13>    C        3.68100        0.64300        0.01100
| 14>    H        4.64500        1.14600        0.01100
| 15>    C        2.51300        1.40800        0.00500
| 16>    H        2.61900        2.49100       -0.00000
| 17>    C        1.23500        0.79400        0.00600
| 18>    C        1.16600       -0.60800        0.01300
| 19>    C        2.34700       -1.34400        0.01800
| 20>    H        2.27300       -2.43000        0.02400
| 21>    C        3.61000       -0.74400        0.01800
| 22>    N        4.76000       -1.51200        0.02400
| 23>    H        4.70600       -2.52200        0.02900
| 24>    H        5.67400       -1.07900        0.02300
| 25>    N        0.00100       -1.27300        0.01400
| 26>    C       -1.16500       -0.60700        0.00900
| 27>    C       -2.34600       -1.34300        0.01100
| 28>    H       -2.27200       -2.42900        0.01600
| 29>    C       -3.60800       -0.74300        0.00600
| 30>    C       -3.67900        0.64400       -0.00100
| 31>    H       -4.64300        1.14700       -0.00500
| 32>    C       -2.51000        1.40800       -0.00300
| 33>    H       -2.61600        2.49200       -0.00900
| 34>    C       -1.23300        0.79400        0.00200
| 35>    C        0.00103        1.49200       -0.00010
| 36>    C        0.00092        2.93100       -0.00677
| 37>    N        0.00204        4.09100       -0.01213
| 38>    N       -4.75900       -1.51100        0.00800
| 39>    H       -5.67200       -1.07800        0.00400
| 40>    H       -4.70500       -2.52100        0.01300
| 41> *
| 42> 
| 43> 
| 44>                          ****END OF INPUT****
================================================================================

                       ****************************
                       * Single Point Calculation *
                       ****************************

---------------------------------
CARTESIAN COORDINATES (ANGSTROEM)
---------------------------------
  C      3.681000    0.643000    0.011000
  H      4.645000    1.146000    0.011000
  C      2.513000    1.408000    0.005000
  H      2.619000    2.491000   -0.000000
  C      1.235000    0.794000    0.006000
  C      1.166000   -0.608000    0.013000
  C      2.347000   -1.344000    0.018000
  H      2.273000   -2.430000    0.024000
  C      3.610000   -0.744000    0.018000
  N      4.760000   -1.512000    0.024000
  H      4.706000   -2.522000    0.029000
  H      5.674000   -1.079000    0.023000
  N      0.001000   -1.273000    0.014000
  C     -1.165000   -0.607000    0.009000
  C     -2.346000   -1.343000    0.011000
  H     -2.272000   -2.429000    0.016000
  C     -3.608000   -0.743000    0.006000
  C     -3.679000    0.644000   -0.001000
  H     -4.643000    1.147000   -0.005000
  C     -2.510000    1.408000   -0.003000
  H     -2.616000    2.492000   -0.009000
  C     -1.233000    0.794000    0.002000
  C      0.001030    1.492000   -0.000100
  C      0.000920    2.931000   -0.006770
  N      0.002040    4.091000   -0.012130
  N     -4.759000   -1.511000    0.008000
  H     -5.672000   -1.078000    0.004000
  H     -4.705000   -2.521000    0.013000

----------------------------
CARTESIAN COORDINATES (A.U.)
----------------------------
  NO LB      ZA    FRAG     MASS         X           Y           Z
   0 C     6.0000    0    12.011    6.956082    1.215094    0.020787
   1 H     1.0000    0     1.008    8.777778    2.165626    0.020787
   2 C     6.0000    0    12.011    4.748882    2.660734    0.009449
   3 H     1.0000    0     1.008    4.949193    4.707308   -0.000000
   4 C     6.0000    0    12.011    2.333812    1.500443    0.011338
   5 C     6.0000    0    12.011    2.203421   -1.148953    0.024566
   6 C     6.0000    0    12.011    4.435187   -2.539792    0.034015
   7 H     1.0000    0     1.008    4.295348   -4.592035    0.045353
   8 C     6.0000    0    12.011    6.821911   -1.405956    0.034015
   9 N     7.0000    0    14.007    8.995096   -2.857266    0.045353
  10 H     1.0000    0     1.008    8.893051   -4.765889    0.054802
  11 H     1.0000    0     1.008   10.722306   -2.039014    0.043464
  12 N     7.0000    0    14.007    0.001890   -2.405621    0.026456
  13 C     6.0000    0    12.011   -2.201531   -1.147064    0.017008
  14 C     6.0000    0    12.011   -4.433298   -2.537902    0.020787
  15 H     1.0000    0     1.008   -4.293458   -4.590145    0.030236
  16 C     6.0000    0    12.011   -6.818132   -1.404067    0.011338
  17 C     6.0000    0    12.011   -6.952302    1.216984   -0.001890
  18 H     1.0000    0     1.008   -8.773998    2.167516   -0.009449
  19 C     6.0000    0    12.011   -4.743213    2.660734   -0.005669
  20 H     1.0000    0     1.008   -4.943524    4.709198   -0.017008
  21 C     6.0000    0    12.011   -2.330032    1.500443    0.003779
  22 C     6.0000    0    12.011    0.001946    2.819471   -0.000189
  23 C     6.0000    0    12.011    0.001739    5.538787   -0.012793
  24 N     7.0000    0    14.007    0.003855    7.730870   -0.022922
  25 N     7.0000    0    14.007   -8.993207   -2.855376    0.015118
  26 H     1.0000    0     1.008  -10.718527   -2.037125    0.007559
  27 H     1.0000    0     1.008   -8.891161   -4.764000    0.024566

--------------------------------
INTERNAL COORDINATES (ANGSTROEM)
--------------------------------
 C      0   0   0     0.000000000000     0.00000000     0.00000000
 H      1   0   0     1.087338493754     0.00000000     0.00000000
 C      1   2   0     1.396239592620   119.22143562     0.00000000
 H      3   1   2     1.088186564887   117.63401711     0.03053086
 C      3   1   2     1.417843785471   121.11463637   180.05808821
 C      5   3   1     1.403714358408   118.47880394     0.00000000
 C      6   5   3     1.391575366267   119.11419920   359.96749251
 H      7   6   5     1.088534795034   118.03370702   179.96421383
 C      1   2   3     1.388833683347   120.48480560   180.05298976
 N      9   1   2     1.382881050561   120.80634487   359.94723535
 H     10   9   1     1.011454892716   120.67630170   180.00614021
 H     10   9   1     1.011378267514   120.91447037   359.97309592
 N      6   5   3     1.341436170677   122.53574196   180.02258832
 C     13   6   5     1.342809368451   120.54688281   359.96126700
 C     14  13   6     1.391567820841   118.33392058   180.03309278
 H     15  14  13     1.088529742359   118.03315700   359.96753167
 C     15  14  13     1.397379332894   122.64010043   180.00942119
 C     17  15  14     1.388833683347   118.35906299     0.00000000
 H     18  17  15     1.087345851144   120.48581013   180.00251705
 C     18  17  15     1.396517454241   120.23625411     0.00000000
 H     20  18  17     1.089186852657   117.58168261   179.97319774
 C     14  13   6     1.402666745881   122.51362183     0.02759576
 C      5   3   1     1.417717592082   124.84315971   180.01652970
 C     23   5   3     1.439015462391   119.49988653   359.94479919
 N     24  23   5     1.160012924066   179.94029503   359.33719119
 N     17  15  14     1.383701196068   120.85827523   179.98986272
 H     26  17  15     1.010482063176   120.91313060   180.02564755
 H     26  17  15     1.011454892716   120.65263708     0.00000000

---------------------------
INTERNAL COORDINATES (A.U.)
---------------------------
 C      0   0   0     0.000000000000     0.00000000     0.00000000
 H      1   0   0     2.054771968066     0.00000000     0.00000000
 C      1   2   0     2.638510447390   119.22143562     0.00000000
 H      3   1   2     2.056374590248   117.63401711     0.03053086
 C      3   1   2     2.679336455223   121.11463637   180.05808821
 C      5   3   1     2.652635707644   118.47880394     0.00000000
 C      6   5   3     2.629696336955   119.11419920   359.96749251
 H      7   6   5     2.057032649859   118.03370702   179.96421383
 C      1   2   3     2.624515307091   120.48480560   180.05298976
 N      9   1   2     2.613266461349   120.80634487   359.94723535
 H     10   9   1     1.911372744049   120.67630170   180.00614021
 H     10   9   1     1.911227943402   120.91447037   359.97309592
 N      6   5   3     2.534946988715   122.53574196   180.02258832
 C     13   6   5     2.537541956436   120.54688281   359.96126700
 C     14  13   6     2.629682078167   118.33392058   180.03309278
 H     15  14  13     2.057023101686   118.03315700   359.96753167
 C     15  14  13     2.640664244372   122.64010043   180.00942119
 C     17  15  14     2.624515307091   118.35906299     0.00000000
 H     18  17  15     2.054785871518   120.48581013   180.00251705
 C     18  17  15     2.639035529757   120.23625411     0.00000000
 H     20  18  17     2.058264860189   117.58168261   179.97319774
 C     14  13   6     2.650656006873   122.51362183     0.02759576
 C      5   3   1     2.679097984278   124.84315971   180.01652970
 C     23   5   3     2.719345126397   119.49988653   359.94479919
 N     24  23   5     2.192106738294   179.94029503   359.33719119
 N     17  15  14     2.614816311748   120.85827523   179.98986272
 H     26  17  15     1.909534362642   120.91313060   180.02564755
 H     26  17  15     1.911372744049   120.65263708     0.00000000

---------------------
BASIS SET INFORMATION
---------------------
There are 3 groups of distinct atoms

 Group   1 Type C   : 11s6p2d1f contracted to 5s3p2d1f pattern {62111/411/11/1}
 Group   2 Type H   : 5s1p contracted to 3s1p pattern {311/1}
 Group   3 Type N   : 11s6p2d1f contracted to 5s3p2d1f pattern {62111/411/11/1}

Atom   0C    basis set group =>   1
Atom   1H    basis set group =>   2
Atom   2C    basis set group =>   1
Atom   3H    basis set group =>   2
Atom   4C    basis set group =>   1
Atom   5C    basis set group =>   1
Atom   6C    basis set group =>   1
Atom   7H    basis set group =>   2
Atom   8C    basis set group =>   1
Atom   9N    basis set group =>   3
Atom  10H    basis set group =>   2
Atom  11H    basis set group =>   2
Atom  12N    basis set group =>   3
Atom  13C    basis set group =>   1
Atom  14C    basis set group =>   1
Atom  15H    basis set group =>   2
Atom  16C    basis set group =>   1
Atom  17C    basis set group =>   1
Atom  18H    basis set group =>   2
Atom  19C    basis set group =>   1
Atom  20H    basis set group =>   2
Atom  21C    basis set group =>   1
Atom  22C    basis set group =>   1
Atom  23C    basis set group =>   1
Atom  24N    basis set group =>   3
Atom  25N    basis set group =>   3
Atom  26H    basis set group =>   2
Atom  27H    basis set group =>   2

-------------------------
BASIS SET IN INPUT FORMAT
-------------------------

 # Basis set for element : H 
 NewGTO H 
 S 3 
   1      34.0613410000      0.0254393072
   2       5.1235746000      0.1900859489
   3       1.1646626000      0.8524411301
 S 1 
   1       0.3272304100      1.0000000000
 S 1 
   1       0.1030724100      1.0000000000
 P 1 
   1       0.8000000000      1.0000000000
  end;

 # Basis set for element : C 
 NewGTO C 
 S 6 
   1   13575.3496820000      0.0006064549
   2    2035.2333680000      0.0046979088
   3     463.2256235900      0.0243324776
   4     131.2001959800      0.0973999683
   5      42.8530158910      0.3019558425
   6      15.5841857660      0.6623360915
 S 2 
   1       6.2067138508      0.6559530854
   2       2.5764896527      0.3758563329
 S 1 
   1       0.5769633942      1.0000000000
 S 1 
   1       0.2297283136      1.0000000000
 S 1 
   1       0.0951644400      1.0000000000
 P 4 
   1      34.6972322440      0.0113272200
   2       7.9582622826      0.0761696592
   3       2.3780826883      0.3019225220
   4       0.8143320818      0.7278502735
 P 1 
   1       0.2888754725      1.0000000000
 P 1 
   1       0.1005682367      1.0000000000
 D 1 
   1       1.0970000000      1.0000000000
 D 1 
   1       0.3180000000      1.0000000000
 F 1 
   1       0.7610000000      1.0000000000
  end;

 # Basis set for element : N 
 NewGTO N 
 S 6 
   1   19730.8006470000      0.0005862639
   2    2957.8958745000      0.0045428821
   3     673.2213359500      0.0235584136
   4     190.6824949400      0.0947091933
   5      62.2954418980      0.2971978492
   6      22.6541611820      0.6691624689
 S 2 
   1       8.9791477428      0.6459668363
   2       3.6863002370      0.3870057440
 S 1 
   1       0.8466007680      1.0000000000
 S 1 
   1       0.3364713377      1.0000000000
 S 1 
   1       0.1364765367      1.0000000000
 P 4 
   1      49.2003805100      0.0114488252
   2      11.3467905370      0.0784223379
   3       3.4273972411      0.3081809474
   4       1.1785525134      0.7202719637
 P 1 
   1       0.4164220497      1.0000000000
 P 1 
   1       0.1426082601      1.0000000000
 D 1 
   1       1.6540000000      1.0000000000
 D 1 
   1       0.4690000000      1.0000000000
 F 1 
   1       1.0930000000      1.0000000000
  end;

------------------------------------------------------------------------------
                           ORCA GTO INTEGRAL CALCULATION
------------------------------------------------------------------------------

                         BASIS SET STATISTICS AND STARTUP INFO

 # of primitive gaussian shells          ...  420
 # of primitive gaussian functions       ...  908
 # of contracted shells                  ...  238
 # of contracted basis functions         ...  618
 Highest angular momentum                ...    3
 Maximum contraction depth               ...    6
 Integral package used                   ... LIBINT
 Integral threshhold            Thresh   ...  1.000e-10
 Primitive cut-off              TCut     ...  1.000e-11


------------------------------ INTEGRAL EVALUATION ----------------------------


 * One electron integrals 
 Pre-screening matrix                    ... done
 Shell pair data                         ... done (   0.010 sec)

-------------------------------------------------------------------------------
                                 ORCA SCF
-------------------------------------------------------------------------------

------------
SCF SETTINGS
------------
Hamiltonian:
 Density Functional     Method          .... DFT(GTOs)
 Exchange Functional    Exchange        .... B88
   X-Alpha parameter    XAlpha          ....  0.666667
   Becke's b parameter  XBeta           ....  0.004200
 Correlation Functional Correlation     .... LYP
 LDA part of GGA corr.  LDAOpt          .... VWN-3
 Gradients option       PostSCFGGA      .... off
 Hybrid DFT is turned on
   Fraction HF Exchange ScalHFX         ....  0.200000
   Scaling of DF-GGA-X  ScalDFX         ....  0.720000
   Scaling of DF-GGA-C  ScalDFC         ....  0.810000
   Scaling of DF-LDA-C  ScalLDAC        ....  1.000000
   Perturbative correction              ....  0.000000
   Density functional embedding theory  .... OFF
   NL short-range parameter             ....  4.800000


General Settings:
 Integral files         IntName         .... CTX1
 Hartree-Fock type      HFTyp           .... RHF
 Total Charge           Charge          ....    0
 Multiplicity           Mult            ....    1
 Number of Electrons    NEL             ....  122
 Basis Dimension        Dim             ....  618
 Nuclear Repulsion      ENuc            ....   1159.3066016678 Eh

Convergence Acceleration:
 DIIS                   CNVDIIS         .... on
   Start iteration      DIISMaxIt       ....    12
   Startup error        DIISStart       ....  0.200000
   # of expansion vecs  DIISMaxEq       ....     5
   Bias factor          DIISBfac        ....   1.050
   Max. coefficient     DIISMaxC        ....  10.000
 Newton-Raphson         CNVNR           .... off
 SOSCF                  CNVSOSCF        .... on
   Start iteration      SOSCFMaxIt      ....   150
   Startup grad/error   SOSCFStart      ....  0.003300
 Level Shifting         CNVShift        .... on
   Level shift para.    LevelShift      ....    0.2500
   Turn off err/grad.   ShiftErr        ....    0.0010
 Zerner damping         CNVZerner       .... off
 Static damping         CNVDamp         .... on
   Fraction old density DampFac         ....    0.7000
   Max. Damping (<1)    DampMax         ....    0.9800
   Min. Damping (>=0)   DampMin         ....    0.0000
   Turn off err/grad.   DampErr         ....    0.1000
 Fernandez-Rico         CNVRico         .... off

SCF Procedure:
 Maximum # iterations   MaxIter         ....   125
 SCF integral mode      SCFMode         .... Direct
   Integral package                     .... LIBINT
 Reset frequency        DirectResetFreq ....    20
 Integral Threshold     Thresh          ....  1.000e-10 Eh
 Primitive CutOff       TCut            ....  1.000e-11 Eh

Convergence Tolerance:
 Convergence Check Mode ConvCheckMode   .... Total+1el-Energy
 Convergence forced     ConvForced      .... 0
 Energy Change          TolE            ....  1.000e-06 Eh
 1-El. energy change                    ....  1.000e-03 Eh
 Orbital Gradient       TolG            ....  5.000e-05
 Orbital Rotation angle TolX            ....  5.000e-05
 DIIS Error             TolErr          ....  1.000e-06


Diagonalization of the overlap matrix:
Smallest eigenvalue                        ... 5.413e-06
Time for diagonalization                   ...    0.210 sec
Threshold for overlap eigenvalues          ... 1.000e-08
Number of eigenvalues below threshold      ... 0
Time for construction of square roots      ...    0.124 sec
Total time needed                          ...    0.335 sec

-------------------
DFT GRID GENERATION
-------------------

General Integration Accuracy     IntAcc      ...  4.340
Radial Grid Type                 RadialGrid  ... Gauss-Chebyshev
Angular Grid (max. acc.)         AngularGrid ... Lebedev-110
Angular grid pruning method      GridPruning ... 3 (G Style)
Weight generation scheme         WeightScheme... Becke
Basis function cutoff            BFCut       ...    1.0000e-10
Integration weight cutoff        WCut        ...    1.0000e-14
Grids for H and He will be reduced by one unit

# of grid points (after initial pruning)     ...  37932 (   0.0 sec)
# of grid points (after weights+screening)   ...  34319 (   0.5 sec)
nearest neighbour list constructed           ...    0.0 sec
Grid point re-assignment to atoms done       ...    0.0 sec
Grid point division into batches done        ...    0.0 sec
Reduced shell lists constructed in    1.1 sec

Total number of grid points                  ...    34319
Total number of batches                      ...      551
Average number of points per batch           ...       62
Average number of grid points per atom       ...     1226
Average number of shells per batch           ...   116.82 (49.08%)
Average number of basis functions per batch  ...   304.68 (49.30%)
Average number of large shells per batch     ...    81.39 (69.68%)
Average number of large basis fcns per batch ...   213.79 (70.17%)
Maximum spatial batch extension              ...  18.00, 18.95, 44.34 au
Average spatial batch extension              ...   3.00,  3.22,  4.81 au

Time for grid setup =    1.583 sec

------------------------------
INITIAL GUESS: MODEL POTENTIAL
------------------------------
Loading Hartree-Fock densities                     ... done
Calculating cut-offs                               ... done
Setting up the integral package                    ... done
Initializing the effective Hamiltonian             ... done
Starting the Coulomb interaction                   ... done (   2.9 sec)
Reading the grid                                   ... done
Mapping shells                                     ... done
Starting the XC term evaluation                    ... done (   3.1 sec)
  promolecular density results
     # of electrons  =    122.019007238
     EX              =   -101.284052022
     EC              =     -4.167484927
     EX+EC           =   -105.451536949
Transforming the Hamiltonian                       ... done (   0.1 sec)
Diagonalizing the Hamiltonian                      ... done (   0.2 sec)
Back transforming the eigenvectors                 ... done (   0.1 sec)
Now organizing SCF variables                       ... done
                      ------------------
                      INITIAL GUESS DONE (   8.2 sec)
                      ------------------

--------------------
CPCM SOLVATION MODEL
--------------------
CPCM parameters:
  Epsilon                                         ...      80.4000
  Refrac                                          ...       1.3300
  Rsolv                                           ...       1.3000
  Surface type                                    ...    GEPOL SES
  Epsilon function type                           ...         CPCM
Radii:
 Radius for C  used is    3.7795 Bohr (=   2.0000 Ang.)
 Radius for H  used is    2.4566 Bohr (=   1.3000 Ang.)
 Radius for N  used is    3.4582 Bohr (=   1.8300 Ang.)
Calculating surface                               ...        
        surface point of sphere 18 conflicts with surface point 452 - Point discarded 
done! (  0.1s)
GEPOL surface points                              ...          897
GEPOL Volume                                      ...    1826.8216
GEPOL Surface-area                                ...     935.8950
Calculating surface distance matrix               ...        done! (  0.0s)
Performing Cholesky decomposition & store         ...        done! (  0.0s)
Overall time for CPCM initialization              ...                 0.1s
--------------
SCF ITERATIONS
--------------
               ***  Starting incremental Fock matrix formation  ***

                         ----------------------------
                         !        ITERATION     0   !
                         ----------------------------
   Total Energy        :    -758.348976695193 Eh
   Energy Change       :    -758.348976695193 Eh
   MAX-DP              :       0.360976711267
   RMS-DP              :       0.003201252461
   Actual Damping      :       0.7000
   Actual Level Shift  :       0.2500 Eh
   Int. Num. El.       :   122.01027151 (UP=   61.00513575 DN=   61.00513575)
   Exchange            :   -82.97911585
   Correlation         :    -5.41957867


                         ----------------------------
                         !        ITERATION     1   !
                         ----------------------------
   Total Energy        :    -758.570831939624 Eh
   Energy Change       :      -0.221855244431 Eh
   MAX-DP              :       0.440663955126
   RMS-DP              :       0.003901433129
   Actual Damping      :       0.7000
   Actual Level Shift  :       0.2500 Eh
   Int. Num. El.       :   122.01443498 (UP=   61.00721749 DN=   61.00721749)
   Exchange            :   -82.36124626
   Correlation         :    -5.39616949

                               ***Turning on DIIS***

                         ----------------------------
                         !        ITERATION     2   !
                         ----------------------------
   Total Energy        :    -758.658626369545 Eh
   Energy Change       :      -0.087794429921 Eh
   MAX-DP              :       0.695166908396
   RMS-DP              :       0.006408875606
   Actual Damping      :       0.0000
   Actual Level Shift  :       0.2500 Eh
   Int. Num. El.       :   122.01791843 (UP=   61.00895921 DN=   61.00895921)
   Exchange            :   -81.95145124
   Correlation         :    -5.37969248
   DIIS-Error          :       0.041068166237


                         ----------------------------
                         !        ITERATION     3   !
                         ----------------------------
   Total Energy        :    -758.797732979515 Eh
   Energy Change       :      -0.139106609970 Eh
   MAX-DP              :       0.465851364744
   RMS-DP              :       0.004050150185
   Actual Damping      :       0.0000
   Actual Level Shift  :       0.2500 Eh
   Int. Num. El.       :   122.02391830 (UP=   61.01195915 DN=   61.01195915)
   Exchange            :   -81.32167379
   Correlation         :    -5.35289190
   DIIS-Error          :       0.063860498005
   DIIS coefficients:
      0.53034   0.46966


                         ----------------------------
                         !        ITERATION     4   !
                         ----------------------------
   Total Energy        :    -758.826336024966 Eh
   Energy Change       :      -0.028603045451 Eh
   MAX-DP              :       0.164468065625
   RMS-DP              :       0.001458004202
   Actual Damping      :       0.0000
   Actual Level Shift  :       0.2500 Eh
   Int. Num. El.       :   122.02149566 (UP=   61.01074783 DN=   61.01074783)
   Exchange            :   -81.58585537
   Correlation         :    -5.36402929
   DIIS-Error          :       0.029550329312
   DIIS coefficients:
      0.26039   0.13957   0.60003


                         ----------------------------
                         !        ITERATION     5   !
                         ----------------------------
   Total Energy        :    -758.829090370719 Eh
   Energy Change       :      -0.002754345753 Eh
   MAX-DP              :       0.062974067424
   RMS-DP              :       0.000577391221
   Actual Damping      :       0.0000
   Actual Level Shift  :       0.2500 Eh
   Int. Num. El.       :   122.02082114 (UP=   61.01041057 DN=   61.01041057)
   Exchange            :   -81.62605686
   Correlation         :    -5.36615674
   DIIS-Error          :       0.006868580611
   DIIS coefficients:
      0.05546   0.01063   0.12174   0.81216

                      *** Initiating the SOSCF procedure ***
                           *** Shutting down DIIS ***
                      *** Re-Reading the Fockian *** 
                      *** Removing any level shift *** 

                         ----------------------------
                         !        ITERATION     6   !
                         ----------------------------
   Total Energy        :    -758.829209409886 Eh
   Energy Change       :      -0.000119039167 Eh
   MAX-DP              :       0.029307287528
   RMS-DP              :       0.000269947586
   Orbital gradient    :       0.000466056083
   Orbital Rotation    :       0.000466056083
   Actual Damping      :       0.0000
   Int. Num. El.       :   122.02070257 (UP=   61.01035128 DN=   61.01035128)
   Exchange            :   -81.63959730
   Correlation         :    -5.36668812

               *** Restarting incremental Fock matrix formation ***

                         ----------------------------
                         !        ITERATION     7   !
                         ----------------------------
   Total Energy        :    -758.829231093268 Eh
   Energy Change       :      -0.000021683382 Eh
   MAX-DP              :       0.019374548665
   RMS-DP              :       0.000182737470
   Orbital gradient    :       0.000443690332
   Orbital Rotation    :       0.004533896124
   Actual Damping      :       0.0000
   Int. Num. El.       :   122.02066169 (UP=   61.01033084 DN=   61.01033084)
   Exchange            :   -81.64137460
   Correlation         :    -5.36675602


                         ----------------------------
                         !        ITERATION     8   !
                         ----------------------------
   Total Energy        :    -758.829235839161 Eh
   Energy Change       :      -0.000004745893 Eh
   MAX-DP              :       0.019328983777
   RMS-DP              :       0.000178819629
   Orbital gradient    :       0.000250004150
   Orbital Rotation    :       0.001771836812
   Actual Damping      :       0.0000
   Int. Num. El.       :   122.02066516 (UP=   61.01033258 DN=   61.01033258)
   Exchange            :   -81.64088707
   Correlation         :    -5.36674931


                         ----------------------------
                         !        ITERATION     9   !
                         ----------------------------
   Total Energy        :    -758.829237515280 Eh
   Energy Change       :      -0.000001676119 Eh
   MAX-DP              :       0.011501812901
   RMS-DP              :       0.000106729911
   Orbital gradient    :       0.000142795735
   Orbital Rotation    :       0.000777461737
   Actual Damping      :       0.0000
   Int. Num. El.       :   122.02067382 (UP=   61.01033691 DN=   61.01033691)
   Exchange            :   -81.64131627
   Correlation         :    -5.36675814


                         ----------------------------
                         !        ITERATION    10   !
                         ----------------------------
   Total Energy        :    -758.829238691336 Eh
   Energy Change       :      -0.000001176056 Eh
   MAX-DP              :       0.001737984005
   RMS-DP              :       0.000016764555
   Orbital gradient    :       0.000046233602
   Orbital Rotation    :       0.000556881817
   Actual Damping      :       0.0000
   Int. Num. El.       :   122.02067384 (UP=   61.01033692 DN=   61.01033692)
   Exchange            :   -81.64137122
   Correlation         :    -5.36675832


                         ----------------------------
                         !        ITERATION    11   !
                         ----------------------------
   Total Energy        :    -758.829238677522 Eh
   Energy Change       :       0.000000013814 Eh
   MAX-DP              :       0.002028646265
   RMS-DP              :       0.000019027612
   Orbital gradient    :       0.000069637952
   Orbital Rotation    :       0.000411244555
   Actual Damping      :       0.0000
   Int. Num. El.       :   122.02067287 (UP=   61.01033643 DN=   61.01033643)
   Exchange            :   -81.64115226
   Correlation         :    -5.36675461

                 **** Energy Check signals convergence ****
              ***Rediagonalizing the Fockian in SOSCF/NRSCF***

               *****************************************************
               *                     SUCCESS                       *
               *           SCF CONVERGED AFTER  12 CYCLES          *
               *****************************************************

Setting up the final grid:

General Integration Accuracy     IntAcc      ...  4.670
Radial Grid Type                 RadialGrid  ... Gauss-Chebyshev
Angular Grid (max. acc.)         AngularGrid ... Lebedev-302
Angular grid pruning method      GridPruning ... 3 (G Style)
Weight generation scheme         WeightScheme... Becke
Basis function cutoff            BFCut       ...    1.0000e-10
Integration weight cutoff        WCut        ...    1.0000e-14
Grids for H and He will be reduced by one unit

# of grid points (after initial pruning)     ... 145756 (   0.1 sec)
# of grid points (after weights+screening)   ... 129808 (   1.8 sec)
nearest neighbour list constructed           ...    0.0 sec
Grid point re-assignment to atoms done       ...    0.1 sec
Grid point division into batches done        ...    0.7 sec
Reduced shell lists constructed in    4.4 sec

Total number of grid points                  ...   129808
Total number of batches                      ...     2043
Average number of points per batch           ...       63
Average number of grid points per atom       ...     4636
Average number of shells per batch           ...   104.71 (44.00%)
Average number of basis functions per batch  ...   271.21 (43.89%)
Average number of large shells per batch     ...    71.86 (68.63%)
Average number of large basis fcns per batch ...   186.67 (68.83%)
Maximum spatial batch extension              ...  17.96, 18.46, 23.20 au
Average spatial batch extension              ...   2.12,  2.19,  2.63 au

Final grid set up in    6.3 sec
Final integration                            ... done (  12.1 sec)
Change in XC energy                          ...     0.001392235
Integrated number of electrons               ...   121.999940366
Previous integrated no of electrons          ...   122.020672294

----------------
TOTAL SCF ENERGY
----------------

Total Energy       :         -758.82784663 Eh          -20648.75547 eV

Components:
Nuclear Repulsion  :         1159.30660167 Eh           31546.33642 eV
Electronic Energy  :        -1918.13444830 Eh          -52195.09189 eV
One Electron Energy:        -3328.69173697 Eh          -90578.30708 eV
Two Electron Energy:         1410.55728867 Eh           38383.21519 eV
CPCM Dielectric    :           -0.03275618 Eh              -0.89134 eV

Virial components:
Potential Energy   :        -1513.79630749 Eh          -41192.49171 eV
Kinetic Energy     :          754.96846086 Eh           20543.73624 eV
Virial Ratio       :            2.00511198


DFT components:
N(Alpha)           :       60.999970183158 electrons
N(Beta)            :       60.999970183158 electrons
N(Total)           :      121.999940366315 electrons
E(X)               :      -81.639784775423 Eh       
E(C)               :       -5.366867289480 Eh       
E(XC)              :      -87.006652064903 Eh       
DFET-embed. en.    :        0.000000000000 Eh       
CPCM Solvation Model Properties:
Surface-charge          :           -0.03634792
Charge-correction       :            0.00007851 Eh               0.00214 eV
Free-energy (cav+disp)  :            0.00493008 Eh               0.13415 eV
Corrected G(solv)       :         -758.82283804 Eh          -20648.61918 eV

---------------
SCF CONVERGENCE
---------------

  Last Energy change         ...   -1.8806e-07  Tolerance :   1.0000e-06
  Last MAX-Density change    ...    2.4400e-04  Tolerance :   1.0000e-05
  Last RMS-Density change    ...    2.5532e-06  Tolerance :   1.0000e-06
  Last Orbital Gradient      ...    1.3221e-05  Tolerance :   5.0000e-05
  Last Orbital Rotation      ...    8.7503e-05  Tolerance :   5.0000e-05

             **** THE GBW FILE WAS UPDATED (CTX1.gbw) ****
             **** DENSITY FILE WAS UPDATED (CTX1.scfp.tmp) ****
             **** ENERGY FILE WAS UPDATED (CTX1.en.tmp) ****
----------------
ORBITAL ENERGIES
----------------

  NO   OCC          E(Eh)            E(eV) 
   0   2.0000     -14.335949      -390.1010 
   1   2.0000     -14.328670      -389.9029 
   2   2.0000     -14.328483      -389.8978 
   3   2.0000     -14.308453      -389.3528 
   4   2.0000     -10.239569      -278.6328 
   5   2.0000     -10.235966      -278.5348 
   6   2.0000     -10.230567      -278.3879 
   7   2.0000     -10.230463      -278.3850 
   8   2.0000     -10.216084      -277.9938 
   9   2.0000     -10.216061      -277.9931 
  10   2.0000     -10.203777      -277.6589 
  11   2.0000     -10.203583      -277.6536 
  12   2.0000     -10.195144      -277.4240 
  13   2.0000     -10.195128      -277.4235 
  14   2.0000     -10.186866      -277.1987 
  15   2.0000     -10.186826      -277.1976 
  16   2.0000     -10.164638      -276.5939 
  17   2.0000     -10.164633      -276.5937 
  18   2.0000      -0.960285       -26.1307 
  19   2.0000      -0.929481       -25.2925 
  20   2.0000      -0.927477       -25.2379 
  21   2.0000      -0.923609       -25.1327 
  22   2.0000      -0.858306       -23.3557 
  23   2.0000      -0.853308       -23.2197 
  24   2.0000      -0.807878       -21.9835 
  25   2.0000      -0.768773       -20.9194 
  26   2.0000      -0.746556       -20.3148 
  27   2.0000      -0.728347       -19.8193 
  28   2.0000      -0.690636       -18.7932 
  29   2.0000      -0.648029       -17.6338 
  30   2.0000      -0.640669       -17.4335 
  31   2.0000      -0.618175       -16.8214 
  32   2.0000      -0.580071       -15.7845 
  33   2.0000      -0.558146       -15.1879 
  34   2.0000      -0.546663       -14.8755 
  35   2.0000      -0.521921       -14.2022 
  36   2.0000      -0.520452       -14.1622 
  37   2.0000      -0.503484       -13.7005 
  38   2.0000      -0.492139       -13.3918 
  39   2.0000      -0.475798       -12.9471 
  40   2.0000      -0.460994       -12.5443 
  41   2.0000      -0.446291       -12.1442 
  42   2.0000      -0.438645       -11.9361 
  43   2.0000      -0.431392       -11.7388 
  44   2.0000      -0.427396       -11.6300 
  45   2.0000      -0.416114       -11.3230 
  46   2.0000      -0.403155       -10.9704 
  47   2.0000      -0.395939       -10.7740 
  48   2.0000      -0.393104       -10.6969 
  49   2.0000      -0.383752       -10.4424 
  50   2.0000      -0.374090       -10.1795 
  51   2.0000      -0.370239       -10.0747 
  52   2.0000      -0.367296        -9.9946 
  53   2.0000      -0.353719        -9.6252 
  54   2.0000      -0.328016        -8.9258 
  55   2.0000      -0.324750        -8.8369 
  56   2.0000      -0.270341        -7.3563 
  57   2.0000      -0.270311        -7.3555 
  58   2.0000      -0.264987        -7.2107 
  59   2.0000      -0.215831        -5.8731 
  60   2.0000      -0.203125        -5.5273 
  61   0.0000      -0.105278        -2.8648 
  62   0.0000      -0.021885        -0.5955 
  63   0.0000      -0.019126        -0.5204 
  64   0.0000      -0.008965        -0.2439 
  65   0.0000       0.009942         0.2705 
  66   0.0000       0.044478         1.2103 
  67   0.0000       0.045668         1.2427 
  68   0.0000       0.046732         1.2716 
  69   0.0000       0.054622         1.4863 
  70   0.0000       0.069660         1.8955 
  71   0.0000       0.073768         2.0073 
  72   0.0000       0.083018         2.2590 
  73   0.0000       0.087211         2.3731 
  74   0.0000       0.089961         2.4480 
  75   0.0000       0.091698         2.4952 
  76   0.0000       0.111562         3.0358 
  77   0.0000       0.121103         3.2954 
  78   0.0000       0.123142         3.3509 
  79   0.0000       0.133910         3.6439 
  80   0.0000       0.148223         4.0334 
  81   0.0000       0.150415         4.0930 
  82   0.0000       0.152838         4.1589 
  83   0.0000       0.168107         4.5744 
  84   0.0000       0.175014         4.7624 
  85   0.0000       0.181949         4.9511 
  86   0.0000       0.188467         5.1285 
  87   0.0000       0.191129         5.2009 
  88   0.0000       0.197971         5.3871 
  89   0.0000       0.206099         5.6082 
  90   0.0000       0.208124         5.6633 
  91   0.0000       0.220392         5.9972 
  92   0.0000       0.222778         6.0621 
  93   0.0000       0.228923         6.2293 
  94   0.0000       0.230785         6.2800 
  95   0.0000       0.240027         6.5315 
  96   0.0000       0.242274         6.5926 
  97   0.0000       0.246861         6.7174 
  98   0.0000       0.251720         6.8496 
  99   0.0000       0.258827         7.0431 
 100   0.0000       0.263083         7.1589 
 101   0.0000       0.281040         7.6475 
 102   0.0000       0.281310         7.6548 
 103   0.0000       0.283884         7.7249 
 104   0.0000       0.286959         7.8085 
 105   0.0000       0.302362         8.2277 
 106   0.0000       0.308020         8.3816 
 107   0.0000       0.312350         8.4995 
 108   0.0000       0.314924         8.5695 
 109   0.0000       0.322080         8.7642 
 110   0.0000       0.324201         8.8220 
 111   0.0000       0.326693         8.8898 
 112   0.0000       0.338351         9.2070 
 113   0.0000       0.341805         9.3010 
 114   0.0000       0.342588         9.3223 
 115   0.0000       0.347677         9.4608 
 116   0.0000       0.349625         9.5138 
 117   0.0000       0.361069         9.8252 
 118   0.0000       0.361251         9.8301 
 119   0.0000       0.370713        10.0876 
 120   0.0000       0.373008        10.1501 
 121   0.0000       0.382196        10.4001 
 122   0.0000       0.387711        10.5501 
 123   0.0000       0.394249        10.7281 
 124   0.0000       0.394806        10.7432 
 125   0.0000       0.403554        10.9813 
 126   0.0000       0.419603        11.4180 
 127   0.0000       0.425563        11.5802 
 128   0.0000       0.428737        11.6665 
 129   0.0000       0.429216        11.6796 
 130   0.0000       0.430525        11.7152 
 131   0.0000       0.443166        12.0592 
 132   0.0000       0.445807        12.1310 
 133   0.0000       0.457909        12.4603 
 134   0.0000       0.461408        12.5556 
 135   0.0000       0.465470        12.6661 
 136   0.0000       0.468254        12.7418 
 137   0.0000       0.474482        12.9113 
 138   0.0000       0.475991        12.9524 
 139   0.0000       0.481844        13.1117 
 140   0.0000       0.498086        13.5536 
 141   0.0000       0.500401        13.6166 
 142   0.0000       0.503021        13.6879 
 143   0.0000       0.523036        14.2325 
 144   0.0000       0.524268        14.2661 
 145   0.0000       0.529005        14.3950 
 146   0.0000       0.538732        14.6596 
 147   0.0000       0.548379        14.9222 
 148   0.0000       0.559385        15.2217 
 149   0.0000       0.559592        15.2273 
 150   0.0000       0.566617        15.4184 
 151   0.0000       0.590402        16.0657 
 152   0.0000       0.593083        16.1386 
 153   0.0000       0.599004        16.2997 
 154   0.0000       0.611703        16.6453 
 155   0.0000       0.613029        16.6814 
 156   0.0000       0.617984        16.8162 
 157   0.0000       0.620730        16.8909 
 158   0.0000       0.623607        16.9692 
 159   0.0000       0.625178        17.0120 
 160   0.0000       0.634938        17.2775 
 161   0.0000       0.636710        17.3258 
 162   0.0000       0.643858        17.5203 
 163   0.0000       0.651206        17.7202 
 164   0.0000       0.655962        17.8496 
 165   0.0000       0.677213        18.4279 
 166   0.0000       0.681469        18.5437 
 167   0.0000       0.682741        18.5783 
 168   0.0000       0.687254        18.7011 
 169   0.0000       0.695709        18.9312 
 170   0.0000       0.711089        19.3497 
 171   0.0000       0.720258        19.5992 
 172   0.0000       0.720783        19.6135 
 173   0.0000       0.730386        19.8748 
 174   0.0000       0.734999        20.0004 
 175   0.0000       0.742587        20.2068 
 176   0.0000       0.748963        20.3803 
 177   0.0000       0.758855        20.6495 
 178   0.0000       0.759196        20.6588 
 179   0.0000       0.762008        20.7353 
 180   0.0000       0.767837        20.8939 
 181   0.0000       0.780332        21.2339 
 182   0.0000       0.793902        21.6032 
 183   0.0000       0.796060        21.6619 
 184   0.0000       0.798881        21.7387 
 185   0.0000       0.802929        21.8488 
 186   0.0000       0.826213        22.4824 
 187   0.0000       0.826780        22.4978 
 188   0.0000       0.827176        22.5086 
 189   0.0000       0.856426        23.3045 
 190   0.0000       0.859421        23.3860 
 191   0.0000       0.867689        23.6110 
 192   0.0000       0.869771        23.6677 
 193   0.0000       0.893058        24.3014 
 194   0.0000       0.900611        24.5069 
 195   0.0000       0.903882        24.5959 
 196   0.0000       0.912705        24.8360 
 197   0.0000       0.957266        26.0485 
 198   0.0000       0.963089        26.2070 
 199   0.0000       0.966772        26.3072 
 200   0.0000       0.974283        26.5116 
 201   0.0000       0.975298        26.5392 
 202   0.0000       0.980631        26.6843 
 203   0.0000       0.997867        27.1534 
 204   0.0000       1.012438        27.5498 
 205   0.0000       1.016229        27.6530 
 206   0.0000       1.020683        27.7742 
 207   0.0000       1.029087        28.0029 
 208   0.0000       1.037401        28.2291 
 209   0.0000       1.038583        28.2613 
 210   0.0000       1.043060        28.3831 
 211   0.0000       1.090058        29.6620 
 212   0.0000       1.090835        29.6831 
 213   0.0000       1.106513        30.1097 
 214   0.0000       1.107347        30.1325 
 215   0.0000       1.135105        30.8878 
 216   0.0000       1.135424        30.8965 
 217   0.0000       1.146907        31.2089 
 218   0.0000       1.163231        31.6531 
 219   0.0000       1.163561        31.6621 
 220   0.0000       1.171160        31.8689 
 221   0.0000       1.178627        32.0721 
 222   0.0000       1.214539        33.0493 
 223   0.0000       1.217996        33.1434 
 224   0.0000       1.231813        33.5193 
 225   0.0000       1.241898        33.7938 
 226   0.0000       1.248771        33.9808 
 227   0.0000       1.260352        34.2959 
 228   0.0000       1.261741        34.3337 
 229   0.0000       1.269358        34.5410 
 230   0.0000       1.274375        34.6775 
 231   0.0000       1.288397        35.0591 
 232   0.0000       1.293821        35.2067 
 233   0.0000       1.297618        35.3100 
 234   0.0000       1.299627        35.3647 
 235   0.0000       1.317984        35.8642 
 236   0.0000       1.325347        36.0645 
 237   0.0000       1.341422        36.5019 
 238   0.0000       1.347994        36.6808 
 239   0.0000       1.356828        36.9212 
 240   0.0000       1.374783        37.4098 
 241   0.0000       1.377876        37.4939 
 242   0.0000       1.391021        37.8516 
 243   0.0000       1.400787        38.1173 
 244   0.0000       1.430057        38.9138 
 245   0.0000       1.432072        38.9687 
 246   0.0000       1.434515        39.0351 
 247   0.0000       1.439252        39.1640 
 248   0.0000       1.442474        39.2517 
 249   0.0000       1.443897        39.2904 
 250   0.0000       1.466902        39.9164 
 251   0.0000       1.474111        40.1126 
 252   0.0000       1.484839        40.4045 
 253   0.0000       1.487775        40.4844 
 254   0.0000       1.502062        40.8732 
 255   0.0000       1.510086        41.0915 
 256   0.0000       1.515116        41.2284 
 257   0.0000       1.516831        41.2751 
 258   0.0000       1.518675        41.3252 
 259   0.0000       1.520340        41.3706 
 260   0.0000       1.530003        41.6335 
 261   0.0000       1.541381        41.9431 
 262   0.0000       1.553094        42.2618 
 263   0.0000       1.555288        42.3215 
 264   0.0000       1.578494        42.9530 
 265   0.0000       1.583473        43.0885 
 266   0.0000       1.601143        43.5693 
 267   0.0000       1.606582        43.7173 
 268   0.0000       1.628782        44.3214 
 269   0.0000       1.631734        44.4017 
 270   0.0000       1.639199        44.6049 
 271   0.0000       1.639679        44.6179 
 272   0.0000       1.646380        44.8003 
 273   0.0000       1.659295        45.1517 
 274   0.0000       1.673354        45.5343 
 275   0.0000       1.685990        45.8781 
 276   0.0000       1.690030        45.9881 
 277   0.0000       1.701327        46.2955 
 278   0.0000       1.706389        46.4332 
 279   0.0000       1.728134        47.0249 
 280   0.0000       1.730016        47.0761 
 281   0.0000       1.746244        47.5177 
 282   0.0000       1.757045        47.8116 
 283   0.0000       1.760882        47.9160 
 284   0.0000       1.762512        47.9604 
 285   0.0000       1.777626        48.3717 
 286   0.0000       1.789842        48.7041 
 287   0.0000       1.795793        48.8660 
 288   0.0000       1.805023        49.1172 
 289   0.0000       1.826254        49.6949 
 290   0.0000       1.837643        50.0048 
 291   0.0000       1.838839        50.0373 
 292   0.0000       1.852173        50.4002 
 293   0.0000       1.852276        50.4030 
 294   0.0000       1.855811        50.4992 
 295   0.0000       1.864584        50.7379 
 296   0.0000       1.866904        50.8010 
 297   0.0000       1.907394        51.9028 
 298   0.0000       1.911295        52.0090 
 299   0.0000       1.928997        52.4907 
 300   0.0000       1.934748        52.6472 
 301   0.0000       1.937961        52.7346 
 302   0.0000       1.968283        53.5597 
 303   0.0000       1.984128        53.9909 
 304   0.0000       1.993740        54.2524 
 305   0.0000       2.012125        54.7527 
 306   0.0000       2.014540        54.8184 
 307   0.0000       2.017363        54.8952 
 308   0.0000       2.052603        55.8542 
 309   0.0000       2.069963        56.3266 
 310   0.0000       2.070322        56.3363 
 311   0.0000       2.103459        57.2380 
 312   0.0000       2.108321        57.3703 
 313   0.0000       2.116394        57.5900 
 314   0.0000       2.120339        57.6973 
 315   0.0000       2.127939        57.9042 
 316   0.0000       2.139241        58.2117 
 317   0.0000       2.162253        58.8379 
 318   0.0000       2.180144        59.3247 
 319   0.0000       2.187228        59.5175 
 320   0.0000       2.187701        59.5304 
 321   0.0000       2.193685        59.6932 
 322   0.0000       2.211856        60.1877 
 323   0.0000       2.216824        60.3229 
 324   0.0000       2.243839        61.0580 
 325   0.0000       2.253109        61.3102 
 326   0.0000       2.273918        61.8765 
 327   0.0000       2.283394        62.1343 
 328   0.0000       2.308617        62.8207 
 329   0.0000       2.313559        62.9551 
 330   0.0000       2.319189        63.1083 
 331   0.0000       2.327752        63.3413 
 332   0.0000       2.347285        63.8729 
 333   0.0000       2.353380        64.0387 
 334   0.0000       2.364937        64.3532 
 335   0.0000       2.418589        65.8131 
 336   0.0000       2.428252        66.0761 
 337   0.0000       2.429688        66.1152 
 338   0.0000       2.438404        66.3523 
 339   0.0000       2.440051        66.3972 
 340   0.0000       2.463213        67.0274 
 341   0.0000       2.468606        67.1742 
 342   0.0000       2.477439        67.4145 
 343   0.0000       2.478651        67.4475 
 344   0.0000       2.499989        68.0282 
 345   0.0000       2.509360        68.2832 
 346   0.0000       2.527266        68.7704 
 347   0.0000       2.529146        68.8216 
 348   0.0000       2.554944        69.5236 
 349   0.0000       2.575244        70.0760 
 350   0.0000       2.578442        70.1630 
 351   0.0000       2.594885        70.6104 
 352   0.0000       2.612363        71.0860 
 353   0.0000       2.619497        71.2801 
 354   0.0000       2.625475        71.4428 
 355   0.0000       2.629815        71.5609 
 356   0.0000       2.651968        72.1637 
 357   0.0000       2.654153        72.2232 
 358   0.0000       2.667653        72.5905 
 359   0.0000       2.669973        72.6537 
 360   0.0000       2.675476        72.8034 
 361   0.0000       2.684289        73.0432 
 362   0.0000       2.697563        73.4044 
 363   0.0000       2.703702        73.5715 
 364   0.0000       2.709933        73.7410 
 365   0.0000       2.717841        73.9562 
 366   0.0000       2.738541        74.5195 
 367   0.0000       2.743330        74.6498 
 368   0.0000       2.746831        74.7451 
 369   0.0000       2.747578        74.7654 
 370   0.0000       2.761042        75.1318 
 371   0.0000       2.769060        75.3499 
 372   0.0000       2.779675        75.6388 
 373   0.0000       2.796279        76.0906 
 374   0.0000       2.802488        76.2596 
 375   0.0000       2.805833        76.3506 
 376   0.0000       2.806106        76.3580 
 377   0.0000       2.819319        76.7176 
 378   0.0000       2.825069        76.8740 
 379   0.0000       2.849805        77.5471 
 380   0.0000       2.852163        77.6113 
 381   0.0000       2.866791        78.0093 
 382   0.0000       2.870542        78.1114 
 383   0.0000       2.872151        78.1552 
 384   0.0000       2.880914        78.3936 
 385   0.0000       2.894541        78.7645 
 386   0.0000       2.894740        78.7699 
 387   0.0000       2.903321        79.0034 
 388   0.0000       2.910250        79.1919 
 389   0.0000       2.914907        79.3186 
 390   0.0000       2.923103        79.5417 
 391   0.0000       2.944820        80.1326 
 392   0.0000       2.946435        80.1766 
 393   0.0000       2.963403        80.6383 
 394   0.0000       2.964293        80.6625 
 395   0.0000       2.966663        80.7270 
 396   0.0000       2.993461        81.4562 
 397   0.0000       2.998681        81.5983 
 398   0.0000       3.002693        81.7074 
 399   0.0000       3.011357        81.9432 
 400   0.0000       3.011568        81.9489 
 401   0.0000       3.044057        82.8330 
 402   0.0000       3.045048        82.8600 
 403   0.0000       3.052569        83.0646 
 404   0.0000       3.056919        83.1830 
 405   0.0000       3.058871        83.2361 
 406   0.0000       3.087155        84.0058 
 407   0.0000       3.091365        84.1203 
 408   0.0000       3.111515        84.6686 
 409   0.0000       3.112150        84.6859 
 410   0.0000       3.118770        84.8660 
 411   0.0000       3.144346        85.5620 
 412   0.0000       3.148799        85.6832 
 413   0.0000       3.154639        85.8421 
 414   0.0000       3.161311        86.0237 
 415   0.0000       3.170889        86.2843 
 416   0.0000       3.171835        86.3100 
 417   0.0000       3.179176        86.5098 
 418   0.0000       3.181210        86.5651 
 419   0.0000       3.197217        87.0007 
 420   0.0000       3.208060        87.2958 
 421   0.0000       3.215338        87.4938 
 422   0.0000       3.232801        87.9690 
 423   0.0000       3.241462        88.2047 
 424   0.0000       3.246259        88.3352 
 425   0.0000       3.255976        88.5996 
 426   0.0000       3.260535        88.7237 
 427   0.0000       3.271802        89.0303 
 428   0.0000       3.282959        89.3338 
 429   0.0000       3.287664        89.4619 
 430   0.0000       3.289597        89.5145 
 431   0.0000       3.298961        89.7693 
 432   0.0000       3.301861        89.8482 
 433   0.0000       3.331112        90.6442 
 434   0.0000       3.335969        90.7763 
 435   0.0000       3.340186        90.8911 
 436   0.0000       3.346285        91.0570 
 437   0.0000       3.352215        91.2184 
 438   0.0000       3.363219        91.5178 
 439   0.0000       3.371609        91.7462 
 440   0.0000       3.376352        91.8752 
 441   0.0000       3.391069        92.2757 
 442   0.0000       3.400195        92.5240 
 443   0.0000       3.412881        92.8692 
 444   0.0000       3.417333        92.9904 
 445   0.0000       3.428085        93.2829 
 446   0.0000       3.431071        93.3642 
 447   0.0000       3.440171        93.6118 
 448   0.0000       3.441150        93.6385 
 449   0.0000       3.442236        93.6680 
 450   0.0000       3.455521        94.0295 
 451   0.0000       3.457721        94.0894 
 452   0.0000       3.465307        94.2958 
 453   0.0000       3.480408        94.7067 
 454   0.0000       3.485681        94.8502 
 455   0.0000       3.510151        95.5161 
 456   0.0000       3.515896        95.6724 
 457   0.0000       3.522843        95.8614 
 458   0.0000       3.531669        96.1016 
 459   0.0000       3.538639        96.2913 
 460   0.0000       3.579037        97.3906 
 461   0.0000       3.593171        97.7751 
 462   0.0000       3.594450        97.8100 
 463   0.0000       3.604225        98.0760 
 464   0.0000       3.610248        98.2398 
 465   0.0000       3.616184        98.4014 
 466   0.0000       3.621344        98.5418 
 467   0.0000       3.627717        98.7152 
 468   0.0000       3.647718        99.2595 
 469   0.0000       3.664390        99.7131 
 470   0.0000       3.686473       100.3140 
 471   0.0000       3.708097       100.9024 
 472   0.0000       3.748735       102.0083 
 473   0.0000       3.749247       102.0222 
 474   0.0000       3.750796       102.0643 
 475   0.0000       3.770144       102.5908 
 476   0.0000       3.773420       102.6800 
 477   0.0000       3.794673       103.2583 
 478   0.0000       3.804148       103.5161 
 479   0.0000       3.818593       103.9092 
 480   0.0000       3.827086       104.1403 
 481   0.0000       3.855846       104.9229 
 482   0.0000       3.861803       105.0850 
 483   0.0000       3.865775       105.1931 
 484   0.0000       3.897253       106.0496 
 485   0.0000       3.909081       106.3715 
 486   0.0000       3.917265       106.5942 
 487   0.0000       3.949740       107.4779 
 488   0.0000       3.956354       107.6579 
 489   0.0000       3.975043       108.1664 
 490   0.0000       3.982205       108.3613 
 491   0.0000       3.992512       108.6418 
 492   0.0000       4.012225       109.1782 
 493   0.0000       4.024579       109.5144 
 494   0.0000       4.028089       109.6099 
 495   0.0000       4.036113       109.8282 
 496   0.0000       4.042028       109.9892 
 497   0.0000       4.084993       111.1583 
 498   0.0000       4.093715       111.3956 
 499   0.0000       4.093963       111.4024 
 500   0.0000       4.117251       112.0361 
 501   0.0000       4.120949       112.1367 
 502   0.0000       4.148771       112.8938 
 503   0.0000       4.157399       113.1286 
 504   0.0000       4.158634       113.1622 
 505   0.0000       4.179678       113.7348 
 506   0.0000       4.186773       113.9279 
 507   0.0000       4.193032       114.0982 
 508   0.0000       4.225660       114.9861 
 509   0.0000       4.225841       114.9910 
 510   0.0000       4.238637       115.3392 
 511   0.0000       4.250225       115.6545 
 512   0.0000       4.251605       115.6920 
 513   0.0000       4.271535       116.2344 
 514   0.0000       4.298834       116.9772 
 515   0.0000       4.317792       117.4931 
 516   0.0000       4.321001       117.5804 
 517   0.0000       4.335734       117.9813 
 518   0.0000       4.338840       118.0658 
 519   0.0000       4.350366       118.3795 
 520   0.0000       4.361878       118.6927 
 521   0.0000       4.402624       119.8015 
 522   0.0000       4.427574       120.4804 
 523   0.0000       4.431312       120.5821 
 524   0.0000       4.454228       121.2057 
 525   0.0000       4.487897       122.1219 
 526   0.0000       4.525163       123.1360 
 527   0.0000       4.530840       123.2904 
 528   0.0000       4.532286       123.3298 
 529   0.0000       4.539448       123.5247 
 530   0.0000       4.570774       124.3771 
 531   0.0000       4.581626       124.6724 
 532   0.0000       4.585955       124.7902 
 533   0.0000       4.608522       125.4043 
 534   0.0000       4.619446       125.7015 
 535   0.0000       4.647494       126.4648 
 536   0.0000       4.666838       126.9911 
 537   0.0000       4.666931       126.9937 
 538   0.0000       4.675076       127.2153 
 539   0.0000       4.717124       128.3595 
 540   0.0000       4.725370       128.5839 
 541   0.0000       4.735427       128.8575 
 542   0.0000       4.750138       129.2578 
 543   0.0000       4.754831       129.3855 
 544   0.0000       4.774215       129.9130 
 545   0.0000       4.784282       130.1869 
 546   0.0000       4.803683       130.7149 
 547   0.0000       4.803898       130.7207 
 548   0.0000       4.818488       131.1177 
 549   0.0000       4.818936       131.1299 
 550   0.0000       4.850499       131.9888 
 551   0.0000       4.878320       132.7458 
 552   0.0000       4.900331       133.3448 
 553   0.0000       4.925337       134.0252 
 554   0.0000       4.972781       135.3162 
 555   0.0000       4.975494       135.3901 
 556   0.0000       4.994614       135.9104 
 557   0.0000       5.045010       137.2817 
 558   0.0000       5.045957       137.3075 
 559   0.0000       5.077795       138.1738 
 560   0.0000       5.089936       138.5042 
 561   0.0000       5.122028       139.3775 
 562   0.0000       5.124854       139.4544 
 563   0.0000       5.135902       139.7550 
 564   0.0000       5.160177       140.4156 
 565   0.0000       5.168963       140.6546 
 566   0.0000       5.194611       141.3526 
 567   0.0000       5.206009       141.6627 
 568   0.0000       5.213444       141.8650 
 569   0.0000       5.217523       141.9760 
 570   0.0000       5.239355       142.5701 
 571   0.0000       5.287794       143.8882 
 572   0.0000       5.301581       144.2634 
 573   0.0000       5.312128       144.5503 
 574   0.0000       5.324757       144.8940 
 575   0.0000       5.358323       145.8074 
 576   0.0000       5.384445       146.5182 
 577   0.0000       5.409247       147.1931 
 578   0.0000       5.419486       147.4717 
 579   0.0000       5.420131       147.4892 
 580   0.0000       5.519747       150.2000 
 581   0.0000       5.528858       150.4479 
 582   0.0000       5.538896       150.7210 
 583   0.0000       5.547533       150.9560 
 584   0.0000       5.557452       151.2260 
 585   0.0000       5.602298       152.4463 
 586   0.0000       5.692899       154.9117 
 587   0.0000       5.720303       155.6574 
 588   0.0000       5.735382       156.0677 
 589   0.0000       5.770606       157.0262 
 590   0.0000       5.811487       158.1386 
 591   0.0000       5.818980       158.3425 
 592   0.0000       5.899529       160.5344 
 593   0.0000       5.961994       162.2341 
 594   0.0000       6.002580       163.3385 
 595   0.0000       6.017775       163.7520 
 596   0.0000       6.046921       164.5451 
 597   0.0000       6.105806       166.1474 
 598   0.0000       6.264050       170.4535 
 599   0.0000       6.569303       178.7598 
 600   0.0000      22.383057       609.0739 
 601   0.0000      22.527775       613.0119 
 602   0.0000      22.703659       617.7980 
 603   0.0000      22.713125       618.0556 
 604   0.0000      22.737277       618.7128 
 605   0.0000      22.858979       622.0244 
 606   0.0000      22.963736       624.8750 
 607   0.0000      23.008756       626.1001 
 608   0.0000      23.066500       627.6714 
 609   0.0000      23.123937       629.2343 
 610   0.0000      23.276401       633.3831 
 611   0.0000      23.511383       639.7773 
 612   0.0000      23.567187       641.2958 
 613   0.0000      23.865785       649.4210 
 614   0.0000      32.049550       872.1126 
 615   0.0000      32.061061       872.4258 
 616   0.0000      32.101606       873.5291 
 617   0.0000      32.784895       892.1224 
------------------
MOLECULAR ORBITALS
------------------
                      0         1         2         3         4         5   
                 -14.33595 -14.32867 -14.32848 -14.30845 -10.23957 -10.23597
                   2.00000   2.00000   2.00000   2.00000   2.00000   2.00000
                  --------  --------  --------  --------  --------  --------
  0C   1s        -0.000000  0.000019 -0.000000  0.000001 -0.000018 -0.000002
  0C   2s         0.000002 -0.000108  0.000001 -0.000007  0.000001 -0.000004
  0C   3s        -0.000126  0.002867  0.000100  0.000661 -0.000368  0.000765
  0C   4s         0.001016 -0.015668 -0.000979 -0.005038  0.002456 -0.005559
  0C   5s         0.000362 -0.005863  0.002294  0.005870 -0.026162 -0.008176
  0C   1pz        0.000000  0.000001  0.000000  0.000000 -0.000000 -0.000001
  0C   1px        0.000010 -0.000040 -0.000005 -0.000006 -0.000157 -0.000064
  0C   1py       -0.000030 -0.000162  0.000001 -0.000044  0.000069  0.000087
  0C   2pz       -0.000004 -0.000011  0.000000 -0.000006  0.000013  0.000030
  0C   2px       -0.000484  0.003234  0.000410  0.000400  0.003355  0.004116
  0C   2py        0.000632  0.002965  0.000036  0.001327 -0.001547 -0.004315
  0C   3pz        0.000013  0.000019  0.000006 -0.000010  0.000012 -0.000021
  0C   3px        0.002382  0.004530 -0.000494 -0.003909  0.009695 -0.000478
  0C   3py       -0.001272 -0.002320 -0.001268  0.000115  0.001900  0.003320
  0C   1dz2      -0.000020  0.000038  0.000014  0.000004  0.000055  0.000050
  0C   1dxz       0.000000  0.000001 -0.000000 -0.000000 -0.000001 -0.000000
  0C   1dyz      -0.000000  0.000000  0.000000  0.000000  0.000001  0.000000
  0C   1dx2y2     0.000026  0.000092  0.000002 -0.000008  0.000069 -0.000081
  0C   1dxy      -0.000003 -0.000109  0.000006  0.000029  0.000097  0.000022
  0C   2dz2      -0.000012  0.002160  0.000060  0.000723 -0.000588  0.000651
  0C   2dxz       0.000001 -0.000017 -0.000000 -0.000003  0.000004 -0.000013
  0C   2dyz      -0.000001  0.000027  0.000000  0.000010 -0.000021  0.000003
  0C   2dx2y2    -0.000035  0.000509 -0.000045  0.000557 -0.002554 -0.001089
  0C   2dxy      -0.000221  0.002208  0.000003  0.000233 -0.000860  0.001635
  0C   1f0        0.000000  0.000002 -0.000000  0.000000 -0.000001 -0.000001
  0C   1f+1       0.000012 -0.000095 -0.000012  0.000009 -0.000117 -0.000096
  0C   1f-1      -0.000006 -0.000223  0.000002 -0.000021  0.000057  0.000073
  0C   1f+2      -0.000000  0.000003  0.000000  0.000001 -0.000001  0.000000
  0C   1f-2       0.000000  0.000000 -0.000000  0.000000 -0.000001 -0.000001
  0C   1f+3      -0.000016 -0.000107  0.000012 -0.000044  0.000050 -0.000001
  0C   1f-3      -0.000012  0.000130  0.000013  0.000090 -0.000037  0.000092
  1H   1s         0.000019 -0.000033 -0.000004 -0.000019  0.000043 -0.000040
  1H   2s        -0.000015 -0.000061  0.000022  0.000580 -0.000622  0.000066
  1H   3s        -0.000897 -0.000146  0.000202  0.000734 -0.001468  0.000477
  1H   1pz       -0.000000  0.000001 -0.000000 -0.000000  0.000000  0.000000
  1H   1px       -0.000003  0.000068 -0.000000 -0.000104  0.000220  0.000005
  1H   1py        0.000005 -0.000193 -0.000001 -0.000038 -0.000035 -0.000041
  2C   1s         0.000004  0.000001  0.000000  0.000000  0.000023 -0.000079
  2C   2s        -0.000024 -0.000005 -0.000002 -0.000001 -0.000029  0.000005
  2C   3s         0.000521 -0.000844  0.000085 -0.001089  0.002476 -0.002549
  2C   4s        -0.003844  0.008169 -0.000900  0.006983 -0.016829  0.014318
  2C   5s        -0.003720  0.000701 -0.008210 -0.005828  0.029315  0.018985
  2C   1pz        0.000000 -0.000000 -0.000000 -0.000000 -0.000001 -0.000001
  2C   1px       -0.000017 -0.000027 -0.000032  0.000038 -0.000396  0.000090
  2C   1py       -0.000026  0.000010  0.000011  0.000022  0.000099  0.000133
  2C   2pz       -0.000005  0.000019  0.000002  0.000007  0.000022  0.000022
  2C   2px        0.001158  0.003182  0.001018 -0.002082  0.013099  0.001057
  2C   2py        0.001361 -0.002652 -0.000016 -0.002056  0.000044 -0.003927
  2C   3pz       -0.000004  0.000003  0.000000 -0.000019  0.000077  0.000039
  2C   3px        0.001456  0.003720  0.002929 -0.001055  0.002263 -0.004696
  2C   3py        0.000784  0.001023  0.000802  0.003712 -0.014713 -0.008627
  2C   1dz2       0.000036 -0.000057  0.000017 -0.000046  0.000056 -0.000043
  2C   1dxz      -0.000000  0.000000 -0.000000 -0.000000  0.000000  0.000000
  2C   1dyz      -0.000000 -0.000001  0.000000 -0.000000  0.000001 -0.000000
  2C   1dx2y2    -0.000039 -0.000053 -0.000003 -0.000041  0.000115  0.000012
  2C   1dxy      -0.000009 -0.000061 -0.000007  0.000096 -0.000112  0.000023
  2C   2dz2       0.000167 -0.000796 -0.000033 -0.001043  0.002168 -0.001644
  2C   2dxz      -0.000001  0.000009  0.000001  0.000003 -0.000007  0.000012
  2C   2dyz      -0.000002 -0.000005 -0.000002 -0.000006 -0.000016 -0.000011
  2C   2dx2y2    -0.000788  0.000867 -0.000274  0.000687 -0.006451  0.001243
  2C   2dxy      -0.000139 -0.001015 -0.000219  0.000279 -0.001593 -0.001190
  2C   1f0        0.000000 -0.000001 -0.000000 -0.000001 -0.000001 -0.000002
  2C   1f+1      -0.000017 -0.000019 -0.000022  0.000090 -0.000382 -0.000011
  2C   1f-1      -0.000048  0.000050 -0.000003  0.000076 -0.000012  0.000137
  2C   1f+2       0.000000 -0.000000  0.000000 -0.000001  0.000002 -0.000000
  2C   1f-2       0.000000 -0.000001 -0.000000  0.000001 -0.000001 -0.000001
  2C   1f+3      -0.000022  0.000081 -0.000018 -0.000021 -0.000373  0.000073
  2C   1f-3      -0.000030  0.000047  0.000006  0.000030 -0.000050  0.000206
  3H   1s         0.000015  0.000059 -0.000006  0.000060 -0.000273 -0.000000
  3H   2s        -0.000902  0.000015 -0.000168 -0.000387 -0.000148  0.000043
  3H   3s         0.001005 -0.001174  0.000119 -0.001367  0.004196  0.003187
  3H   1pz       -0.000001  0.000000 -0.000000  0.000000  0.000000  0.000000
  3H   1px        0.000025 -0.000028  0.000013  0.000034 -0.000095  0.000126
  3H   1py        0.000167 -0.000006  0.000021  0.000018 -0.000035  0.000033
  4C   1s        -0.000001  0.000004 -0.000002  0.000027  0.002954 -0.000098
  4C   2s         0.000004 -0.000023  0.000009 -0.000159  0.004081 -0.000277
  4C   3s        -0.000236  0.001152 -0.000221  0.005579 -0.005815  0.003729
  4C   4s         0.000366 -0.006827  0.001150 -0.032187  0.049309 -0.017209
  4C   5s        -0.022859  0.020043 -0.007036 -0.014420 -0.045867  0.057811
  4C   1pz        0.000000 -0.000000 -0.000000  0.000001 -0.000003 -0.000003
  4C   1px       -0.000033 -0.000070 -0.000028 -0.000110 -0.000356 -0.000237
  4C   1py       -0.000031  0.000013  0.000007 -0.000165  0.000442  0.000408
  4C   2pz        0.000002  0.000007  0.000006 -0.000010  0.000099  0.000065
  4C   2px        0.002093  0.002607  0.001212  0.003731  0.007567  0.004638
  4C   2py        0.000404 -0.000310 -0.000684  0.003563 -0.016976 -0.010495
  4C   3pz        0.000017 -0.000064 -0.000059 -0.000011 -0.000147 -0.000004
  4C   3px        0.016004 -0.007946  0.006806  0.002990 -0.017550 -0.039062
  4C   3py        0.002625  0.008600  0.012977  0.002620  0.023133 -0.013160
  4C   1dz2       0.000005 -0.000006  0.000003  0.000002  0.000030  0.000047
  4C   1dxz       0.000000  0.000000  0.000000  0.000000  0.000001 -0.000000
  4C   1dyz       0.000000 -0.000000  0.000000  0.000000  0.000001 -0.000001
  4C   1dx2y2     0.000025  0.000000  0.000008  0.000071  0.000189 -0.000161
  4C   1dxy      -0.000024 -0.000019 -0.000003  0.000041 -0.000247  0.000018
  4C   2dz2      -0.000181  0.001161 -0.000180  0.005039 -0.005662  0.002668
  4C   2dxz      -0.000004 -0.000006 -0.000003 -0.000027 -0.000063 -0.000030
  4C   2dyz       0.000001  0.000011 -0.000004  0.000056 -0.000071  0.000026
  4C   2dx2y2     0.000211 -0.000043 -0.000438  0.000778 -0.008621 -0.001163
  4C   2dxy       0.001068  0.000360  0.000476  0.002048  0.013184  0.003238
  4C   1f0       -0.000000 -0.000000 -0.000000  0.000002 -0.000009 -0.000006
  4C   1f+1      -0.000042 -0.000051 -0.000020 -0.000124 -0.000501 -0.000235
  4C   1f-1      -0.000007 -0.000001  0.000004 -0.000240  0.000495  0.000357
  4C   1f+2      -0.000000  0.000001 -0.000000  0.000005 -0.000002 -0.000002
  4C   1f-2      -0.000000 -0.000001 -0.000000 -0.000002 -0.000006 -0.000004
  4C   1f+3       0.000038  0.000023  0.000015  0.000055 -0.000063  0.000205
  4C   1f-3      -0.000064  0.000130 -0.000028  0.000441  0.000123 -0.000044
  5C   1s        -0.000001 -0.000001 -0.000002  0.000015 -0.000086  0.000081
  5C   2s         0.000004  0.000005  0.000014 -0.000057 -0.000035  0.000042
  5C   3s         0.000030 -0.000979 -0.000004 -0.005594  0.001051  0.001632
  5C   4s        -0.000293  0.009743 -0.001211  0.036703 -0.018361 -0.009141
  5C   5s         0.008064 -0.000042  0.009773  0.006134  0.048998 -0.023159
  5C   1pz        0.000000 -0.000000  0.000000  0.000001 -0.000002 -0.000001
  5C   1px        0.000029 -0.000099 -0.000002 -0.000229 -0.000146 -0.000028
  5C   1py       -0.000040  0.000009  0.000003 -0.000266  0.000493  0.000171
  5C   2pz       -0.000003  0.000013  0.000004 -0.000017  0.000138  0.000006
  5C   2px       -0.000306  0.006627  0.000831 -0.011571  0.007489 -0.003707
  5C   2py        0.000427 -0.001003 -0.000615 -0.001715 -0.025377 -0.001512
  5C   3pz       -0.000017 -0.000030 -0.000056 -0.000051 -0.000068  0.000085
  5C   3px       -0.001089 -0.007000 -0.005776  0.004816  0.015496  0.002922
  5C   3py        0.003381  0.003594  0.010296  0.012291  0.017080 -0.016493
  5C   1dz2      -0.000002 -0.000037  0.000026 -0.000197  0.000168  0.000039
  5C   1dxz       0.000000  0.000000 -0.000000 -0.000000 -0.000001  0.000001
  5C   1dyz       0.000000 -0.000000  0.000000 -0.000000  0.000002 -0.000000
  5C   1dx2y2     0.000019  0.000053 -0.000024  0.000190 -0.000059  0.000010
  5C   1dxy       0.000021  0.000003  0.000002  0.000230 -0.000012 -0.000259
  5C   2dz2       0.000099 -0.000980  0.000029 -0.007021  0.001315  0.001067
  5C   2dxz      -0.000002  0.000013  0.000002 -0.000008  0.000009 -0.000021
  5C   2dyz      -0.000001 -0.000013  0.000002 -0.000052  0.000078  0.000022
  5C   2dx2y2    -0.000340 -0.000351  0.000466 -0.001155  0.012909  0.000845
  5C   2dxy       0.000081 -0.002520 -0.000371  0.006134  0.001554  0.004285
  5C   1f0        0.000000  0.000000 -0.000000  0.000001 -0.000007 -0.000001
  5C   1f+1      -0.000002 -0.000139  0.000001  0.000275 -0.000048  0.000108
  5C   1f-1      -0.000016 -0.000042  0.000017  0.000091  0.000545  0.000103
  5C   1f+2       0.000000  0.000001 -0.000000  0.000001 -0.000006 -0.000002
  5C   1f-2       0.000000 -0.000000  0.000000  0.000001 -0.000005  0.000002
  5C   1f+3      -0.000024 -0.000112 -0.000006  0.000052  0.000453 -0.000197
  5C   1f-3      -0.000021  0.000042 -0.000034  0.000357 -0.000031 -0.000240
  6C   1s         0.000001  0.000018 -0.000002  0.000023 -0.000032  0.000001
  6C   2s        -0.000005 -0.000103  0.000011 -0.000134  0.000031 -0.000006
  6C   3s        -0.000028  0.002891 -0.000119  0.002891 -0.000468 -0.000359
  6C   4s         0.000648 -0.015802  0.000208 -0.009648 -0.001498  0.004207
  6C   5s        -0.005821  0.006687  0.007300  0.008305 -0.028266  0.005950
  6C   1pz       -0.000000  0.000000  0.000000 -0.000001 -0.000000  0.000000
  6C   1px        0.000006  0.000120  0.000006 -0.000202 -0.000179  0.000041
  6C   1py        0.000004  0.000098 -0.000001  0.000113  0.000128 -0.000044
  6C   2pz       -0.000001  0.000016  0.000002  0.000004  0.000042 -0.000015
  6C   2px       -0.000456  0.001013  0.000627  0.000102  0.011251 -0.005709
  6C   2py        0.000217 -0.004066 -0.000211 -0.001328 -0.005460  0.001457
  6C   3pz        0.000005  0.000012 -0.000009  0.000009  0.000053 -0.000010
  6C   3px       -0.002626  0.002148 -0.002872  0.000150 -0.002301  0.008553
  6C   3py       -0.002208 -0.001157  0.001082 -0.001155 -0.011717  0.004913
  6C   1dz2      -0.000014  0.000025 -0.000006 -0.000018  0.000080 -0.000014
  6C   1dxz       0.000000  0.000001  0.000000 -0.000000 -0.000001  0.000000
  6C   1dyz       0.000000  0.000000 -0.000000  0.000000  0.000001 -0.000000
  6C   1dx2y2     0.000001  0.000022 -0.000000  0.000055 -0.000153  0.000074
  6C   1dxy      -0.000006 -0.000126  0.000002  0.000060  0.000102 -0.000052
  6C   2dz2      -0.000016  0.002312  0.000037  0.002064 -0.000234 -0.000537
  6C   2dxz       0.000000 -0.000021 -0.000001 -0.000004 -0.000016  0.000010
  6C   2dyz      -0.000001  0.000012  0.000001  0.000006  0.000015 -0.000003
  6C   2dx2y2    -0.000031 -0.002132  0.000087 -0.001859  0.002887  0.000813
  6C   2dxy      -0.000157  0.001959  0.000262 -0.001005  0.004789 -0.001748
  6C   1f0        0.000000 -0.000001 -0.000000 -0.000002 -0.000002  0.000000
  6C   1f+1       0.000011  0.000118 -0.000006 -0.000242 -0.000180  0.000075
  6C   1f-1      -0.000011  0.000172  0.000005  0.000156  0.000138 -0.000006
  6C   1f+2      -0.000000 -0.000002 -0.000000 -0.000000 -0.000000 -0.000000
  6C   1f-2       0.000000 -0.000000 -0.000000 -0.000001 -0.000001  0.000000
  6C   1f+3       0.000001  0.000135  0.000003 -0.000150 -0.000031  0.000080
  6C   1f-3      -0.000014  0.000093 -0.000004 -0.000070  0.000030 -0.000069
  7H   1s         0.000013 -0.000035 -0.000009 -0.000026  0.000027  0.000006
  7H   2s        -0.000076  0.000040  0.000033  0.000725 -0.000915  0.000359
  7H   3s        -0.000615 -0.000270 -0.000027 -0.001376 -0.001817  0.001779
  7H   1pz        0.000000  0.000000  0.000000 -0.000001  0.000001 -0.000000
  7H   1px       -0.000001  0.000227  0.000013 -0.000231  0.000302 -0.000039
  7H   1py       -0.000007  0.000034 -0.000007  0.000111 -0.000251  0.000032
  8C   1s         0.000001  0.000010 -0.000001  0.000001 -0.000092 -0.000036
  8C   2s        -0.000003 -0.000038  0.000004 -0.000007 -0.000089 -0.000038
  8C   3s        -0.000006 -0.003381 -0.000043 -0.000625  0.000696 -0.000211
  8C   4s         0.000502  0.019454 -0.000184  0.008270 -0.012503  0.000443
  8C   5s         0.004093 -0.010360 -0.002238 -0.006386  0.023528 -0.005731
  8C   1pz       -0.000000  0.000001  0.000000  0.000000 -0.000000  0.000000
  8C   1px       -0.000009  0.000156 -0.000003 -0.000038 -0.000001  0.000045
  8C   1py       -0.000007 -0.000130 -0.000011  0.000017 -0.000062  0.000035
  8C   2pz       -0.000001  0.000019 -0.000001 -0.000010  0.000013  0.000007
  8C   2px       -0.000071  0.005112  0.000275 -0.002618  0.004883 -0.001238
  8C   2py        0.000105 -0.002239  0.000311  0.000438  0.000506 -0.002067
  8C   3pz        0.000006 -0.000087  0.000003  0.000012 -0.000062 -0.000011
  8C   3px       -0.002723 -0.015467 -0.000476  0.006483 -0.011824  0.005324
  8C   3py       -0.002848  0.011973 -0.000866  0.000042  0.005744  0.005751
  8C   1dz2      -0.000009 -0.000022  0.000003 -0.000045  0.000079  0.000008
  8C   1dxz       0.000000  0.000001 -0.000000  0.000001 -0.000001 -0.000000
  8C   1dyz      -0.000000 -0.000000 -0.000000 -0.000000  0.000001 -0.000000
  8C   1dx2y2     0.000001  0.000062 -0.000004  0.000073 -0.000009 -0.000038
  8C   1dxy      -0.000016 -0.000146  0.000009 -0.000087  0.000050  0.000028
  8C   2dz2       0.000009 -0.004627 -0.000019 -0.000646  0.000966 -0.000200
  8C   2dxz      -0.000001  0.000022  0.000001 -0.000004  0.000014  0.000003
  8C   2dyz      -0.000000 -0.000041 -0.000001 -0.000006 -0.000000  0.000005
  8C   2dx2y2    -0.000052  0.000063 -0.000120 -0.000722  0.000233  0.001383
  8C   2dxy       0.000151 -0.001367 -0.000237  0.001393 -0.004151  0.000117
  8C   1f0        0.000000 -0.000000  0.000000  0.000001 -0.000001 -0.000000
  8C   1f+1       0.000004 -0.000064 -0.000005  0.000024 -0.000099 -0.000002
  8C   1f-1      -0.000005  0.000024 -0.000004 -0.000059  0.000018  0.000037
  8C   1f+2       0.000000  0.000001  0.000000  0.000000 -0.000000 -0.000000
  8C   1f-2       0.000000 -0.000002  0.000000 -0.000000  0.000000 -0.000000
  8C   1f+3      -0.000003  0.000045 -0.000006  0.000084  0.000000 -0.000025
  8C   1f-3      -0.000000  0.000237  0.000005 -0.000003 -0.000136  0.000026
  9N   1s        -0.000026  0.448315 -0.000860  0.000007  0.000000  0.000000
  9N   2s        -0.000031  0.626697 -0.001206  0.000012 -0.000003 -0.000006
  9N   3s        -0.000052  0.038696 -0.000020 -0.000049  0.000111  0.000096
  9N   4s         0.000350 -0.037395 -0.000278  0.000926 -0.002347 -0.000573
  9N   5s        -0.000900  0.033107  0.000835 -0.002929  0.006116  0.000232
  9N   1pz        0.000000 -0.000005 -0.000000  0.000000  0.000000 -0.000000
  9N   1px        0.000000 -0.000859 -0.000003 -0.000005 -0.000020 -0.000002
  9N   1py       -0.000000  0.000563 -0.000003 -0.000004 -0.000006  0.000022
  9N   2pz       -0.000001  0.000035  0.000000 -0.000002  0.000004  0.000003
  9N   2px       -0.000050  0.006564  0.000090 -0.000339  0.001105  0.000122
  9N   2py        0.000080 -0.004319 -0.000012  0.000249 -0.000531 -0.000403
  9N   3pz        0.000001 -0.000019 -0.000002  0.000006 -0.000003  0.000001
  9N   3px        0.000655 -0.003901 -0.000279  0.000252 -0.001275 -0.000395
  9N   3py        0.000240  0.002084  0.000195 -0.001066  0.000726 -0.000680
  9N   1dz2      -0.000012 -0.000356  0.000008 -0.000020  0.000055  0.000002
  9N   1dxz       0.000000  0.000001 -0.000000  0.000000 -0.000000 -0.000000
  9N   1dyz      -0.000000 -0.000003  0.000000 -0.000000  0.000000  0.000000
  9N   1dx2y2     0.000001  0.000023 -0.000001  0.000009  0.000006 -0.000000
  9N   1dxy      -0.000005 -0.000054  0.000003 -0.000002 -0.000014  0.000003
  9N   2dz2       0.000043  0.001276 -0.000022  0.000091 -0.000260  0.000023
  9N   2dxz      -0.000000 -0.000015  0.000000  0.000000 -0.000001 -0.000000
  9N   2dyz       0.000001  0.000011 -0.000000 -0.000000 -0.000002  0.000000
  9N   2dx2y2     0.000037 -0.000809 -0.000006 -0.000138 -0.000223  0.000010
  9N   2dxy       0.000020  0.001842  0.000002 -0.000170  0.000354  0.000088
  9N   1f0        0.000000 -0.000003  0.000000 -0.000000  0.000000 -0.000000
  9N   1f+1      -0.000005 -0.000220  0.000001 -0.000014  0.000027  0.000003
  9N   1f-1      -0.000002  0.000150 -0.000003  0.000019 -0.000021  0.000009
  9N   1f+2       0.000000 -0.000001  0.000000  0.000000 -0.000000 -0.000000
  9N   1f-2      -0.000000 -0.000002 -0.000000 -0.000000  0.000000 -0.000000
  9N   1f+3       0.000002  0.000000  0.000001 -0.000025 -0.000014  0.000015
  9N   1f-3       0.000003 -0.000004 -0.000001  0.000012 -0.000014 -0.000007
 10H   1s         0.000000  0.000230  0.000000  0.000004 -0.000057  0.000005
 10H   2s         0.000187 -0.000676 -0.000012 -0.000121 -0.000452 -0.000265
 10H   3s        -0.000001 -0.001668  0.000061 -0.000300  0.000173 -0.000078
 10H   1pz       -0.000000  0.000003 -0.000000  0.000000  0.000001  0.000000
 10H   1px        0.000001  0.000011 -0.000003 -0.000019  0.000034  0.000001
 10H   1py        0.000025 -0.000557  0.000006 -0.000017 -0.000097 -0.000056
 11H   1s         0.000003  0.000216 -0.000003  0.000022 -0.000070  0.000005
 11H   2s        -0.000101 -0.000462 -0.000035  0.000381 -0.000384  0.000113
 11H   3s        -0.000147 -0.001612  0.000065 -0.000132  0.000336 -0.000013
 11H   1pz       -0.000000 -0.000000  0.000000  0.000000 -0.000000  0.000000
 11H   1px        0.000015  0.000518  0.000007 -0.000056  0.000119 -0.000024
 11H   1py        0.000012  0.000176 -0.000003 -0.000043  0.000009 -0.000012
 12N   1s        -0.000009 -0.000008  0.000008  0.448365  0.000001 -0.000001
 12N   2s        -0.000006 -0.000006  0.000006  0.626338 -0.000007  0.000016
 12N   3s        -0.000097 -0.000167  0.000168  0.045477  0.000829  0.000044
 12N   4s         0.000670  0.001606 -0.001605 -0.067360 -0.010903 -0.003489
 12N   5s        -0.001671 -0.001071  0.001073  0.019329  0.014589 -0.004223
 12N   1pz        0.000000 -0.000000 -0.000000 -0.000013 -0.000001  0.000000
 12N   1px        0.000000 -0.000041 -0.000041  0.000002 -0.000000  0.000000
 12N   1py        0.000003 -0.000022  0.000023  0.002811  0.000162 -0.000087
 12N   2pz       -0.000001 -0.000000  0.000004  0.000054  0.000019  0.000001
 12N   2px       -0.000001  0.001032  0.001029 -0.000010 -0.000004 -0.000005
 12N   2py        0.000146  0.000562 -0.000563 -0.011859 -0.004087 -0.000237
 12N   3pz        0.000001  0.000003  0.000005  0.000015  0.000007 -0.000001
 12N   3px        0.000007  0.002497  0.002479 -0.000011 -0.000039 -0.000018
 12N   3py       -0.000175  0.000280 -0.000284 -0.002858 -0.000649  0.000077
 12N   1dz2      -0.000005 -0.000005  0.000005 -0.000503  0.000125 -0.000007
 12N   1dxz       0.000000  0.000000  0.000000  0.000003 -0.000001  0.000000
 12N   1dyz       0.000000 -0.000000  0.000000 -0.000001  0.000000  0.000000
 12N   1dx2y2     0.000018  0.000009 -0.000009  0.000578 -0.000146  0.000070
 12N   1dxy       0.000000 -0.000014 -0.000014  0.000000 -0.000000  0.000000
 12N   2dz2      -0.000005 -0.000068  0.000068  0.005001 -0.000074  0.000113
 12N   2dxz      -0.000000 -0.000002 -0.000002 -0.000024  0.000001 -0.000003
 12N   2dyz      -0.000001  0.000000  0.000001  0.000016  0.000003 -0.000005
 12N   2dx2y2    -0.000105 -0.000007  0.000007 -0.005308  0.000902 -0.001154
 12N   2dxy      -0.000000  0.000443  0.000441  0.000007 -0.000003  0.000001
 12N   1f0        0.000000 -0.000000 -0.000000 -0.000003 -0.000000  0.000001
 12N   1f+1       0.000000 -0.000013 -0.000013 -0.000001  0.000000  0.000000
 12N   1f-1      -0.000000  0.000001 -0.000001  0.000295  0.000017 -0.000091
 12N   1f+2       0.000000 -0.000000  0.000000  0.000001  0.000001  0.000001
 12N   1f-2      -0.000000 -0.000000 -0.000000 -0.000002 -0.000001  0.000000
 12N   1f+3      -0.000000  0.000029  0.000028  0.000001 -0.000001  0.000000
 12N   1f-3       0.000001 -0.000021  0.000021  0.000549  0.000120  0.000052
 13C   1s        -0.000001  0.000002  0.000001  0.000015 -0.000086  0.000081
 13C   2s         0.000004 -0.000014 -0.000005 -0.000057 -0.000035  0.000042
 13C   3s         0.000028  0.000006  0.000979 -0.005616  0.001076  0.001642
 13C   4s        -0.000282  0.001184 -0.009779  0.036743 -0.018654 -0.009207
 13C   5s         0.007976 -0.009870  0.000061  0.006126  0.049516 -0.023054
 13C   1pz        0.000000 -0.000000 -0.000000  0.000002 -0.000002 -0.000001
 13C   1px       -0.000029 -0.000002 -0.000099  0.000224  0.000147  0.000028
 13C   1py       -0.000041 -0.000003 -0.000009 -0.000263  0.000493  0.000172
 13C   2pz       -0.000002 -0.000001  0.000004  0.000025  0.000115  0.000015
 13C   2px        0.000310  0.000855  0.006621  0.011568 -0.007531  0.003690
 13C   2py        0.000440  0.000623  0.000993 -0.001635 -0.025494 -0.001536
 13C   3pz       -0.000012  0.000039  0.000005 -0.000068 -0.000104  0.000073
 13C   3px        0.001146 -0.005781 -0.006986 -0.004794 -0.015554 -0.002982
 13C   3py        0.003332 -0.010347 -0.003532  0.012306  0.017381 -0.016389
 13C   1dz2      -0.000002 -0.000026  0.000037 -0.000199  0.000169  0.000040
 13C   1dxz       0.000000  0.000000 -0.000000  0.000002 -0.000000 -0.000001
 13C   1dyz      -0.000000 -0.000000  0.000000 -0.000001  0.000001  0.000001
 13C   1dx2y2     0.000019  0.000024 -0.000054  0.000190 -0.000058  0.000011
 13C   1dxy      -0.000021  0.000002  0.000003 -0.000231  0.000012  0.000259
 13C   2dz2       0.000098 -0.000026  0.000982 -0.007030  0.001347  0.001074
 13C   2dxz       0.000000  0.000001  0.000011  0.000045  0.000021  0.000020
 13C   2dyz      -0.000001 -0.000003  0.000007 -0.000074  0.000072  0.000009
 13C   2dx2y2    -0.000345 -0.000466  0.000354 -0.001168  0.012936  0.000858
 13C   2dxy      -0.000082 -0.000379 -0.002524 -0.006151 -0.001587 -0.004286
 13C   1f0        0.000000  0.000000 -0.000001 -0.000002 -0.000006 -0.000002
 13C   1f+1       0.000002 -0.000000 -0.000139 -0.000279  0.000049 -0.000108
 13C   1f-1      -0.000016 -0.000017  0.000042  0.000092  0.000546  0.000104
 13C   1f+2      -0.000000  0.000000 -0.000000  0.000002 -0.000004 -0.000002
 13C   1f-2      -0.000000  0.000000 -0.000001 -0.000003  0.000002 -0.000002
 13C   1f+3       0.000025 -0.000007 -0.000112 -0.000052 -0.000453  0.000196
 13C   1f-3      -0.000021  0.000034 -0.000042  0.000363 -0.000033 -0.000242
 14C   1s         0.000001  0.000002 -0.000018  0.000023 -0.000032  0.000001
 14C   2s        -0.000005 -0.000011  0.000103 -0.000135  0.000031 -0.000006
 14C   3s        -0.000028  0.000108 -0.002892  0.002899 -0.000476 -0.000359
 14C   4s         0.000648 -0.000153  0.015825 -0.009694 -0.001403  0.004199
 14C   5s        -0.005749 -0.007284 -0.006619  0.008402 -0.028440  0.005911
 14C   1pz       -0.000000  0.000000  0.000001 -0.000000 -0.000000  0.000000
 14C   1px       -0.000006  0.000006  0.000119  0.000201  0.000179 -0.000041
 14C   1py        0.000004  0.000001 -0.000097  0.000113  0.000128 -0.000044
 14C   2pz        0.000000 -0.000000 -0.000019  0.000006  0.000009  0.000001
 14C   2px        0.000465  0.000628  0.001009 -0.000042 -0.011260  0.005710
 14C   2py        0.000219  0.000226  0.004072 -0.001339 -0.005449  0.001450
 14C   3pz        0.000013  0.000003 -0.000001  0.000005  0.000060 -0.000034
 14C   3px        0.002605 -0.002871  0.002173 -0.000157  0.002396 -0.008509
 14C   3py       -0.002178 -0.001058  0.001174 -0.001125 -0.011815  0.004889
 14C   1dz2      -0.000014  0.000006 -0.000025 -0.000018  0.000079 -0.000014
 14C   1dxz       0.000000 -0.000000  0.000001  0.000000  0.000000 -0.000000
 14C   1dyz      -0.000000  0.000000 -0.000001  0.000000 -0.000000  0.000000
 14C   1dx2y2     0.000001  0.000000 -0.000022  0.000055 -0.000153  0.000074
 14C   1dxy       0.000006  0.000002 -0.000127 -0.000060 -0.000102  0.000052
 14C   2dz2      -0.000015 -0.000046 -0.002315  0.002072 -0.000244 -0.000536
 14C   2dxz      -0.000001 -0.000001 -0.000000 -0.000013  0.000027 -0.000005
 14C   2dyz      -0.000000 -0.000000 -0.000006  0.000009  0.000005  0.000002
 14C   2dx2y2    -0.000032 -0.000080  0.002132 -0.001862  0.002902  0.000816
 14C   2dxy       0.000160  0.000268  0.001958  0.001024 -0.004792  0.001747
 14C   1f0        0.000000  0.000000  0.000003 -0.000001 -0.000001 -0.000000
 14C   1f+1      -0.000011 -0.000005  0.000118  0.000242  0.000180 -0.000075
 14C   1f-1      -0.000011 -0.000005 -0.000172  0.000156  0.000138 -0.000006
 14C   1f+2       0.000000  0.000000  0.000000 -0.000002 -0.000001 -0.000000
 14C   1f-2       0.000000 -0.000000  0.000001  0.000001  0.000001  0.000000
 14C   1f+3      -0.000002  0.000003  0.000135  0.000149  0.000032 -0.000080
 14C   1f-3      -0.000014  0.000004 -0.000093 -0.000068  0.000029 -0.000069
 15H   1s         0.000013  0.000009  0.000035 -0.000026  0.000027  0.000006
 15H   2s        -0.000074 -0.000032 -0.000041  0.000731 -0.000923  0.000358
 15H   3s        -0.000609  0.000033  0.000272 -0.001374 -0.001840  0.001772
 15H   1pz        0.000000 -0.000000  0.000001 -0.000000  0.000001 -0.000000
 15H   1px        0.000001  0.000014  0.000227  0.000232 -0.000302  0.000039
 15H   1py       -0.000007  0.000007 -0.000034  0.000112 -0.000252  0.000031
 16C   1s         0.000001  0.000001 -0.000010  0.000001 -0.000092 -0.000035
 16C   2s        -0.000003 -0.000004  0.000038 -0.000007 -0.000088 -0.000037
 16C   3s        -0.000006  0.000056  0.003385 -0.000629  0.000700 -0.000213
 16C   4s         0.000504  0.000113 -0.019445  0.008333 -0.012571  0.000466
 16C   5s         0.004067  0.002240  0.010310 -0.006493  0.023730 -0.005747
 16C   1pz        0.000000 -0.000000 -0.000000 -0.000000  0.000000 -0.000000
 16C   1px        0.000009 -0.000003  0.000155  0.000038  0.000001 -0.000045
 16C   1py       -0.000007  0.000012  0.000129  0.000017 -0.000062  0.000034
 16C   2pz       -0.000000  0.000002 -0.000003  0.000003 -0.000012  0.000012
 16C   2px        0.000074  0.000293  0.005104  0.002659 -0.004902  0.001244
 16C   2py        0.000098 -0.000301  0.002256  0.000416  0.000518 -0.002055
 16C   3pz        0.000019 -0.000005  0.000034 -0.000010 -0.000007 -0.000038
 16C   3px        0.002695 -0.000550 -0.015498 -0.006531  0.011927 -0.005297
 16C   3py       -0.002831  0.000816 -0.011984  0.000022  0.005732  0.005704
 16C   1dz2      -0.000009 -0.000003  0.000022 -0.000045  0.000078  0.000008
 16C   1dxz      -0.000000  0.000000  0.000001 -0.000000 -0.000000  0.000000
 16C   1dyz      -0.000000 -0.000000 -0.000000  0.000000  0.000001 -0.000000
 16C   1dx2y2     0.000001  0.000004 -0.000062  0.000074 -0.000009 -0.000038
 16C   1dxy       0.000016  0.000008 -0.000146  0.000088 -0.000050 -0.000029
 16C   2dz2       0.000009  0.000036  0.004627 -0.000651  0.000973 -0.000202
 16C   2dxz       0.000001  0.000001 -0.000006  0.000008 -0.000023  0.000003
 16C   2dyz      -0.000000  0.000001  0.000037 -0.000012  0.000017  0.000005
 16C   2dx2y2    -0.000049  0.000119 -0.000073 -0.000712  0.000238  0.001380
 16C   2dxy      -0.000152 -0.000242 -0.001372 -0.001408  0.004164 -0.000116
 16C   1f0        0.000000 -0.000000  0.000000  0.000001  0.000000 -0.000000
 16C   1f+1      -0.000004 -0.000005 -0.000065 -0.000024  0.000099  0.000002
 16C   1f-1      -0.000005  0.000003 -0.000026 -0.000059  0.000018  0.000037
 16C   1f+2       0.000000 -0.000000 -0.000001  0.000001 -0.000001 -0.000000
 16C   1f-2      -0.000000 -0.000000 -0.000000  0.000000  0.000001 -0.000000
 16C   1f+3       0.000004 -0.000006  0.000045 -0.000083 -0.000000  0.000025
 16C   1f-3      -0.000000 -0.000006 -0.000239 -0.000003 -0.000136  0.000026
 17C   1s        -0.000000  0.000000 -0.000019  0.000001 -0.000018 -0.000002
 17C   2s         0.000002 -0.000000  0.000108 -0.000007  0.000001 -0.000004
 17C   3s        -0.000125 -0.000111 -0.002863  0.000665 -0.000367  0.000771
 17C   4s         0.001005  0.001037  0.015641 -0.005055  0.002462 -0.005593
 17C   5s         0.000371 -0.002239  0.005902  0.005952 -0.026279 -0.008168
 17C   1pz        0.000000 -0.000000 -0.000001  0.000000 -0.000000 -0.000000
 17C   1px       -0.000010 -0.000005 -0.000040  0.000006  0.000157  0.000064
 17C   1py       -0.000030  0.000000  0.000162 -0.000044  0.000069  0.000087
 17C   2pz       -0.000002  0.000001  0.000020 -0.000007  0.000002  0.000015
 17C   2px        0.000475  0.000423  0.003236 -0.000407 -0.003367 -0.004126
 17C   2py        0.000621 -0.000046 -0.002952  0.001317 -0.001557 -0.004305
 17C   3pz        0.000002 -0.000007 -0.000004  0.000006 -0.000027 -0.000016
 17C   3px       -0.002374 -0.000465  0.004550  0.003944 -0.009756  0.000466
 17C   3py       -0.001247  0.001273  0.002315  0.000096  0.001891  0.003267
 17C   1dz2      -0.000020 -0.000014 -0.000037  0.000004  0.000055  0.000050
 17C   1dxz       0.000000  0.000000  0.000001  0.000000  0.000000 -0.000000
 17C   1dyz      -0.000000 -0.000000 -0.000001 -0.000000  0.000001  0.000000
 17C   1dx2y2     0.000026 -0.000003 -0.000092 -0.000008  0.000068 -0.000081
 17C   1dxy       0.000002  0.000006 -0.000109 -0.000029 -0.000097 -0.000022
 17C   2dz2      -0.000011 -0.000068 -0.002157  0.000726 -0.000588  0.000656
 17C   2dxz      -0.000001  0.000000 -0.000006  0.000000 -0.000007  0.000005
 17C   2dyz       0.000000 -0.000000 -0.000017  0.000009 -0.000017 -0.000002
 17C   2dx2y2    -0.000038  0.000044 -0.000501  0.000553 -0.002561 -0.001089
 17C   2dxy       0.000217  0.000012  0.002206 -0.000238  0.000863 -0.001633
 17C   1f0        0.000000 -0.000000 -0.000003  0.000000 -0.000000 -0.000001
 17C   1f+1      -0.000011 -0.000012 -0.000095 -0.000009  0.000117  0.000097
 17C   1f-1      -0.000006 -0.000001  0.000222 -0.000021  0.000057  0.000073
 17C   1f+2      -0.000000 -0.000000 -0.000002  0.000001 -0.000001 -0.000000
 17C   1f-2      -0.000000 -0.000000 -0.000000 -0.000000  0.000001  0.000000
 17C   1f+3       0.000016  0.000012 -0.000106  0.000044 -0.000050  0.000002
 17C   1f-3      -0.000012 -0.000014 -0.000129  0.000091 -0.000037  0.000093
 18H   1s         0.000019  0.000004  0.000033 -0.000020  0.000044 -0.000040
 18H   2s        -0.000015 -0.000021  0.000062  0.000583 -0.000624  0.000069
 18H   3s        -0.000900 -0.000200  0.000152  0.000743 -0.001478  0.000481
 18H   1pz       -0.000000 -0.000000 -0.000001  0.000000 -0.000000  0.000000
 18H   1px        0.000003  0.000000  0.000068  0.000105 -0.000220 -0.000004
 18H   1py        0.000005  0.000002  0.000193 -0.000038 -0.000035 -0.000041
 19C   1s         0.000004 -0.000000 -0.000001  0.000001  0.000022 -0.000079
 19C   2s        -0.000023  0.000002  0.000005 -0.000001 -0.000029  0.000005
 19C   3s         0.000519 -0.000082  0.000843 -0.001090  0.002486 -0.002559
 19C   4s        -0.003842  0.000878 -0.008164  0.007011 -0.016963  0.014378
 19C   5s        -0.003721  0.008193 -0.000723 -0.005938  0.029451  0.018954
 19C   1pz        0.000000  0.000000  0.000000 -0.000000  0.000000 -0.000001
 19C   1px        0.000017 -0.000032 -0.000027 -0.000037  0.000397 -0.000090
 19C   1py       -0.000026 -0.000011 -0.000009  0.000021  0.000099  0.000133
 19C   2pz       -0.000009  0.000001 -0.000009  0.000014 -0.000022  0.000018
 19C   2px       -0.001176  0.001036  0.003184  0.002073 -0.013198 -0.001036
 19C   2py        0.001357  0.000025  0.002644 -0.002065  0.000061 -0.003939
 19C   3pz       -0.000007  0.000009  0.000011 -0.000018  0.000074  0.000054
 19C   3px       -0.001422  0.002952  0.003729  0.001045 -0.002326  0.004603
 19C   3py        0.000778 -0.000790 -0.001027  0.003749 -0.014786 -0.008638
 19C   1dz2       0.000036 -0.000017  0.000057 -0.000046  0.000057 -0.000043
 19C   1dxz      -0.000000 -0.000000  0.000000  0.000000 -0.000000 -0.000000
 19C   1dyz       0.000000 -0.000000  0.000001 -0.000001  0.000001 -0.000000
 19C   1dx2y2    -0.000039  0.000004  0.000053 -0.000041  0.000114  0.000012
 19C   1dxy       0.000009 -0.000007 -0.000061 -0.000097  0.000112 -0.000024
 19C   2dz2       0.000166  0.000036  0.000794 -0.001046  0.002182 -0.001651
 19C   2dxz      -0.000003  0.000002  0.000002  0.000005 -0.000025  0.000001
 19C   2dyz      -0.000002  0.000002  0.000001 -0.000006 -0.000011 -0.000006
 19C   2dx2y2    -0.000789  0.000272 -0.000874  0.000689 -0.006476  0.001257
 19C   2dxy       0.000144 -0.000224 -0.001017 -0.000274  0.001614  0.001189
 19C   1f0        0.000001 -0.000000  0.000001 -0.000001  0.000002 -0.000002
 19C   1f+1       0.000017 -0.000022 -0.000019 -0.000090  0.000384  0.000011
 19C   1f-1      -0.000047  0.000003 -0.000050  0.000076 -0.000013  0.000138
 19C   1f+2       0.000000 -0.000000  0.000000 -0.000000 -0.000002 -0.000000
 19C   1f-2       0.000000 -0.000000 -0.000000 -0.000001  0.000001 -0.000000
 19C   1f+3       0.000022 -0.000018  0.000081  0.000021  0.000375 -0.000074
 19C   1f-3      -0.000029 -0.000006 -0.000047  0.000030 -0.000050  0.000207
 20H   1s         0.000015  0.000006 -0.000059  0.000060 -0.000273 -0.000000
 20H   2s        -0.000902  0.000167 -0.000017 -0.000388 -0.000147  0.000047
 20H   3s         0.001017 -0.000118  0.001177 -0.001373  0.004201  0.003174
 20H   1pz       -0.000001  0.000000 -0.000000 -0.000000  0.000000 -0.000000
 20H   1px       -0.000025  0.000013 -0.000028 -0.000034  0.000094 -0.000126
 20H   1py        0.000167 -0.000021  0.000006  0.000019 -0.000034  0.000033
 21C   1s        -0.000001  0.000002 -0.000004  0.000027  0.002936 -0.000097
 21C   2s         0.000004 -0.000009  0.000023 -0.000159  0.004058 -0.000276
 21C   3s        -0.000235  0.000218 -0.001152  0.005590 -0.005839  0.003732
 21C   4s         0.000351 -0.001138  0.006837 -0.032313  0.049617 -0.017161
 21C   5s        -0.022873  0.007007 -0.020087 -0.014348 -0.046165  0.057927
 21C   1pz        0.000000  0.000000  0.000000  0.000001 -0.000001 -0.000002
 21C   1px        0.000033 -0.000029 -0.000070  0.000110  0.000357  0.000237
 21C   1py       -0.000032 -0.000007 -0.000012 -0.000165  0.000442  0.000409
 21C   2pz       -0.000005 -0.000002  0.000001 -0.000020  0.000071  0.000050
 21C   2px       -0.002111  0.001228  0.002606 -0.003728 -0.007669 -0.004578
 21C   2py        0.000421  0.000689  0.000296  0.003611 -0.017082 -0.010546
 21C   3pz       -0.000034  0.000078  0.000036 -0.000018 -0.000094  0.000117
 21C   3px       -0.016019  0.006748 -0.007954 -0.003025  0.017701  0.039080
 21C   3py        0.002540 -0.013071 -0.008546  0.002644  0.023514 -0.012978
 21C   1dz2       0.000005 -0.000002  0.000006  0.000002  0.000029  0.000047
 21C   1dxz      -0.000000  0.000000  0.000000  0.000000 -0.000000 -0.000000
 21C   1dyz       0.000000 -0.000000 -0.000000  0.000000  0.000002 -0.000001
 21C   1dx2y2     0.000025 -0.000008 -0.000000  0.000072  0.000188 -0.000162
 21C   1dxy       0.000024 -0.000003 -0.000019 -0.000040  0.000248 -0.000017
 21C   2dz2      -0.000180  0.000177 -0.001162  0.005054 -0.005692  0.002667
 21C   2dxz       0.000006 -0.000003  0.000001  0.000000  0.000066  0.000010
 21C   2dyz      -0.000002  0.000005 -0.000010  0.000046 -0.000110  0.000016
 21C   2dx2y2     0.000210  0.000439  0.000033  0.000792 -0.008669 -0.001162
 21C   2dxy      -0.001072  0.000481  0.000355 -0.002061 -0.013242 -0.003229
 21C   1f0        0.000000 -0.000000 -0.000000  0.000003 -0.000004 -0.000004
 21C   1f+1       0.000042 -0.000020 -0.000051  0.000124  0.000502  0.000235
 21C   1f-1      -0.000007 -0.000004  0.000001 -0.000240  0.000496  0.000358
 21C   1f+2      -0.000000  0.000000 -0.000001  0.000004 -0.000004 -0.000003
 21C   1f-2       0.000001 -0.000000 -0.000000  0.000001  0.000003  0.000002
 21C   1f+3      -0.000039  0.000016  0.000023 -0.000055  0.000062 -0.000205
 21C   1f-3      -0.000063  0.000028 -0.000130  0.000443  0.000120 -0.000046
 22C   1s        -0.000026 -0.000000  0.000000 -0.000003  0.466196 -0.025606
 22C   2s         0.000146  0.000001 -0.000001  0.000021  0.606722 -0.033214
 22C   3s         0.000166 -0.000486  0.000487 -0.002948  0.051387 -0.015964
 22C   4s        -0.010021  0.002837 -0.002835  0.018882 -0.052456  0.108192
 22C   5s         0.013563 -0.011817  0.011898  0.023468 -0.006901 -0.122454
 22C   1pz        0.000001 -0.000000  0.000000 -0.000001 -0.000003  0.000000
 22C   1px       -0.000000 -0.000076 -0.000075  0.000000 -0.000001  0.000000
 22C   1py       -0.000285  0.000027 -0.000027  0.000276  0.000922 -0.000260
 22C   2pz        0.000042  0.000012 -0.000002  0.000067  0.000101 -0.000191
 22C   2px        0.000001  0.003096  0.003078 -0.000014 -0.000036  0.000004
 22C   2py       -0.008929 -0.001254  0.001260 -0.012539 -0.020128  0.043816
 22C   3pz        0.000158 -0.000087  0.000049 -0.000025 -0.000021 -0.000196
 22C   3px       -0.000030 -0.012384 -0.012306  0.000018  0.000151  0.000109
 22C   3py       -0.029676  0.012703 -0.012738  0.006468  0.003768  0.032045
 22C   1dz2       0.000247 -0.000019  0.000019 -0.000077 -0.001630 -0.000317
 22C   1dxz      -0.000000  0.000000  0.000000  0.000000  0.000004 -0.000000
 22C   1dyz       0.000004 -0.000000  0.000000 -0.000001 -0.000015 -0.000006
 22C   1dx2y2     0.000308  0.000011 -0.000011 -0.000048 -0.000191 -0.000695
 22C   1dxy      -0.000000 -0.000026 -0.000026  0.000000 -0.000000  0.000001
 22C   2dz2       0.000839 -0.000440  0.000440 -0.002878  0.007537 -0.013339
 22C   2dxz       0.000003  0.000008  0.000004  0.000015 -0.000004  0.000022
 22C   2dyz       0.000020 -0.000003  0.000000 -0.000003  0.000115 -0.000150
 22C   2dx2y2     0.003259  0.000393 -0.000397  0.005055  0.010741 -0.009346
 22C   2dxy       0.000012 -0.001093 -0.001087  0.000003  0.000018 -0.000029
 22C   1f0       -0.000003 -0.000001  0.000000 -0.000004 -0.000002  0.000003
 22C   1f+1      -0.000000 -0.000077 -0.000076  0.000000 -0.000000  0.000000
 22C   1f-1       0.000255  0.000025 -0.000025  0.000299  0.000251 -0.000322
 22C   1f+2      -0.000003  0.000000  0.000000 -0.000000  0.000000  0.000008
 22C   1f-2      -0.000000 -0.000001 -0.000000 -0.000001 -0.000001 -0.000001
 22C   1f+3       0.000002 -0.000003 -0.000003  0.000000  0.000000 -0.000001
 22C   1f-3      -0.000203  0.000046 -0.000046  0.000252  0.000233  0.000865
 23C   1s         0.000009  0.000001 -0.000001 -0.000005  0.025502  0.466042
 23C   2s         0.000200 -0.000005  0.000005  0.000031  0.033352  0.606531
 23C   3s        -0.001965 -0.000076  0.000078 -0.001378 -0.000951  0.062897
 23C   4s         0.020213  0.000722 -0.000735  0.009514  0.027268 -0.116484
 23C   5s         0.008382 -0.008338  0.008351 -0.014493 -0.010052  0.019479
 23C   1pz       -0.000003  0.000000 -0.000000 -0.000000  0.000002  0.000003
 23C   1px        0.000001 -0.000015 -0.000015  0.000000 -0.000000  0.000002
 23C   1py        0.000678 -0.000011  0.000011  0.000013 -0.000296 -0.000595
 23C   2pz       -0.000004 -0.000002  0.000003  0.000007  0.000088 -0.000224
 23C   2px        0.000006  0.000219  0.000217  0.000001 -0.000007  0.000010
 23C   2py        0.001037  0.000575 -0.000575 -0.001637 -0.019488  0.048234
 23C   3pz        0.000129 -0.000016  0.000019 -0.000038 -0.000017  0.000107
 23C   3px       -0.000013  0.001023  0.001018 -0.000003 -0.000010 -0.000029
 23C   3py       -0.029261  0.004408 -0.004417  0.008292  0.003269 -0.019556
 23C   1dz2       0.000401 -0.000006  0.000006 -0.000009 -0.000038 -0.001706
 23C   1dxz       0.000000  0.000000  0.000000 -0.000000  0.000000  0.000000
 23C   1dyz       0.000006  0.000000 -0.000000 -0.000000 -0.000001 -0.000027
 23C   1dx2y2     0.000743  0.000007 -0.000008 -0.000024 -0.000011 -0.002991
 23C   1dxy      -0.000002  0.000001  0.000001 -0.000000 -0.000000  0.000005
 23C   2dz2      -0.004239 -0.000152  0.000154 -0.001317 -0.002920  0.015174
 23C   2dxz      -0.000000 -0.000000  0.000000 -0.000001 -0.000000 -0.000001
 23C   2dyz      -0.000069 -0.000003  0.000003 -0.000024 -0.000041  0.000239
 23C   2dx2y2    -0.007569 -0.000397  0.000402 -0.002859 -0.005140  0.025464
 23C   2dxy       0.000014 -0.000101 -0.000101  0.000001 -0.000007 -0.000011
 23C   1f0       -0.000009  0.000000 -0.000000  0.000001  0.000005  0.000021
 23C   1f+1       0.000001  0.000012  0.000012  0.000000  0.000000 -0.000001
 23C   1f-1       0.000785 -0.000028  0.000028 -0.000064 -0.000476 -0.001819
 23C   1f+2      -0.000012  0.000000 -0.000000 -0.000000  0.000007  0.000024
 23C   1f-2       0.000000  0.000000  0.000000  0.000000 -0.000000  0.000001
 23C   1f+3      -0.000003 -0.000003 -0.000003  0.000000 -0.000002  0.000003
 23C   1f-3      -0.001081  0.000012 -0.000012 -0.000130  0.000755  0.001821
 24N   1s         0.448285  0.000025 -0.000024  0.000008 -0.000024 -0.000251
 24N   2s         0.626821  0.000039 -0.000038  0.000015  0.000102 -0.000334
 24N   3s         0.038673  0.000017 -0.000017  0.000138 -0.001479  0.002313
 24N   4s        -0.043687 -0.000718  0.000724 -0.003465  0.001294  0.008595
 24N   5s         0.040163 -0.001471  0.001476 -0.002583  0.001157  0.012704
 24N   1pz        0.000014  0.000000 -0.000000  0.000000 -0.000002 -0.000001
 24N   1px       -0.000003 -0.000004 -0.000004 -0.000000  0.000000  0.000001
 24N   1py       -0.003033 -0.000015  0.000015 -0.000070  0.000511  0.000110
 24N   2pz       -0.000041 -0.000002  0.000002 -0.000007  0.000003 -0.000005
 24N   2px        0.000008  0.000036  0.000034  0.000003  0.000007 -0.000010
 24N   2py        0.008730  0.000438 -0.000441  0.001614 -0.001236  0.001417
 24N   3pz        0.000031 -0.000002  0.000001 -0.000000  0.000004  0.000002
 24N   3px       -0.000010 -0.000153 -0.000154  0.000003  0.000002 -0.000002
 24N   3py       -0.006244  0.000055 -0.000056 -0.000017 -0.000730 -0.001925
 24N   1dz2      -0.000395  0.000009 -0.000009  0.000021  0.000066  0.000319
 24N   1dxz       0.000000 -0.000000  0.000000 -0.000000  0.000000 -0.000000
 24N   1dyz      -0.000006  0.000000 -0.000000  0.000000  0.000001  0.000005
 24N   1dx2y2    -0.000679  0.000006 -0.000006  0.000005  0.000139  0.000509
 24N   1dxy       0.000001 -0.000000 -0.000001  0.000000 -0.000001 -0.000002
 24N   2dz2       0.000831  0.000011 -0.000011  0.000042 -0.000245  0.002145
 24N   2dxz      -0.000000  0.000000  0.000000  0.000000 -0.000000  0.000000
 24N   2dyz       0.000013  0.000000 -0.000000  0.000001 -0.000002  0.000035
 24N   2dx2y2     0.001422  0.000053 -0.000054  0.000146 -0.000450  0.003741
 24N   2dxy      -0.000002 -0.000011 -0.000010 -0.000001 -0.000004 -0.000002
 24N   1f0       -0.000001 -0.000000  0.000000 -0.000000 -0.000000  0.000010
 24N   1f+1       0.000000 -0.000001 -0.000001 -0.000000 -0.000000 -0.000001
 24N   1f-1       0.000098  0.000002 -0.000002  0.000003  0.000014 -0.000876
 24N   1f+2      -0.000001 -0.000000  0.000000 -0.000000  0.000000  0.000012
 24N   1f-2       0.000000 -0.000000 -0.000000  0.000000 -0.000000  0.000000
 24N   1f+3      -0.000001  0.000001  0.000001 -0.000000  0.000001  0.000003
 24N   1f-3      -0.000131  0.000000 -0.000000 -0.000024  0.000020  0.001046
 25N   1s        -0.000025 -0.000861 -0.448315  0.000007  0.000000  0.000000
 25N   2s        -0.000030 -0.001198 -0.626697  0.000013 -0.000003 -0.000006
 25N   3s        -0.000052 -0.000129 -0.038693 -0.000050  0.000111  0.000096
 25N   4s         0.000349  0.000421  0.037372  0.000932 -0.002347 -0.000571
 25N   5s        -0.000901 -0.000964 -0.033104 -0.002946  0.006141  0.000229
 25N   1pz        0.000000 -0.000000  0.000002  0.000000  0.000000 -0.000000
 25N   1px       -0.000000 -0.000006 -0.000859  0.000005  0.000020  0.000002
 25N   1py       -0.000000  0.000001 -0.000562 -0.000004 -0.000006  0.000022
 25N   2pz       -0.000000  0.000000 -0.000011 -0.000001  0.000001  0.000002
 25N   2px        0.000050  0.000115  0.006578  0.000344 -0.001106 -0.000122
 25N   2py        0.000080  0.000029  0.004312  0.000249 -0.000531 -0.000402
 25N   3pz       -0.000002  0.000001  0.000005  0.000005 -0.000002  0.000004
 25N   3px       -0.000653 -0.000295 -0.003900 -0.000256  0.001280  0.000389
 25N   3py        0.000237 -0.000204 -0.002086 -0.001069  0.000735 -0.000674
 25N   1dz2      -0.000012 -0.000006  0.000356 -0.000020  0.000055  0.000002
 25N   1dxz      -0.000000  0.000000 -0.000001  0.000000 -0.000000  0.000000
 25N   1dyz      -0.000000 -0.000000  0.000003 -0.000000  0.000001 -0.000000
 25N   1dx2y2     0.000001  0.000000 -0.000023  0.000009  0.000006 -0.000000
 25N   1dxy       0.000005  0.000003 -0.000053  0.000002  0.000014 -0.000003
 25N   2dz2       0.000043  0.000017 -0.001273  0.000091 -0.000261  0.000023
 25N   2dxz       0.000000 -0.000000 -0.000005 -0.000001  0.000002  0.000000
 25N   2dyz       0.000000  0.000000 -0.000004  0.000001 -0.000004  0.000000
 25N   2dx2y2     0.000037  0.000010  0.000808 -0.000136 -0.000223  0.000010
 25N   2dxy      -0.000020  0.000009  0.001849  0.000171 -0.000355 -0.000088
 25N   1f0        0.000000 -0.000000  0.000001 -0.000000  0.000000 -0.000000
 25N   1f+1       0.000005  0.000000 -0.000222  0.000014 -0.000027 -0.000003
 25N   1f-1      -0.000002  0.000002 -0.000150  0.000019 -0.000021  0.000009
 25N   1f+2       0.000000 -0.000000  0.000002 -0.000000  0.000000 -0.000000
 25N   1f-2       0.000000 -0.000000 -0.000001 -0.000000 -0.000000  0.000000
 25N   1f+3      -0.000002  0.000001 -0.000000  0.000025  0.000013 -0.000015
 25N   1f-3       0.000003  0.000001  0.000005  0.000012 -0.000013 -0.000007
 26H   1s         0.000003  0.000002 -0.000211  0.000023 -0.000070  0.000005
 26H   2s        -0.000101  0.000037  0.000478  0.000383 -0.000386  0.000112
 26H   3s        -0.000147 -0.000059  0.001613 -0.000133  0.000337 -0.000014
 26H   1pz       -0.000000 -0.000000  0.000002  0.000000 -0.000000  0.000000
 26H   1px       -0.000015  0.000009  0.000527  0.000057 -0.000120  0.000023
 26H   1py        0.000012  0.000002 -0.000180 -0.000043  0.000009 -0.000012
 27H   1s         0.000000 -0.000001 -0.000230  0.000004 -0.000057  0.000005
 27H   2s         0.000187  0.000015  0.000676 -0.000120 -0.000452 -0.000263
 27H   3s        -0.000001 -0.000054  0.001668 -0.000302  0.000175 -0.000078
 27H   1pz       -0.000000  0.000000 -0.000003  0.000000  0.000000  0.000000
 27H   1px       -0.000001 -0.000003  0.000011  0.000019 -0.000034 -0.000001
 27H   1py        0.000025 -0.000004  0.000558 -0.000017 -0.000097 -0.000056
                      6         7         8         9        10        11   
                 -10.23057 -10.23046 -10.21608 -10.21606 -10.20378 -10.20358
                   2.00000   2.00000   2.00000   2.00000   2.00000   2.00000
                  --------  --------  --------  --------  --------  --------
  0C   1s        -0.002989 -0.000006 -0.000059 -0.000104 -0.000186 -0.000011
  0C   2s        -0.004085 -0.000013 -0.000028 -0.000045 -0.000193 -0.000013
  0C   3s         0.001517 -0.000017 -0.001197 -0.000760 -0.002528  0.000067
  0C   4s        -0.019176  0.000222  0.005290 -0.000957  0.014962 -0.000183
  0C   5s         0.062655  0.003563 -0.014403 -0.016266 -0.005437 -0.003918
  0C   1pz       -0.000001 -0.000000 -0.000001 -0.000000  0.000001  0.000000
  0C   1px       -0.000244  0.000004  0.000091  0.000073  0.000357 -0.000019
  0C   1py        0.000207 -0.000004  0.000125  0.000088 -0.000019 -0.000003
  0C   2pz        0.000004  0.000000  0.000020  0.000007 -0.000005 -0.000013
  0C   2px        0.004735 -0.000294 -0.000658  0.001398 -0.007699  0.000029
  0C   2py        0.000722 -0.000015 -0.003855 -0.001146 -0.002040  0.002340
  0C   3pz        0.000018 -0.000008  0.000006  0.000019  0.000002  0.000042
  0C   3px       -0.022948 -0.001492  0.005852  0.008432 -0.000005  0.002923
  0C   3py       -0.013303  0.000695  0.001773  0.000389 -0.000189 -0.006679
  0C   1dz2      -0.000143 -0.000008 -0.000021  0.000042 -0.000100  0.000026
  0C   1dxz       0.000000  0.000000 -0.000000 -0.000001  0.000001  0.000000
  0C   1dyz      -0.000003 -0.000000 -0.000000  0.000001 -0.000001  0.000000
  0C   1dx2y2    -0.000255  0.000004 -0.000011 -0.000000 -0.000009 -0.000022
  0C   1dxy       0.000038 -0.000002 -0.000019  0.000038 -0.000048 -0.000014
  0C   2dz2       0.001428 -0.000009 -0.000694 -0.000031 -0.001952 -0.000126
  0C   2dxz      -0.000017 -0.000000 -0.000006 -0.000002  0.000005  0.000006
  0C   2dyz       0.000001  0.000001 -0.000004  0.000004 -0.000012 -0.000004
  0C   2dx2y2    -0.002753  0.000105 -0.000213  0.000384  0.001063 -0.000196
  0C   2dxy       0.000978  0.000052  0.001451  0.000902  0.000520 -0.001028
  0C   1f0       -0.000007 -0.000000 -0.000001 -0.000000  0.000002  0.000000
  0C   1f+1      -0.000100  0.000013  0.000037 -0.000040  0.000287 -0.000026
  0C   1f-1       0.000557  0.000002  0.000049  0.000012 -0.000036 -0.000028
  0C   1f+2      -0.000009 -0.000000 -0.000000  0.000000 -0.000001  0.000000
  0C   1f-2      -0.000001  0.000000  0.000000 -0.000000  0.000002  0.000001
  0C   1f+3      -0.000061  0.000000 -0.000023  0.000017  0.000135 -0.000089
  0C   1f-3      -0.000718 -0.000005 -0.000049  0.000031 -0.000082  0.000002
  1H   1s        -0.000228 -0.000001 -0.000031 -0.000049 -0.000002  0.000022
  1H   2s         0.002954  0.000044 -0.000814 -0.000881 -0.000100 -0.000026
  1H   3s         0.005094  0.000008 -0.001183 -0.001487  0.000862  0.000780
  1H   1pz        0.000003  0.000000  0.000000 -0.000000  0.000001 -0.000000
  1H   1px       -0.000055 -0.000010  0.000078  0.000070 -0.000108  0.000039
  1H   1py       -0.000629 -0.000004  0.000031  0.000099 -0.000090  0.000025
  2C   1s         0.000018  0.000004  0.000075 -0.000018 -0.012637  0.000098
  2C   2s         0.000025  0.000001  0.000069  0.000006 -0.016607  0.000101
  2C   3s        -0.000524  0.000028  0.001451 -0.000024  0.003386  0.000543
  2C   4s         0.003736 -0.000467 -0.010836 -0.001076 -0.041194 -0.000266
  2C   5s        -0.045537 -0.003702  0.021047  0.025394  0.009738 -0.009966
  2C   1pz       -0.000001  0.000000  0.000001  0.000000  0.000002 -0.000001
  2C   1px       -0.000210  0.000018 -0.000098 -0.000125  0.000188 -0.000125
  2C   1py        0.000161 -0.000025 -0.000187 -0.000126 -0.000291  0.000115
  2C   2pz        0.000031 -0.000005 -0.000021 -0.000006 -0.000045  0.000015
  2C   2px        0.007267 -0.000285  0.005432  0.003321  0.012985 -0.000700
  2C   2py       -0.003879  0.000586  0.005662  0.002702  0.012964 -0.002273
  2C   3pz       -0.000049 -0.000017  0.000035  0.000039  0.000013  0.000042
  2C   3px        0.002692 -0.001775 -0.000768  0.000367  0.000576  0.013872
  2C   3py        0.011682  0.002789 -0.007784 -0.008245 -0.002163 -0.004034
  2C   1dz2      -0.000012 -0.000002  0.000063  0.000034  0.000032  0.000042
  2C   1dxz       0.000000  0.000000  0.000000 -0.000000 -0.000001  0.000000
  2C   1dyz       0.000000 -0.000000 -0.000000 -0.000000 -0.000000  0.000001
  2C   1dx2y2    -0.000017 -0.000014 -0.000068 -0.000059 -0.000156  0.000158
  2C   1dxy      -0.000034 -0.000003 -0.000090  0.000022  0.000013 -0.000027
  2C   2dz2      -0.000518  0.000022  0.001168  0.000038  0.004479 -0.000040
  2C   2dxz       0.000013  0.000001  0.000013  0.000013 -0.000002 -0.000013
  2C   2dyz      -0.000017  0.000003  0.000015  0.000002  0.000033 -0.000015
  2C   2dx2y2    -0.001374  0.000393  0.001528  0.001133 -0.000327 -0.002921
  2C   2dxy      -0.002647 -0.000084 -0.002887 -0.002383 -0.001923  0.001364
  2C   1f0       -0.000002  0.000000  0.000001  0.000000  0.000003 -0.000001
  2C   1f+1      -0.000206  0.000014 -0.000084 -0.000113  0.000326 -0.000029
  2C   1f-1       0.000114 -0.000006 -0.000142 -0.000097 -0.000116  0.000025
  2C   1f+2      -0.000001 -0.000000  0.000000  0.000001  0.000002 -0.000001
  2C   1f-2      -0.000002  0.000000 -0.000001 -0.000002  0.000002  0.000001
  2C   1f+3       0.000017  0.000024  0.000224  0.000165  0.000057 -0.000072
  2C   1f-3      -0.000114 -0.000006 -0.000080  0.000077  0.000384 -0.000129
  3H   1s         0.000076  0.000017  0.000020 -0.000035 -0.000151 -0.000106
  3H   2s        -0.000068  0.000025  0.000659 -0.000225  0.002422 -0.000639
  3H   3s        -0.000422 -0.000716  0.001774  0.001111 -0.001626  0.001098
  3H   1pz        0.000001 -0.000000 -0.000000 -0.000001  0.000001 -0.000000
  3H   1px        0.000110  0.000011  0.000162  0.000208 -0.000350 -0.000132
  3H   1py       -0.000147 -0.000003  0.000010  0.000179 -0.000292  0.000046
  4C   1s         0.000120  0.000011  0.007487  0.005996 -0.466564  0.000356
  4C   2s         0.000064  0.000009  0.009918  0.007980 -0.607253  0.000355
  4C   3s         0.000759 -0.000291 -0.003452  0.000141 -0.052864  0.003972
  4C   4s        -0.000747  0.002111  0.034463  0.004608  0.061352 -0.022008
  4C   5s         0.015028 -0.002330 -0.059454 -0.028895  0.003094  0.009811
  4C   1pz       -0.000000  0.000001  0.000002  0.000001  0.000001 -0.000003
  4C   1px       -0.000056  0.000058  0.000066 -0.000082  0.000073 -0.000540
  4C   1py        0.000017 -0.000057 -0.000326 -0.000331 -0.000081  0.000269
  4C   2pz        0.000038 -0.000023 -0.000075 -0.000024 -0.000010  0.000091
  4C   2px        0.006835 -0.003334 -0.010984  0.002127  0.014752  0.018404
  4C   2py       -0.004535  0.002901  0.009526  0.005409  0.007358 -0.010127
  4C   3pz       -0.000051  0.000087 -0.000004 -0.000071 -0.000128 -0.000266
  4C   3px        0.013493  0.009608  0.000912 -0.015155 -0.011242 -0.005737
  4C   3py        0.012471 -0.012846  0.002959  0.008984  0.018134  0.047631
  4C   1dz2      -0.000038 -0.000014  0.000012  0.000170  0.001703  0.000047
  4C   1dxz       0.000000  0.000000 -0.000000 -0.000001 -0.000006 -0.000000
  4C   1dyz      -0.000001 -0.000000 -0.000001  0.000002  0.000013  0.000002
  4C   1dx2y2    -0.000022 -0.000006 -0.000186  0.000004 -0.000357  0.000203
  4C   1dxy      -0.000046 -0.000009 -0.000037  0.000133 -0.000110  0.000201
  4C   2dz2       0.000044 -0.000323 -0.003812  0.000104 -0.009163  0.003282
  4C   2dxz      -0.000024  0.000011  0.000051  0.000020  0.000009 -0.000055
  4C   2dyz      -0.000003  0.000007  0.000019  0.000021 -0.000022 -0.000023
  4C   2dx2y2    -0.001910  0.002048  0.011648  0.005027  0.009070 -0.010949
  4C   2dxy       0.003997 -0.000918 -0.002998 -0.002717  0.006190  0.003714
  4C   1f0       -0.000002  0.000001  0.000007  0.000006  0.000002 -0.000006
  4C   1f+1      -0.000157  0.000077  0.000147 -0.000168 -0.000121 -0.000510
  4C   1f-1       0.000068 -0.000034 -0.000484 -0.000514 -0.000165  0.000241
  4C   1f+2      -0.000001 -0.000000  0.000004  0.000008  0.000004  0.000001
  4C   1f-2      -0.000001  0.000001  0.000002 -0.000002 -0.000002 -0.000003
  4C   1f+3      -0.000002  0.000008  0.000046  0.000150  0.000030 -0.000358
  4C   1f-3      -0.000055 -0.000020  0.000272  0.000541  0.000289  0.000094
  5C   1s        -0.000041  0.000053  0.359270  0.297953  0.009725  0.000146
  5C   2s        -0.000001  0.000041  0.467542  0.387972  0.012397  0.000262
  5C   3s        -0.001036  0.000394  0.038357  0.026416  0.005497 -0.000062
  5C   4s         0.006909  0.000596 -0.039290 -0.006603 -0.028924 -0.006964
  5C   5s        -0.031432 -0.012919  0.039427  0.040765  0.013773  0.047425
  5C   1pz       -0.000000  0.000000 -0.000002 -0.000002  0.000002  0.000001
  5C   1px       -0.000350 -0.000014  0.000019 -0.000122  0.000228 -0.000021
  5C   1py        0.000161 -0.000022  0.000098  0.000127 -0.000380 -0.000075
  5C   2pz        0.000041 -0.000014 -0.000053  0.000006 -0.000042  0.000021
  5C   2px        0.012118 -0.000847 -0.016908  0.001045 -0.005769  0.000163
  5C   2py       -0.006071  0.002724  0.005791 -0.001548  0.007786 -0.004642
  5C   3pz       -0.000083  0.000033 -0.000062  0.000006 -0.000066 -0.000088
  5C   3px       -0.015684 -0.006933  0.014185  0.027208 -0.003510  0.009876
  5C   3py        0.017038 -0.008854  0.015087  0.006466  0.012995  0.021966
  5C   1dz2       0.000012 -0.000018 -0.001490 -0.001148 -0.000183  0.000061
  5C   1dxz      -0.000000  0.000000  0.000005  0.000002 -0.000001  0.000001
  5C   1dyz      -0.000000 -0.000000 -0.000011 -0.000009 -0.000001  0.000000
  5C   1dx2y2    -0.000077  0.000044  0.000325  0.000027  0.000081  0.000076
  5C   1dxy      -0.000001 -0.000036  0.000016  0.000339  0.000133 -0.000176
  5C   2dz2      -0.000780  0.000303  0.004378 -0.000954  0.003934  0.000683
  5C   2dxz       0.000022 -0.000006 -0.000058  0.000009 -0.000035  0.000008
  5C   2dyz       0.000006 -0.000002  0.000039 -0.000013 -0.000014  0.000016
  5C   2dx2y2     0.003718 -0.001322 -0.002461 -0.000558 -0.010278  0.002520
  5C   2dxy      -0.003462  0.000650  0.008819 -0.001821  0.002606 -0.001164
  5C   1f0       -0.000002  0.000001 -0.000000 -0.000002  0.000007  0.000000
  5C   1f+1      -0.000372 -0.000002  0.000629  0.000300 -0.000017 -0.000060
  5C   1f-1       0.000126 -0.000073  0.000217  0.000280 -0.000590 -0.000022
  5C   1f+2      -0.000001  0.000000 -0.000000  0.000004  0.000008 -0.000001
  5C   1f-2      -0.000002 -0.000000  0.000001 -0.000000 -0.000001 -0.000000
  5C   1f+3      -0.000081  0.000035  0.000207 -0.000029  0.000194  0.000075
  5C   1f-3      -0.000146 -0.000015  0.000617  0.001118  0.000509 -0.000206
  6C   1s        -0.001870 -0.000005  0.001954  0.001582  0.000131 -0.000020
  6C   2s        -0.002596 -0.000010  0.002627  0.002192  0.000153  0.000003
  6C   3s         0.001651 -0.000184 -0.002167 -0.000288 -0.001471 -0.000735
  6C   4s        -0.020616  0.002240  0.028816  0.005631  0.014845  0.002917
  6C   5s         0.076047  0.007574 -0.028932 -0.051992  0.003933 -0.019374
  6C   1pz       -0.000001 -0.000000 -0.000000 -0.000000  0.000001  0.000000
  6C   1px       -0.000328  0.000024 -0.000109 -0.000366  0.000218 -0.000025
  6C   1py        0.000167  0.000006 -0.000065 -0.000069 -0.000186 -0.000082
  6C   2pz        0.000035 -0.000006 -0.000051  0.000019 -0.000063  0.000004
  6C   2px        0.007347 -0.001656 -0.011189  0.011479 -0.013337  0.002577
  6C   2py       -0.005654  0.001068  0.008655  0.000660  0.008998  0.000117
  6C   3pz       -0.000131 -0.000015  0.000050  0.000066 -0.000005  0.000019
  6C   3px       -0.006057  0.002540 -0.002715 -0.003665 -0.004965 -0.006216
  6C   3py        0.025182  0.003801 -0.010731 -0.016067 -0.000261 -0.007074
  6C   1dz2      -0.000123 -0.000017  0.000005  0.000173 -0.000105 -0.000007
  6C   1dxz       0.000000  0.000000  0.000000 -0.000001  0.000001  0.000000
  6C   1dyz      -0.000001 -0.000000  0.000000  0.000002 -0.000001  0.000000
  6C   1dx2y2     0.000098 -0.000005 -0.000013 -0.000075 -0.000016  0.000074
  6C   1dxy       0.000224 -0.000030  0.000033  0.000255 -0.000086 -0.000016
  6C   2dz2       0.001651 -0.000202 -0.002541 -0.000331 -0.001482 -0.000506
  6C   2dxz      -0.000028  0.000003  0.000013 -0.000022  0.000026 -0.000004
  6C   2dyz       0.000030 -0.000000 -0.000019 -0.000002 -0.000027 -0.000004
  6C   2dx2y2     0.001170  0.000239  0.000842 -0.001180 -0.001867 -0.000065
  6C   2dxy       0.004991 -0.000489 -0.001921  0.004858 -0.005519  0.001058
  6C   1f0       -0.000002  0.000000 -0.000002 -0.000005  0.000003 -0.000000
  6C   1f+1      -0.000627  0.000009 -0.000267 -0.000545  0.000202 -0.000003
  6C   1f-1      -0.000102 -0.000028  0.000059  0.000194 -0.000191 -0.000011
  6C   1f+2       0.000000  0.000000  0.000002  0.000003  0.000001 -0.000000
  6C   1f-2      -0.000001  0.000000 -0.000003 -0.000004  0.000003  0.000000
  6C   1f+3      -0.000215 -0.000003  0.000037 -0.000044 -0.000211 -0.000028
  6C   1f-3      -0.000624 -0.000020  0.000413  0.000525 -0.000002 -0.000047
  7H   1s        -0.000210 -0.000005  0.000181  0.000102  0.000038 -0.000020
  7H   2s         0.002704  0.000344 -0.001689 -0.002222  0.000092 -0.000792
  7H   3s         0.003367  0.000787 -0.001288 -0.001213 -0.000361 -0.000853
  7H   1pz       -0.000000 -0.000000  0.000002  0.000002 -0.000001  0.000001
  7H   1px        0.000673 -0.000005  0.000288  0.000394 -0.000250  0.000058
  7H   1py        0.000266  0.000042 -0.000224 -0.000271  0.000169 -0.000132
  8C   1s        -0.466863 -0.001649 -0.000056  0.000014 -0.000098  0.000008
  8C   2s        -0.607926 -0.002154 -0.000135  0.000001 -0.000239  0.000022
  8C   3s        -0.043785 -0.000085  0.001342  0.001072  0.001992 -0.000012
  8C   4s         0.034228  0.000248 -0.006384 -0.009704 -0.004427 -0.001379
  8C   5s        -0.071423 -0.005587  0.019691  0.029224  0.004985  0.007894
  8C   1pz        0.000001  0.000000 -0.000001 -0.000001 -0.000001  0.000000
  8C   1px       -0.000176 -0.000010 -0.000233 -0.000267 -0.000040 -0.000015
  8C   1py       -0.000143  0.000005  0.000069 -0.000067  0.000174 -0.000058
  8C   2pz       -0.000045 -0.000001  0.000026  0.000014  0.000012 -0.000002
  8C   2px       -0.005919 -0.000116  0.003553  0.008673 -0.004142  0.001944
  8C   2py        0.006933  0.000002 -0.003300  0.001428 -0.004680  0.001439
  8C   3pz        0.000221  0.000009 -0.000013 -0.000035 -0.000004  0.000005
  8C   3px        0.037334  0.003257 -0.003617 -0.013756 -0.000913 -0.008114
  8C   3py       -0.026246  0.000272 -0.001196 -0.000944  0.000119 -0.005167
  8C   1dz2       0.001705  0.000001 -0.000018  0.000067 -0.000026  0.000016
  8C   1dxz      -0.000007  0.000000  0.000000 -0.000000  0.000001 -0.000000
  8C   1dyz       0.000015  0.000000  0.000000  0.000001 -0.000000  0.000000
  8C   1dx2y2    -0.000067  0.000001  0.000069  0.000037  0.000060 -0.000020
  8C   1dxy       0.000278 -0.000014 -0.000071 -0.000019 -0.000101  0.000045
  8C   2dz2      -0.002063  0.000036  0.001071  0.000760  0.001192  0.000029
  8C   2dxz      -0.000010 -0.000001 -0.000006  0.000001 -0.000021  0.000003
  8C   2dyz      -0.000024  0.000001  0.000011 -0.000008  0.000026 -0.000007
  8C   2dx2y2    -0.002256  0.000015  0.000213 -0.002273  0.001139 -0.000907
  8C   2dxy       0.002317  0.000253  0.000526 -0.002198  0.004286 -0.001258
  8C   1f0        0.000006  0.000000 -0.000002 -0.000001  0.000000 -0.000000
  8C   1f+1       0.000460  0.000007 -0.000168 -0.000261  0.000124 -0.000067
  8C   1f-1      -0.000349 -0.000004  0.000038 -0.000017  0.000035 -0.000019
  8C   1f+2      -0.000005 -0.000000  0.000001  0.000001 -0.000002  0.000001
  8C   1f-2       0.000009  0.000000 -0.000001 -0.000002  0.000001 -0.000000
  8C   1f+3      -0.000222 -0.000001 -0.000027 -0.000021  0.000019 -0.000032
  8C   1f-3      -0.001159 -0.000004  0.000088  0.000042 -0.000141  0.000016
  9N   1s         0.000040 -0.000000 -0.000000  0.000001 -0.000002  0.000001
  9N   2s         0.000156  0.000003  0.000001 -0.000013  0.000020 -0.000007
  9N   3s        -0.002042 -0.000049  0.000083  0.000358 -0.000554  0.000126
  9N   4s         0.006755  0.000350  0.000104 -0.002262  0.003881 -0.000845
  9N   5s        -0.022041 -0.001024 -0.003154  0.002475 -0.000096  0.001315
  9N   1pz        0.000003 -0.000000 -0.000000 -0.000000  0.000000 -0.000000
  9N   1px        0.000622  0.000005 -0.000049 -0.000087  0.000105 -0.000024
  9N   1py       -0.000435 -0.000002  0.000036  0.000021 -0.000042 -0.000003
  9N   2pz       -0.000025 -0.000000  0.000001  0.000005 -0.000009  0.000001
  9N   2px       -0.005154 -0.000135  0.000345  0.001397 -0.002062  0.000490
  9N   2py        0.003602  0.000049 -0.000366 -0.000500  0.001077 -0.000076
  9N   3pz        0.000017  0.000001  0.000008 -0.000001 -0.000001 -0.000003
  9N   3px        0.004006  0.000113  0.001270  0.000298 -0.000437  0.000622
  9N   3py       -0.003324 -0.000326 -0.000453  0.001141 -0.000009  0.001123
  9N   1dz2      -0.000156 -0.000007 -0.000004  0.000050 -0.000031  0.000004
  9N   1dxz      -0.000001  0.000000  0.000000  0.000000  0.000000  0.000000
  9N   1dyz      -0.000001 -0.000000 -0.000000  0.000000 -0.000000  0.000000
  9N   1dx2y2    -0.000051 -0.000000  0.000014  0.000022 -0.000015  0.000015
  9N   1dxy       0.000122 -0.000000 -0.000015 -0.000009 -0.000006  0.000006
  9N   2dz2      -0.000358  0.000020  0.000130 -0.000038 -0.000159  0.000017
  9N   2dxz       0.000025  0.000000 -0.000002 -0.000003  0.000003 -0.000001
  9N   2dyz      -0.000002  0.000000  0.000001 -0.000001 -0.000001 -0.000000
  9N   2dx2y2     0.001514  0.000018 -0.000132 -0.000368  0.000380 -0.000137
  9N   2dxy      -0.003908 -0.000034  0.000314  0.000425 -0.000499  0.000089
  9N   1f0        0.000008 -0.000000 -0.000000 -0.000000 -0.000000  0.000000
  9N   1f+1       0.000610  0.000001 -0.000024 -0.000015  0.000000 -0.000006
  9N   1f-1      -0.000403  0.000002  0.000025  0.000002  0.000008 -0.000011
  9N   1f+2      -0.000003 -0.000000  0.000000  0.000000 -0.000000  0.000000
  9N   1f-2       0.000009 -0.000000 -0.000000 -0.000000  0.000000  0.000000
  9N   1f+3      -0.000155  0.000003  0.000028 -0.000000 -0.000002 -0.000005
  9N   1f-3      -0.000769 -0.000001  0.000051  0.000034 -0.000018  0.000001
 10H   1s         0.000333  0.000007 -0.000036 -0.000077  0.000046 -0.000021
 10H   2s         0.002153 -0.000010  0.000057  0.000022  0.000050  0.000201
 10H   3s        -0.001324 -0.000062 -0.000282  0.000092  0.000129  0.000147
 10H   1pz       -0.000004 -0.000000  0.000000  0.000000 -0.000000 -0.000000
 10H   1px       -0.000533 -0.000005  0.000024  0.000036 -0.000006 -0.000008
 10H   1py        0.000643  0.000000 -0.000036 -0.000037  0.000034  0.000009
 11H   1s         0.000304  0.000003 -0.000028 -0.000060  0.000032  0.000018
 11H   2s         0.002514  0.000085  0.000090 -0.000360  0.000167 -0.000367
 11H   3s        -0.001223 -0.000049 -0.000314  0.000028  0.000149 -0.000167
 11H   1pz       -0.000002  0.000000 -0.000000 -0.000000  0.000000 -0.000000
 11H   1px       -0.000807 -0.000015 -0.000008  0.000082 -0.000047  0.000047
 11H   1py        0.000217 -0.000003 -0.000006  0.000005  0.000003  0.000009
 12N   1s        -0.000001 -0.000001 -0.000008 -0.000077 -0.000010  0.000010
 12N   2s         0.000015  0.000015 -0.000024 -0.000252  0.000085 -0.000085
 12N   3s        -0.000581 -0.000588  0.000379  0.003941 -0.001392  0.001393
 12N   4s         0.003323  0.003366 -0.001172 -0.011661  0.008298 -0.008293
 12N   5s        -0.000357 -0.000353  0.002648  0.028524 -0.005057  0.005065
 12N   1pz       -0.000000  0.000000  0.000002 -0.000001  0.000001 -0.000002
 12N   1px       -0.000066  0.000066  0.000920 -0.000084 -0.000179 -0.000179
 12N   1py       -0.000050 -0.000050  0.000029  0.000302 -0.000383  0.000384
 12N   2pz       -0.000001 -0.000006 -0.000015  0.000015 -0.000014  0.000024
 12N   2px        0.001358 -0.001353 -0.009323  0.000809  0.002999  0.003005
 12N   2py        0.000908  0.000920 -0.000318 -0.003111  0.004314 -0.004320
 12N   3pz        0.000009 -0.000004  0.000010 -0.000027  0.000007  0.000013
 12N   3px        0.005432 -0.005392  0.004305 -0.000433  0.004038  0.004005
 12N   3py       -0.001064 -0.001062  0.000575  0.006314  0.000534 -0.000541
 12N   1dz2      -0.000026 -0.000026  0.000018  0.000179 -0.000018  0.000018
 12N   1dxz       0.000000  0.000000 -0.000001 -0.000001  0.000000 -0.000000
 12N   1dyz      -0.000000 -0.000000  0.000000  0.000001  0.000000 -0.000001
 12N   1dx2y2    -0.000019 -0.000019 -0.000003 -0.000026  0.000133 -0.000133
 12N   1dxy      -0.000010  0.000011  0.000104 -0.000011 -0.000052 -0.000053
 12N   2dz2      -0.000284 -0.000288  0.000190  0.001957 -0.000331  0.000330
 12N   2dxz       0.000001  0.000003  0.000020 -0.000011 -0.000007 -0.000005
 12N   2dyz       0.000000 -0.000000 -0.000007  0.000005 -0.000006  0.000011
 12N   2dx2y2     0.000526  0.000532 -0.000227 -0.002372 -0.001435  0.001440
 12N   2dxy       0.000395 -0.000393 -0.004626  0.000410  0.001400  0.001404
 12N   1f0        0.000000  0.000000  0.000003 -0.000005 -0.000000 -0.000000
 12N   1f+1      -0.000022  0.000021  0.000719 -0.000066 -0.000067 -0.000066
 12N   1f-1      -0.000018 -0.000018  0.000043  0.000454  0.000002 -0.000002
 12N   1f+2      -0.000000 -0.000000 -0.000002  0.000004  0.000001 -0.000001
 12N   1f-2       0.000000  0.000000  0.000005 -0.000005 -0.000001 -0.000001
 12N   1f+3       0.000013 -0.000013 -0.000051  0.000005  0.000105  0.000105
 12N   1f-3      -0.000087 -0.000087  0.000127  0.001347  0.000149 -0.000149
 13C   1s         0.000052 -0.000039 -0.297977  0.359252 -0.000163 -0.009651
 13C   2s         0.000040 -0.000000 -0.387736  0.467742 -0.000284 -0.012299
 13C   3s         0.000398 -0.001021 -0.032809  0.033053  0.000045 -0.005480
 13C   4s         0.000568  0.006899  0.037380 -0.013710  0.007112  0.028771
 13C   5s        -0.012764 -0.031480 -0.031237  0.047401 -0.047843 -0.013606
 13C   1pz       -0.000000 -0.000000  0.000000 -0.000000 -0.000001 -0.000002
 13C   1px        0.000011  0.000350  0.000044  0.000111 -0.000022  0.000229
 13C   1py       -0.000023  0.000162 -0.000075  0.000145  0.000077  0.000381
 13C   2pz       -0.000011  0.000014  0.000005  0.000004 -0.000021  0.000032
 13C   2px        0.000934 -0.012146 -0.016757  0.002037  0.000154 -0.005816
 13C   2py        0.002761 -0.006116 -0.006079 -0.000231  0.004693 -0.007914
 13C   3pz        0.000047 -0.000064  0.000081 -0.000083  0.000111  0.000052
 13C   3px        0.006809  0.015699  0.008916 -0.029131  0.009907 -0.003541
 13C   3py       -0.009006  0.016979 -0.013642  0.009279 -0.022168 -0.012869
 13C   1dz2      -0.000018  0.000011  0.001250 -0.001402 -0.000061  0.000185
 13C   1dxz       0.000000 -0.000000 -0.000003  0.000005  0.000001 -0.000002
 13C   1dyz       0.000000 -0.000000  0.000009 -0.000012 -0.000001  0.000001
 13C   1dx2y2     0.000045 -0.000076 -0.000310  0.000081 -0.000076 -0.000080
 13C   1dxy       0.000035 -0.000001 -0.000051 -0.000328 -0.000176  0.000134
 13C   2dz2       0.000305 -0.000771 -0.004483 -0.000122 -0.000701 -0.003917
 13C   2dxz       0.000001 -0.000011 -0.000031 -0.000001  0.000004  0.000015
 13C   2dyz      -0.000006  0.000017 -0.000013 -0.000005 -0.000019  0.000023
 13C   2dx2y2    -0.001345  0.003723  0.002356 -0.001089 -0.002529  0.010354
 13C   2dxy      -0.000671  0.003491  0.009004  0.000167 -0.001138  0.002589
 13C   1f0        0.000001 -0.000000  0.000004 -0.000005 -0.000001 -0.000008
 13C   1f+1      -0.000001  0.000373  0.000559 -0.000407 -0.000061 -0.000016
 13C   1f-1      -0.000074  0.000127 -0.000159  0.000311  0.000023  0.000593
 13C   1f+2       0.000001 -0.000003 -0.000003  0.000006  0.000000 -0.000008
 13C   1f-2       0.000000  0.000003  0.000004 -0.000006 -0.000001 -0.000002
 13C   1f+3      -0.000036  0.000080  0.000209 -0.000008  0.000076  0.000191
 13C   1f-3      -0.000014 -0.000146 -0.000400  0.001211  0.000207 -0.000514
 14C   1s         0.000008 -0.001885 -0.001628  0.001917  0.000020 -0.000132
 14C   2s         0.000008 -0.002617 -0.002177  0.002640 -0.000004 -0.000153
 14C   3s        -0.000194  0.001641  0.002077 -0.000688  0.000742  0.001465
 14C   4s         0.002372 -0.020558 -0.027285  0.010947 -0.002991 -0.014805
 14C   5s         0.007042  0.076172  0.018852 -0.056183  0.019524 -0.003983
 14C   1pz        0.000000 -0.000000 -0.000000  0.000001 -0.000000 -0.000001
 14C   1px       -0.000026  0.000329 -0.000039  0.000379 -0.000025  0.000218
 14C   1py        0.000005  0.000167  0.000051 -0.000080  0.000082  0.000188
 14C   2pz       -0.000004  0.000017  0.000024 -0.000024  0.000004  0.000028
 14C   2px        0.001699 -0.007447 -0.013138 -0.009183  0.002559 -0.013397
 14C   2py        0.001104 -0.005630 -0.008382  0.002276 -0.000136 -0.009019
 14C   3pz       -0.000017 -0.000115 -0.000041  0.000091 -0.000040 -0.000007
 14C   3px       -0.002594  0.006011 -0.002011  0.004123 -0.006285 -0.004921
 14C   3py        0.003627  0.025222  0.007582 -0.017707  0.007146  0.000234
 14C   1dz2      -0.000016 -0.000124  0.000026  0.000170  0.000007  0.000105
 14C   1dxz      -0.000000  0.000002  0.000000  0.000001 -0.000000  0.000000
 14C   1dyz      -0.000000 -0.000001  0.000000  0.000001 -0.000000  0.000001
 14C   1dx2y2    -0.000006  0.000099 -0.000001 -0.000076 -0.000074  0.000015
 14C   1dxy       0.000032 -0.000225 -0.000015 -0.000256 -0.000016 -0.000086
 14C   2dz2      -0.000213  0.001643  0.002438 -0.000801  0.000513  0.001476
 14C   2dxz      -0.000002  0.000022  0.000007  0.000023 -0.000006  0.000028
 14C   2dyz      -0.000000  0.000011  0.000012 -0.000017  0.000006  0.000015
 14C   2dx2y2     0.000229  0.001179 -0.001048 -0.000997  0.000058  0.001899
 14C   2dxy       0.000522 -0.005029 -0.002795 -0.004402  0.001053 -0.005543
 14C   1f0        0.000000  0.000004 -0.000000 -0.000000 -0.000000 -0.000002
 14C   1f+1      -0.000013  0.000629 -0.000161  0.000584 -0.000002  0.000202
 14C   1f-1      -0.000027 -0.000103 -0.000022  0.000202  0.000011  0.000192
 14C   1f+2       0.000000 -0.000005 -0.000001  0.000001  0.000000 -0.000001
 14C   1f-2      -0.000000  0.000005 -0.000001  0.000003  0.000000  0.000003
 14C   1f+3       0.000002  0.000216  0.000044  0.000037 -0.000028 -0.000210
 14C   1f-3      -0.000016 -0.000625 -0.000309  0.000592  0.000048  0.000001
 15H   1s        -0.000003 -0.000210 -0.000159  0.000134  0.000020 -0.000037
 15H   2s         0.000324  0.002708  0.001250 -0.002494  0.000795 -0.000093
 15H   3s         0.000765  0.003373  0.001042 -0.001422  0.000870  0.000356
 15H   1pz       -0.000000 -0.000002 -0.000000  0.000001 -0.000001  0.000001
 15H   1px        0.000010 -0.000675  0.000210 -0.000439  0.000058 -0.000252
 15H   1py        0.000040  0.000266  0.000170 -0.000308  0.000133 -0.000170
 16C   1s         0.001651 -0.466862  0.000058  0.000004 -0.000008  0.000098
 16C   2s         0.002143 -0.607927  0.000133 -0.000022 -0.000022  0.000240
 16C   3s         0.000225 -0.043779 -0.001117  0.001298  0.000008 -0.001990
 16C   4s         0.000004  0.034180  0.004492 -0.010776  0.001407  0.004337
 16C   5s        -0.005095 -0.071522 -0.013962  0.032317 -0.008043 -0.004969
 16C   1pz       -0.000000  0.000001  0.000000  0.000001 -0.000000  0.000001
 16C   1px        0.000009  0.000171 -0.000180  0.000305 -0.000014 -0.000041
 16C   1py        0.000006 -0.000144 -0.000080 -0.000053  0.000058 -0.000175
 16C   2pz        0.000001 -0.000025 -0.000015 -0.000019  0.000011 -0.000030
 16C   2px        0.000073  0.005808  0.001882 -0.009186  0.001948 -0.004167
 16C   2py       -0.000047  0.006935  0.003539  0.000758 -0.001448  0.004709
 16C   3pz       -0.000010  0.000069 -0.000007  0.000032 -0.000042 -0.000002
 16C   3px       -0.002999 -0.037393 -0.001024  0.014153 -0.008186 -0.000860
 16C   3py        0.000465 -0.026191  0.001020 -0.001124  0.005185 -0.000142
 16C   1dz2      -0.000011  0.001704  0.000029  0.000063 -0.000016  0.000027
 16C   1dxz       0.000000 -0.000003  0.000000 -0.000000 -0.000000  0.000000
 16C   1dyz      -0.000000  0.000014 -0.000000  0.000001 -0.000000 -0.000000
 16C   1dx2y2     0.000002 -0.000067 -0.000060  0.000048  0.000020 -0.000061
 16C   1dxy       0.000016 -0.000271 -0.000065  0.000031  0.000045 -0.000101
 16C   2dz2       0.000051 -0.002063 -0.000911  0.000947 -0.000033 -0.001185
 16C   2dxz       0.000001  0.000014 -0.000003 -0.000017  0.000008 -0.000021
 16C   2dyz       0.000000 -0.000032 -0.000010  0.000000  0.000002 -0.000009
 16C   2dx2y2     0.000030 -0.002268 -0.000647 -0.002169  0.000908 -0.001136
 16C   2dxy      -0.000237 -0.002284  0.000916  0.002078 -0.001260  0.004319
 16C   1f0       -0.000000  0.000002  0.000000  0.000001 -0.000001  0.000001
 16C   1f+1      -0.000004 -0.000456 -0.000117  0.000287 -0.000067  0.000124
 16C   1f-1      -0.000001 -0.000348 -0.000041 -0.000009  0.000020 -0.000036
 16C   1f+2       0.000000 -0.000004  0.000000 -0.000000  0.000000  0.000001
 16C   1f-2      -0.000000 -0.000002 -0.000001  0.000002 -0.000000  0.000001
 16C   1f+3      -0.000001  0.000220 -0.000023  0.000025 -0.000032  0.000019
 16C   1f-3       0.000004 -0.001158 -0.000079  0.000057 -0.000016  0.000140
 17C   1s         0.000015 -0.002994  0.000039 -0.000114  0.000011  0.000193
 17C   2s         0.000016 -0.004091  0.000020 -0.000050  0.000013  0.000203
 17C   3s        -0.000028  0.001515  0.001036 -0.000967 -0.000066  0.002531
 17C   4s         0.000359 -0.019154 -0.005364  0.000025  0.000174 -0.014955
 17C   5s         0.003122  0.062615  0.011135 -0.018690  0.003987  0.005450
 17C   1pz       -0.000000 -0.000001  0.000001 -0.000001 -0.000000  0.000000
 17C   1px       -0.000005  0.000243  0.000076 -0.000088 -0.000019  0.000358
 17C   1py       -0.000006  0.000207 -0.000107  0.000111  0.000003  0.000019
 17C   2pz        0.000001 -0.000011 -0.000021  0.000008  0.000013 -0.000021
 17C   2px        0.000328 -0.004714 -0.000870 -0.001303  0.000024 -0.007716
 17C   2py       -0.000019  0.000734  0.003617 -0.001899 -0.002342  0.002047
 17C   3pz       -0.000001  0.000103  0.000016 -0.000020 -0.000029 -0.000001
 17C   3px        0.001333  0.022960  0.004195 -0.009367  0.002958 -0.000007
 17C   3py        0.000794 -0.013279 -0.001660  0.000710  0.006692  0.000146
 17C   1dz2      -0.000007 -0.000143  0.000028  0.000038 -0.000026  0.000100
 17C   1dxz       0.000000  0.000000 -0.000000  0.000000  0.000000  0.000000
 17C   1dyz       0.000000 -0.000002  0.000000  0.000000 -0.000000  0.000001
 17C   1dx2y2     0.000005 -0.000255  0.000011 -0.000003  0.000022  0.000010
 17C   1dxy       0.000002 -0.000037 -0.000025 -0.000034 -0.000014 -0.000049
 17C   2dz2      -0.000019  0.001426  0.000675 -0.000158  0.000127  0.001951
 17C   2dxz       0.000001 -0.000003 -0.000008  0.000007  0.000005 -0.000009
 17C   2dyz       0.000000 -0.000003  0.000009 -0.000002  0.000000  0.000013
 17C   2dx2y2     0.000125 -0.002744  0.000299  0.000309  0.000195 -0.001080
 17C   2dxy      -0.000045 -0.000978  0.001269 -0.001168 -0.001032  0.000539
 17C   1f0       -0.000000 -0.000006  0.000001 -0.000000 -0.000001  0.000001
 17C   1f+1      -0.000013  0.000099  0.000043  0.000034 -0.000026  0.000288
 17C   1f-1      -0.000002  0.000556 -0.000046  0.000022  0.000028  0.000036
 17C   1f+2       0.000000 -0.000009  0.000000 -0.000000  0.000000 -0.000001
 17C   1f-2      -0.000000  0.000000  0.000000  0.000000  0.000000  0.000001
 17C   1f+3      -0.000001  0.000061 -0.000026 -0.000012 -0.000089  0.000134
 17C   1f-3       0.000000 -0.000718  0.000053  0.000021 -0.000002  0.000081
 18H   1s         0.000000 -0.000228  0.000022 -0.000054 -0.000022  0.000002
 18H   2s         0.000023  0.002954  0.000638 -0.001017  0.000026  0.000106
 18H   3s        -0.000028  0.005098  0.000887 -0.001676 -0.000777 -0.000855
 18H   1pz       -0.000000  0.000003  0.000000 -0.000001  0.000000 -0.000001
 18H   1px        0.000010  0.000055  0.000064 -0.000084  0.000039 -0.000108
 18H   1py        0.000001 -0.000629 -0.000012  0.000102 -0.000026  0.000090
 19C   1s         0.000004  0.000019 -0.000076 -0.000005 -0.000077  0.012987
 19C   2s         0.000001  0.000025 -0.000066  0.000018 -0.000073  0.017063
 19C   3s         0.000031 -0.000516 -0.001420  0.000239 -0.000552 -0.003346
 19C   4s        -0.000486  0.003692  0.010464 -0.003113  0.000358  0.041221
 19C   5s        -0.003372 -0.045533 -0.016011  0.028830  0.010017 -0.009829
 19C   1pz        0.000000 -0.000001 -0.000001  0.000001  0.000001 -0.000001
 19C   1px       -0.000020  0.000209 -0.000073  0.000142 -0.000125  0.000190
 19C   1py       -0.000026  0.000159  0.000159 -0.000157 -0.000115  0.000291
 19C   2pz       -0.000004  0.000009  0.000035 -0.000025 -0.000016  0.000083
 19C   2px        0.000342 -0.007255  0.004788 -0.004372 -0.000649  0.012986
 19C   2py        0.000611 -0.003851 -0.005071  0.003722  0.002263 -0.013001
 19C   3pz       -0.000012 -0.000064 -0.000033  0.000049  0.000000 -0.000011
 19C   3px        0.001811 -0.002648 -0.000814 -0.000265  0.013957  0.000504
 19C   3py        0.002704  0.011667  0.006130 -0.009558  0.004052  0.002167
 19C   1dz2      -0.000002 -0.000012 -0.000056  0.000047 -0.000042 -0.000031
 19C   1dxz      -0.000000 -0.000000  0.000001 -0.000000 -0.000000 -0.000000
 19C   1dyz      -0.000000 -0.000000 -0.000000  0.000000 -0.000002  0.000000
 19C   1dx2y2    -0.000014 -0.000018  0.000055 -0.000069 -0.000157  0.000155
 19C   1dxy       0.000003  0.000034 -0.000094 -0.000004 -0.000027  0.000014
 19C   2dz2       0.000025 -0.000512 -0.001137  0.000252  0.000031 -0.004477
 19C   2dxz      -0.000000 -0.000014  0.000013 -0.000013 -0.000003  0.000023
 19C   2dyz       0.000003 -0.000008 -0.000022  0.000013  0.000020 -0.000039
 19C   2dx2y2     0.000404 -0.001352 -0.001286  0.001386  0.002941  0.000298
 19C   2dxy       0.000063  0.002643 -0.002419  0.002918  0.001356 -0.001924
 19C   1f0        0.000000 -0.000001 -0.000002  0.000002  0.000000 -0.000000
 19C   1f+1      -0.000016  0.000206 -0.000061  0.000128 -0.000029  0.000328
 19C   1f-1      -0.000007  0.000113  0.000120 -0.000121 -0.000024  0.000116
 19C   1f+2       0.000000 -0.000002 -0.000000  0.000002  0.000001 -0.000004
 19C   1f-2       0.000000  0.000002 -0.000002  0.000002  0.000000  0.000002
 19C   1f+3      -0.000024 -0.000018  0.000189 -0.000204 -0.000072  0.000058
 19C   1f-3      -0.000005 -0.000113  0.000093  0.000061  0.000129 -0.000386
 20H   1s         0.000017  0.000076 -0.000025 -0.000031  0.000107  0.000150
 20H   2s         0.000026 -0.000059 -0.000684 -0.000103  0.000639 -0.002423
 20H   3s        -0.000709 -0.000412 -0.001538  0.001424 -0.001095  0.001624
 20H   1pz       -0.000000  0.000001  0.000000 -0.000001 -0.000000 -0.000002
 20H   1px       -0.000010 -0.000109  0.000122 -0.000236 -0.000132 -0.000350
 20H   1py       -0.000002 -0.000147  0.000023  0.000178 -0.000047  0.000293
 21C   1s         0.000010  0.000120 -0.006199  0.007221  0.000347  0.466555
 21C   2s         0.000008  0.000064 -0.008208  0.009605  0.000559  0.607239
 21C   3s        -0.000295  0.000753  0.003418 -0.000506 -0.003884  0.052898
 21C   4s         0.002092 -0.000669 -0.032972  0.010901  0.021824 -0.061394
 21C   5s        -0.002420  0.014957  0.053166 -0.039514 -0.009729 -0.002884
 21C   1pz        0.000000 -0.000000 -0.000001  0.000002  0.000001 -0.000001
 21C   1px       -0.000058  0.000056  0.000080  0.000068 -0.000540  0.000072
 21C   1py       -0.000057  0.000017  0.000260 -0.000388 -0.000269  0.000082
 21C   2pz       -0.000010  0.000014  0.000032 -0.000039 -0.000031  0.000055
 21C   2px        0.003379 -0.006828 -0.011146 -0.000073  0.018460  0.014693
 21C   2py        0.002928 -0.004563 -0.008441  0.007291  0.010179 -0.007535
 21C   3pz        0.000058 -0.000083  0.000005 -0.000026  0.000245  0.000088
 21C   3px       -0.009521 -0.013517  0.003698  0.014667 -0.005782 -0.011191
 21C   3py       -0.012975  0.012388 -0.001276  0.009479 -0.047961 -0.017887
 21C   1dz2      -0.000013 -0.000038  0.000018  0.000170 -0.000049 -0.001707
 21C   1dxz       0.000000 -0.000000  0.000000  0.000000 -0.000001  0.000005
 21C   1dyz      -0.000000 -0.000000  0.000001  0.000001 -0.000002 -0.000013
 21C   1dx2y2    -0.000005 -0.000022  0.000182 -0.000029 -0.000203  0.000356
 21C   1dxy       0.000009  0.000045 -0.000061 -0.000122  0.000200 -0.000109
 21C   2dz2      -0.000321  0.000035  0.003760 -0.000603 -0.003259  0.009176
 21C   2dxz      -0.000002  0.000019 -0.000007 -0.000004 -0.000002 -0.000069
 21C   2dyz       0.000009 -0.000014 -0.000023  0.000035  0.000034  0.000043
 21C   2dx2y2     0.002057 -0.001911 -0.010568  0.007207  0.010969 -0.009150
 21C   2dxy       0.000944 -0.003974 -0.002416  0.003219  0.003758  0.006134
 21C   1f0        0.000000 -0.000000 -0.000004  0.000008  0.000002 -0.000002
 21C   1f+1      -0.000078  0.000156  0.000176  0.000138 -0.000511 -0.000119
 21C   1f-1      -0.000034  0.000069  0.000382 -0.000598 -0.000242  0.000168
 21C   1f+2       0.000000 -0.000001 -0.000004  0.000008  0.000003 -0.000003
 21C   1f-2      -0.000001  0.000001  0.000001  0.000002 -0.000001 -0.000002
 21C   1f+3      -0.000007  0.000002  0.000016 -0.000154 -0.000358  0.000031
 21C   1f-3      -0.000020 -0.000055 -0.000169  0.000583 -0.000093 -0.000291
 22C   1s        -0.000083 -0.000083  0.000001  0.000014  0.003084 -0.003071
 22C   2s        -0.000143 -0.000143  0.000013  0.000146  0.003755 -0.003738
 22C   3s         0.000444  0.000451 -0.000275 -0.002965  0.008871 -0.008898
 22C   4s        -0.000444 -0.000480  0.000864  0.009344 -0.065867  0.066094
 22C   5s         0.014647  0.014708 -0.002035 -0.021958  0.034961 -0.035005
 22C   1pz       -0.000001 -0.000000  0.000001  0.000003 -0.000003  0.000000
 22C   1px       -0.000130  0.000130  0.000577 -0.000054 -0.000650 -0.000647
 22C   1py        0.000054  0.000055 -0.000053 -0.000574  0.000370 -0.000370
 22C   2pz        0.000034  0.000007 -0.000055 -0.000119  0.000034  0.000009
 22C   2px        0.008010 -0.007959 -0.025962  0.002469  0.013471  0.013335
 22C   2py       -0.003787 -0.003823  0.002255  0.024324 -0.005866  0.005876
 22C   3pz       -0.000005  0.000039  0.000041  0.000064 -0.000168  0.000044
 22C   3px       -0.012517  0.012409  0.021227 -0.001959 -0.039350 -0.039054
 22C   3py       -0.002918 -0.002930 -0.001264 -0.013996  0.022259 -0.022216
 22C   1dz2      -0.000040 -0.000040  0.000012  0.000134 -0.000032  0.000031
 22C   1dxz       0.000000 -0.000000 -0.000000 -0.000000 -0.000000  0.000000
 22C   1dyz      -0.000001 -0.000000  0.000000  0.000002 -0.000002  0.000003
 22C   1dx2y2    -0.000030 -0.000030  0.000006  0.000055 -0.000246  0.000246
 22C   1dxy      -0.000000  0.000000 -0.000079  0.000008  0.000222  0.000223
 22C   2dz2       0.000400  0.000406 -0.000274 -0.002960  0.008381 -0.008408
 22C   2dxz       0.000022 -0.000015 -0.000079  0.000004  0.000049  0.000060
 22C   2dyz       0.000010  0.000019  0.000019 -0.000058  0.000116 -0.000152
 22C   2dx2y2     0.002269  0.002286 -0.000692 -0.007296  0.011181 -0.011195
 22C   2dxy      -0.003322  0.003307  0.014990 -0.001435 -0.010912 -0.010865
 22C   1f0       -0.000001 -0.000000  0.000003  0.000005 -0.000007  0.000001
 22C   1f+1      -0.000137  0.000137  0.000498 -0.000047 -0.000729 -0.000726
 22C   1f-1       0.000051  0.000052 -0.000044 -0.000470  0.000365 -0.000366
 22C   1f+2      -0.000000 -0.000001  0.000000  0.000006  0.000000  0.000004
 22C   1f-2      -0.000002  0.000001  0.000008 -0.000000 -0.000007 -0.000005
 22C   1f+3       0.000001 -0.000002 -0.000510  0.000048 -0.000180 -0.000180
 22C   1f-3      -0.000031 -0.000031  0.000043  0.000468 -0.000061  0.000061
 23C   1s        -0.000040 -0.000039 -0.000008 -0.000088  0.000025 -0.000025
 23C   2s        -0.000050 -0.000050 -0.000021 -0.000225  0.000195 -0.000196
 23C   3s        -0.000887 -0.000897  0.000516  0.005575 -0.006554  0.006576
 23C   4s         0.006912  0.006983 -0.003198 -0.034503  0.040191 -0.040304
 23C   5s        -0.001624 -0.001635  0.001786  0.019550 -0.028266  0.028247
 23C   1pz        0.000000 -0.000000  0.000000  0.000001 -0.000001  0.000001
 23C   1px        0.000017 -0.000017  0.000183 -0.000017 -0.000117 -0.000117
 23C   1py        0.000024  0.000025 -0.000022 -0.000236  0.000288 -0.000289
 23C   2pz        0.000006  0.000006 -0.000009 -0.000052  0.000072 -0.000063
 23C   2px        0.000348 -0.000345 -0.002671  0.000251  0.002893  0.002879
 23C   2py       -0.001459 -0.001472  0.001066  0.011319 -0.015105  0.015145
 23C   3pz       -0.000002 -0.000007 -0.000001  0.000045 -0.000045  0.000060
 23C   3px        0.000657 -0.000647 -0.002888  0.000266  0.004796  0.004766
 23C   3py        0.000938  0.000941 -0.000938 -0.010205  0.012495 -0.012467
 23C   1dz2      -0.000039 -0.000039  0.000009  0.000101 -0.000029  0.000028
 23C   1dxz       0.000000 -0.000000 -0.000000 -0.000000  0.000001  0.000001
 23C   1dyz      -0.000000 -0.000000  0.000000  0.000001 -0.000001  0.000001
 23C   1dx2y2    -0.000007 -0.000007  0.000010  0.000107 -0.000064  0.000064
 23C   1dxy      -0.000033  0.000033 -0.000047  0.000004 -0.000025 -0.000024
 23C   2dz2      -0.000924 -0.000934  0.000475  0.005139 -0.006225  0.006244
 23C   2dxz      -0.000000 -0.000001 -0.000011  0.000002  0.000010  0.000008
 23C   2dyz      -0.000015 -0.000016  0.000012  0.000083 -0.000097  0.000089
 23C   2dx2y2    -0.001911 -0.001932  0.000866  0.009357 -0.010386  0.010418
 23C   2dxy      -0.000223  0.000224  0.002945 -0.000283 -0.002465 -0.002467
 23C   1f0        0.000000  0.000000  0.000000  0.000002 -0.000003  0.000003
 23C   1f+1       0.000011 -0.000011  0.000015 -0.000001 -0.000047 -0.000046
 23C   1f-1      -0.000010 -0.000010 -0.000020 -0.000206  0.000278 -0.000279
 23C   1f+2      -0.000000 -0.000000  0.000000  0.000004 -0.000005  0.000003
 23C   1f-2       0.000000  0.000000  0.000000 -0.000000 -0.000003 -0.000003
 23C   1f+3       0.000017 -0.000017 -0.000098  0.000009  0.000452  0.000451
 23C   1f-3      -0.000046 -0.000046  0.000039  0.000424 -0.000285  0.000286
 24N   1s         0.000000  0.000000 -0.000000 -0.000002  0.000001 -0.000001
 24N   2s         0.000000  0.000000  0.000001  0.000013 -0.000006  0.000006
 24N   3s         0.000117  0.000118 -0.000043 -0.000475  0.000313 -0.000315
 24N   4s        -0.002357 -0.002385  0.000880  0.009661 -0.009902  0.009939
 24N   5s        -0.000523 -0.000524  0.000301  0.003219 -0.002656  0.002631
 24N   1pz        0.000000  0.000000  0.000000 -0.000001  0.000001 -0.000001
 24N   1px       -0.000018  0.000018  0.000110 -0.000010 -0.000099 -0.000098
 24N   1py       -0.000040 -0.000040  0.000019  0.000212 -0.000151  0.000152
 24N   2pz       -0.000005 -0.000005  0.000000  0.000018 -0.000018  0.000020
 24N   2px        0.000105 -0.000101 -0.001005  0.000087  0.000595  0.000578
 24N   2py        0.001041  0.001054 -0.000356 -0.003920  0.003761 -0.003773
 24N   3pz       -0.000002 -0.000000  0.000001  0.000002 -0.000005  0.000002
 24N   3px       -0.000130  0.000129  0.000549 -0.000053 -0.001057 -0.001057
 24N   3py        0.000184  0.000185 -0.000026 -0.000274  0.000121 -0.000118
 24N   1dz2       0.000006  0.000006 -0.000000 -0.000006 -0.000007  0.000007
 24N   1dxz      -0.000000  0.000000  0.000000  0.000000 -0.000000 -0.000000
 24N   1dyz      -0.000000  0.000000 -0.000000  0.000000 -0.000000  0.000000
 24N   1dx2y2    -0.000002 -0.000002  0.000001  0.000016 -0.000004  0.000004
 24N   1dxy       0.000002 -0.000002 -0.000035  0.000003  0.000053  0.000052
 24N   2dz2       0.000056  0.000056 -0.000011 -0.000121  0.000103 -0.000103
 24N   2dxz       0.000000 -0.000000 -0.000002  0.000000  0.000001  0.000001
 24N   2dyz       0.000001  0.000001  0.000000 -0.000003  0.000003 -0.000003
 24N   2dx2y2     0.000141  0.000143 -0.000024 -0.000277  0.000143 -0.000143
 24N   2dxy      -0.000030  0.000028  0.000432 -0.000038 -0.000066 -0.000061
 24N   1f0       -0.000000 -0.000000  0.000000  0.000000 -0.000001  0.000001
 24N   1f+1       0.000000 -0.000000  0.000003 -0.000000  0.000017  0.000017
 24N   1f-1       0.000004  0.000004 -0.000004 -0.000039  0.000064 -0.000064
 24N   1f+2      -0.000000 -0.000000  0.000000  0.000001 -0.000001  0.000001
 24N   1f-2      -0.000000  0.000000  0.000000 -0.000000  0.000000  0.000000
 24N   1f+3       0.000004 -0.000004 -0.000011  0.000001 -0.000089 -0.000088
 24N   1f-3      -0.000003 -0.000003  0.000006  0.000067 -0.000084  0.000085
 25N   1s        -0.000000  0.000039  0.000000  0.000001 -0.000001  0.000002
 25N   2s         0.000002  0.000155 -0.000003 -0.000013  0.000007 -0.000020
 25N   3s        -0.000034 -0.002030 -0.000017  0.000369 -0.000125  0.000554
 25N   4s         0.000302  0.006684 -0.000507 -0.002217  0.000838 -0.003885
 25N   5s        -0.000867 -0.022035  0.003552  0.001861 -0.001328  0.000127
 25N   1pz        0.000000  0.000001  0.000000  0.000000  0.000000  0.000000
 25N   1px       -0.000001 -0.000620 -0.000032  0.000095 -0.000024  0.000105
 25N   1py        0.000001 -0.000434 -0.000032  0.000027  0.000003  0.000042
 25N   2pz       -0.000000 -0.000009 -0.000001  0.000000  0.000000  0.000002
 25N   2px        0.000098  0.005118  0.000086 -0.001443  0.000487 -0.002065
 25N   2py        0.000024  0.003574  0.000272 -0.000566  0.000073 -0.001077
 25N   3pz        0.000002  0.000011 -0.000001 -0.000007  0.000008 -0.000000
 25N   3px       -0.000084 -0.004009  0.001194 -0.000518  0.000621 -0.000432
 25N   3py       -0.000302 -0.003334  0.000652  0.001030 -0.001130  0.000020
 25N   1dz2      -0.000006 -0.000155  0.000013  0.000049 -0.000004  0.000032
 25N   1dxz       0.000000  0.000001 -0.000000 -0.000000 -0.000000 -0.000000
 25N   1dyz      -0.000000 -0.000002  0.000000  0.000001 -0.000000  0.000000
 25N   1dx2y2     0.000000 -0.000051 -0.000010  0.000024 -0.000015  0.000015
 25N   1dxy       0.000001 -0.000123 -0.000013  0.000012  0.000006 -0.000006
 25N   2dz2       0.000022 -0.000352 -0.000135 -0.000013 -0.000016  0.000157
 25N   2dxz      -0.000000 -0.000016 -0.000001  0.000002 -0.000000  0.000001
 25N   2dyz       0.000000  0.000011 -0.000001 -0.000003  0.000001 -0.000001
 25N   2dx2y2     0.000008  0.001512  0.000061 -0.000386  0.000137 -0.000382
 25N   2dxy       0.000006  0.003894  0.000232 -0.000478  0.000088 -0.000500
 25N   1f0       -0.000000  0.000002  0.000000  0.000000 -0.000000  0.000000
 25N   1f+1       0.000004 -0.000609 -0.000020  0.000019 -0.000006  0.000000
 25N   1f-1       0.000005 -0.000403 -0.000024  0.000007  0.000011 -0.000008
 25N   1f+2      -0.000000 -0.000000 -0.000000  0.000000 -0.000000  0.000000
 25N   1f-2       0.000000 -0.000003 -0.000000  0.000000 -0.000000 -0.000000
 25N   1f+3      -0.000004  0.000154  0.000027 -0.000005 -0.000005 -0.000002
 25N   1f-3       0.000005 -0.000768 -0.000044  0.000043 -0.000001  0.000018
 26H   1s         0.000001  0.000303  0.000016 -0.000064 -0.000018 -0.000032
 26H   2s         0.000067  0.002519 -0.000154 -0.000336  0.000368 -0.000171
 26H   3s        -0.000040 -0.001222  0.000315 -0.000031  0.000168 -0.000147
 26H   1pz        0.000000  0.000001 -0.000000 -0.000000  0.000000 -0.000000
 26H   1px        0.000009  0.000807 -0.000023 -0.000079  0.000048 -0.000048
 26H   1py       -0.000004  0.000218  0.000006  0.000004 -0.000009 -0.000003
 27H   1s         0.000004  0.000333  0.000021 -0.000083  0.000021 -0.000046
 27H   2s        -0.000025  0.002153 -0.000053  0.000028 -0.000201 -0.000051
 27H   3s        -0.000053 -0.001324  0.000293  0.000038 -0.000150 -0.000127
 27H   1pz        0.000000 -0.000002 -0.000000  0.000000  0.000000  0.000000
 27H   1px        0.000001  0.000533  0.000017 -0.000040 -0.000008 -0.000006
 27H   1py       -0.000004  0.000643  0.000029 -0.000043 -0.000009 -0.000035
                     12        13        14        15        16        17   
                 -10.19514 -10.19513 -10.18687 -10.18683 -10.16464 -10.16463
                   2.00000   2.00000   2.00000   2.00000   2.00000   2.00000
                  --------  --------  --------  --------  --------  --------
  0C   1s        -0.015707  0.000250 -0.466471 -0.005520  0.000074  0.000106
  0C   2s        -0.020596  0.000324 -0.607775 -0.007199  0.000122  0.000183
  0C   3s        -0.000886 -0.000160 -0.039959 -0.000498  0.000233  0.000435
  0C   4s        -0.014308  0.001594  0.005936  0.000693 -0.005254 -0.008731
  0C   5s         0.011595  0.007170 -0.017760 -0.000046 -0.002268 -0.004353
  0C   1pz        0.000002  0.000000 -0.000002 -0.000000  0.000000  0.000001
  0C   1px        0.000264  0.000047  0.000763  0.000022 -0.000025 -0.000056
  0C   1py       -0.000348  0.000002  0.000657  0.000005 -0.000101 -0.000104
  0C   2pz       -0.000040 -0.000001 -0.000041 -0.000001 -0.000023 -0.000026
  0C   2px        0.000314 -0.001242  0.001158 -0.000567  0.000781  0.002896
  0C   2py        0.007977 -0.000256  0.007824 -0.000023  0.004921  0.006044
  0C   3pz       -0.000060 -0.000007 -0.000014 -0.000011 -0.000002  0.000018
  0C   3px       -0.005980 -0.004052 -0.000335 -0.001066  0.002498  0.005746
  0C   3py        0.008547 -0.000742  0.002004  0.001478  0.001517 -0.000779
  0C   1dz2      -0.000122 -0.000024  0.001615  0.000004  0.000024  0.000077
  0C   1dxz       0.000002  0.000000 -0.000007  0.000000 -0.000000 -0.000001
  0C   1dyz      -0.000001 -0.000000  0.000016  0.000000  0.000000  0.000001
  0C   1dx2y2     0.000101  0.000003  0.000304  0.000005  0.000036  0.000049
  0C   1dxy      -0.000264 -0.000052  0.000348 -0.000012  0.000025  0.000043
  0C   2dz2       0.000604 -0.000133  0.000480  0.000001  0.000467  0.000631
  0C   2dxz       0.000016 -0.000001  0.000008 -0.000001  0.000008  0.000009
  0C   2dyz       0.000019  0.000000  0.000015  0.000001  0.000011  0.000011
  0C   2dx2y2     0.003746  0.000224  0.002319  0.000208  0.001691  0.001447
  0C   2dxy      -0.002468  0.000177 -0.000996  0.000116 -0.001106 -0.001365
  0C   1f0        0.000010  0.000000  0.000001  0.000000  0.000001  0.000001
  0C   1f+1       0.000555  0.000036  0.000275  0.000024 -0.000012 -0.000067
  0C   1f-1      -0.000585 -0.000006  0.000105 -0.000004 -0.000096 -0.000111
  0C   1f+2      -0.000001 -0.000000  0.000007  0.000000  0.000000  0.000001
  0C   1f-2       0.000009  0.000000 -0.000004  0.000000  0.000000 -0.000000
  0C   1f+3      -0.000194  0.000018  0.000207  0.000005  0.000055  0.000068
  0C   1f-3      -0.000744 -0.000007  0.001505  0.000012 -0.000041 -0.000025
  1H   1s        -0.000145 -0.000019  0.000602  0.000007 -0.000028 -0.000038
  1H   2s         0.000754  0.000227  0.000722  0.000069 -0.000547 -0.000954
  1H   3s        -0.000787  0.000968  0.003179  0.000073 -0.001054 -0.001634
  1H   1pz       -0.000002  0.000000 -0.000000  0.000000 -0.000001 -0.000001
  1H   1px       -0.000374 -0.000036 -0.001824 -0.000038  0.000051  0.000135
  1H   1py        0.000417 -0.000029 -0.000817 -0.000017  0.000197  0.000240
  2C   1s        -0.466328  0.007179  0.015823  0.000180  0.000090  0.000109
  2C   2s        -0.607509  0.009363  0.020482  0.000230  0.000209  0.000257
  2C   3s        -0.041162  0.000740  0.001825 -0.000039 -0.001202 -0.001233
  2C   4s         0.014178 -0.002297 -0.014235  0.000276  0.003633  0.000730
  2C   5s         0.005171 -0.005878  0.016862  0.003214  0.016777  0.007265
  2C   1pz       -0.000004  0.000000 -0.000001  0.000000 -0.000000 -0.000001
  2C   1px        0.000323  0.000061 -0.000511  0.000039  0.000106  0.000016
  2C   1py        0.000965 -0.000043  0.000035 -0.000022  0.000057  0.000128
  2C   2pz        0.000002 -0.000012  0.000008 -0.000005 -0.000009  0.000002
  2C   2px        0.008464 -0.000168  0.011364 -0.000921 -0.003127  0.001055
  2C   2py        0.001884  0.001835  0.002211  0.000516  0.000678  0.000210
  2C   3pz       -0.000029 -0.000016 -0.000004 -0.000006  0.000001  0.000018
  2C   3px       -0.017063 -0.000883 -0.003391 -0.002741 -0.004656  0.001701
  2C   3py        0.000852  0.003879  0.000095  0.000622 -0.002066 -0.003811
  2C   1dz2       0.001482 -0.000036 -0.000215 -0.000020 -0.000020  0.000040
  2C   1dxz      -0.000006  0.000000  0.000002  0.000000 -0.000000 -0.000000
  2C   1dyz       0.000011 -0.000000 -0.000002 -0.000000 -0.000001  0.000000
  2C   1dx2y2    -0.000421 -0.000028  0.000083 -0.000005 -0.000020 -0.000012
  2C   1dxy       0.000059 -0.000042 -0.000270 -0.000005  0.000027  0.000016
  2C   2dz2      -0.000116  0.000427  0.000467  0.000031 -0.000241 -0.000401
  2C   2dxz       0.000020  0.000001  0.000030  0.000001  0.000003  0.000003
  2C   2dyz      -0.000011  0.000007 -0.000012  0.000004  0.000005 -0.000010
  2C   2dx2y2    -0.000594  0.000698 -0.000725  0.000711  0.001230 -0.000947
  2C   2dxy      -0.003882 -0.000271 -0.006225 -0.000025  0.000040 -0.000648
  2C   1f0       -0.000004  0.000001 -0.000007  0.000000  0.000001 -0.000000
  2C   1f+1      -0.000034  0.000054 -0.000830  0.000020  0.000074  0.000008
  2C   1f-1       0.000386 -0.000036  0.000293 -0.000001 -0.000038 -0.000012
  2C   1f+2      -0.000010 -0.000001  0.000005 -0.000000  0.000000  0.000000
  2C   1f-2       0.000003  0.000000 -0.000010 -0.000000 -0.000000 -0.000000
  2C   1f+3      -0.000302  0.000040  0.000070  0.000032  0.000119  0.000024
  2C   1f-3      -0.001308 -0.000071  0.000840  0.000004  0.000028  0.000008
  3H   1s         0.000583  0.000039 -0.000120  0.000023 -0.000027 -0.000108
  3H   2s         0.000771  0.000184  0.000943  0.000252  0.000210 -0.000749
  3H   3s         0.001932 -0.000890 -0.002146 -0.000447 -0.000429  0.001170
  3H   1pz        0.000010 -0.000000  0.000002  0.000000 -0.000000 -0.000000
  3H   1px        0.000068  0.000030  0.000678  0.000016  0.000067  0.000106
  3H   1py       -0.001986 -0.000001 -0.000149 -0.000032  0.000009  0.000133
  4C   1s         0.012738 -0.000117 -0.000256 -0.000017  0.000037  0.000064
  4C   2s         0.016458 -0.000121 -0.000300 -0.000026  0.000051  0.000112
  4C   3s         0.003226 -0.001039 -0.000514 -0.000199  0.000193  0.001533
  4C   4s        -0.025879  0.003818  0.003365  0.001292 -0.002499 -0.015049
  4C   5s         0.096748  0.045957  0.015507  0.005087  0.009871 -0.009390
  4C   1pz        0.000001  0.000001 -0.000001  0.000001  0.000003  0.000002
  4C   1px       -0.000647  0.000203 -0.000443  0.000076  0.000286  0.000064
  4C   1py       -0.000374 -0.000141 -0.000031 -0.000065 -0.000353 -0.000307
  4C   2pz       -0.000002 -0.000028  0.000040 -0.000024 -0.000132 -0.000074
  4C   2px        0.018180 -0.004844  0.017169 -0.003860 -0.015205 -0.001790
  4C   2py        0.007350  0.004033 -0.001580  0.003047  0.019386  0.013753
  4C   3pz        0.000147  0.000043  0.000049  0.000047  0.000048 -0.000022
  4C   3px       -0.046520 -0.008503 -0.005976 -0.002399 -0.018728 -0.001321
  4C   3py       -0.045238 -0.012705 -0.012237 -0.010197 -0.014825  0.004812
  4C   1dz2      -0.000112 -0.000067 -0.000025 -0.000017  0.000026  0.000112
  4C   1dxz       0.000001 -0.000000  0.000000 -0.000000  0.000000  0.000000
  4C   1dyz      -0.000002 -0.000002 -0.000001 -0.000001 -0.000000  0.000001
  4C   1dx2y2    -0.000147 -0.000133 -0.000067 -0.000036 -0.000040 -0.000014
  4C   1dxy      -0.000187 -0.000053 -0.000092  0.000008 -0.000030 -0.000048
  4C   2dz2       0.001925 -0.000432 -0.000106 -0.000147  0.000133  0.001610
  4C   2dxz      -0.000060  0.000015 -0.000028  0.000013  0.000045 -0.000003
  4C   2dyz       0.000092  0.000025  0.000017  0.000011  0.000041  0.000044
  4C   2dx2y2     0.009435  0.005154  0.001369  0.002568  0.009358  0.005270
  4C   2dxy       0.013438 -0.000686  0.005783 -0.001363 -0.005008  0.001092
  4C   1f0        0.000002  0.000002 -0.000002  0.000001  0.000005  0.000003
  4C   1f+1      -0.000829  0.000134 -0.000363  0.000082  0.000288  0.000029
  4C   1f-1      -0.000431 -0.000110  0.000006 -0.000028 -0.000306 -0.000260
  4C   1f+2       0.000003 -0.000000  0.000002 -0.000000  0.000001  0.000003
  4C   1f-2      -0.000004  0.000001 -0.000004  0.000000  0.000003  0.000001
  4C   1f+3      -0.000170  0.000094 -0.000026  0.000057  0.000006 -0.000063
  4C   1f-3      -0.000471 -0.000075  0.000200  0.000012 -0.000019  0.000119
  5C   1s        -0.000224 -0.000046 -0.000088 -0.000032 -0.001781 -0.001944
  5C   2s        -0.000286 -0.000107 -0.000205 -0.000087 -0.002258 -0.002393
  5C   3s        -0.001906  0.000207 -0.000090  0.000491 -0.000815 -0.002219
  5C   4s         0.018665  0.001905  0.009475 -0.000418  0.014037  0.017488
  5C   5s        -0.062639 -0.030998 -0.014658 -0.016642 -0.011055  0.011303
  5C   1pz        0.000001 -0.000000 -0.000000 -0.000000  0.000002  0.000003
  5C   1px       -0.000156 -0.000064 -0.000032 -0.000042  0.000415  0.000363
  5C   1py       -0.000251 -0.000034  0.000123 -0.000033 -0.000371 -0.000446
  5C   2pz       -0.000050 -0.000017  0.000029 -0.000014 -0.000091 -0.000071
  5C   2px        0.005171  0.000614  0.007389  0.000025 -0.007537 -0.007573
  5C   2py        0.012112  0.004063 -0.004623  0.003131  0.016156  0.011527
  5C   3pz        0.000238  0.000011  0.000048  0.000007  0.000145  0.000023
  5C   3px        0.008153 -0.011752 -0.004287 -0.003098  0.038457  0.011633
  5C   3py       -0.045628 -0.005622 -0.010596 -0.002122 -0.018082 -0.001652
  5C   1dz2      -0.000115 -0.000002 -0.000098 -0.000006  0.000068  0.000117
  5C   1dxz       0.000000 -0.000001 -0.000000 -0.000000  0.000000 -0.000000
  5C   1dyz      -0.000002 -0.000000 -0.000001 -0.000000  0.000000  0.000000
  5C   1dx2y2    -0.000071 -0.000072  0.000016  0.000002  0.000044 -0.000058
  5C   1dxy      -0.000110  0.000024  0.000032  0.000001  0.000034  0.000092
  5C   2dz2      -0.001704 -0.000453 -0.000714  0.000080 -0.000750 -0.002090
  5C   2dxz      -0.000023 -0.000003  0.000016 -0.000003 -0.000041 -0.000044
  5C   2dyz      -0.000028 -0.000009 -0.000006 -0.000007 -0.000039 -0.000037
  5C   2dx2y2    -0.004171 -0.001510  0.000601 -0.001726 -0.008930 -0.006648
  5C   2dxy       0.004369  0.000780 -0.003162  0.000136  0.005708  0.007880
  5C   1f0        0.000002  0.000000 -0.000001  0.000000  0.000007  0.000007
  5C   1f+1      -0.000170  0.000003 -0.000195 -0.000018  0.000498  0.000666
  5C   1f-1      -0.000223 -0.000025  0.000035 -0.000046 -0.000448 -0.000385
  5C   1f+2       0.000002  0.000000  0.000001  0.000000  0.000000 -0.000000
  5C   1f-2      -0.000003 -0.000000 -0.000002  0.000000  0.000005  0.000007
  5C   1f+3       0.000315 -0.000036  0.000078 -0.000038 -0.000088 -0.000149
  5C   1f-3       0.000042  0.000034  0.000138 -0.000015 -0.000396 -0.000380
  6C   1s         0.000176  0.000006  0.000144  0.000020  0.312966  0.346295
  6C   2s         0.000078 -0.000004  0.000139  0.000011  0.407646  0.451115
  6C   3s         0.001847  0.000440  0.000031  0.000191  0.028699  0.031290
  6C   4s        -0.003121 -0.001784  0.006474 -0.000225 -0.010945 -0.009845
  6C   5s        -0.000695  0.024346 -0.002758  0.011328 -0.030567 -0.014627
  6C   1pz       -0.000001 -0.000000 -0.000000  0.000000 -0.000002 -0.000002
  6C   1px       -0.000055  0.000040 -0.000294  0.000032  0.000098  0.000073
  6C   1py        0.000131  0.000013 -0.000111 -0.000003  0.000710  0.000765
  6C   2pz       -0.000002 -0.000005  0.000010 -0.000006 -0.000018 -0.000010
  6C   2px       -0.000726 -0.002425  0.016756 -0.001966 -0.006822 -0.003713
  6C   2py        0.000343  0.000009  0.004720  0.000560  0.002470  0.002186
  6C   3pz       -0.000012 -0.000033 -0.000019 -0.000012  0.000063  0.000038
  6C   3px        0.015979  0.001925  0.000246  0.000844  0.007373  0.000697
  6C   3py        0.006708  0.008419  0.003171  0.003228 -0.011483 -0.007827
  6C   1dz2      -0.000020 -0.000003 -0.000077 -0.000007 -0.001069 -0.001206
  6C   1dxz      -0.000000  0.000000  0.000000  0.000000  0.000004  0.000005
  6C   1dyz      -0.000000 -0.000000 -0.000000 -0.000000 -0.000007 -0.000008
  6C   1dx2y2     0.000070  0.000006  0.000092  0.000008  0.000396  0.000476
  6C   1dxy       0.000052  0.000009  0.000072 -0.000002 -0.000056 -0.000020
  6C   2dz2       0.000505  0.000424 -0.000127  0.000091  0.000483  0.000728
  6C   2dxz       0.000002  0.000003 -0.000031  0.000003  0.000008  0.000003
  6C   2dyz       0.000008  0.000003  0.000014 -0.000001 -0.000009 -0.000001
  6C   2dx2y2     0.000421 -0.000065 -0.000336 -0.000312 -0.001972 -0.001161
  6C   2dxy      -0.000100 -0.000949  0.007033 -0.000819 -0.002966 -0.001757
  6C   1f0        0.000000  0.000000 -0.000000  0.000000 -0.000003 -0.000004
  6C   1f+1      -0.000078  0.000016 -0.000304  0.000026  0.000146  0.000055
  6C   1f-1      -0.000010  0.000010 -0.000096 -0.000012  0.000229  0.000301
  6C   1f+2       0.000001  0.000000  0.000002  0.000000 -0.000008 -0.000009
  6C   1f-2      -0.000001 -0.000000 -0.000002  0.000000  0.000003  0.000003
  6C   1f+3       0.000036  0.000042  0.000089  0.000009 -0.000199 -0.000198
  6C   1f-3       0.000013  0.000046  0.000043  0.000014 -0.000886 -0.001043
  7H   1s         0.000062 -0.000001  0.000030  0.000009 -0.000362 -0.000438
  7H   2s         0.001087  0.000702  0.001187  0.000175 -0.001312 -0.000843
  7H   3s         0.002729  0.001442  0.001443  0.000365 -0.003629 -0.003192
  7H   1pz       -0.000001 -0.000001 -0.000000 -0.000000  0.000007  0.000008
  7H   1px        0.000031 -0.000057  0.000436 -0.000044 -0.000288 -0.000246
  7H   1py        0.000161  0.000112  0.000284  0.000042 -0.001369 -0.001467
  8C   1s         0.000088 -0.000004  0.003119  0.000034 -0.001334 -0.001476
  8C   2s         0.000104 -0.000008  0.003874  0.000037 -0.001641 -0.001808
  8C   3s        -0.000667 -0.000246  0.000689 -0.000113 -0.000815 -0.000718
  8C   4s         0.008911  0.002397 -0.007310  0.001824  0.012242  0.009834
  8C   5s        -0.008975 -0.014539  0.013327 -0.004010  0.004204  0.003981
  8C   1pz        0.000002  0.000000  0.000002  0.000000  0.000001  0.000001
  8C   1px        0.000041  0.000018 -0.000329  0.000002 -0.000219 -0.000281
  8C   1py       -0.000332  0.000028 -0.000645  0.000012 -0.000186 -0.000301
  8C   2pz       -0.000059  0.000001 -0.000054 -0.000001 -0.000018 -0.000024
  8C   2px       -0.002763 -0.001471  0.009745 -0.001005 -0.000851  0.001313
  8C   2py        0.009832 -0.001039  0.015296 -0.000438  0.002514  0.004743
  8C   3pz       -0.000013  0.000017  0.000017  0.000002 -0.000012 -0.000025
  8C   3px        0.006594  0.006513  0.002990  0.003886 -0.002879 -0.009438
  8C   3py        0.007747  0.000475 -0.001451  0.001479  0.000519  0.000308
  8C   1dz2      -0.000034 -0.000016 -0.000246 -0.000019  0.000110  0.000179
  8C   1dxz       0.000000  0.000000  0.000001  0.000000 -0.000000 -0.000001
  8C   1dyz      -0.000000 -0.000000 -0.000003 -0.000000  0.000001  0.000001
  8C   1dx2y2     0.000034  0.000006 -0.000094  0.000006  0.000031  0.000013
  8C   1dxy       0.000016  0.000013  0.000019 -0.000004 -0.000084 -0.000054
  8C   2dz2      -0.000786 -0.000267  0.000199 -0.000132 -0.000744 -0.000788
  8C   2dxz      -0.000009 -0.000000 -0.000022 -0.000002  0.000006  0.000012
  8C   2dyz      -0.000025  0.000003 -0.000064  0.000001 -0.000028 -0.000037
  8C   2dx2y2    -0.003746  0.000682 -0.012592  0.000148 -0.003501 -0.004567
  8C   2dxy       0.000983  0.000633 -0.001419  0.000614 -0.001626 -0.003377
  8C   1f0        0.000004 -0.000000  0.000011  0.000000  0.000001  0.000001
  8C   1f+1       0.000098  0.000033 -0.000195  0.000023 -0.000419 -0.000514
  8C   1f-1      -0.000294  0.000026 -0.000974 -0.000005 -0.000263 -0.000312
  8C   1f+2       0.000001 -0.000000  0.000013  0.000000  0.000001  0.000001
  8C   1f-2       0.000002 -0.000000 -0.000002 -0.000000 -0.000001 -0.000001
  8C   1f+3      -0.000020  0.000031  0.000266  0.000011 -0.000055 -0.000090
  8C   1f-3      -0.000113  0.000033  0.000819  0.000031 -0.000512 -0.000597
  9N   1s        -0.000002  0.000000 -0.000008 -0.000000  0.000005  0.000006
  9N   2s         0.000020 -0.000003  0.000078  0.000002 -0.000042 -0.000061
  9N   3s        -0.000560  0.000044 -0.000883 -0.000025  0.000408  0.000657
  9N   4s         0.003448 -0.000022  0.004708  0.000357 -0.001297 -0.003026
  9N   5s        -0.000005 -0.000743 -0.007061 -0.001057  0.000320  0.005669
  9N   1pz        0.000001 -0.000000  0.000002 -0.000000  0.000000  0.000000
  9N   1px        0.000104  0.000002  0.000038  0.000004 -0.000184 -0.000220
  9N   1py       -0.000102  0.000009 -0.000336 -0.000002 -0.000034 -0.000052
  9N   2pz       -0.000010  0.000001 -0.000017 -0.000000 -0.000000  0.000002
  9N   2px       -0.001802 -0.000067 -0.000901 -0.000178  0.001428  0.002081
  9N   2py        0.001489 -0.000066  0.003279  0.000067  0.000333  0.000308
  9N   3pz        0.000000  0.000000  0.000002  0.000002 -0.000000 -0.000009
  9N   3px       -0.000593 -0.000328  0.002150 -0.000162  0.001245  0.000071
  9N   3py       -0.000783 -0.000704  0.000030 -0.000664  0.001017  0.002305
  9N   1dz2      -0.000059 -0.000006 -0.000049 -0.000008 -0.000007  0.000024
  9N   1dxz       0.000000 -0.000000 -0.000000 -0.000000  0.000000  0.000000
  9N   1dyz      -0.000000 -0.000000  0.000000 -0.000000  0.000001  0.000001
  9N   1dx2y2     0.000002 -0.000014  0.000124 -0.000004  0.000102  0.000112
  9N   1dxy       0.000020 -0.000000  0.000097  0.000001  0.000006  0.000018
  9N   2dz2      -0.000052  0.000048  0.000190  0.000041  0.000033 -0.000086
  9N   2dxz       0.000005  0.000000  0.000003  0.000000 -0.000002 -0.000002
  9N   2dyz      -0.000002  0.000001 -0.000007  0.000000 -0.000005 -0.000006
  9N   2dx2y2     0.000061  0.000087 -0.001296  0.000021 -0.000930 -0.001061
  9N   2dxy      -0.000840  0.000003 -0.001199 -0.000055 -0.000116 -0.000095
  9N   1f0        0.000000 -0.000000  0.000000 -0.000000 -0.000000  0.000000
  9N   1f+1       0.000023 -0.000002 -0.000024 -0.000000 -0.000022 -0.000017
  9N   1f-1       0.000003  0.000008 -0.000019  0.000008 -0.000003 -0.000017
  9N   1f+2      -0.000000 -0.000000  0.000002 -0.000000  0.000000  0.000000
  9N   1f-2       0.000000 -0.000000  0.000000 -0.000000  0.000001  0.000001
  9N   1f+3      -0.000020  0.000004 -0.000126  0.000003 -0.000117 -0.000125
  9N   1f-3      -0.000059  0.000003  0.000161  0.000005 -0.000063 -0.000084
 10H   1s         0.000101  0.000027 -0.000022  0.000017 -0.000095 -0.000105
 10H   2s        -0.000181 -0.000111  0.000970 -0.000078  0.000052  0.000001
 10H   3s        -0.000089 -0.000160  0.000100 -0.000110  0.000140  0.000591
 10H   1pz       -0.000000 -0.000000 -0.000001 -0.000000  0.000000  0.000000
 10H   1px       -0.000033 -0.000001 -0.000203 -0.000010 -0.000055 -0.000073
 10H   1py        0.000017  0.000007  0.000243  0.000004 -0.000077 -0.000068
 11H   1s         0.000083 -0.000002  0.000152  0.000000  0.000063  0.000057
 11H   2s         0.000433  0.000173  0.000477  0.000228 -0.000612 -0.000969
 11H   3s         0.000262  0.000051 -0.000642  0.000014 -0.000378 -0.000115
 11H   1pz        0.000000  0.000000  0.000001  0.000000  0.000000  0.000000
 11H   1px       -0.000117 -0.000019 -0.000103 -0.000030  0.000147  0.000222
 11H   1py       -0.000000 -0.000000 -0.000168 -0.000012 -0.000038 -0.000044
 12N   1s        -0.000001 -0.000001 -0.000001 -0.000001 -0.000001  0.000017
 12N   2s         0.000011  0.000011  0.000006  0.000007  0.000008 -0.000162
 12N   3s        -0.000306 -0.000300 -0.000315 -0.000326 -0.000140  0.002791
 12N   4s         0.001284  0.001274  0.003211  0.003314  0.000717 -0.014520
 12N   5s        -0.004902 -0.004779 -0.003918 -0.004006 -0.000198  0.004450
 12N   1pz        0.000000  0.000000  0.000000  0.000000  0.000001  0.000001
 12N   1px       -0.000036  0.000037 -0.000005  0.000005  0.000382  0.000020
 12N   1py       -0.000096 -0.000094 -0.000029 -0.000030  0.000005 -0.000100
 12N   2pz       -0.000004 -0.000004 -0.000003 -0.000004 -0.000007 -0.000000
 12N   2px        0.000242 -0.000251  0.000518 -0.000507 -0.004164 -0.000228
 12N   2py        0.001196  0.001171  0.000875  0.000903  0.000029 -0.000487
 12N   3pz       -0.000025 -0.000006 -0.000009  0.000002  0.000007 -0.000005
 12N   3px       -0.004742  0.004903 -0.003436  0.003364  0.001659  0.000101
 12N   3py        0.002969  0.002870  0.000576  0.000588 -0.000049  0.000945
 12N   1dz2      -0.000030 -0.000029 -0.000034 -0.000035 -0.000001  0.000034
 12N   1dxz       0.000000  0.000000  0.000000  0.000000  0.000001  0.000000
 12N   1dyz       0.000000  0.000000  0.000000 -0.000000 -0.000000  0.000001
 12N   1dx2y2     0.000088  0.000085  0.000044  0.000044 -0.000010  0.000184
 12N   1dxy      -0.000009  0.000009  0.000011 -0.000011 -0.000073 -0.000004
 12N   2dz2      -0.000024 -0.000023 -0.000025 -0.000027 -0.000048  0.000942
 12N   2dxz      -0.000003  0.000000  0.000001 -0.000001 -0.000005 -0.000009
 12N   2dyz      -0.000002 -0.000003 -0.000001  0.000000  0.000003 -0.000007
 12N   2dx2y2    -0.000641 -0.000623 -0.000093 -0.000093  0.000156 -0.003102
 12N   2dxy       0.000274 -0.000284 -0.000107  0.000105  0.000953  0.000049
 12N   1f0       -0.000000 -0.000000 -0.000000 -0.000000  0.000000  0.000000
 12N   1f+1      -0.000013  0.000013  0.000034 -0.000033  0.000012  0.000000
 12N   1f-1      -0.000005 -0.000004  0.000015  0.000015  0.000000 -0.000000
 12N   1f+2      -0.000000 -0.000000 -0.000000 -0.000000 -0.000000  0.000000
 12N   1f-2       0.000000  0.000000  0.000000 -0.000000 -0.000002 -0.000000
 12N   1f+3      -0.000005  0.000004 -0.000012  0.000012  0.000276  0.000014
 12N   1f-3      -0.000061 -0.000060 -0.000021 -0.000022 -0.000001  0.000014
 13C   1s        -0.000054 -0.000229 -0.000030 -0.000089  0.001969 -0.001754
 13C   2s        -0.000117 -0.000293 -0.000082 -0.000208  0.002489 -0.002154
 13C   3s         0.000146 -0.001903  0.000488 -0.000068  0.001036 -0.002131
 13C   4s         0.002517  0.018705 -0.000594  0.009438 -0.015838  0.016063
 13C   5s        -0.033124 -0.062024 -0.016344 -0.015078  0.009983  0.012309
 13C   1pz       -0.000000  0.000001  0.000000 -0.000001 -0.000001  0.000002
 13C   1px        0.000069  0.000153  0.000041  0.000032  0.000449 -0.000319
 13C   1py       -0.000041 -0.000250 -0.000036  0.000123  0.000414 -0.000406
 13C   2pz       -0.000020 -0.000065 -0.000014  0.000013  0.000072 -0.000040
 13C   2px       -0.000764 -0.005112  0.000160 -0.007389 -0.008245  0.006729
 13C   2py        0.004464  0.012153  0.003253 -0.004580 -0.017290  0.009884
 13C   3pz        0.000049  0.000204  0.000010  0.000056 -0.000026 -0.000005
 13C   3px        0.011542 -0.008467  0.002975  0.004328  0.039444 -0.007608
 13C   3py       -0.007083 -0.045572 -0.001898 -0.010676  0.018215  0.000096
 13C   1dz2      -0.000005 -0.000116 -0.000004 -0.000098 -0.000079  0.000109
 13C   1dxz       0.000000  0.000000  0.000000  0.000001 -0.000000 -0.000000
 13C   1dyz      -0.000000 -0.000001  0.000000 -0.000001 -0.000001  0.000000
 13C   1dx2y2    -0.000075 -0.000069  0.000002  0.000016 -0.000037 -0.000063
 13C   1dxy      -0.000021  0.000108 -0.000000 -0.000032  0.000043 -0.000087
 13C   2dz2      -0.000511 -0.001693  0.000090 -0.000709  0.000963 -0.002006
 13C   2dxz       0.000002  0.000016 -0.000002 -0.000015 -0.000021  0.000033
 13C   2dyz      -0.000013 -0.000042 -0.000008  0.000001  0.000065 -0.000055
 13C   2dx2y2    -0.001644 -0.004194 -0.001742  0.000561  0.009561 -0.005714
 13C   2dxy      -0.000916 -0.004358 -0.000211  0.003185  0.006459 -0.007253
 13C   1f0        0.000000  0.000003  0.000001  0.000000 -0.000004  0.000002
 13C   1f+1       0.000002  0.000169  0.000013  0.000195  0.000562 -0.000612
 13C   1f-1      -0.000032 -0.000223 -0.000047  0.000035  0.000485 -0.000339
 13C   1f+2       0.000000  0.000002  0.000000  0.000000 -0.000002  0.000002
 13C   1f-2       0.000000  0.000004  0.000000  0.000002  0.000003 -0.000004
 13C   1f+3       0.000026 -0.000315  0.000040 -0.000076 -0.000102  0.000139
 13C   1f-3       0.000036  0.000041 -0.000018  0.000137  0.000433 -0.000338
 14C   1s         0.000011  0.000176  0.000017  0.000146 -0.346300  0.312959
 14C   2s        -0.000001  0.000078  0.000008  0.000140 -0.451070  0.407694
 14C   3s         0.000498  0.001837  0.000192  0.000033 -0.031710  0.028236
 14C   4s        -0.001900 -0.003098 -0.000400  0.006539  0.011824 -0.008614
 14C   5s         0.024444 -0.001302  0.011395 -0.002564  0.031885 -0.011442
 14C   1pz        0.000000 -0.000000  0.000000  0.000001  0.000004 -0.000004
 14C   1px       -0.000039  0.000054 -0.000039  0.000294  0.000105 -0.000063
 14C   1py        0.000017  0.000130 -0.000000 -0.000112 -0.000785  0.000691
 14C   2pz        0.000002 -0.000003  0.000001 -0.000050  0.000004 -0.000006
 14C   2px        0.002467  0.000774  0.002369 -0.016767 -0.007089  0.002920
 14C   2py        0.000015  0.000353  0.000443  0.004767 -0.002693  0.001941
 14C   3pz       -0.000044 -0.000049 -0.000015 -0.000014 -0.000053  0.000029
 14C   3px       -0.002434 -0.015957 -0.000848 -0.000275  0.007414  0.000018
 14C   3py        0.008662  0.006492  0.003152  0.003221  0.012199 -0.006601
 14C   1dz2      -0.000003 -0.000020 -0.000005 -0.000077  0.001186 -0.001094
 14C   1dxz      -0.000000  0.000000 -0.000000  0.000001 -0.000003  0.000003
 14C   1dyz       0.000000 -0.000000 -0.000000 -0.000000  0.000008 -0.000007
 14C   1dx2y2     0.000008  0.000069  0.000005  0.000092 -0.000443  0.000434
 14C   1dxy      -0.000011 -0.000051  0.000003 -0.000073 -0.000056  0.000012
 14C   2dz2       0.000442  0.000494  0.000097 -0.000131 -0.000546  0.000668
 14C   2dxz      -0.000006 -0.000001 -0.000006  0.000035  0.000019 -0.000010
 14C   2dyz       0.000004  0.000006  0.000000 -0.000014  0.000000  0.000003
 14C   2dx2y2    -0.000051  0.000405 -0.000307 -0.000355  0.002066 -0.000936
 14C   2dxy       0.000959  0.000117  0.000988 -0.007033 -0.003106  0.001421
 14C   1f0       -0.000000  0.000001  0.000000  0.000002  0.000003 -0.000003
 14C   1f+1      -0.000013  0.000077 -0.000033  0.000304  0.000148 -0.000038
 14C   1f-1       0.000010 -0.000011 -0.000010 -0.000097 -0.000258  0.000276
 14C   1f+2       0.000000 -0.000000  0.000000  0.000000  0.000008 -0.000008
 14C   1f-2      -0.000000  0.000001 -0.000000  0.000003  0.000001 -0.000000
 14C   1f+3      -0.000043 -0.000035 -0.000007 -0.000089 -0.000218  0.000177
 14C   1f-3       0.000047  0.000012  0.000014  0.000044  0.000989 -0.000950
 15H   1s         0.000001  0.000062  0.000008  0.000030  0.000404 -0.000399
 15H   2s         0.000738  0.001065  0.000147  0.001185  0.001389 -0.000702
 15H   3s         0.001530  0.002690  0.000330  0.001449  0.003928 -0.002802
 15H   1pz       -0.000000 -0.000001 -0.000000 -0.000002 -0.000007  0.000006
 15H   1px        0.000056 -0.000031  0.000055 -0.000435 -0.000311  0.000215
 15H   1py        0.000117  0.000158  0.000036  0.000285  0.001511 -0.001322
 16C   1s        -0.000002  0.000088 -0.000040  0.003124  0.001488 -0.001345
 16C   2s        -0.000005  0.000103 -0.000055  0.003879  0.001830 -0.001646
 16C   3s        -0.000267 -0.000652 -0.000130  0.000694  0.000871 -0.000619
 16C   4s         0.002687  0.008813  0.002013 -0.007332 -0.013090  0.008444
 16C   5s        -0.014883 -0.008589 -0.004332  0.013331 -0.004531  0.003510
 16C   1pz       -0.000000  0.000001 -0.000000  0.000004 -0.000001  0.000002
 16C   1px       -0.000020 -0.000041 -0.000010  0.000329 -0.000246  0.000258
 16C   1py        0.000018 -0.000330  0.000027 -0.000645  0.000216 -0.000281
 16C   2pz        0.000007 -0.000044  0.000006 -0.000092  0.000013 -0.000024
 16C   2px        0.001571  0.002776  0.001244 -0.009786 -0.000651 -0.001463
 16C   2py       -0.000750  0.009733 -0.000804  0.015327 -0.003015  0.004509
 16C   3pz       -0.000016 -0.000053 -0.000015  0.000001 -0.000003  0.000015
 16C   3px       -0.006747 -0.006413 -0.003825 -0.003058 -0.003807  0.009101
 16C   3py        0.000731  0.007781  0.001520 -0.001372 -0.000521  0.000264
 16C   1dz2      -0.000017 -0.000033 -0.000013 -0.000246 -0.000129  0.000168
 16C   1dxz       0.000000  0.000000  0.000000  0.000001  0.000001 -0.000001
 16C   1dyz      -0.000000 -0.000000 -0.000000 -0.000003 -0.000001  0.000002
 16C   1dx2y2     0.000008  0.000034  0.000008 -0.000094 -0.000031  0.000009
 16C   1dxy      -0.000013 -0.000013  0.000004 -0.000019 -0.000091  0.000046
 16C   2dz2      -0.000293 -0.000775 -0.000138  0.000202  0.000808 -0.000696
 16C   2dxz       0.000005  0.000002  0.000004 -0.000028  0.000013 -0.000020
 16C   2dyz      -0.000001 -0.000026 -0.000000 -0.000059  0.000024 -0.000022
 16C   2dx2y2     0.000572 -0.003711  0.000446 -0.012607  0.003961 -0.004208
 16C   2dxy      -0.000667 -0.001003 -0.000651  0.001403 -0.001989  0.003233
 16C   1f0       -0.000000  0.000003 -0.000000  0.000013 -0.000005  0.000005
 16C   1f+1      -0.000036 -0.000098 -0.000028  0.000195 -0.000470  0.000471
 16C   1f-1       0.000017 -0.000292  0.000018 -0.000974  0.000294 -0.000285
 16C   1f+2       0.000000  0.000002  0.000000  0.000013  0.000002 -0.000002
 16C   1f-2      -0.000000 -0.000000 -0.000000  0.000004 -0.000005  0.000005
 16C   1f+3      -0.000030  0.000021 -0.000005 -0.000265 -0.000064  0.000084
 16C   1f-3       0.000030 -0.000114  0.000012  0.000819  0.000571 -0.000545
 17C   1s        -0.000233 -0.015631  0.005521 -0.466474 -0.000085  0.000098
 17C   2s        -0.000309 -0.020496  0.007187 -0.607779 -0.000141  0.000171
 17C   3s        -0.000186 -0.000873  0.000447 -0.039959 -0.000271  0.000407
 17C   4s         0.001149 -0.014377  0.000554  0.005963  0.006088 -0.008148
 17C   5s         0.007551  0.011336  0.000368 -0.017840  0.002629 -0.004085
 17C   1pz       -0.000000  0.000001  0.000000 -0.000004 -0.000001  0.000001
 17C   1px       -0.000055 -0.000263 -0.000004 -0.000764 -0.000030  0.000054
 17C   1py       -0.000009 -0.000345 -0.000010  0.000657  0.000111 -0.000093
 17C   2pz        0.000002 -0.000041  0.000002 -0.000041  0.000029 -0.000032
 17C   2px        0.001225 -0.000433  0.000597 -0.001117  0.001062 -0.002806
 17C   2py       -0.000023  0.007831 -0.000207  0.007858 -0.005524  0.005535
 17C   3pz        0.000008 -0.000033 -0.000005 -0.000009  0.000011 -0.000005
 17C   3px        0.004252  0.005844  0.001058  0.000333  0.003044 -0.005459
 17C   3py       -0.000465  0.008593  0.001439  0.002089 -0.001408 -0.000926
 17C   1dz2      -0.000027 -0.000121 -0.000035  0.001614 -0.000032  0.000074
 17C   1dxz      -0.000000 -0.000001  0.000000 -0.000002 -0.000000  0.000000
 17C   1dyz       0.000000  0.000000 -0.000000  0.000015 -0.000000  0.000001
 17C   1dx2y2     0.000006  0.000100 -0.000002  0.000303 -0.000041  0.000046
 17C   1dxy       0.000060  0.000262  0.000021 -0.000345  0.000029 -0.000041
 17C   2dz2      -0.000113  0.000610 -0.000010  0.000479 -0.000524  0.000578
 17C   2dxz       0.000001 -0.000008  0.000001 -0.000003  0.000004 -0.000006
 17C   2dyz       0.000000  0.000027  0.000000  0.000017 -0.000016  0.000013
 17C   2dx2y2     0.000336  0.003699  0.000154  0.002346 -0.001830  0.001268
 17C   2dxy      -0.000106  0.002409 -0.000140  0.000990 -0.001252  0.001261
 17C   1f0        0.000000  0.000005 -0.000000 -0.000002 -0.000001  0.000001
 17C   1f+1      -0.000053 -0.000552 -0.000017 -0.000276 -0.000019  0.000066
 17C   1f-1      -0.000024 -0.000581 -0.000007  0.000104  0.000107 -0.000101
 17C   1f+2       0.000000  0.000001 -0.000000  0.000009 -0.000001  0.000001
 17C   1f-2      -0.000000 -0.000003 -0.000000 -0.000004 -0.000001  0.000001
 17C   1f+3      -0.000012  0.000191 -0.000000 -0.000205  0.000061 -0.000062
 17C   1f-3      -0.000029 -0.000744 -0.000023  0.001505  0.000043 -0.000022
 18H   1s        -0.000024 -0.000147 -0.000007  0.000601  0.000031 -0.000035
 18H   2s         0.000250  0.000735  0.000051  0.000714  0.000640 -0.000893
 18H   3s         0.000945 -0.000825 -0.000004  0.003169  0.001207 -0.001519
 18H   1pz        0.000000 -0.000001 -0.000000  0.000007  0.000001 -0.000001
 18H   1px        0.000047  0.000370 -0.000005  0.001824  0.000065 -0.000130
 18H   1py       -0.000017  0.000415  0.000002 -0.000816 -0.000221  0.000220
 19C   1s        -0.007177 -0.466321 -0.000194  0.015747 -0.000101  0.000099
 19C   2s        -0.009340 -0.607500 -0.000254  0.020383 -0.000234  0.000235
 19C   3s        -0.000531 -0.041173 -0.000083  0.001825  0.001324 -0.001109
 19C   4s        -0.001846  0.014218  0.000628 -0.014313 -0.003709  0.000347
 19C   5s        -0.005693  0.005455  0.002866  0.017083 -0.017400  0.005496
 19C   1pz       -0.000000 -0.000005  0.000000  0.000001  0.000000 -0.000001
 19C   1px       -0.000071 -0.000321 -0.000052  0.000510  0.000108 -0.000005
 19C   1py       -0.000013  0.000968 -0.000023  0.000033 -0.000070  0.000122
 19C   2pz       -0.000011 -0.000022 -0.000001 -0.000028  0.000001 -0.000003
 19C   2px       -0.000099 -0.008686  0.001203 -0.011340 -0.003046 -0.001356
 19C   2py        0.001890  0.001857  0.000462  0.002268 -0.000688  0.000137
 19C   3pz       -0.000015  0.000025  0.000001  0.000005 -0.000019  0.000015
 19C   3px        0.001456  0.017094  0.002686  0.003522 -0.004453 -0.002169
 19C   3py        0.003916  0.000711  0.000611  0.000065  0.002418 -0.003566
 19C   1dz2       0.000009  0.001481 -0.000015 -0.000214  0.000016  0.000042
 19C   1dxz      -0.000001 -0.000004 -0.000000 -0.000001 -0.000000 -0.000000
 19C   1dyz      -0.000000  0.000011 -0.000000 -0.000001  0.000000  0.000000
 19C   1dx2y2    -0.000041 -0.000427 -0.000007  0.000082  0.000020 -0.000009
 19C   1dxy       0.000040 -0.000057 -0.000001  0.000268  0.000029 -0.000014
 19C   2dz2       0.000421 -0.000131  0.000019  0.000478  0.000281 -0.000375
 19C   2dxz      -0.000002 -0.000021  0.000001 -0.000034 -0.000002 -0.000004
 19C   2dyz       0.000008  0.000001  0.000004  0.000010 -0.000004 -0.000008
 19C   2dx2y2     0.000681 -0.000613  0.000732 -0.000688 -0.001121 -0.001080
 19C   2dxy       0.000393  0.003951 -0.000126  0.006220 -0.000013  0.000645
 19C   1f0        0.000000 -0.000005  0.000000 -0.000000 -0.000000  0.000000
 19C   1f+1      -0.000053  0.000040 -0.000039  0.000829  0.000076 -0.000001
 19C   1f-1      -0.000024  0.000384 -0.000008  0.000291  0.000038 -0.000008
 19C   1f+2      -0.000001 -0.000012  0.000000  0.000001 -0.000001  0.000000
 19C   1f-2       0.000000 -0.000000 -0.000000  0.000004 -0.000000  0.000000
 19C   1f+3      -0.000031  0.000302 -0.000031 -0.000068  0.000121 -0.000012
 19C   1f-3      -0.000111 -0.001304 -0.000016  0.000839 -0.000029  0.000005
 20H   1s         0.000057  0.000575  0.000026 -0.000118  0.000038 -0.000106
 20H   2s         0.000207  0.000752  0.000231  0.000958 -0.000130 -0.000770
 20H   3s        -0.000830  0.001969 -0.000392 -0.002139  0.000316  0.001202
 20H   1pz        0.000000  0.000010  0.000000 -0.000000  0.000000 -0.000001
 20H   1px       -0.000032 -0.000070  0.000001 -0.000677  0.000077 -0.000099
 20H   1py       -0.000062 -0.001976 -0.000029 -0.000152 -0.000022  0.000132
 21C   1s         0.000283  0.013086 -0.000011 -0.000259 -0.000043  0.000061
 21C   2s         0.000395  0.016909 -0.000020 -0.000304 -0.000063  0.000107
 21C   3s        -0.000931  0.003288 -0.000181 -0.000535 -0.000355  0.001513
 21C   4s         0.002953 -0.026030  0.001158  0.003526  0.004150 -0.014808
 21C   5s         0.048936  0.095342  0.004675  0.015460 -0.009082 -0.010218
 21C   1pz        0.000000  0.000003  0.000000  0.000001 -0.000002  0.000001
 21C   1px       -0.000183  0.000655 -0.000087  0.000441  0.000292 -0.000035
 21C   1py       -0.000153 -0.000372 -0.000065 -0.000033  0.000381 -0.000270
 21C   2pz       -0.000014 -0.000058 -0.000010 -0.000015  0.000084 -0.000058
 21C   2px        0.004270 -0.018455  0.004273 -0.017082 -0.015332  0.000246
 21C   2py        0.004283  0.007410  0.003096 -0.001501 -0.020711  0.011759
 21C   3pz        0.000080  0.000288  0.000054  0.000069 -0.000104 -0.000033
 21C   3px        0.009918  0.046179  0.002272  0.006069 -0.018801 -0.000606
 21C   3py       -0.014258 -0.045060 -0.009972 -0.012566  0.014313  0.006239
 21C   1dz2      -0.000070 -0.000112 -0.000017 -0.000025 -0.000037  0.000109
 21C   1dxz      -0.000000 -0.000001  0.000000 -0.000000  0.000000 -0.000001
 21C   1dyz      -0.000002 -0.000002 -0.000001 -0.000000  0.000000  0.000001
 21C   1dx2y2    -0.000137 -0.000142 -0.000035 -0.000068  0.000041 -0.000010
 21C   1dxy       0.000059  0.000184 -0.000010  0.000090 -0.000035  0.000045
 21C   2dz2      -0.000366  0.001938 -0.000139 -0.000126 -0.000309  0.001599
 21C   2dxz       0.000007  0.000079 -0.000005  0.000033  0.000016  0.000011
 21C   2dyz       0.000028  0.000047  0.000015 -0.000001 -0.000058  0.000032
 21C   2dx2y2     0.005449  0.009363  0.002542  0.001437 -0.009844  0.004295
 21C   2dxy       0.000266 -0.013509  0.001504 -0.005723 -0.004864 -0.001617
 21C   1f0        0.000001  0.000008  0.000000  0.000001 -0.000003  0.000003
 21C   1f+1      -0.000108  0.000835 -0.000090  0.000361  0.000290  0.000000
 21C   1f-1      -0.000123 -0.000430 -0.000029  0.000005  0.000331 -0.000228
 21C   1f+2       0.000001 -0.000002  0.000001  0.000000 -0.000003  0.000002
 21C   1f-2       0.000000  0.000008 -0.000000  0.000003  0.000002 -0.000000
 21C   1f+3      -0.000088  0.000173 -0.000057  0.000024 -0.000001  0.000064
 21C   1f-3      -0.000088 -0.000471  0.000007  0.000199  0.000007  0.000120
 22C   1s        -0.000073 -0.000073 -0.000009 -0.000010 -0.000001  0.000019
 22C   2s        -0.000038 -0.000040 -0.000045 -0.000047 -0.000007  0.000138
 22C   3s        -0.001088 -0.001052 -0.000178 -0.000173  0.000105 -0.002008
 22C   4s         0.006065  0.005872  0.002287  0.002267 -0.000483  0.008916
 22C   5s        -0.039793 -0.038589  0.008591  0.008838  0.000961 -0.017722
 22C   1pz       -0.000002 -0.000000 -0.000001 -0.000000  0.000001  0.000001
 22C   1px       -0.000478  0.000493 -0.000212  0.000207  0.000465  0.000024
 22C   1py        0.000111  0.000107  0.000097  0.000100  0.000011 -0.000225
 22C   2pz        0.000058  0.000000  0.000045  0.000009 -0.000039 -0.000055
 22C   2px        0.017313 -0.017881  0.011351 -0.011050 -0.024358 -0.001253
 22C   2py       -0.005410 -0.005237 -0.004995 -0.005108 -0.000536  0.010598
 22C   3pz       -0.000289 -0.000267 -0.000085 -0.000072  0.000007  0.000125
 22C   3px       -0.004004  0.003967 -0.004176  0.003994  0.004917  0.000248
 22C   3py        0.052996  0.051303  0.015703  0.016082  0.001258 -0.025181
 22C   1dz2      -0.000055 -0.000053 -0.000085 -0.000087 -0.000005  0.000108
 22C   1dxz       0.000000 -0.000001  0.000001 -0.000000 -0.000000 -0.000000
 22C   1dyz      -0.000003 -0.000003 -0.000001 -0.000001  0.000000  0.000001
 22C   1dx2y2    -0.000284 -0.000275 -0.000020 -0.000021 -0.000001  0.000012
 22C   1dxy      -0.000104  0.000107 -0.000050  0.000049 -0.000051 -0.000002
 22C   2dz2      -0.000347 -0.000332 -0.000047 -0.000039  0.000101 -0.001925
 22C   2dxz       0.000042 -0.000012  0.000031 -0.000018 -0.000065 -0.000004
 22C   2dyz       0.000041  0.000054  0.000011  0.000024  0.000020 -0.000027
 22C   2dx2y2     0.009221  0.008953  0.003499  0.003577  0.000137 -0.002690
 22C   2dxy      -0.004073  0.004200 -0.004288  0.004180  0.011914  0.000607
 22C   1f0       -0.000002  0.000001 -0.000002 -0.000000  0.000002  0.000002
 22C   1f+1      -0.000398  0.000410 -0.000212  0.000207  0.000407  0.000021
 22C   1f-1       0.000052  0.000050  0.000081  0.000083  0.000008 -0.000156
 22C   1f+2       0.000001 -0.000002  0.000001 -0.000000 -0.000001  0.000002
 22C   1f-2      -0.000002  0.000002 -0.000002  0.000002  0.000005  0.000001
 22C   1f+3      -0.000252  0.000260 -0.000017  0.000016 -0.000094 -0.000005
 22C   1f-3      -0.000108 -0.000106  0.000098  0.000099 -0.000006  0.000108
 23C   1s        -0.000059 -0.000057 -0.000002 -0.000002 -0.000000  0.000005
 23C   2s        -0.000160 -0.000156  0.000007  0.000007  0.000001 -0.000019
 23C   3s        -0.000906 -0.000879 -0.001069 -0.001099 -0.000139  0.002672
 23C   4s         0.012366  0.011998  0.007931  0.008141  0.000908 -0.017520
 23C   5s        -0.031424 -0.030390 -0.015843 -0.016238 -0.001394  0.027463
 23C   1pz        0.000000  0.000000 -0.000000  0.000000 -0.000000  0.000000
 23C   1px       -0.000041  0.000042 -0.000038  0.000037 -0.000047 -0.000002
 23C   1py       -0.000073 -0.000071  0.000012  0.000012  0.000004 -0.000086
 23C   2pz        0.000003  0.000001  0.000006  0.000005 -0.000000 -0.000014
 23C   2px        0.000263 -0.000263  0.000626 -0.000609 -0.001175 -0.000062
 23C   2py       -0.000910 -0.000892 -0.001282 -0.001319 -0.000159  0.003211
 23C   3pz       -0.000051 -0.000052 -0.000030 -0.000031 -0.000006  0.000061
 23C   3px        0.001206 -0.001226 -0.000190  0.000197 -0.000042 -0.000004
 23C   3py        0.014521  0.014030  0.007199  0.007377  0.000723 -0.014286
 23C   1dz2      -0.000051 -0.000050 -0.000035 -0.000035 -0.000003  0.000060
 23C   1dxz      -0.000000  0.000000  0.000000 -0.000000 -0.000001 -0.000000
 23C   1dyz      -0.000001 -0.000001 -0.000000 -0.000000  0.000000  0.000001
 23C   1dx2y2    -0.000114 -0.000111 -0.000014 -0.000014 -0.000002  0.000041
 23C   1dxy       0.000016 -0.000017 -0.000025  0.000024  0.000095  0.000005
 23C   2dz2      -0.002209 -0.002142 -0.001182 -0.001213 -0.000144  0.002763
 23C   2dxz      -0.000003  0.000001  0.000000 -0.000001 -0.000005  0.000000
 23C   2dyz      -0.000034 -0.000034 -0.000019 -0.000020 -0.000001  0.000045
 23C   2dx2y2    -0.004114 -0.003992 -0.002310 -0.002371 -0.000259  0.004998
 23C   2dxy       0.000290 -0.000299 -0.000280  0.000274  0.001394  0.000069
 23C   1f0        0.000002  0.000002  0.000001  0.000000 -0.000000  0.000000
 23C   1f+1      -0.000025  0.000026  0.000008 -0.000008  0.000002  0.000000
 23C   1f-1      -0.000134 -0.000129 -0.000034 -0.000035  0.000001 -0.000024
 23C   1f+2       0.000002  0.000001  0.000000  0.000000 -0.000000  0.000000
 23C   1f-2       0.000001  0.000000  0.000000  0.000000  0.000000 -0.000000
 23C   1f+3      -0.000055  0.000057  0.000019 -0.000018 -0.000092 -0.000005
 23C   1f-3      -0.000037 -0.000035 -0.000027 -0.000027 -0.000004  0.000078
 24N   1s        -0.000001 -0.000001  0.000001  0.000001  0.000000 -0.000000
 24N   2s         0.000016  0.000016 -0.000004 -0.000005  0.000000 -0.000003
 24N   3s         0.000242  0.000235  0.000207  0.000212  0.000016 -0.000284
 24N   4s        -0.005792 -0.005616 -0.003333 -0.003419 -0.000338  0.006378
 24N   5s        -0.005263 -0.005083 -0.001326 -0.001358 -0.000229  0.004574
 24N   1pz        0.000000  0.000000  0.000000  0.000000  0.000000 -0.000001
 24N   1px        0.000007 -0.000008 -0.000000 -0.000000  0.000058  0.000003
 24N   1py       -0.000118 -0.000114 -0.000050 -0.000051 -0.000007  0.000126
 24N   2pz       -0.000014 -0.000013 -0.000007 -0.000007 -0.000002  0.000013
 24N   2px       -0.000066  0.000080  0.000010 -0.000004 -0.000466 -0.000029
 24N   2py        0.003091  0.002995  0.001451  0.001487  0.000158 -0.002986
 24N   3pz       -0.000010 -0.000009 -0.000001 -0.000001  0.000001  0.000003
 24N   3px       -0.000582  0.000604  0.000223 -0.000217 -0.000119 -0.000009
 24N   3py        0.000789  0.000764 -0.000117 -0.000120  0.000013 -0.000251
 24N   1dz2       0.000023  0.000022  0.000021  0.000021  0.000001 -0.000019
 24N   1dxz       0.000000 -0.000000 -0.000000  0.000000  0.000000  0.000000
 24N   1dyz      -0.000000 -0.000000  0.000000  0.000000  0.000000 -0.000000
 24N   1dx2y2     0.000025  0.000024  0.000010  0.000010  0.000001 -0.000018
 24N   1dxy      -0.000038  0.000039  0.000012 -0.000011 -0.000034 -0.000002
 24N   2dz2       0.000264  0.000256  0.000041  0.000042  0.000007 -0.000135
 24N   2dxz      -0.000001  0.000001  0.000000 -0.000000 -0.000001 -0.000000
 24N   2dyz       0.000006  0.000005  0.000001  0.000001  0.000000 -0.000003
 24N   2dx2y2     0.000460  0.000445  0.000155  0.000159  0.000016 -0.000286
 24N   2dxy       0.000179 -0.000190 -0.000047  0.000044  0.000269  0.000016
 24N   1f0        0.000000  0.000000 -0.000000 -0.000000  0.000000  0.000000
 24N   1f+1       0.000007 -0.000007  0.000001 -0.000001  0.000005  0.000000
 24N   1f-1      -0.000034 -0.000033  0.000006  0.000007  0.000001 -0.000017
 24N   1f+2       0.000000  0.000000 -0.000000 -0.000000  0.000000  0.000000
 24N   1f-2       0.000000 -0.000000  0.000000 -0.000000  0.000000  0.000000
 24N   1f+3      -0.000010  0.000010 -0.000004  0.000004 -0.000020 -0.000001
 24N   1f-3       0.000015  0.000014 -0.000006 -0.000006 -0.000001  0.000022
 25N   1s         0.000000 -0.000002  0.000000 -0.000008 -0.000005  0.000006
 25N   2s        -0.000002  0.000020 -0.000000  0.000078  0.000047 -0.000056
 25N   3s         0.000027 -0.000561 -0.000005 -0.000883 -0.000471  0.000611
 25N   4s         0.000082  0.003444  0.000246  0.004715  0.001594 -0.002880
 25N   5s        -0.000743  0.000034 -0.000894 -0.007065 -0.000888  0.005620
 25N   1pz       -0.000000  0.000000 -0.000000  0.000002 -0.000000  0.000001
 25N   1px       -0.000005 -0.000104 -0.000003 -0.000038 -0.000205  0.000201
 25N   1py        0.000006 -0.000101  0.000006 -0.000335  0.000039 -0.000049
 25N   2pz        0.000000 -0.000004  0.000000 -0.000015  0.000004 -0.000005
 25N   2px        0.000123  0.001805  0.000157  0.000911  0.001635 -0.001932
 25N   2py       -0.000021  0.001482 -0.000010  0.003277 -0.000362  0.000272
 25N   3pz        0.000005  0.000005  0.000004 -0.000003  0.000009 -0.000011
 25N   3px        0.000349  0.000591  0.000212 -0.002140  0.001248  0.000059
 25N   3py       -0.000731 -0.000763 -0.000665  0.000014 -0.001247  0.002193
 25N   1dz2      -0.000008 -0.000059 -0.000007 -0.000049  0.000004  0.000024
 25N   1dxz       0.000000  0.000000  0.000000  0.000001 -0.000000  0.000000
 25N   1dyz      -0.000000 -0.000001 -0.000000  0.000000 -0.000001  0.000001
 25N   1dx2y2    -0.000014  0.000002 -0.000007  0.000124 -0.000113  0.000101
 25N   1dxy      -0.000001 -0.000020  0.000001 -0.000097  0.000008 -0.000017
 25N   2dz2       0.000047 -0.000054  0.000036  0.000190 -0.000022 -0.000091
 25N   2dxz      -0.000000 -0.000004 -0.000000 -0.000009  0.000002 -0.000002
 25N   2dyz       0.000001  0.000002  0.000001 -0.000003  0.000005 -0.000006
 25N   2dx2y2     0.000089  0.000065  0.000052 -0.001292  0.001034 -0.000964
 25N   2dxy       0.000023  0.000839  0.000027  0.001201 -0.000123  0.000081
 25N   1f0       -0.000000 -0.000000 -0.000000  0.000000 -0.000000  0.000000
 25N   1f+1       0.000001 -0.000023 -0.000001  0.000024 -0.000023  0.000015
 25N   1f-1       0.000008  0.000003  0.000008 -0.000019  0.000005 -0.000017
 25N   1f+2      -0.000000 -0.000000 -0.000000  0.000001  0.000001 -0.000001
 25N   1f-2       0.000000 -0.000000  0.000000 -0.000001  0.000000 -0.000000
 25N   1f+3      -0.000003  0.000019 -0.000006  0.000126 -0.000129  0.000113
 25N   1f-3       0.000001 -0.000059  0.000002  0.000161  0.000071 -0.000077
 26H   1s         0.000000  0.000083 -0.000003  0.000152 -0.000067  0.000049
 26H   2s         0.000188  0.000427  0.000218  0.000484  0.000711 -0.000907
 26H   3s         0.000060  0.000264  0.000029 -0.000639  0.000390 -0.000077
 26H   1pz        0.000000  0.000000  0.000000  0.000001  0.000000 -0.000000
 26H   1px        0.000023  0.000116  0.000028  0.000103  0.000170 -0.000208
 26H   1py       -0.000000 -0.000000 -0.000008 -0.000168  0.000042 -0.000040
 27H   1s         0.000030  0.000101  0.000018 -0.000022  0.000106 -0.000095
 27H   2s        -0.000117 -0.000178 -0.000101  0.000967 -0.000051 -0.000007
 27H   3s        -0.000162 -0.000084 -0.000113  0.000098 -0.000200  0.000575
 27H   1pz       -0.000000 -0.000000  0.000000 -0.000001 -0.000001  0.000000
 27H   1px        0.000002  0.000032  0.000005  0.000203 -0.000063  0.000067
 27H   1py        0.000008  0.000017 -0.000002  0.000243  0.000084 -0.000061
                     18        19        20        21        22        23   
                  -0.96029  -0.92948  -0.92748  -0.92361  -0.85831  -0.85331
                   2.00000   2.00000   2.00000   2.00000   2.00000   2.00000
                  --------  --------  --------  --------  --------  --------
  0C   1s        -0.007512  0.002707 -0.018983 -0.015489 -0.022367 -0.019050
  0C   2s        -0.015701  0.005668 -0.039672 -0.032363 -0.047040 -0.040043
  0C   3s         0.023945 -0.008291  0.060086  0.048926  0.073289  0.061023
  0C   4s         0.020840 -0.011461  0.051585  0.042110  0.061312  0.059959
  0C   5s         0.039554 -0.025865  0.066810  0.058419 -0.008429 -0.010682
  0C   1pz        0.000018 -0.000027  0.000124  0.000120 -0.000054 -0.000056
  0C   1px       -0.007330 -0.000244 -0.003855  0.000320 -0.032265 -0.024853
  0C   1py       -0.006026  0.005059 -0.024971 -0.022774  0.000009  0.003084
  0C   2pz        0.000026  0.000009  0.000072  0.000065 -0.000014 -0.000030
  0C   2px       -0.004841  0.003375 -0.002324  0.000062 -0.017425 -0.017368
  0C   2py       -0.006269 -0.000576 -0.014671 -0.012539 -0.002528  0.000877
  0C   3pz       -0.000025 -0.000027  0.000020 -0.000003  0.000001 -0.000041
  0C   3px       -0.019214  0.008924 -0.024992 -0.022868  0.004810  0.005098
  0C   3py       -0.004338  0.009061 -0.012696 -0.007959  0.001493  0.009266
  0C   1dz2      -0.001109  0.000412 -0.002594 -0.002095 -0.002939 -0.002508
  0C   1dxz       0.000005 -0.000001  0.000010  0.000008  0.000013  0.000014
  0C   1dyz      -0.000011  0.000005 -0.000032 -0.000028 -0.000023 -0.000020
  0C   1dx2y2    -0.000145  0.000317 -0.001721 -0.001708  0.000628  0.000591
  0C   1dxy      -0.000153  0.000069 -0.000634 -0.000602 -0.000235 -0.000796
  0C   2dz2      -0.001038  0.000862 -0.003006 -0.002430 -0.002346 -0.002791
  0C   2dxz      -0.000004 -0.000011  0.000014  0.000014 -0.000001  0.000012
  0C   2dyz      -0.000013  0.000009 -0.000040 -0.000033 -0.000017 -0.000014
  0C   2dx2y2    -0.000875 -0.000454 -0.001584 -0.001285  0.000438  0.002135
  0C   2dxy       0.000301  0.001768 -0.002460 -0.002584  0.001469 -0.000095
  0C   1f0       -0.000002  0.000001 -0.000009 -0.000009  0.000003  0.000003
  0C   1f+1       0.000268 -0.000079  0.000141  0.000020  0.000748  0.000666
  0C   1f-1       0.000194 -0.000100  0.000773  0.000704 -0.000023 -0.000099
  0C   1f+2      -0.000004  0.000002 -0.000013 -0.000011 -0.000009 -0.000008
  0C   1f-2       0.000002 -0.000000 -0.000001 -0.000002  0.000012  0.000010
  0C   1f+3       0.000067 -0.000075  0.000393  0.000390 -0.000423 -0.000198
  0C   1f-3      -0.000321  0.000192 -0.000948 -0.000777 -0.001265 -0.001273
  1H   1s         0.002766 -0.001356  0.009411  0.008211  0.008958  0.008666
  1H   2s         0.004123 -0.002138  0.011450  0.010069  0.008319  0.007825
  1H   3s         0.004460 -0.002805  0.007140  0.006019 -0.000924 -0.002128
  1H   1pz        0.000001 -0.000001  0.000004  0.000004 -0.000002 -0.000002
  1H   1px       -0.000646  0.000258 -0.001576 -0.001324 -0.001800 -0.001668
  1H   1py       -0.000520  0.000264 -0.001612 -0.001446 -0.000362 -0.000305
  2C   1s        -0.009936 -0.001136 -0.009397 -0.004760 -0.031888 -0.031740
  2C   2s        -0.020766 -0.002356 -0.019676 -0.009966 -0.067036 -0.066724
  2C   3s         0.032262  0.002744  0.030056  0.014785  0.104353  0.103743
  2C   4s         0.020077  0.011160  0.024234  0.015838  0.092421  0.093446
  2C   5s        -0.028762  0.036787 -0.041850 -0.029840  0.036983  0.061466
  2C   1pz        0.000040 -0.000022  0.000067  0.000044  0.000140  0.000083
  2C   1px       -0.008489 -0.004660  0.003069  0.006274 -0.010012 -0.017711
  2C   1py       -0.010576  0.002829 -0.011816 -0.006268 -0.030071 -0.021479
  2C   2pz        0.000021  0.000006  0.000039  0.000021  0.000096  0.000029
  2C   2px        0.000533 -0.000783  0.002226  0.000887  0.000131 -0.013294
  2C   2py       -0.004558 -0.001160 -0.007091 -0.004263 -0.018985 -0.010341
  2C   3pz       -0.000066  0.000045 -0.000051 -0.000069  0.000076  0.000031
  2C   3px       -0.003040 -0.009756  0.000827 -0.005975  0.001304 -0.015989
  2C   3py        0.014658 -0.012740  0.010662  0.011899 -0.012313 -0.008357
  2C   1dz2      -0.001424 -0.000154 -0.001291 -0.000665 -0.004131 -0.004061
  2C   1dxz       0.000003  0.000000  0.000006  0.000005  0.000011  0.000013
  2C   1dyz      -0.000010  0.000000 -0.000012 -0.000007 -0.000031 -0.000027
  2C   1dx2y2     0.000420  0.000278  0.000118 -0.000024  0.000925  0.001745
  2C   1dxy       0.000440  0.000125 -0.000441 -0.000646  0.000553  0.000531
  2C   2dz2      -0.000340 -0.001050 -0.001368 -0.001098 -0.003867 -0.003691
  2C   2dxz       0.000005  0.000016  0.000005  0.000004  0.000024  0.000021
  2C   2dyz      -0.000002 -0.000001 -0.000016 -0.000010 -0.000030 -0.000004
  2C   2dx2y2     0.000404  0.002351 -0.000795 -0.000129  0.001149  0.005340
  2C   2dxy      -0.001123 -0.001817 -0.000554 -0.000240 -0.001915 -0.000632
  2C   1f0       -0.000003  0.000000 -0.000005 -0.000003 -0.000009 -0.000005
  2C   1f+1       0.000209  0.000043 -0.000161 -0.000220  0.000123  0.000475
  2C   1f-1       0.000270 -0.000018  0.000298  0.000176  0.000667  0.000448
  2C   1f+2       0.000000  0.000000  0.000002  0.000001  0.000005  0.000004
  2C   1f-2      -0.000001 -0.000002 -0.000004 -0.000003 -0.000007 -0.000005
  2C   1f+3       0.000219  0.000253  0.000080  0.000057  0.000433  0.000710
  2C   1f-3       0.000509  0.000114  0.000604  0.000367  0.001842  0.001709
  3H   1s         0.004038  0.002100  0.003625  0.001984  0.015591  0.017770
  3H   2s         0.004771  0.004136  0.002920  0.001370  0.016963  0.019945
  3H   3s        -0.003953  0.003823 -0.000370 -0.001431  0.000964 -0.001271
  3H   1pz        0.000004  0.000001  0.000004  0.000002  0.000014  0.000014
  3H   1px       -0.000377 -0.000468  0.000067  0.000140 -0.000478 -0.000856
  3H   1py       -0.000929 -0.000345 -0.000692 -0.000312 -0.003098 -0.003502
  4C   1s        -0.027622 -0.003098 -0.007775  0.003012 -0.036416 -0.042029
  4C   2s        -0.057631 -0.006476 -0.016295  0.006268 -0.076616 -0.088542
  4C   3s         0.082526  0.009498  0.024964 -0.008444  0.117029  0.137032
  4C   4s         0.097433  0.011403  0.020309 -0.012791  0.113026  0.121042
  4C   5s         0.082124 -0.004509  0.033297  0.030135  0.050005  0.058612
  4C   1pz        0.000073 -0.000077  0.000039 -0.000013  0.000134 -0.000156
  4C   1px       -0.016000 -0.005592  0.008251  0.010513  0.027094 -0.005218
  4C   1py       -0.021187  0.013186 -0.005160  0.006447 -0.018965  0.026957
  4C   2pz        0.000019 -0.000049  0.000036  0.000002  0.000078 -0.000110
  4C   2px       -0.012408 -0.004340  0.008435  0.006533  0.023687 -0.000653
  4C   2py       -0.009185  0.007580 -0.003995  0.001994 -0.007838  0.019900
  4C   3pz        0.000081 -0.000005 -0.000155  0.000059 -0.000288  0.000067
  4C   3px       -0.004458 -0.028985 -0.001557  0.000298 -0.038803 -0.043298
  4C   3py       -0.020242 -0.007857  0.027410 -0.011333  0.038747 -0.030762
  4C   1dz2      -0.003896 -0.000407 -0.001055  0.000385 -0.004635 -0.005430
  4C   1dxz       0.000010  0.000006  0.000003  0.000001  0.000011  0.000031
  4C   1dyz      -0.000037 -0.000003 -0.000010  0.000005 -0.000044 -0.000039
  4C   1dx2y2    -0.000638  0.000337 -0.000045  0.000417 -0.000733  0.002455
  4C   1dxy       0.000395 -0.000754 -0.000082 -0.000389  0.000355 -0.001802
  4C   2dz2      -0.008430 -0.000614 -0.001163  0.001354 -0.006092 -0.005098
  4C   2dxz       0.000019  0.000021 -0.000002  0.000004  0.000015  0.000057
  4C   2dyz      -0.000051 -0.000014 -0.000013  0.000004 -0.000046 -0.000013
  4C   2dx2y2     0.004408 -0.000276 -0.000484 -0.000990  0.001319  0.008459
  4C   2dxy       0.002894 -0.003511  0.001180 -0.001471  0.001373 -0.004882
  4C   1f0       -0.000005  0.000006 -0.000003  0.000001 -0.000007  0.000008
  4C   1f+1       0.000628  0.000182 -0.000289 -0.000321 -0.000806 -0.000068
  4C   1f-1       0.000660 -0.000353  0.000134 -0.000178  0.000377 -0.000590
  4C   1f+2      -0.000016  0.000001 -0.000003  0.000003 -0.000015 -0.000014
  4C   1f-2       0.000012  0.000005 -0.000001 -0.000003  0.000002  0.000007
  4C   1f+3      -0.000741 -0.000260 -0.000110  0.000172 -0.000653  0.000185
  4C   1f-3      -0.001572 -0.000262 -0.000409  0.000177 -0.002408 -0.002928
  5C   1s        -0.047043  0.008355 -0.009349  0.011004 -0.036590  0.007404
  5C   2s        -0.098689  0.017553 -0.019599  0.023151 -0.077064  0.015687
  5C   3s         0.156279 -0.027495  0.029341 -0.037396  0.118902 -0.026250
  5C   4s         0.110456 -0.022779  0.028312 -0.026408  0.119387 -0.012654
  5C   5s        -0.051887  0.011993 -0.023995 -0.056286  0.041575 -0.019233
  5C   1pz       -0.000064 -0.000020  0.000008  0.000026 -0.000056 -0.000199
  5C   1px       -0.052605  0.009447  0.012052  0.029990  0.023625  0.052833
  5C   1py       -0.010263  0.008135  0.001549  0.006555  0.014887  0.059521
  5C   2pz       -0.000068  0.000001  0.000005  0.000024 -0.000031 -0.000147
  5C   2px       -0.017786  0.002806  0.008967  0.013789  0.022761  0.020124
  5C   2py        0.004711  0.001801  0.000510 -0.000006  0.010771  0.037627
  5C   3pz        0.000056  0.000042 -0.000142 -0.000001 -0.000066  0.000181
  5C   3px       -0.023405  0.014558 -0.026425 -0.016710 -0.006997  0.016146
  5C   3py       -0.015871 -0.006832  0.025313 -0.002071  0.012851 -0.032702
  5C   1dz2      -0.007500  0.001351 -0.001317  0.001802 -0.004882  0.001436
  5C   1dxz       0.000010 -0.000002  0.000004  0.000001  0.000008  0.000005
  5C   1dyz      -0.000040  0.000004 -0.000010  0.000007 -0.000045 -0.000020
  5C   1dx2y2     0.003307 -0.001029  0.000111 -0.001016 -0.001068 -0.004755
  5C   1dxy       0.003713 -0.000871 -0.000174 -0.001730  0.000657 -0.003754
  5C   2dz2      -0.003590  0.000866 -0.001995  0.000628 -0.006140  0.000144
  5C   2dxz       0.000016  0.000001  0.000005 -0.000003  0.000018 -0.000019
  5C   2dyz      -0.000034  0.000001 -0.000015  0.000007 -0.000068 -0.000047
  5C   2dx2y2     0.000110 -0.001016  0.001046  0.000570 -0.002152 -0.009363
  5C   2dxy       0.000102 -0.001285 -0.000086 -0.000294 -0.001448 -0.000407
  5C   1f0        0.000006  0.000001 -0.000001 -0.000002  0.000003  0.000011
  5C   1f+1       0.000858 -0.000160 -0.000348 -0.000654 -0.000618 -0.000939
  5C   1f-1       0.000065 -0.000160  0.000054 -0.000029 -0.000263 -0.001254
  5C   1f+2       0.000018 -0.000003  0.000005 -0.000004  0.000020  0.000006
  5C   1f-2      -0.000007  0.000002 -0.000005 -0.000001 -0.000011  0.000004
  5C   1f+3       0.000815 -0.000160  0.000106 -0.000189  0.000127 -0.000763
  5C   1f-3       0.003882 -0.000791  0.000783 -0.001041  0.002934 -0.001480
  6C   1s        -0.016225  0.005089 -0.017692 -0.009739 -0.024164 -0.001291
  6C   2s        -0.033815  0.010622 -0.036913 -0.020316 -0.050759 -0.002801
  6C   3s         0.051580 -0.016064  0.055342  0.029962  0.079182  0.004110
  6C   4s         0.035218 -0.013742  0.047185  0.028989  0.061293  0.011051
  6C   5s         0.070384 -0.030980  0.076630  0.058870  0.016111 -0.035302
  6C   1pz       -0.000076  0.000010 -0.000008  0.000032 -0.000153 -0.000047
  6C   1px       -0.014875  0.000337  0.018638  0.026606 -0.018460  0.010777
  6C   1py        0.013659 -0.003053  0.012621  0.005624  0.030239  0.013578
  6C   2pz       -0.000055  0.000005  0.000004  0.000025 -0.000081 -0.000060
  6C   2px       -0.017287  0.001182  0.013042  0.018774 -0.006493  0.003305
  6C   2py        0.006558 -0.001512  0.007068  0.004324  0.016512  0.014264
  6C   3pz       -0.000118  0.000066 -0.000164 -0.000135 -0.000013  0.000042
  6C   3px        0.007599  0.005296 -0.017618 -0.006832 -0.002566  0.011811
  6C   3py        0.026890 -0.011097  0.027600  0.025162  0.000538 -0.005750
  6C   1dz2      -0.002260  0.000691 -0.002415 -0.001329 -0.003248 -0.000354
  6C   1dxz       0.000012 -0.000003  0.000009  0.000003  0.000013 -0.000002
  6C   1dyz      -0.000014  0.000003 -0.000012 -0.000005 -0.000027 -0.000008
  6C   1dx2y2     0.001406 -0.000561  0.001531  0.000944  0.000109 -0.001396
  6C   1dxy      -0.000839  0.000010  0.000667  0.001071 -0.000938  0.000217
  6C   2dz2      -0.001485  0.000706 -0.002699 -0.002053 -0.001747 -0.000696
  6C   2dxz       0.000027 -0.000006  0.000014  0.000006  0.000003  0.000000
  6C   2dyz      -0.000006 -0.000003  0.000000  0.000003 -0.000014 -0.000024
  6C   2dx2y2     0.001510 -0.001444  0.002853  0.002239 -0.000916 -0.003785
  6C   2dxy      -0.004024  0.000333  0.000176  0.001143  0.000460 -0.001470
  6C   1f0        0.000007 -0.000001 -0.000001 -0.000003  0.000008  0.000004
  6C   1f+1       0.000663 -0.000019 -0.000667 -0.000921  0.000400 -0.000233
  6C   1f-1      -0.000456  0.000101 -0.000352 -0.000179 -0.000644 -0.000426
  6C   1f+2      -0.000002  0.000000  0.000003  0.000004 -0.000006  0.000002
  6C   1f-2       0.000006 -0.000001  0.000001 -0.000002  0.000007  0.000002
  6C   1f+3       0.000323 -0.000061 -0.000624 -0.000763  0.000112 -0.000495
  6C   1f-3      -0.000470  0.000192 -0.000654 -0.000342 -0.001405 -0.000362
  7H   1s         0.007718 -0.002767  0.008733  0.004899  0.009978 -0.003062
  7H   2s         0.009549 -0.003553  0.010452  0.006406  0.010342 -0.003610
  7H   3s         0.005476 -0.001998  0.005443  0.005614 -0.001031 -0.000246
  7H   1pz       -0.000011  0.000003 -0.000007 -0.000003 -0.000012  0.000003
  7H   1px       -0.000563 -0.000035  0.000832  0.001091 -0.000566  0.000251
  7H   1py        0.001963 -0.000645  0.001910  0.001044  0.002156 -0.000492
  8C   1s        -0.011845  0.007628 -0.042919 -0.038436 -0.007016 -0.004705
  8C   2s        -0.024824  0.016026 -0.090166 -0.080778 -0.014718 -0.009915
  8C   3s         0.037283 -0.025071  0.143020  0.128911  0.020864  0.015783
  8C   4s         0.042152 -0.023227  0.113145  0.098463  0.027300  0.014375
  8C   5s        -0.048399  0.022442 -0.036633 -0.034017  0.013063  0.024494
  8C   1pz       -0.000005 -0.000028  0.000155  0.000170 -0.000274 -0.000173
  8C   1px       -0.002727 -0.005141  0.034870  0.039192 -0.050943 -0.021036
  8C   1py       -0.000680  0.004070 -0.020105 -0.021315  0.034500  0.026014
  8C   2pz       -0.000006 -0.000001  0.000040  0.000049 -0.000138 -0.000090
  8C   2px       -0.009509 -0.001018  0.011168  0.015974 -0.025968 -0.010317
  8C   2py       -0.003843  0.000092 -0.003930 -0.003716  0.016672  0.013481
  8C   3pz        0.000119 -0.000086  0.000205  0.000179 -0.000056 -0.000055
  8C   3px        0.028927 -0.009777  0.026098  0.027143 -0.009404 -0.005452
  8C   3py       -0.007427  0.011692 -0.028005 -0.021994  0.008358  0.009095
  8C   1dz2      -0.001895  0.001200 -0.006615 -0.005940 -0.000580 -0.000461
  8C   1dxz       0.000010 -0.000008  0.000045  0.000042 -0.000012 -0.000004
  8C   1dyz      -0.000015  0.000010 -0.000057 -0.000052 -0.000007 -0.000009
  8C   1dx2y2     0.000490 -0.000336  0.001482  0.001328 -0.001195 -0.001259
  8C   1dxy      -0.000490  0.000631 -0.004008 -0.004012  0.002646  0.000849
  8C   2dz2      -0.002694  0.001080 -0.004823 -0.003823 -0.002517 -0.000617
  8C   2dxz       0.000010 -0.000005  0.000027  0.000022  0.000006 -0.000009
  8C   2dyz      -0.000002  0.000010 -0.000043 -0.000041 -0.000020 -0.000012
  8C   2dx2y2     0.003328  0.000071  0.000134 -0.000962  0.000183 -0.001898
  8C   2dxy       0.002010  0.000007 -0.000702 -0.001147 -0.000128  0.001047
  8C   1f0        0.000000  0.000001 -0.000009 -0.000009  0.000014  0.000009
  8C   1f+1       0.000240  0.000099 -0.000797 -0.000947  0.001059  0.000416
  8C   1f-1       0.000159 -0.000106  0.000475  0.000453 -0.000674 -0.000600
  8C   1f+2       0.000003 -0.000003  0.000016  0.000015  0.000003  0.000004
  8C   1f-2      -0.000003  0.000004 -0.000021 -0.000020  0.000010  0.000006
  8C   1f+3       0.000181 -0.000128  0.000701  0.000634  0.000035 -0.000048
  8C   1f-3       0.001062 -0.000657  0.003344  0.002991  0.000186  0.000003
  9N   1s        -0.009115  0.009742 -0.056741 -0.055247  0.029432  0.014289
  9N   2s        -0.020437  0.021877 -0.127445 -0.124110  0.066308  0.032214
  9N   3s         0.030134 -0.032472  0.189360  0.184505 -0.099794 -0.048925
  9N   4s         0.038500 -0.040979  0.236526  0.230815 -0.126297 -0.058612
  9N   5s        -0.002634 -0.004796  0.047948  0.047579 -0.035804 -0.020792
  9N   1pz       -0.000030  0.000024 -0.000141 -0.000131 -0.000004 -0.000010
  9N   1px       -0.005574  0.004210 -0.023432 -0.021418 -0.002536 -0.000955
  9N   1py        0.003420 -0.002725  0.016067  0.014959  0.001699  0.002626
  9N   2pz       -0.000025  0.000023 -0.000131 -0.000124  0.000015 -0.000005
  9N   2px       -0.005470  0.004264 -0.023854 -0.022141  0.001790  0.000085
  9N   2py        0.002945 -0.002835  0.016405  0.015534 -0.001317  0.001541
  9N   3pz        0.000004  0.000004 -0.000036 -0.000032  0.000006  0.000007
  9N   3px        0.001155 -0.000634 -0.001540 -0.001307 -0.001131  0.000852
  9N   3py       -0.002507  0.000272  0.001580  0.001060  0.000247  0.000102
  9N   1dz2      -0.000774  0.000779 -0.004448 -0.004312  0.002101  0.000989
  9N   1dxz       0.000004 -0.000003  0.000019  0.000018 -0.000005 -0.000002
  9N   1dyz      -0.000007  0.000007 -0.000040 -0.000039  0.000019  0.000009
  9N   1dx2y2     0.000110 -0.000089  0.000480  0.000440  0.000023 -0.000028
  9N   1dxy      -0.000276  0.000215 -0.001237 -0.001149 -0.000069 -0.000107
  9N   2dz2      -0.001183  0.001404 -0.008790 -0.008532  0.004159  0.001962
  9N   2dxz       0.000010 -0.000010  0.000059  0.000056 -0.000022 -0.000009
  9N   2dyz      -0.000009  0.000012 -0.000075 -0.000073  0.000035  0.000014
  9N   2dx2y2     0.000750 -0.000427  0.002169  0.001884 -0.000629 -0.000608
  9N   2dxy      -0.000884  0.000896 -0.005325 -0.005078  0.001488  0.000254
  9N   1f0        0.000002 -0.000002  0.000010  0.000010 -0.000001  0.000000
  9N   1f+1       0.000139 -0.000097  0.000573  0.000517  0.000079  0.000035
  9N   1f-1      -0.000068  0.000060 -0.000378 -0.000346 -0.000051 -0.000071
  9N   1f+2      -0.000003  0.000003 -0.000018 -0.000018  0.000011  0.000006
  9N   1f-2       0.000003 -0.000003  0.000017  0.000017 -0.000005 -0.000002
  9N   1f+3      -0.000066  0.000106 -0.000682 -0.000681  0.000350  0.000096
  9N   1f-3      -0.000500  0.000551 -0.003276 -0.003194  0.001727  0.000838
 10H   1s         0.006590 -0.007435  0.043202  0.042375 -0.026827 -0.013742
 10H   2s         0.005608 -0.006373  0.036327  0.035508 -0.023373 -0.011938
 10H   3s        -0.000863  0.000069  0.001392  0.001285 -0.001004 -0.000649
 10H   1pz       -0.000007  0.000007 -0.000041 -0.000040  0.000023  0.000012
 10H   1px       -0.000177  0.000116 -0.000580 -0.000505 -0.000290 -0.000111
 10H   1py        0.001327 -0.001448  0.008248  0.008029 -0.004832 -0.002464
 11H   1s         0.006385 -0.007376  0.043352  0.042656 -0.026859 -0.012735
 11H   2s         0.005792 -0.006311  0.036491  0.035981 -0.023094 -0.010834
 11H   3s        -0.000332  0.000044  0.001426  0.001353 -0.001180 -0.000890
 11H   1pz        0.000000 -0.000000  0.000003  0.000003 -0.000005 -0.000003
 11H   1px       -0.001290  0.001359 -0.007871 -0.007692  0.004333  0.001989
 11H   1py       -0.000306  0.000418 -0.002501 -0.002511  0.002040  0.001039
 12N   1s        -0.063843  0.013320  0.000613  0.022493 -0.000851  0.043919
 12N   2s        -0.142903  0.029866  0.001374  0.050447 -0.001914  0.098843
 12N   3s         0.208024 -0.044116 -0.002026 -0.074367  0.002881 -0.149054
 12N   4s         0.269503 -0.053789 -0.002554 -0.094193  0.003461 -0.178260
 12N   5s         0.051128 -0.011108 -0.000697 -0.028248  0.001308 -0.066560
 12N   1pz       -0.000323  0.000058  0.000020  0.000113  0.000078  0.000149
 12N   1px        0.000256 -0.000146  0.010752 -0.000385  0.049382  0.000697
 12N   1py        0.070440 -0.012892 -0.000667 -0.024721  0.000652 -0.033695
 12N   2pz       -0.000291  0.000050  0.000015  0.000101  0.000060  0.000118
 12N   2px        0.000117 -0.000085  0.007293 -0.000236  0.037330  0.000604
 12N   2py        0.064291 -0.011173 -0.000604 -0.022543  0.000537 -0.027330
 12N   3pz       -0.000039  0.000004  0.000002  0.000013  0.000008 -0.000016
 12N   3px        0.000031 -0.000037  0.003750 -0.000079  0.003183  0.000087
 12N   3py        0.006541 -0.000351 -0.000072 -0.002911 -0.000021  0.001839
 12N   1dz2      -0.004777  0.000914  0.000043  0.001601 -0.000051  0.002575
 12N   1dxz       0.000018 -0.000004 -0.000002 -0.000006 -0.000012 -0.000012
 12N   1dyz      -0.000026  0.000004  0.000001  0.000009  0.000004  0.000008
 12N   1dx2y2     0.002754 -0.000728 -0.000025 -0.000863  0.000053 -0.002622
 12N   1dxy       0.000018 -0.000008  0.000502 -0.000020  0.002661  0.000036
 12N   2dz2      -0.011178  0.002079  0.000098  0.003587 -0.000110  0.005558
 12N   2dxz       0.000045 -0.000009 -0.000006 -0.000014 -0.000030 -0.000031
 12N   2dyz      -0.000064  0.000010  0.000002  0.000021  0.000010  0.000009
 12N   2dx2y2     0.005125 -0.001264 -0.000038 -0.001374  0.000137 -0.006909
 12N   2dxy       0.000002 -0.000008  0.000915 -0.000024  0.006042  0.000117
 12N   1f0        0.000019 -0.000003 -0.000001 -0.000006 -0.000004 -0.000007
 12N   1f+1      -0.000001  0.000002 -0.000215  0.000006 -0.000863 -0.000017
 12N   1f-1      -0.001761  0.000312  0.000015  0.000561 -0.000013  0.000649
 12N   1f+2      -0.000005  0.000001  0.000001  0.000002  0.000003  0.000007
 12N   1f-2       0.000012 -0.000002 -0.000001 -0.000004 -0.000005 -0.000006
 12N   1f+3      -0.000002  0.000002 -0.000154  0.000005 -0.000254 -0.000002
 12N   1f-3      -0.003212  0.000649  0.000030  0.001092 -0.000040  0.002055
 13C   1s        -0.046959  0.008174  0.010014  0.010450  0.036347  0.008650
 13C   2s        -0.098511  0.017174  0.020997  0.021989  0.076549  0.018310
 13C   3s         0.156007 -0.026936 -0.031585 -0.035645 -0.118035 -0.030320
 13C   4s         0.110302 -0.022193 -0.029949 -0.024758 -0.119045 -0.016590
 13C   5s        -0.052186  0.011644  0.021710 -0.057516 -0.041006 -0.021194
 13C   1pz        0.000130 -0.000055  0.000021 -0.000079  0.000123 -0.000370
 13C   1px        0.052352 -0.009569  0.010599 -0.030481  0.025710 -0.051651
 13C   1py       -0.010045  0.008120 -0.001190  0.006572 -0.017273  0.058854
 13C   2pz        0.000008 -0.000015  0.000017 -0.000022  0.000096 -0.000219
 13C   2px        0.017730 -0.002928  0.008309 -0.014198  0.023481 -0.019114
 13C   2py        0.004712  0.001827 -0.000503  0.000020 -0.012197  0.037276
 13C   3pz        0.000105  0.000017  0.000079  0.000019  0.000026  0.000156
 13C   3px        0.023260 -0.014091 -0.025921  0.018107 -0.006374 -0.016162
 13C   3py       -0.016061 -0.006370 -0.025436 -0.000929 -0.011586 -0.033372
 13C   1dz2      -0.007482  0.001324  0.001425  0.001722  0.004832  0.001595
 13C   1dxz       0.000043 -0.000009 -0.000003 -0.000015 -0.000012 -0.000030
 13C   1dyz      -0.000053  0.000007  0.000011  0.000012  0.000048 -0.000004
 13C   1dx2y2     0.003280 -0.001022 -0.000170 -0.001001  0.001258 -0.004703
 13C   1dxy      -0.003689  0.000867 -0.000084  0.001726  0.000507  0.003755
 13C   2dz2      -0.003579  0.000819  0.002037  0.000517  0.006138  0.000326
 13C   2dxz       0.000008 -0.000010 -0.000009  0.000000 -0.000007 -0.000013
 13C   2dyz      -0.000041  0.000006  0.000013  0.000009  0.000068 -0.000039
 13C   2dx2y2     0.000117 -0.001008 -0.001029  0.000613  0.002493 -0.009305
 13C   2dxy      -0.000038  0.001286 -0.000055  0.000280 -0.001464  0.000353
 13C   1f0       -0.000004  0.000003 -0.000000  0.000003 -0.000006  0.000019
 13C   1f+1      -0.000854  0.000164 -0.000316  0.000668 -0.000652  0.000907
 13C   1f-1       0.000063 -0.000160 -0.000057 -0.000026  0.000310 -0.001242
 13C   1f+2       0.000027 -0.000004 -0.000004 -0.000008 -0.000019 -0.000003
 13C   1f-2      -0.000009  0.000002 -0.000002  0.000006 -0.000002  0.000008
 13C   1f+3      -0.000811  0.000157  0.000116  0.000183  0.000096  0.000767
 13C   1f-3       0.003868 -0.000773 -0.000845 -0.000992 -0.002882 -0.001568
 14C   1s        -0.016214  0.004807  0.017366 -0.010624  0.024233 -0.000369
 14C   2s        -0.033792  0.010033  0.036233 -0.022163  0.050907 -0.000864
 14C   3s         0.051544 -0.015178 -0.054345  0.032735 -0.079403  0.001100
 14C   4s         0.035108 -0.013011 -0.046208  0.031383 -0.061742  0.008618
 14C   5s         0.070326 -0.029726 -0.074567  0.062730 -0.014663 -0.035663
 14C   1pz       -0.000049  0.000014  0.000093 -0.000075  0.000131 -0.000078
 14C   1px        0.014826 -0.000609  0.017441 -0.027429 -0.018076 -0.011362
 14C   1py        0.013675 -0.002857 -0.012471  0.006283 -0.030799  0.012414
 14C   2pz       -0.000013  0.000006  0.000056 -0.000055  0.000080 -0.000072
 14C   2px        0.017239 -0.001378  0.012170 -0.019351 -0.006424 -0.003473
 14C   2py        0.006553 -0.001409 -0.006950  0.004713 -0.017068  0.013606
 14C   3pz       -0.000142  0.000044  0.000115 -0.000115  0.000012  0.000008
 14C   3px       -0.007651 -0.004985 -0.017334  0.007624 -0.002083 -0.011942
 14C   3py        0.026894 -0.010657 -0.026671  0.026530 -0.000277 -0.005672
 14C   1dz2      -0.002259  0.000653  0.002371 -0.001450  0.003264 -0.000230
 14C   1dxz       0.000004 -0.000002 -0.000012  0.000011 -0.000004 -0.000000
 14C   1dyz      -0.000011  0.000003  0.000014 -0.000009  0.000026 -0.000009
 14C   1dx2y2     0.001401 -0.000536 -0.001496  0.001018 -0.000053 -0.001397
 14C   1dxy       0.000837 -0.000019  0.000621 -0.001103 -0.000931 -0.000248
 14C   2dz2      -0.001480  0.000667  0.002623 -0.002186  0.001772 -0.000617
 14C   2dxz      -0.000017 -0.000002 -0.000014  0.000019 -0.000004 -0.000008
 14C   2dyz      -0.000001 -0.000002  0.000009 -0.000008  0.000022 -0.000023
 14C   2dx2y2     0.001480 -0.001399 -0.002763  0.002372  0.001070 -0.003753
 14C   2dxy       0.004010 -0.000332  0.000124 -0.001155  0.000390  0.001504
 14C   1f0        0.000004 -0.000001 -0.000008  0.000007 -0.000008  0.000006
 14C   1f+1      -0.000663  0.000029 -0.000624  0.000951  0.000394  0.000246
 14C   1f-1      -0.000457  0.000096  0.000347 -0.000197  0.000661 -0.000401
 14C   1f+2       0.000002  0.000000  0.000004 -0.000005  0.000002 -0.000000
 14C   1f-2      -0.000002 -0.000001 -0.000004  0.000004 -0.000002  0.000001
 14C   1f+3      -0.000321  0.000071 -0.000588  0.000790  0.000093  0.000497
 14C   1f-3      -0.000469  0.000182  0.000645 -0.000377  0.001419 -0.000307
 15H   1s         0.007706 -0.002627 -0.008564  0.005331 -0.009867 -0.003440
 15H   2s         0.009529 -0.003384 -0.010225  0.006922 -0.010206 -0.003993
 15H   3s         0.005480 -0.001915 -0.005226  0.005879  0.001051 -0.000190
 15H   1pz       -0.000007  0.000003  0.000009 -0.000006  0.000008  0.000002
 15H   1px        0.000561  0.000023  0.000783 -0.001128 -0.000559 -0.000268
 15H   1py        0.001959 -0.000613 -0.001875  0.001139 -0.002138 -0.000572
 16C   1s        -0.011826  0.006942  0.041230 -0.040356  0.007154 -0.004360
 16C   2s        -0.024783  0.014585  0.086618 -0.084813  0.015009 -0.009191
 16C   3s         0.037212 -0.022789 -0.137346  0.135306 -0.021321  0.014726
 16C   4s         0.042173 -0.021414 -0.108937  0.103582 -0.027743  0.013136
 16C   5s        -0.048530  0.021867  0.035548 -0.035888 -0.014046  0.023802
 16C   1pz        0.000007 -0.000011 -0.000041  0.000044  0.000094 -0.000092
 16C   1px        0.002813  0.004555  0.032903 -0.040509 -0.051860  0.019079
 16C   1py       -0.000645  0.003735  0.019071 -0.022097 -0.035415  0.024580
 16C   2pz        0.000035  0.000000 -0.000007 -0.000001  0.000046 -0.000049
 16C   2px        0.009535  0.000839  0.010389 -0.016406 -0.026419  0.009328
 16C   2py       -0.003816  0.000019  0.003696 -0.003823 -0.017124  0.012762
 16C   3pz       -0.000015 -0.000038 -0.000096  0.000064  0.000027 -0.000035
 16C   3px       -0.028957  0.009368  0.025062 -0.028395 -0.009657  0.005032
 16C   3py       -0.007449  0.011226  0.027130 -0.023236 -0.008725  0.008773
 16C   1dz2      -0.001892  0.001093  0.006351 -0.006232  0.000593 -0.000430
 16C   1dxz       0.000004 -0.000001 -0.000001 -0.000001 -0.000013  0.000003
 16C   1dyz      -0.000013  0.000007  0.000041 -0.000040  0.000016 -0.000011
 16C   1dx2y2     0.000490 -0.000312 -0.001425  0.001394  0.001237 -0.001206
 16C   1dxy       0.000483 -0.000563 -0.003808  0.004167  0.002681 -0.000745
 16C   2dz2      -0.002700  0.001002  0.004664 -0.004043  0.002539 -0.000516
 16C   2dxz       0.000022 -0.000002 -0.000008  0.000002 -0.000010  0.000006
 16C   2dyz      -0.000011  0.000010  0.000043 -0.000042  0.000023 -0.000017
 16C   2dx2y2     0.003307  0.000078 -0.000156 -0.000973 -0.000130 -0.001887
 16C   2dxy      -0.002021  0.000007 -0.000636  0.001169 -0.000081 -0.001063
 16C   1f0       -0.000003  0.000001  0.000004 -0.000003 -0.000005  0.000006
 16C   1f+1      -0.000241 -0.000086 -0.000751  0.000979  0.001076 -0.000376
 16C   1f-1       0.000158 -0.000098 -0.000452  0.000470  0.000695 -0.000572
 16C   1f+2       0.000006 -0.000003 -0.000015  0.000014 -0.000010  0.000006
 16C   1f-2      -0.000003 -0.000000 -0.000003  0.000005  0.000008 -0.000002
 16C   1f+3      -0.000181  0.000116  0.000669 -0.000662  0.000035  0.000049
 16C   1f-3       0.001061 -0.000603 -0.003210  0.003137 -0.000185 -0.000009
 17C   1s        -0.007512  0.002408  0.018325 -0.016377  0.023008 -0.018073
 17C   2s        -0.015700  0.005043  0.038298 -0.034219  0.048386 -0.037986
 17C   3s         0.023945 -0.007345 -0.058009  0.051744 -0.075337  0.057821
 17C   4s         0.020822 -0.010643 -0.049836  0.044492 -0.063314  0.057207
 17C   5s         0.039673 -0.024804 -0.064559  0.061549  0.008941 -0.010294
 17C   1pz        0.000041 -0.000023 -0.000125  0.000118 -0.000050  0.000020
 17C   1px        0.007349  0.000301 -0.003909 -0.000088 -0.033187  0.023547
 17C   1py       -0.006022  0.004662  0.024000 -0.023910 -0.000102  0.003086
 17C   2pz        0.000039 -0.000001 -0.000071  0.000063 -0.000039  0.000020
 17C   2px        0.004878 -0.003345 -0.002421  0.000084 -0.018057  0.016643
 17C   2py       -0.006226 -0.000809  0.014050 -0.013181  0.002523  0.000957
 17C   3pz        0.000054 -0.000060 -0.000104  0.000087  0.000018 -0.000058
 17C   3px        0.019252 -0.008532 -0.024112  0.024052  0.005045 -0.004882
 17C   3py       -0.004358  0.008844  0.012462 -0.008547 -0.001857  0.009213
 17C   1dz2      -0.001109  0.000371  0.002506 -0.002216  0.003024 -0.002380
 17C   1dxz       0.000002 -0.000000 -0.000001 -0.000000 -0.000008  0.000003
 17C   1dyz      -0.000010  0.000005  0.000029 -0.000027  0.000022 -0.000016
 17C   1dx2y2    -0.000142  0.000289  0.001644 -0.001783 -0.000656  0.000573
 17C   1dxy       0.000152 -0.000059 -0.000604  0.000628 -0.000256  0.000780
 17C   2dz2      -0.001036  0.000814  0.002906 -0.002566  0.002439 -0.002682
 17C   2dxz       0.000004  0.000005  0.000004 -0.000006 -0.000014  0.000010
 17C   2dyz      -0.000013  0.000002  0.000028 -0.000024  0.000025 -0.000015
 17C   2dx2y2    -0.000852 -0.000484  0.001497 -0.001343 -0.000524  0.002127
 17C   2dxy      -0.000302 -0.001727 -0.002360  0.002687  0.001497  0.000121
 17C   1f0       -0.000004  0.000001  0.000010 -0.000009  0.000003 -0.000001
 17C   1f+1      -0.000269  0.000077  0.000143 -0.000028  0.000774 -0.000637
 17C   1f-1       0.000193 -0.000088 -0.000741  0.000738  0.000026 -0.000098
 17C   1f+2      -0.000002  0.000001  0.000010 -0.000009  0.000007 -0.000005
 17C   1f-2      -0.000002  0.000000 -0.000001  0.000002  0.000007 -0.000004
 17C   1f+3      -0.000067  0.000069  0.000375 -0.000407 -0.000428  0.000179
 17C   1f-3      -0.000320  0.000177  0.000915 -0.000820  0.001307 -0.001215
 18H   1s         0.002763 -0.001208 -0.009056  0.008646 -0.009226  0.008248
 18H   2s         0.004118 -0.001957 -0.011021  0.010596 -0.008545  0.007426
 18H   3s         0.004468 -0.002693 -0.006916  0.006356  0.001022 -0.002099
 18H   1pz        0.000004 -0.000002 -0.000010  0.000010 -0.000005  0.000004
 18H   1px        0.000646 -0.000234 -0.001519  0.001397 -0.001853  0.001587
 18H   1py       -0.000519  0.000238  0.001549 -0.001519  0.000369 -0.000286
 19C   1s        -0.009964 -0.001285  0.009195 -0.005230  0.033050 -0.030453
 19C   2s        -0.020824 -0.002667  0.019252 -0.010949  0.069477 -0.064018
 19C   3s         0.032346  0.003216 -0.029445  0.016291 -0.108148  0.099523
 19C   4s         0.020177  0.011564 -0.023422  0.017054 -0.095809  0.089746
 19C   5s        -0.028855  0.036195  0.041103 -0.031864 -0.039301  0.059881
 19C   1pz        0.000064 -0.000007 -0.000052  0.000024 -0.000164  0.000121
 19C   1px        0.008532  0.004621  0.002832 -0.006401 -0.010780  0.017475
 19C   1py       -0.010615  0.002642  0.011616 -0.006854  0.030929 -0.020311
 19C   2pz        0.000025  0.000008 -0.000032  0.000019 -0.000100  0.000069
 19C   2px       -0.000460  0.000763  0.002183 -0.000992 -0.000341  0.013339
 19C   2py       -0.004560 -0.001270  0.006891 -0.004614  0.019362 -0.009575
 19C   3pz       -0.000067  0.000084  0.000054 -0.000056 -0.000075  0.000083
 19C   3px        0.003082  0.009724  0.001214  0.005963  0.000724  0.016077
 19C   3py        0.014722 -0.012583 -0.010333  0.012411  0.012641 -0.007805
 19C   1dz2      -0.001428 -0.000174  0.001262 -0.000730  0.004281 -0.003896
 19C   1dxz       0.000006  0.000001 -0.000001 -0.000001 -0.000016  0.000015
 19C   1dyz      -0.000011 -0.000000  0.000010 -0.000005  0.000034 -0.000027
 19C   1dx2y2     0.000423  0.000281 -0.000117 -0.000016 -0.000994  0.001715
 19C   1dxy      -0.000445 -0.000119 -0.000410  0.000665  0.000587 -0.000525
 19C   2dz2      -0.000347 -0.001074  0.001306 -0.001166  0.004002 -0.003543
 19C   2dxz       0.000001 -0.000002 -0.000002  0.000002 -0.000005  0.000019
 19C   2dyz       0.000001  0.000005  0.000014 -0.000009  0.000024 -0.000001
 19C   2dx2y2     0.000428  0.002347  0.000821 -0.000170 -0.001356  0.005311
 19C   2dxy       0.001104  0.001825 -0.000510  0.000264 -0.001949  0.000562
 19C   1f0       -0.000005 -0.000000  0.000003 -0.000001  0.000010 -0.000008
 19C   1f+1      -0.000211 -0.000041 -0.000151  0.000227  0.000140 -0.000471
 19C   1f-1       0.000271 -0.000013 -0.000291  0.000191 -0.000683  0.000421
 19C   1f+2       0.000002  0.000001 -0.000001  0.000001 -0.000008  0.000010
 19C   1f-2      -0.000003  0.000001  0.000001  0.000001  0.000004 -0.000004
 19C   1f+3      -0.000220 -0.000255  0.000074 -0.000061  0.000456 -0.000690
 19C   1f-3       0.000513  0.000123 -0.000588  0.000397 -0.001907  0.001637
 20H   1s         0.004039  0.002156 -0.003507  0.002162 -0.016186  0.017092
 20H   2s         0.004772  0.004184 -0.002796  0.001514 -0.017636  0.019210
 20H   3s        -0.003965  0.003802  0.000365 -0.001442 -0.000912 -0.001323
 20H   1pz        0.000005  0.000003 -0.000003  0.000001 -0.000016  0.000017
 20H   1px        0.000378  0.000467  0.000067 -0.000143 -0.000508  0.000837
 20H   1py       -0.000929 -0.000356  0.000672 -0.000345  0.003215 -0.003368
 21C   1s        -0.027664 -0.003222  0.007915  0.002598  0.038013 -0.040647
 21C   2s        -0.057719 -0.006736  0.016587  0.005402  0.079979 -0.085632
 21C   3s         0.082644  0.009908 -0.025354 -0.007114 -0.122194  0.132585
 21C   4s         0.097567  0.011615 -0.020885 -0.011729 -0.117704  0.116589
 21C   5s         0.082353 -0.004056 -0.032147  0.031792 -0.052159  0.056706
 21C   1pz        0.000122 -0.000059 -0.000015 -0.000046 -0.000040 -0.000142
 21C   1px        0.015944  0.005462  0.007893 -0.010928  0.027030  0.006233
 21C   1py       -0.021223  0.013098  0.005688  0.006161  0.018098  0.027600
 21C   2pz        0.000064 -0.000031 -0.000008 -0.000019  0.000003 -0.000104
 21C   2px        0.012419  0.004184  0.008202 -0.006950  0.023701  0.001635
 21C   2py       -0.009225  0.007529  0.004212  0.001792  0.007128  0.020325
 21C   3pz        0.000102  0.000069  0.000155  0.000054  0.000166  0.000188
 21C   3px        0.004387  0.029025 -0.001131 -0.000329 -0.040438  0.041519
 21C   3py       -0.020465 -0.007398 -0.027961 -0.010123 -0.037595 -0.032588
 21C   1dz2      -0.003904 -0.000423  0.001073  0.000329  0.004844 -0.005256
 21C   1dxz       0.000010 -0.000002 -0.000002 -0.000002 -0.000012  0.000007
 21C   1dyz      -0.000037 -0.000001  0.000009  0.000005  0.000045 -0.000031
 21C   1dx2y2    -0.000643  0.000336  0.000070  0.000414  0.000650  0.002475
 21C   1dxy      -0.000398  0.000754 -0.000052  0.000393  0.000291  0.001810
 21C   2dz2      -0.008442 -0.000617  0.001229  0.001295  0.006307 -0.004854
 21C   2dxz       0.000047 -0.000016 -0.000010 -0.000013 -0.000027  0.000004
 21C   2dyz      -0.000062 -0.000000  0.000017  0.000009  0.000054  0.000005
 21C   2dx2y2     0.004390 -0.000280  0.000430 -0.001009 -0.001648  0.008468
 21C   2dxy      -0.002828  0.003496  0.001289  0.001403  0.001163  0.004981
 21C   1f0       -0.000010  0.000004  0.000001  0.000003  0.000000  0.000009
 21C   1f+1      -0.000628 -0.000177 -0.000277  0.000335 -0.000810  0.000035
 21C   1f-1       0.000661 -0.000352 -0.000149 -0.000171 -0.000356 -0.000607
 21C   1f+2      -0.000016  0.000001  0.000005  0.000002  0.000022 -0.000013
 21C   1f-2      -0.000008 -0.000001 -0.000002  0.000004 -0.000007  0.000009
 21C   1f+3       0.000741  0.000263 -0.000113 -0.000166 -0.000642 -0.000214
 21C   1f-3      -0.001576 -0.000266  0.000417  0.000155  0.002518 -0.002832
 22C   1s        -0.024357 -0.016275 -0.000050  0.002809  0.000941 -0.052056
 22C   2s        -0.051144 -0.034384 -0.000107  0.005878  0.001981 -0.109613
 22C   3s         0.082951  0.054231  0.000155 -0.009760 -0.003054  0.168537
 22C   4s         0.036602  0.024595  0.000062 -0.005024 -0.002909  0.166177
 22C   5s         0.015077 -0.035817 -0.000345 -0.003288  0.000235 -0.005503
 22C   1pz        0.000116 -0.000108  0.000009 -0.000049  0.000072  0.000088
 22C   1px       -0.000017 -0.000049  0.007001 -0.000187  0.045502  0.000849
 22C   1py       -0.018704  0.024749  0.000420  0.009075  0.000169 -0.007565
 22C   2pz        0.000072 -0.000027  0.000017 -0.000010  0.000052  0.000002
 22C   2px        0.000033 -0.000084  0.008946 -0.000233  0.030433  0.000638
 22C   2py       -0.014073  0.005949  0.000106  0.002553 -0.000093  0.004186
 22C   3pz       -0.000284 -0.000094 -0.000073 -0.000102 -0.000118 -0.000218
 22C   3px       -0.000081  0.000318 -0.037144  0.000844 -0.070038 -0.001524
 22C   3py        0.057240  0.017863  0.000502  0.018475 -0.000871  0.047321
 22C   1dz2      -0.003441 -0.002365 -0.000009  0.000348  0.000115 -0.006310
 22C   1dxz       0.000009  0.000003  0.000003 -0.000001  0.000016  0.000021
 22C   1dyz      -0.000033 -0.000028 -0.000001  0.000003 -0.000004 -0.000047
 22C   1dx2y2    -0.000288 -0.001764 -0.000017 -0.000083 -0.000035  0.001814
 22C   1dxy      -0.000000  0.000003 -0.000480  0.000013 -0.002772 -0.000053
 22C   2dz2       0.001056 -0.000869 -0.000008 -0.000015  0.000160 -0.009376
 22C   2dxz       0.000006  0.000004  0.000013  0.000001  0.000020  0.000037
 22C   2dyz       0.000027 -0.000011 -0.000003  0.000003 -0.000006 -0.000065
 22C   2dx2y2     0.003288 -0.000940  0.000002  0.000305 -0.000038  0.002622
 22C   2dxy       0.000002  0.000038 -0.002208  0.000057 -0.003709 -0.000098
 22C   1f0       -0.000007  0.000006 -0.000001  0.000003 -0.000004 -0.000002
 22C   1f+1       0.000000  0.000003 -0.000264  0.000007 -0.001029 -0.000020
 22C   1f-1       0.000476 -0.000611 -0.000010 -0.000221  0.000003 -0.000185
 22C   1f+2       0.000004  0.000013  0.000001  0.000001  0.000002  0.000026
 22C   1f-2      -0.000004 -0.000001 -0.000003  0.000001 -0.000010 -0.000008
 22C   1f+3      -0.000001 -0.000003  0.000038 -0.000001  0.000227  0.000005
 22C   1f-3       0.001130  0.001413  0.000010 -0.000030 -0.000068  0.003799
 23C   1s        -0.014314 -0.073465 -0.000799 -0.008811  0.000020 -0.002211
 23C   2s        -0.029963 -0.154421 -0.001680 -0.018544  0.000043 -0.004661
 23C   3s         0.042389  0.240987  0.002631  0.029226 -0.000036  0.005531
 23C   4s         0.068149  0.234190  0.002546  0.028327 -0.000120  0.011230
 23C   5s        -0.052301  0.016449 -0.000107 -0.012676  0.000547 -0.031336
 23C   1pz       -0.000025 -0.000682 -0.000006 -0.000105  0.000002  0.000467
 23C   1px        0.000018  0.000155  0.000939 -0.000003  0.006618  0.000078
 23C   1py        0.005898  0.147794  0.001747  0.022604  0.001820 -0.099662
 23C   2pz        0.000006 -0.000347 -0.000002 -0.000061  0.000007  0.000227
 23C   2px        0.000010  0.000077  0.001577 -0.000027  0.007334  0.000119
 23C   2py       -0.001000  0.075396  0.000924  0.012978  0.000875 -0.047624
 23C   3pz       -0.000125  0.000046  0.000009 -0.000019  0.000019 -0.000072
 23C   3px        0.000003 -0.000032  0.001784 -0.000040  0.007796  0.000159
 23C   3py        0.028724 -0.009366  0.000035  0.005780 -0.000247  0.014505
 23C   1dz2      -0.002226 -0.011673 -0.000129 -0.001474 -0.000009  0.000347
 23C   1dxz       0.000001  0.000000  0.000001  0.000000  0.000005  0.000001
 23C   1dyz      -0.000034 -0.000186 -0.000002 -0.000023 -0.000002  0.000008
 23C   1dx2y2    -0.003537 -0.019928 -0.000219 -0.002443 -0.000029  0.001289
 23C   1dxy       0.000005  0.000035 -0.000152  0.000009 -0.000853 -0.000025
 23C   2dz2      -0.006907 -0.017236 -0.000183 -0.001927  0.000006 -0.000697
 23C   2dxz       0.000000  0.000004 -0.000001 -0.000000  0.000002  0.000001
 23C   2dyz      -0.000111 -0.000268 -0.000003 -0.000031 -0.000003 -0.000012
 23C   2dx2y2    -0.011762 -0.028138 -0.000306 -0.003502  0.000003 -0.000787
 23C   2dxy       0.000013  0.000047 -0.000231  0.000012 -0.001189 -0.000026
 23C   1f0        0.000000  0.000043  0.000001  0.000007 -0.000000 -0.000024
 23C   1f+1      -0.000001 -0.000005  0.000000 -0.000001 -0.000198 -0.000003
 23C   1f-1      -0.000011 -0.003794 -0.000046 -0.000643 -0.000039  0.002101
 23C   1f+2       0.000002  0.000055  0.000001  0.000009  0.000000 -0.000029
 23C   1f-2      -0.000001 -0.000000 -0.000001  0.000000 -0.000005 -0.000001
 23C   1f+3       0.000002  0.000017  0.000096 -0.000000  0.000616  0.000007
 23C   1f-3       0.000315  0.004852  0.000057  0.000758  0.000043 -0.002350
 24N   1s        -0.010354 -0.081041 -0.000914 -0.010868 -0.000423  0.022477
 24N   2s        -0.023237 -0.181971 -0.002053 -0.024402 -0.000952  0.050559
 24N   3s         0.037168  0.288139  0.003251  0.038649  0.001501 -0.079675
 24N   4s         0.018478  0.225173  0.002545  0.030094  0.001440 -0.077965
 24N   5s         0.000775  0.084971  0.000918  0.009419  0.000542 -0.029525
 24N   1pz        0.000091  0.000683  0.000008  0.000091  0.000006 -0.000168
 24N   1px       -0.000018 -0.000141  0.000182 -0.000024  0.001464  0.000072
 24N   1py       -0.019677 -0.147883 -0.001665 -0.019699 -0.000700  0.036778
 24N   2pz        0.000016  0.000257  0.000004  0.000033  0.000004 -0.000080
 24N   2px        0.000000 -0.000050  0.000113 -0.000009  0.000679  0.000036
 24N   2py       -0.003147 -0.055580 -0.000618 -0.006976 -0.000326  0.017656
 24N   3pz        0.000002  0.000038 -0.000003  0.000001 -0.000004 -0.000005
 24N   3px        0.000006 -0.000003 -0.000202  0.000004 -0.001157 -0.000015
 24N   3py       -0.001081 -0.008758 -0.000094 -0.000966 -0.000033  0.001715
 24N   1dz2      -0.000676 -0.005322 -0.000060 -0.000706 -0.000027  0.001414
 24N   1dxz      -0.000000 -0.000000  0.000000 -0.000000  0.000001  0.000000
 24N   1dyz      -0.000011 -0.000085 -0.000001 -0.000011 -0.000001  0.000023
 24N   1dx2y2    -0.001183 -0.009192 -0.000103 -0.001222 -0.000046  0.002414
 24N   1dxy       0.000002  0.000018 -0.000017  0.000003 -0.000133 -0.000008
 24N   2dz2      -0.000201 -0.001716 -0.000018 -0.000157 -0.000005  0.000276
 24N   2dxz       0.000001  0.000002  0.000000  0.000000 -0.000000  0.000000
 24N   2dyz      -0.000002 -0.000026 -0.000000 -0.000002 -0.000000  0.000005
 24N   2dx2y2    -0.000116 -0.002850 -0.000029 -0.000232 -0.000014  0.000830
 24N   2dxy      -0.000002  0.000004  0.000036 -0.000001  0.000223  0.000000
 24N   1f0       -0.000003 -0.000013 -0.000000 -0.000002 -0.000000  0.000003
 24N   1f+1       0.000000  0.000001  0.000002  0.000000  0.000007 -0.000000
 24N   1f-1       0.000222  0.001097  0.000012  0.000133  0.000004 -0.000229
 24N   1f+2      -0.000003 -0.000016 -0.000000 -0.000002 -0.000000  0.000004
 24N   1f-2      -0.000000 -0.000000 -0.000000 -0.000000  0.000000 -0.000000
 24N   1f+3      -0.000000 -0.000004 -0.000010 -0.000000 -0.000055  0.000000
 24N   1f-3      -0.000208 -0.001400 -0.000015 -0.000171 -0.000007  0.000378
 25N   1s        -0.009067  0.008833  0.054270 -0.057743 -0.030090  0.013194
 25N   2s        -0.020328  0.019836  0.121893 -0.129715 -0.067792  0.029745
 25N   3s         0.029974 -0.029440 -0.181106  0.192833  0.102036 -0.045204
 25N   4s         0.038296 -0.037190 -0.226181  0.241186  0.128989 -0.053895
 25N   5s        -0.002695 -0.004042 -0.045791  0.049726  0.036738 -0.019445
 25N   1pz       -0.000011  0.000009  0.000058 -0.000060 -0.000007 -0.000006
 25N   1px        0.005534 -0.003811 -0.022337  0.022303 -0.002631  0.000848
 25N   1py        0.003400 -0.002461 -0.015360  0.015629 -0.001760  0.002509
 25N   2pz       -0.000007  0.000008  0.000050 -0.000053 -0.000009 -0.000005
 25N   2px        0.005442 -0.003875 -0.022823  0.023147  0.001801 -0.000042
 25N   2py        0.002928 -0.002568 -0.015678  0.016223  0.001295  0.001550
 25N   3pz        0.000010  0.000001  0.000018 -0.000016 -0.000010  0.000003
 25N   3px       -0.001173  0.000660 -0.001456  0.001370 -0.001095 -0.000898
 25N   3py       -0.002506  0.000297 -0.001513  0.001121 -0.000245  0.000081
 25N   1dz2      -0.000770  0.000708  0.004256 -0.004508 -0.002148  0.000912
 25N   1dxz       0.000001 -0.000002 -0.000009  0.000010  0.000008 -0.000004
 25N   1dyz      -0.000006  0.000005  0.000032 -0.000035 -0.000019  0.000008
 25N   1dx2y2     0.000110 -0.000081 -0.000463  0.000464 -0.000021 -0.000030
 25N   1dxy       0.000273 -0.000193 -0.001172  0.001189 -0.000079  0.000104
 25N   2dz2      -0.001174  0.001263  0.008403 -0.008916 -0.004251  0.001809
 25N   2dxz      -0.000001  0.000001  0.000003 -0.000003  0.000003 -0.000004
 25N   2dyz      -0.000005  0.000008  0.000055 -0.000060 -0.000032  0.000013
 25N   2dx2y2     0.000746 -0.000392 -0.002084  0.001978  0.000651 -0.000580
 25N   2dxy       0.000881 -0.000812 -0.005105  0.005320  0.001515 -0.000206
 25N   1f0        0.000001 -0.000001 -0.000005  0.000005  0.000001  0.000000
 25N   1f+1      -0.000138  0.000088  0.000549 -0.000542  0.000079 -0.000031
 25N   1f-1      -0.000068  0.000054  0.000362 -0.000363  0.000053 -0.000068
 25N   1f+2      -0.000002  0.000003  0.000017 -0.000018 -0.000013  0.000006
 25N   1f-2      -0.000000  0.000000  0.000002 -0.000002  0.000001 -0.000001
 25N   1f+3       0.000065 -0.000095 -0.000649  0.000708  0.000354 -0.000083
 25N   1f-3      -0.000497  0.000499  0.003134 -0.003340 -0.001767  0.000774
 26H   1s         0.006365 -0.006700 -0.041553  0.044679  0.027508 -0.011752
 26H   2s         0.005776 -0.005742 -0.034978  0.037686  0.023646 -0.009986
 26H   3s        -0.000336  0.000067 -0.001358  0.001415  0.001219 -0.000843
 26H   1pz        0.000004 -0.000004 -0.000025  0.000027  0.000018 -0.000008
 26H   1px        0.001287 -0.001237 -0.007548  0.008060  0.004437 -0.001833
 26H   1py       -0.000306  0.000380  0.002401 -0.002633 -0.002093  0.000963
 27H   1s         0.006555 -0.006746 -0.041320  0.044288  0.027435 -0.012721
 27H   2s         0.005584 -0.005794 -0.034755  0.037119  0.023894 -0.011043
 27H   3s        -0.000864  0.000090 -0.001334  0.001352  0.001036 -0.000612
 27H   1pz       -0.000006  0.000006  0.000038 -0.000041 -0.000025  0.000012
 27H   1px        0.000177 -0.000107 -0.000558  0.000531 -0.000294  0.000099
 27H   1py        0.001320 -0.001317 -0.007891  0.008392  0.004941 -0.002280
                     24        25        26        27        28        29   
                  -0.80788  -0.76877  -0.74656  -0.72835  -0.69064  -0.64803
                   2.00000   2.00000   2.00000   2.00000   2.00000   2.00000
                  --------  --------  --------  --------  --------  --------
  0C   1s         0.035655  0.039636 -0.025685 -0.030694  0.024779  0.012329
  0C   2s         0.075208  0.083720 -0.054406 -0.064957  0.052610  0.026256
  0C   3s        -0.118496 -0.130890  0.087270  0.101762 -0.083972 -0.041341
  0C   4s        -0.104209 -0.126731  0.077251  0.104304 -0.082343 -0.051511
  0C   5s        -0.003883 -0.005640  0.049415 -0.001136 -0.042262 -0.028741
  0C   1pz       -0.000031  0.000077  0.000247 -0.000200 -0.000296 -0.000423
  0C   1px        0.029550  0.022765  0.005488 -0.014865 -0.030174 -0.038424
  0C   1py        0.014885 -0.010349 -0.045281  0.037695  0.044793  0.067604
  0C   2pz       -0.000021  0.000029  0.000116 -0.000086 -0.000128 -0.000214
  0C   2px        0.016088  0.011718  0.002543 -0.004779 -0.015319 -0.018517
  0C   2py        0.008193 -0.003564 -0.020759  0.017232  0.018378  0.034641
  0C   3pz        0.000016 -0.000004  0.000085 -0.000013 -0.000070 -0.000136
  0C   3px        0.000622 -0.007995 -0.004751  0.013199 -0.000002 -0.009219
  0C   3py       -0.000706 -0.003012 -0.019167  0.007869  0.013184  0.024402
  0C   1dz2       0.004432  0.004583 -0.003007 -0.003324  0.002626  0.001430
  0C   1dxz      -0.000015 -0.000029 -0.000004  0.000033  0.000002  0.000011
  0C   1dyz       0.000043  0.000044 -0.000041 -0.000027  0.000041  0.000026
  0C   1dx2y2     0.000952  0.000054 -0.003522  0.001460  0.003988  0.003319
  0C   1dxy       0.000103  0.002485  0.001708 -0.003483 -0.001030 -0.002173
  0C   2dz2       0.003478  0.004696 -0.002072 -0.003655  0.002408  0.002406
  0C   2dxz      -0.000006 -0.000033 -0.000004  0.000039 -0.000014 -0.000014
  0C   2dyz       0.000038  0.000050 -0.000032 -0.000042  0.000035  0.000028
  0C   2dx2y2     0.001488  0.000480 -0.003361 -0.000256  0.002587  0.001217
  0C   2dxy       0.000065  0.003706  0.000486 -0.005202  0.002338  0.001580
  0C   1f0        0.000002 -0.000002 -0.000009  0.000005  0.000008  0.000014
  0C   1f+1      -0.000584 -0.000322 -0.000053  0.000023  0.000398  0.000488
  0C   1f-1      -0.000267  0.000127  0.000638 -0.000478 -0.000423 -0.000911
  0C   1f+2       0.000014  0.000015 -0.000012 -0.000010  0.000010  0.000013
  0C   1f-2      -0.000014 -0.000012  0.000007  0.000006 -0.000004  0.000009
  0C   1f+3       0.000738  0.000222 -0.000951  0.000271  0.000662 -0.000663
  0C   1f-3       0.002103  0.002673 -0.001559 -0.002138  0.001714  0.001040
  1H   1s        -0.018828 -0.028503  0.016990  0.028629 -0.024853 -0.013189
  1H   2s        -0.019540 -0.029722  0.018605  0.030772 -0.028171 -0.014967
  1H   3s        -0.001551 -0.000079  0.003093 -0.001348 -0.003634 -0.002038
  1H   1pz        0.000001  0.000003  0.000004 -0.000005 -0.000006 -0.000012
  1H   1px        0.003189  0.004510 -0.002234 -0.004438  0.002951  0.000681
  1H   1py        0.001386  0.001694 -0.002063 -0.001296  0.002874  0.002891
  2C   1s         0.020957  0.036413  0.019338 -0.034557 -0.019003 -0.031897
  2C   2s         0.044192  0.076907  0.040931 -0.073156 -0.040410 -0.067909
  2C   3s        -0.068080 -0.120057 -0.066041  0.115312  0.065276  0.107221
  2C   4s        -0.076880 -0.121363 -0.054705  0.112988  0.062649  0.137085
  2C   5s        -0.060538 -0.061961 -0.056406  0.058539  0.049507  0.058065
  2C   1pz       -0.000207 -0.000130  0.000127  0.000096  0.000006 -0.000140
  2C   1px       -0.034233 -0.027620  0.060141  0.032430 -0.043696 -0.006284
  2C   1py        0.028002  0.014141 -0.004737 -0.005525 -0.015839  0.027047
  2C   2pz       -0.000140 -0.000073  0.000082  0.000052  0.000033 -0.000068
  2C   2px       -0.016620 -0.012013  0.029055  0.020938 -0.014540 -0.007769
  2C   2py        0.022629  0.009726 -0.006623 -0.002950 -0.011439  0.011274
  2C   3pz       -0.000085 -0.000085 -0.000036  0.000068  0.000041 -0.000046
  2C   3px        0.005711  0.001573  0.019610 -0.000932 -0.014713 -0.021148
  2C   3py        0.014612  0.014215  0.012944 -0.009793 -0.010552  0.001095
  2C   1dz2       0.002695  0.004112  0.002135 -0.003609 -0.002146 -0.003300
  2C   1dxz      -0.000017 -0.000028  0.000010  0.000023 -0.000016  0.000009
  2C   1dyz       0.000031  0.000034  0.000002 -0.000029 -0.000011 -0.000027
  2C   1dx2y2     0.000634 -0.001549 -0.002001  0.001379  0.000038  0.000591
  2C   1dxy       0.001950  0.002411 -0.003981 -0.001915  0.004322  0.000237
  2C   2dz2       0.003225  0.005116  0.001059 -0.004265 -0.001232 -0.005910
  2C   2dxz      -0.000012 -0.000039 -0.000006  0.000038 -0.000013  0.000042
  2C   2dyz       0.000036  0.000025 -0.000015 -0.000023 -0.000012 -0.000015
  2C   2dx2y2     0.001589 -0.004073 -0.003940  0.002819 -0.001368  0.006008
  2C   2dxy       0.000673  0.002941 -0.001064 -0.003143  0.002817 -0.001734
  2C   1f0        0.000012  0.000006 -0.000006 -0.000004 -0.000005  0.000005
  2C   1f+1       0.000659  0.000353 -0.000817 -0.000492  0.000313  0.000194
  2C   1f-1      -0.000705 -0.000275  0.000251  0.000047  0.000423 -0.000463
  2C   1f+2      -0.000005 -0.000011 -0.000007  0.000014  0.000009  0.000013
  2C   1f-2       0.000011  0.000015 -0.000004 -0.000013  0.000005 -0.000009
  2C   1f+3      -0.000125 -0.000933 -0.000080  0.000466 -0.001119  0.001071
  2C   1f-3      -0.001436 -0.002352 -0.001224  0.002463  0.001733  0.002094
  3H   1s        -0.009513 -0.027047 -0.016505  0.029605  0.010495  0.042041
  3H   2s        -0.009803 -0.029387 -0.019756  0.031968  0.011324  0.049722
  3H   3s        -0.002360 -0.003668 -0.003061  0.003696  0.002581  0.004743
  3H   1pz       -0.000011 -0.000022 -0.000008  0.000023  0.000007  0.000025
  3H   1px       -0.000912 -0.000228  0.001937  0.000551 -0.000658 -0.001357
  3H   1py        0.001888  0.004658  0.002687 -0.004784 -0.001740 -0.006132
  4C   1s        -0.014048  0.000279  0.043695  0.002056 -0.027878  0.017388
  4C   2s        -0.029610  0.000607  0.092581  0.004483 -0.059293  0.037126
  4C   3s         0.045367 -0.000474 -0.142449 -0.009025  0.088980 -0.058617
  4C   4s         0.041761 -0.006701 -0.162281 -0.002217  0.131596 -0.067748
  4C   5s        -0.108627  0.017891  0.001243 -0.060078  0.057450 -0.061558
  4C   1pz       -0.000252  0.000200  0.000063 -0.000036  0.000409 -0.000247
  4C   1px       -0.066688 -0.027591 -0.006357  0.033088  0.063504  0.077161
  4C   1py        0.025567 -0.049385 -0.011815  0.019330 -0.059165  0.076293
  4C   2pz       -0.000202  0.000093  0.000095 -0.000037  0.000255 -0.000141
  4C   2px       -0.039342 -0.012127 -0.002226  0.015351  0.034114  0.043664
  4C   2py        0.024638 -0.023235 -0.017313  0.013591 -0.038482  0.042964
  4C   3pz        0.000035  0.000228  0.000054 -0.000062  0.000010  0.000033
  4C   3px        0.084886  0.035191  0.030805  0.003476 -0.037936 -0.008263
  4C   3py        0.023873 -0.027052  0.001997  0.008221 -0.019416 -0.000355
  4C   1dz2      -0.001656  0.000123  0.004930  0.000406 -0.003118  0.002096
  4C   1dxz       0.000019  0.000000 -0.000010 -0.000018 -0.000013 -0.000014
  4C   1dyz      -0.000015 -0.000021  0.000046  0.000020 -0.000029  0.000025
  4C   1dx2y2     0.000750 -0.003893  0.000504  0.001952 -0.001460  0.000772
  4C   1dxy      -0.002093 -0.001358 -0.001058  0.003746  0.003788  0.001236
  4C   2dz2      -0.002043  0.000376  0.008493 -0.000890 -0.008468  0.003047
  4C   2dxz       0.000019 -0.000013 -0.000035 -0.000016 -0.000010  0.000023
  4C   2dyz       0.000008 -0.000017  0.000051  0.000037 -0.000057 -0.000016
  4C   2dx2y2     0.005988 -0.004678 -0.004089  0.005645  0.000668 -0.005540
  4C   2dxy      -0.000867 -0.000117 -0.000017  0.006708  0.007028 -0.007135
  4C   1f0        0.000014 -0.000006 -0.000005  0.000003 -0.000014  0.000010
  4C   1f+1       0.001349  0.000413  0.000081 -0.000292 -0.000771 -0.001164
  4C   1f-1      -0.000580  0.000680  0.000374 -0.000342  0.000902 -0.001222
  4C   1f+2      -0.000006 -0.000007  0.000017  0.000009 -0.000025  0.000022
  4C   1f-2       0.000015 -0.000001 -0.000014  0.000005 -0.000011 -0.000001
  4C   1f+3      -0.000006  0.000397  0.000895 -0.001165  0.001237 -0.001002
  4C   1f-3      -0.001036  0.000001  0.003613  0.000296 -0.002645  0.000874
  5C   1s         0.007770 -0.042813  0.010232  0.012198 -0.018546  0.004449
  5C   2s         0.016376 -0.090713  0.021711  0.025778 -0.039417  0.009522
  5C   3s        -0.025816  0.140990 -0.034563 -0.040167  0.063914 -0.012794
  5C   4s        -0.020414  0.153693 -0.034252 -0.036095  0.052116 -0.036947
  5C   5s         0.047073 -0.018091 -0.017051  0.029361  0.004397  0.012448
  5C   1pz       -0.000166  0.000151  0.000299 -0.000139 -0.000243  0.000553
  5C   1px       -0.043522  0.013167  0.022204 -0.087758  0.058798  0.031339
  5C   1py        0.019716 -0.032694 -0.052016  0.000092  0.067539 -0.102560
  5C   2pz       -0.000143  0.000087  0.000174 -0.000066 -0.000106  0.000338
  5C   2px       -0.032878  0.009686  0.010980 -0.040554  0.028707  0.022890
  5C   2py        0.018250 -0.017591 -0.031047 -0.000551  0.031186 -0.059275
  5C   3pz       -0.000151 -0.000009  0.000007 -0.000043  0.000046  0.000034
  5C   3px       -0.005134 -0.038341 -0.023708  0.004978  0.012004  0.016387
  5C   3py        0.028284 -0.013066 -0.008827  0.012524 -0.004345 -0.009870
  5C   1dz2       0.000841 -0.005399  0.001096  0.000820 -0.001583  0.000711
  5C   1dxz      -0.000004  0.000017  0.000012 -0.000028  0.000005 -0.000003
  5C   1dyz      -0.000001 -0.000042  0.000028  0.000024 -0.000042  0.000029
  5C   1dx2y2    -0.001345  0.000372  0.004078  0.001419 -0.004868  0.003430
  5C   1dxy       0.000185 -0.000355 -0.001797  0.006423 -0.002373  0.001059
  5C   2dz2       0.000481 -0.007878  0.001611  0.000482 -0.000846  0.003350
  5C   2dxz      -0.000018  0.000034  0.000011 -0.000021 -0.000017  0.000000
  5C   2dyz      -0.000034 -0.000067  0.000051  0.000014 -0.000008  0.000050
  5C   2dx2y2    -0.008438  0.000975  0.008517 -0.001110 -0.000976  0.005480
  5C   2dxy       0.000761 -0.001874 -0.000457  0.004077  0.003713 -0.000754
  5C   1f0        0.000008 -0.000007 -0.000010  0.000004  0.000006 -0.000019
  5C   1f+1       0.001066  0.000121 -0.000343  0.001220 -0.000756 -0.000701
  5C   1f-1      -0.000362  0.000803  0.000654  0.000034 -0.000698  0.001256
  5C   1f+2       0.000000  0.000019 -0.000010 -0.000007  0.000009 -0.000012
  5C   1f-2       0.000013 -0.000009  0.000001  0.000004 -0.000012 -0.000015
  5C   1f+3      -0.000324 -0.000261 -0.000502  0.000869  0.000998  0.000941
  5C   1f-3      -0.000239  0.004361 -0.001151 -0.000221  0.000496 -0.000321
  6C   1s         0.025877 -0.033752 -0.027384  0.048134 -0.002388 -0.022737
  6C   2s         0.054517 -0.071199 -0.057874  0.101854 -0.005088 -0.048314
  6C   3s        -0.085097  0.111511  0.089909 -0.157897  0.006151  0.074832
  6C   4s        -0.071300  0.097985  0.090473 -0.166759  0.022335  0.089663
  6C   5s        -0.036212  0.077743  0.042552 -0.079104 -0.014681  0.032015
  6C   1pz        0.000093 -0.000073  0.000028  0.000016 -0.000125  0.000094
  6C   1px       -0.005931 -0.037540  0.033274 -0.010870 -0.035720 -0.029638
  6C   1py       -0.027710  0.010376  0.013765 -0.020516  0.013349 -0.022422
  6C   2pz        0.000041 -0.000018  0.000010  0.000029 -0.000086  0.000065
  6C   2px       -0.007929 -0.017234  0.017151 -0.003829 -0.018522 -0.016508
  6C   2py       -0.014057  0.002536  0.008971 -0.015956  0.011567 -0.014883
  6C   3pz        0.000042 -0.000078 -0.000060  0.000048  0.000017  0.000080
  6C   3px       -0.014686 -0.000234  0.001125 -0.009348 -0.002046  0.012083
  6C   3py       -0.012517  0.017440  0.011521 -0.014760 -0.004054 -0.007498
  6C   1dz2       0.003301 -0.003952 -0.003200  0.005581 -0.000474 -0.002486
  6C   1dxz      -0.000006  0.000027 -0.000001 -0.000023  0.000016  0.000013
  6C   1dyz       0.000024 -0.000029 -0.000016  0.000041 -0.000016 -0.000022
  6C   1dx2y2    -0.000297  0.002265  0.001374 -0.001678 -0.001351  0.001007
  6C   1dxy      -0.001004 -0.002762  0.003009  0.000417 -0.003948 -0.001264
  6C   2dz2       0.002567 -0.003068 -0.003462  0.007089 -0.002195 -0.004252
  6C   2dxz       0.000008  0.000037 -0.000004 -0.000049  0.000034  0.000033
  6C   2dyz       0.000002  0.000001  0.000004  0.000028 -0.000030 -0.000003
  6C   2dx2y2    -0.001663  0.004764  0.003788 -0.004732 -0.000088  0.005940
  6C   2dxy      -0.004227 -0.003025  0.004228  0.003233 -0.005402 -0.001102
  6C   1f0       -0.000005  0.000001 -0.000000 -0.000000  0.000005 -0.000005
  6C   1f+1       0.000093  0.000570 -0.000415  0.000209  0.000300  0.000473
  6C   1f-1       0.000535 -0.000008 -0.000263  0.000335 -0.000297  0.000519
  6C   1f+2       0.000007 -0.000011 -0.000010  0.000014  0.000002 -0.000013
  6C   1f-2      -0.000003  0.000011 -0.000001 -0.000013  0.000012  0.000005
  6C   1f+3      -0.000303 -0.000368  0.000510  0.001267 -0.001475  0.000123
  6C   1f-3       0.001627 -0.001937 -0.002028  0.003339 -0.000240 -0.001449
  7H   1s        -0.012233  0.025573  0.018130 -0.035127 -0.001235  0.031590
  7H   2s        -0.013120  0.028523  0.019885 -0.038040 -0.002260  0.036087
  7H   3s        -0.002920  0.003254  0.002815 -0.004241 -0.000819  0.003140
  7H   1pz        0.000011 -0.000024 -0.000013  0.000026  0.000001 -0.000023
  7H   1px       -0.000226 -0.000735  0.000915 -0.000785 -0.000439 -0.000511
  7H   1py       -0.002353  0.004577  0.003091 -0.005706 -0.000329  0.004524
  8C   1s         0.022806  0.005136 -0.034958  0.017100  0.027114  0.019418
  8C   2s         0.048134  0.010880 -0.074154  0.036340  0.057751  0.041548
  8C   3s        -0.073572 -0.017449  0.116438 -0.058159 -0.090747 -0.067711
  8C   4s        -0.078286 -0.015715  0.125372 -0.061287 -0.111652 -0.078629
  8C   5s         0.005384 -0.034003 -0.014302  0.029233  0.005731 -0.007800
  8C   1pz        0.000346  0.000230 -0.000282 -0.000118  0.000209  0.000213
  8C   1px        0.053113 -0.024386 -0.047130  0.064452 -0.008027 -0.034248
  8C   1py       -0.046772 -0.055555  0.034716  0.051365 -0.042920 -0.054936
  8C   2pz        0.000182  0.000111 -0.000152 -0.000053  0.000114  0.000120
  8C   2px        0.024484 -0.015089 -0.020397  0.033928 -0.006648 -0.019739
  8C   2py       -0.025711 -0.028696  0.020710  0.025566 -0.023523 -0.030932
  8C   3pz        0.000032  0.000050  0.000065 -0.000061 -0.000032 -0.000065
  8C   3px       -0.005314  0.010595 -0.003038 -0.012227 -0.002902  0.009773
  8C   3py       -0.012515 -0.003415 -0.011345  0.005196  0.004100  0.014107
  8C   1dz2       0.002525  0.000620 -0.003871  0.001871  0.003016  0.002292
  8C   1dxz       0.000009  0.000001 -0.000008 -0.000000  0.000005 -0.000005
  8C   1dyz       0.000027  0.000027 -0.000036 -0.000008  0.000037  0.000032
  8C   1dx2y2     0.002142  0.003815 -0.001891 -0.003412  0.002919  0.001974
  8C   1dxy      -0.003185  0.000814  0.003972 -0.003024 -0.002141  0.000220
  8C   2dz2       0.004976  0.000750 -0.006346  0.002151  0.005918  0.003214
  8C   2dxz      -0.000017  0.000005  0.000010 -0.000004  0.000002  0.000005
  8C   2dyz       0.000051  0.000032 -0.000060 -0.000004  0.000061  0.000033
  8C   2dx2y2     0.001280  0.005260 -0.002012 -0.004093  0.004127  0.002608
  8C   2dxy       0.001672  0.001257  0.001003 -0.002506 -0.003114 -0.001716
  8C   1f0       -0.000014 -0.000009  0.000007  0.000006 -0.000002 -0.000003
  8C   1f+1      -0.000808  0.000521  0.000331 -0.000834  0.000566  0.000768
  8C   1f-1       0.000758  0.000944 -0.000314 -0.000850  0.000256  0.000547
  8C   1f+2      -0.000013 -0.000014  0.000017  0.000005 -0.000020 -0.000016
  8C   1f-2      -0.000004 -0.000001 -0.000006  0.000003  0.000013  0.000012
  8C   1f+3      -0.000242  0.000438  0.000570 -0.000847 -0.000345 -0.000587
  8C   1f-3      -0.001584 -0.000512  0.002892 -0.001090 -0.002874 -0.001795
  9N   1s        -0.027802 -0.004236  0.024860 -0.010141 -0.015019 -0.007556
  9N   2s        -0.062757 -0.009575  0.056236 -0.022967 -0.034021 -0.017141
  9N   3s         0.094901  0.014507 -0.085580  0.035425  0.051748  0.026465
  9N   4s         0.123820  0.019095 -0.114165  0.044925  0.071704  0.035336
  9N   5s         0.043667  0.007447 -0.048363  0.023730  0.035715  0.019890
  9N   1pz        0.000084  0.000068 -0.000194  0.000029  0.000270  0.000297
  9N   1px        0.016030 -0.002695 -0.038556  0.032251  0.037635  0.021724
  9N   1py       -0.012795 -0.014819  0.026429  0.005016 -0.041484 -0.051961
  9N   2pz        0.000037  0.000048 -0.000118  0.000014  0.000183  0.000214
  9N   2px        0.006977 -0.003123 -0.023784  0.023131  0.024508  0.014991
  9N   2py       -0.006133 -0.011060  0.016282  0.005302 -0.028803 -0.038228
  9N   3pz       -0.000000  0.000007 -0.000036  0.000000  0.000054  0.000085
  9N   3px        0.003037 -0.001590 -0.005673  0.006502  0.007420  0.003405
  9N   3py       -0.000039 -0.003428  0.006425  0.002378 -0.009418 -0.016040
  9N   1dz2      -0.001818 -0.000247  0.001414 -0.000553 -0.000700 -0.000294
  9N   1dxz      -0.000000 -0.000001  0.000007 -0.000004 -0.000010 -0.000009
  9N   1dyz      -0.000016 -0.000000  0.000013 -0.000008 -0.000006 -0.000002
  9N   1dx2y2    -0.000235  0.000256  0.000657 -0.000762 -0.000581 -0.000531
  9N   1dxy       0.000745  0.000367 -0.001648  0.000679  0.001916  0.001645
  9N   2dz2      -0.003895 -0.000677  0.003348 -0.001085 -0.002191 -0.000911
  9N   2dxz       0.000017  0.000003 -0.000007 -0.000000 -0.000001 -0.000007
  9N   2dyz      -0.000031  0.000008  0.000028 -0.000028 -0.000007  0.000011
  9N   2dx2y2     0.000823  0.002541  0.000088 -0.003591  0.001338  0.002535
  9N   2dxy      -0.000695  0.000997 -0.000437 -0.000811  0.001895  0.002794
  9N   1f0       -0.000002 -0.000003  0.000007 -0.000000 -0.000009 -0.000011
  9N   1f+1      -0.000327  0.000070  0.000663 -0.000590 -0.000565 -0.000286
  9N   1f-1       0.000244  0.000288 -0.000462 -0.000117  0.000665  0.000852
  9N   1f+2      -0.000012 -0.000006  0.000011  0.000001 -0.000011 -0.000011
  9N   1f-2       0.000003 -0.000001  0.000001  0.000001 -0.000005 -0.000006
  9N   1f+3      -0.000284  0.000348  0.000300 -0.000678  0.000107  0.000506
  9N   1f-3      -0.001685 -0.000357  0.001528 -0.000468 -0.001021 -0.000563
 10H   1s         0.030147  0.009696 -0.033624  0.007509  0.031241  0.029630
 10H   2s         0.027768  0.009954 -0.031225  0.005631  0.031611  0.032292
 10H   3s         0.002246  0.000368 -0.002871  0.001816  0.003620  0.002802
 10H   1pz       -0.000024 -0.000009  0.000023 -0.000002 -0.000021 -0.000021
 10H   1px        0.000776 -0.000203 -0.001599  0.001403  0.001438  0.000610
 10H   1py        0.005284  0.001714 -0.005447  0.001044  0.004878  0.004611
 11H   1s         0.029159  0.000789 -0.033337  0.022288  0.021982  0.007130
 11H   2s         0.025372 -0.000616 -0.031514  0.023273  0.020198  0.005731
 11H   3s         0.002137  0.000730 -0.003801  0.001765  0.003632  0.002819
 11H   1pz        0.000008  0.000003 -0.000013  0.000004  0.000014  0.000012
 11H   1px       -0.004234  0.000281  0.004364 -0.003470 -0.002056  0.000174
 11H   1py       -0.002629 -0.000557  0.003502 -0.001564 -0.003116 -0.002184
 12N   1s        -0.002093  0.000039 -0.000048 -0.026731  0.024980 -0.015885
 12N   2s        -0.004771  0.000088 -0.000109 -0.060486  0.056588 -0.035961
 12N   3s         0.008047 -0.000124  0.000165  0.092720 -0.086839  0.054172
 12N   4s         0.007770 -0.000239  0.000213  0.118674 -0.118359  0.080382
 12N   5s         0.002399 -0.000060  0.000103  0.054136 -0.047491  0.051125
 12N   1pz       -0.000066  0.000165 -0.000019 -0.000145  0.000025  0.000195
 12N   1px        0.000009  0.100173 -0.010743  0.000068 -0.000090  0.001373
 12N   1py        0.013380 -0.000077  0.000046  0.031495 -0.007063 -0.037654
 12N   2pz       -0.000063  0.000111 -0.000015 -0.000132  0.000035  0.000151
 12N   2px       -0.000020  0.066645 -0.007611 -0.000000 -0.000028  0.000945
 12N   2py        0.012929 -0.000085  0.000043  0.029798 -0.009173 -0.029988
 12N   3pz       -0.000004  0.000003 -0.000020 -0.000026 -0.000021  0.000081
 12N   3px       -0.000047  0.003008 -0.009822  0.000010  0.000001  0.000272
 12N   3py        0.000356  0.000006  0.000006  0.005126  0.002588 -0.011534
 12N   1dz2      -0.000355  0.000001 -0.000002 -0.001329  0.001008  0.000036
 12N   1dxz      -0.000000 -0.000021  0.000007  0.000004 -0.000006  0.000006
 12N   1dyz      -0.000007  0.000008 -0.000002 -0.000010  0.000001  0.000018
 12N   1dx2y2    -0.000944  0.000005  0.000001  0.000042 -0.001509  0.003685
 12N   1dxy       0.000002  0.004594 -0.001443  0.000010 -0.000006  0.000058
 12N   2dz2       0.000142  0.000011 -0.000006 -0.002805  0.002116 -0.001323
 12N   2dxz      -0.000009 -0.000031  0.000022  0.000008 -0.000014  0.000027
 12N   2dyz      -0.000023  0.000010 -0.000009 -0.000026 -0.000004  0.000057
 12N   2dx2y2    -0.004966  0.000004  0.000002 -0.001322 -0.003969  0.013835
 12N   2dxy      -0.000006  0.006085 -0.004577  0.000001  0.000010  0.000072
 12N   1f0        0.000003 -0.000005  0.000000  0.000006 -0.000002 -0.000007
 12N   1f+1       0.000001 -0.001210  0.000098  0.000003 -0.000002 -0.000012
 12N   1f-1      -0.000244  0.000002 -0.000001 -0.000532  0.000194  0.000558
 12N   1f+2       0.000002  0.000006  0.000001 -0.000003  0.000004 -0.000008
 12N   1f-2       0.000000 -0.000003  0.000005  0.000004 -0.000003 -0.000000
 12N   1f+3       0.000000 -0.001131 -0.000798  0.000003  0.000001 -0.000017
 12N   1f-3       0.000036  0.000003 -0.000002 -0.001163  0.000995 -0.000731
 13C   1s         0.007782  0.042894 -0.010248  0.012206 -0.018557  0.005015
 13C   2s         0.016400  0.090885 -0.021745  0.025795 -0.039440  0.010731
 13C   3s        -0.025865 -0.141276  0.034623 -0.040199  0.063956 -0.014686
 13C   4s        -0.020364 -0.153881  0.034345 -0.036080  0.052154 -0.039552
 13C   5s         0.047439  0.018225  0.017357  0.029431  0.004264  0.012521
 13C   1pz       -0.000035 -0.000143 -0.000227  0.000129 -0.000418  0.000453
 13C   1px        0.043584  0.013015  0.022507  0.087381 -0.058541 -0.032212
 13C   1py        0.019797  0.032615  0.052193 -0.000102  0.067536 -0.101432
 13C   2pz       -0.000048 -0.000080 -0.000140  0.000063 -0.000195  0.000259
 13C   2px        0.032871  0.009552  0.011095  0.040319 -0.028611 -0.023193
 13C   2py        0.018355  0.017607  0.031087 -0.000663  0.031099 -0.058609
 13C   3pz       -0.000109 -0.000119 -0.000074 -0.000066  0.000008 -0.000006
 13C   3px        0.005029 -0.038490 -0.023796 -0.004752 -0.011868 -0.016796
 13C   3py        0.028527  0.013042  0.008962  0.012625 -0.004354 -0.009894
 13C   1dz2       0.000843  0.005407 -0.001100  0.000823 -0.001589  0.000786
 13C   1dxz      -0.000003 -0.000011  0.000006  0.000033 -0.000016  0.000008
 13C   1dyz      -0.000001  0.000043 -0.000033  0.000004 -0.000034  0.000022
 13C   1dx2y2    -0.001354 -0.000368 -0.004090  0.001426 -0.004866  0.003414
 13C   1dxy      -0.000184 -0.000369 -0.001825 -0.006403  0.002355 -0.000990
 13C   2dz2       0.000473  0.007874 -0.001616  0.000486 -0.000852  0.003503
 13C   2dxz      -0.000010 -0.000013 -0.000006  0.000014  0.000022 -0.000003
 13C   2dyz      -0.000034  0.000063 -0.000056 -0.000007 -0.000018  0.000054
 13C   2dx2y2    -0.008456 -0.000994 -0.008512 -0.001075 -0.000950  0.005438
 13C   2dxy      -0.000736 -0.001879 -0.000453 -0.004057 -0.003693  0.000705
 13C   1f0        0.000001  0.000011  0.000007 -0.000004  0.000011 -0.000013
 13C   1f+1      -0.001065  0.000126 -0.000347 -0.001212  0.000751  0.000723
 13C   1f-1      -0.000365 -0.000806 -0.000655  0.000034 -0.000694  0.001232
 13C   1f+2       0.000003 -0.000020  0.000014  0.000003  0.000009 -0.000013
 13C   1f-2      -0.000010  0.000013 -0.000000 -0.000004  0.000013  0.000010
 13C   1f+3       0.000323 -0.000263 -0.000508 -0.000867 -0.000995 -0.000952
 13C   1f-3      -0.000242 -0.004366  0.001154 -0.000227  0.000503 -0.000392
 14C   1s         0.025950  0.033748  0.027631  0.047938 -0.002290 -0.023016
 14C   2s         0.054671  0.071189  0.058395  0.101438 -0.004880 -0.048906
 14C   3s        -0.085333 -0.111496 -0.090714 -0.157256  0.005841  0.075726
 14C   4s        -0.071539 -0.097946 -0.091329 -0.166061  0.021899  0.091038
 14C   5s        -0.036375 -0.077987 -0.042949 -0.078656 -0.014668  0.031801
 14C   1pz        0.000153  0.000006  0.000127  0.000133 -0.000013  0.000141
 14C   1px        0.005992 -0.037601  0.033509  0.010822  0.035749  0.027936
 14C   1py       -0.027767 -0.010319 -0.013873 -0.020399  0.013341 -0.022388
 14C   2pz        0.000091 -0.000008  0.000079  0.000095 -0.000029  0.000086
 14C   2px        0.007920 -0.017325  0.017222  0.003746  0.018499  0.015727
 14C   2py       -0.014091 -0.002484 -0.009058 -0.015864  0.011536 -0.014721
 14C   3pz        0.000074  0.000099  0.000060  0.000099  0.000020  0.000027
 14C   3px        0.014748 -0.000252  0.001193  0.009386  0.002079 -0.012399
 14C   3py       -0.012601 -0.017507 -0.011631 -0.014667 -0.004014 -0.007690
 14C   1dz2       0.003310  0.003950  0.003230  0.005558 -0.000463 -0.002517
 14C   1dxz      -0.000014  0.000000 -0.000026 -0.000015 -0.000021  0.000002
 14C   1dyz       0.000029  0.000019  0.000026  0.000039 -0.000005 -0.000015
 14C   1dx2y2    -0.000300 -0.002270 -0.001387 -0.001674 -0.001352  0.001008
 14C   1dxy       0.001010 -0.002767  0.003024 -0.000421  0.003944  0.001197
 14C   2dz2       0.002578  0.003064  0.003500  0.007058 -0.002167 -0.004328
 14C   2dxz      -0.000031  0.000002 -0.000037 -0.000011 -0.000021  0.000012
 14C   2dyz       0.000020 -0.000005  0.000016  0.000027 -0.000012  0.000002
 14C   2dx2y2    -0.001674 -0.004770 -0.003820 -0.004706 -0.000110  0.005946
 14C   2dxy       0.004214 -0.003049  0.004207 -0.003266  0.005367  0.001167
 14C   1f0       -0.000009  0.000000 -0.000007 -0.000007  0.000003 -0.000006
 14C   1f+1      -0.000093  0.000574 -0.000418 -0.000206 -0.000302 -0.000450
 14C   1f-1       0.000536  0.000006  0.000265  0.000332 -0.000296  0.000517
 14C   1f+2       0.000006  0.000011  0.000010  0.000020 -0.000001 -0.000011
 14C   1f-2      -0.000007  0.000004 -0.000011 -0.000001 -0.000010 -0.000002
 14C   1f+3       0.000303 -0.000367  0.000507 -0.001267  0.001468 -0.000085
 14C   1f-3       0.001630  0.001934  0.002044  0.003322 -0.000233 -0.001469
 15H   1s        -0.012274 -0.025589 -0.018302 -0.034995 -0.001324  0.031811
 15H   2s        -0.013167 -0.028544 -0.020073 -0.037896 -0.002356  0.036307
 15H   3s        -0.002944 -0.003267 -0.002852 -0.004227 -0.000825  0.003133
 15H   1pz        0.000010  0.000018  0.000014  0.000025  0.000002 -0.000017
 15H   1px        0.000226 -0.000737  0.000920  0.000781  0.000441  0.000458
 15H   1py       -0.002361 -0.004580 -0.003120 -0.005684 -0.000342  0.004549
 16C   1s         0.022837 -0.005206  0.035096  0.016898  0.027056  0.018951
 16C   2s         0.048200 -0.011028  0.074446  0.035912  0.057626  0.040549
 16C   3s        -0.073675  0.017686 -0.116906 -0.057480 -0.090555 -0.066077
 16C   4s        -0.078350  0.015927 -0.125799 -0.060548 -0.111358 -0.076819
 16C   5s         0.005547  0.034206  0.014470  0.029141  0.005711 -0.007398
 16C   1pz        0.000147 -0.000314  0.000094 -0.000358  0.000221  0.000331
 16C   1px       -0.053229 -0.024341 -0.047508 -0.064206  0.007851  0.035079
 16C   1py       -0.046588  0.055782 -0.034369  0.051662 -0.042549 -0.056111
 16C   2pz        0.000089 -0.000166  0.000068 -0.000183  0.000124  0.000184
 16C   2px       -0.024531 -0.015094 -0.020572 -0.033811  0.006538  0.020226
 16C   2py       -0.025626  0.028837 -0.020551  0.025741 -0.023306 -0.031602
 16C   3pz        0.000083 -0.000005 -0.000054 -0.000006 -0.000010 -0.000096
 16C   3px        0.005352  0.010639 -0.002974  0.012231  0.002904 -0.009650
 16C   3py       -0.012480  0.003442  0.011407  0.005148  0.004106  0.014051
 16C   1dz2       0.002530 -0.000627  0.003887  0.001850  0.003008  0.002238
 16C   1dxz      -0.000019 -0.000009 -0.000027 -0.000026 -0.000014 -0.000002
 16C   1dyz       0.000038 -0.000023  0.000049  0.000003  0.000044  0.000029
 16C   1dx2y2     0.002130 -0.003831  0.001873 -0.003429  0.002906  0.002023
 16C   1dxy       0.003189  0.000814  0.003996  0.003010  0.002144 -0.000242
 16C   2dz2       0.004978 -0.000757  0.006359  0.002117  0.005895  0.003150
 16C   2dxz      -0.000007 -0.000008 -0.000023 -0.000022 -0.000028 -0.000016
 16C   2dyz       0.000047 -0.000029  0.000065  0.000004  0.000073  0.000040
 16C   2dx2y2     0.001260 -0.005281  0.001990 -0.004104  0.004095  0.002646
 16C   2dxy      -0.001664  0.001266  0.001020  0.002505  0.003106  0.001684
 16C   1f0       -0.000006  0.000014 -0.000002  0.000014 -0.000005 -0.000010
 16C   1f+1       0.000808  0.000521  0.000333  0.000831 -0.000565 -0.000774
 16C   1f-1       0.000754 -0.000949  0.000308 -0.000853  0.000252  0.000566
 16C   1f+2      -0.000018  0.000009 -0.000022 -0.000004 -0.000018 -0.000014
 16C   1f-2       0.000007  0.000003  0.000005  0.000006 -0.000001 -0.000008
 16C   1f+3       0.000244  0.000439  0.000574  0.000842  0.000341  0.000576
 16C   1f-3      -0.001588  0.000515 -0.002902 -0.001076 -0.002864 -0.001753
 17C   1s         0.035548 -0.039783  0.025542 -0.030830  0.024649  0.012880
 17C   2s         0.074982 -0.084031  0.054104 -0.065245  0.052335  0.027428
 17C   3s        -0.118144  0.131377 -0.086791  0.102225 -0.083529 -0.043192
 17C   4s        -0.103880  0.127185 -0.076806  0.104720 -0.081924 -0.053723
 17C   5s        -0.004001  0.005649 -0.049538 -0.000809 -0.042146 -0.029259
 17C   1pz       -0.000119 -0.000017 -0.000218 -0.000164 -0.000175 -0.000273
 17C   1px       -0.029474  0.022884  0.005597  0.014844  0.030051  0.038581
 17C   1py        0.014984  0.010253  0.045468  0.037289  0.044583  0.066728
 17C   2pz       -0.000063 -0.000007 -0.000098 -0.000085 -0.000064 -0.000144
 17C   2px       -0.016052  0.011787  0.002558  0.004774  0.015248  0.018554
 17C   2py        0.008240  0.003514  0.020825  0.017031  0.018289  0.034137
 17C   3pz        0.000001 -0.000025 -0.000106 -0.000058 -0.000071 -0.000094
 17C   3px       -0.000659 -0.008025 -0.004841 -0.013139 -0.000046  0.009365
 17C   3py       -0.000695  0.003044  0.019213  0.007755  0.013123  0.024301
 17C   1dz2       0.004419 -0.004600  0.002991 -0.003341  0.002613  0.001486
 17C   1dxz      -0.000010 -0.000000 -0.000011 -0.000006 -0.000006 -0.000010
 17C   1dyz       0.000042 -0.000036  0.000046 -0.000016  0.000044  0.000033
 17C   1dx2y2     0.000951 -0.000051  0.003532  0.001444  0.003973  0.003297
 17C   1dxy      -0.000091  0.002485  0.001724  0.003465  0.001025  0.002135
 17C   2dz2       0.003466 -0.004713  0.002060 -0.003667  0.002398  0.002482
 17C   2dxz      -0.000006 -0.000007 -0.000003 -0.000017  0.000008  0.000002
 17C   2dyz       0.000041 -0.000039  0.000033 -0.000027  0.000025  0.000017
 17C   2dx2y2     0.001480 -0.000470  0.003353 -0.000269  0.002585  0.001199
 17C   2dxy      -0.000041  0.003702  0.000504  0.005188 -0.002332 -0.001690
 17C   1f0        0.000006  0.000001  0.000008  0.000006  0.000004  0.000010
 17C   1f+1       0.000584 -0.000325 -0.000053 -0.000024 -0.000395 -0.000492
 17C   1f-1      -0.000269 -0.000125 -0.000639 -0.000472 -0.000420 -0.000900
 17C   1f+2       0.000014 -0.000014  0.000016 -0.000008  0.000015  0.000014
 17C   1f-2       0.000006  0.000002  0.000004  0.000007 -0.000002 -0.000009
 17C   1f+3      -0.000736  0.000221 -0.000953 -0.000269 -0.000663  0.000661
 17C   1f-3       0.002096 -0.002684  0.001550 -0.002148  0.001708  0.001077
 18H   1s        -0.018750  0.028583 -0.016868  0.028696 -0.024728 -0.013937
 18H   2s        -0.019454  0.029802 -0.018474  0.030847 -0.028032 -0.015841
 18H   3s        -0.001545  0.000069 -0.003107 -0.001326 -0.003628 -0.002106
 18H   1pz       -0.000012  0.000016 -0.000014  0.000014 -0.000019 -0.000016
 18H   1px       -0.003176  0.004523 -0.002215  0.004445 -0.002937 -0.000789
 18H   1py        0.001383 -0.001700  0.002056 -0.001309  0.002859  0.002926
 19C   1s         0.020815 -0.036536 -0.019549 -0.034424 -0.018914 -0.031813
 19C   2s         0.043892 -0.077167 -0.041377 -0.072874 -0.040221 -0.067732
 19C   3s        -0.067619  0.120460  0.066741  0.114862  0.064975  0.106954
 19C   4s        -0.076434  0.121832  0.055390  0.112537  0.062296  0.136744
 19C   5s        -0.060361  0.062306  0.056933  0.058102  0.049450  0.057950
 19C   1pz       -0.000086  0.000021  0.000062 -0.000029  0.000144 -0.000135
 19C   1px        0.034235 -0.027647  0.060121 -0.032637  0.043480  0.007987
 19C   1py        0.027945 -0.014233  0.004543 -0.005625 -0.016014  0.027005
 19C   2pz       -0.000082  0.000025  0.000011 -0.000024  0.000080 -0.000047
 19C   2px        0.016671 -0.012032  0.028974 -0.021104  0.014394  0.008539
 19C   2py        0.022572 -0.009773  0.006522 -0.002998 -0.011499  0.011296
 19C   3pz       -0.000092  0.000086  0.000100  0.000062  0.000086  0.000017
 19C   3px       -0.005745  0.001619  0.019633  0.000807  0.014644  0.021360
 19C   3py        0.014515 -0.014298 -0.013087 -0.009733 -0.010570  0.001066
 19C   1dz2       0.002678 -0.004126 -0.002158 -0.003593 -0.002137 -0.003294
 19C   1dxz       0.000003  0.000002  0.000028  0.000003  0.000027  0.000012
 19C   1dyz       0.000024 -0.000027 -0.000016 -0.000024 -0.000026 -0.000030
 19C   1dx2y2     0.000639  0.001565  0.002011  0.001379  0.000031  0.000618
 19C   1dxy      -0.001945  0.002413 -0.003987  0.001926 -0.004318 -0.000312
 19C   2dz2       0.003204 -0.005139 -0.001086 -0.004251 -0.001220 -0.005893
 19C   2dxz      -0.000000  0.000004  0.000015 -0.000003  0.000014  0.000009
 19C   2dyz       0.000033 -0.000014  0.000013 -0.000011 -0.000021 -0.000009
 19C   2dx2y2     0.001601  0.004092  0.003944  0.002780 -0.001369  0.005987
 19C   2dxy      -0.000677  0.002953 -0.001053  0.003155 -0.002814  0.001785
 19C   1f0        0.000006 -0.000002 -0.000000  0.000001 -0.000007  0.000004
 19C   1f+1      -0.000662  0.000356 -0.000815  0.000498 -0.000307 -0.000211
 19C   1f-1      -0.000702  0.000276 -0.000248  0.000049  0.000425 -0.000465
 19C   1f+2      -0.000002  0.000014  0.000012  0.000015  0.000006  0.000019
 19C   1f-2      -0.000002  0.000004 -0.000008  0.000003 -0.000013  0.000003
 19C   1f+3       0.000119 -0.000933 -0.000078 -0.000461  0.001126 -0.001085
 19C   1f-3      -0.001428  0.002360  0.001241  0.002453  0.001729  0.002079
 20H   1s        -0.009398  0.027081  0.016602  0.029416  0.010342  0.041839
 20H   2s        -0.009676  0.029434  0.019861  0.031761  0.011147  0.049528
 20H   3s        -0.002332  0.003680  0.003088  0.003682  0.002567  0.004723
 20H   1pz       -0.000008  0.000022  0.000016  0.000021  0.000009  0.000031
 20H   1px        0.000915 -0.000228  0.001932 -0.000561  0.000644  0.001407
 20H   1py        0.001865 -0.004665 -0.002704 -0.004756 -0.001716 -0.006103
 21C   1s        -0.014126 -0.000282 -0.043710  0.002212 -0.027747  0.016903
 21C   2s        -0.029776 -0.000614 -0.092612  0.004815 -0.059015  0.036091
 21C   3s         0.045632  0.000508  0.142468 -0.009542  0.088539 -0.057034
 21C   4s         0.041901  0.006593  0.162395 -0.002803  0.131174 -0.065444
 21C   5s        -0.108645 -0.017958 -0.001625 -0.059962  0.057119 -0.060665
 21C   1pz       -0.000039 -0.000289 -0.000086 -0.000142  0.000203 -0.000493
 21C   1px        0.066630 -0.027797 -0.006863 -0.033064 -0.063552 -0.077198
 21C   1py        0.025628  0.049632  0.011656  0.019215 -0.059381  0.077418
 21C   2pz       -0.000069 -0.000137 -0.000104 -0.000090  0.000137 -0.000279
 21C   2px        0.039315 -0.012266 -0.002465 -0.015429 -0.034066 -0.043862
 21C   2py        0.024718  0.023382  0.017261  0.013459 -0.038583  0.043509
 21C   3pz       -0.000248 -0.000092  0.000049 -0.000057  0.000139  0.000046
 21C   3px       -0.084689  0.035473  0.030967 -0.003592  0.037764  0.008594
 21C   3py        0.024242  0.027090 -0.001922  0.008461 -0.019558  0.000039
 21C   1dz2      -0.001666 -0.000124 -0.004934  0.000422 -0.003105  0.002041
 21C   1dxz      -0.000007  0.000014  0.000016  0.000022  0.000025  0.000005
 21C   1dyz      -0.000008  0.000016 -0.000048  0.000008 -0.000039  0.000019
 21C   1dx2y2     0.000753  0.003908 -0.000509  0.001950 -0.001467  0.000811
 21C   1dxy       0.002085 -0.001363 -0.001097 -0.003742 -0.003788 -0.001215
 21C   2dz2      -0.002040 -0.000357 -0.008510 -0.000861 -0.008454  0.002924
 21C   2dxz       0.000015  0.000002  0.000026  0.000037  0.000055 -0.000056
 21C   2dyz       0.000012  0.000016 -0.000056  0.000008 -0.000080  0.000008
 21C   2dx2y2     0.005998  0.004695  0.004099  0.005609  0.000692 -0.005544
 21C   2dxy       0.000872 -0.000100 -0.000033 -0.006740 -0.006976  0.007090
 21C   1f0        0.000003  0.000010  0.000006  0.000005 -0.000008  0.000019
 21C   1f+1      -0.001350  0.000419  0.000086  0.000293  0.000771  0.001168
 21C   1f-1      -0.000582 -0.000686 -0.000373 -0.000339  0.000904 -0.001232
 21C   1f+2       0.000001  0.000004 -0.000021  0.000002 -0.000023  0.000012
 21C   1f-2      -0.000007  0.000002  0.000002 -0.000005  0.000016  0.000005
 21C   1f+3       0.000009  0.000396  0.000896  0.001163 -0.001245  0.001007
 21C   1f-3      -0.001040 -0.000002 -0.003611  0.000307 -0.002630  0.000829
 22C   1s        -0.049919 -0.000005  0.000159  0.016619  0.040972 -0.002692
 22C   2s        -0.105499 -0.000011  0.000338  0.035275  0.087153 -0.005688
 22C   3s         0.165757  0.000010 -0.000524 -0.054577 -0.134768  0.011019
 22C   4s         0.159921  0.000056 -0.000613 -0.067849 -0.170245 -0.013364
 22C   5s         0.174049 -0.000221 -0.000184  0.025018 -0.077777  0.009590
 22C   1pz        0.000060 -0.000015 -0.000154  0.000009  0.000442 -0.000738
 22C   1px       -0.000082 -0.008502 -0.094387  0.000199  0.000238 -0.000929
 22C   1py       -0.002297  0.000076 -0.000083 -0.004585 -0.095026  0.146095
 22C   2pz       -0.000020 -0.000004 -0.000070 -0.000023  0.000219 -0.000415
 22C   2px       -0.000059 -0.004806 -0.043146  0.000052  0.000213 -0.000620
 22C   2py        0.006826  0.000050 -0.000005  0.003302 -0.048580  0.082276
 22C   3pz        0.000705  0.000033 -0.000002  0.000097 -0.000331 -0.000033
 22C   3px        0.000199  0.031365  0.003038  0.000130 -0.000137  0.000256
 22C   3py       -0.125004  0.000052  0.000030 -0.013281  0.062533  0.001340
 22C   1dz2      -0.005939 -0.000001  0.000017  0.001788  0.004549 -0.000371
 22C   1dxz       0.000016  0.000004 -0.000028 -0.000003 -0.000004 -0.000005
 22C   1dyz      -0.000053 -0.000002  0.000007  0.000021  0.000060 -0.000014
 22C   1dx2y2    -0.000240  0.000002  0.000007  0.001004  0.004925 -0.003493
 22C   1dxy       0.000002 -0.000984  0.004517 -0.000008 -0.000006  0.000025
 22C   2dz2      -0.007416 -0.000009  0.000030  0.003266  0.010250  0.001011
 22C   2dxz       0.000025  0.000020  0.000012 -0.000006 -0.000025  0.000003
 22C   2dyz      -0.000074 -0.000009 -0.000003  0.000048  0.000121  0.000023
 22C   2dx2y2    -0.001400  0.000003 -0.000006  0.004100  0.006130  0.001370
 22C   2dxy       0.000006 -0.005045 -0.002152  0.000027 -0.000031  0.000024
 22C   1f0       -0.000000  0.000001  0.000005  0.000000 -0.000013  0.000027
 22C   1f+1       0.000002  0.000234  0.001155 -0.000002 -0.000004  0.000012
 22C   1f-1      -0.000224 -0.000002  0.000001  0.000037  0.001330 -0.002280
 22C   1f+2       0.000024 -0.000003 -0.000003 -0.000010 -0.000033  0.000017
 22C   1f-2      -0.000007 -0.000005  0.000008  0.000003  0.000004  0.000006
 22C   1f+3       0.000000  0.001061  0.000141 -0.000001 -0.000001  0.000013
 22C   1f-3       0.003563  0.000001 -0.000012 -0.001573 -0.003695 -0.000086
 23C   1s        -0.009816 -0.000010  0.000051  0.006002  0.027842 -0.023580
 23C   2s        -0.020700 -0.000021  0.000109  0.012763  0.059270 -0.050314
 23C   3s         0.031386  0.000037 -0.000160 -0.020504 -0.092767  0.075224
 23C   4s         0.034016  0.000013 -0.000255 -0.019609 -0.110634  0.122258
 23C   5s         0.073355  0.000020 -0.000046 -0.004789 -0.069455  0.028495
 23C   1pz        0.000402 -0.000007 -0.000029 -0.000138 -0.000622  0.000491
 23C   1px       -0.000045 -0.004676 -0.016724  0.000045  0.000087 -0.000243
 23C   1py       -0.085680 -0.000059  0.000325  0.029678  0.134552 -0.107471
 23C   2pz        0.000232 -0.000007 -0.000024 -0.000074 -0.000372  0.000336
 23C   2px       -0.000035 -0.004628 -0.014990  0.000035  0.000073 -0.000212
 23C   2py       -0.049163 -0.000030  0.000176  0.016243  0.080156 -0.073303
 23C   3pz        0.000132  0.000004 -0.000005 -0.000033 -0.000154  0.000075
 23C   3px       -0.000025 -0.001915 -0.002259 -0.000005  0.000030 -0.000077
 23C   3py       -0.036723 -0.000004  0.000031  0.003376  0.036880 -0.017460
 23C   1dz2      -0.000577 -0.000001  0.000004  0.000400  0.002018 -0.001822
 23C   1dxz       0.000000 -0.000002 -0.000009  0.000000  0.000000  0.000001
 23C   1dyz      -0.000010  0.000001  0.000003  0.000008  0.000033 -0.000025
 23C   1dx2y2    -0.000864 -0.000000  0.000006  0.000988  0.003651 -0.002429
 23C   1dxy      -0.000004  0.000408  0.001810 -0.000003  0.000001  0.000014
 23C   2dz2      -0.000759  0.000004  0.000019  0.000739  0.004260 -0.007282
 23C   2dxz       0.000001  0.000006 -0.000008  0.000003  0.000000  0.000007
 23C   2dyz      -0.000015 -0.000001  0.000004  0.000021  0.000075 -0.000096
 23C   2dx2y2    -0.001352  0.000005  0.000036  0.002822  0.008535 -0.009152
 23C   2dxy       0.000003 -0.000962  0.001589 -0.000002 -0.000014  0.000032
 23C   1f0       -0.000023  0.000001  0.000002  0.000006  0.000029 -0.000024
 23C   1f+1       0.000001  0.000213  0.000576 -0.000002 -0.000002  0.000007
 23C   1f-1       0.001911  0.000001 -0.000006 -0.000561 -0.002538  0.002111
 23C   1f+2      -0.000028  0.000000  0.000002  0.000009  0.000039 -0.000029
 23C   1f-2      -0.000001  0.000004  0.000015 -0.000000 -0.000000 -0.000001
 23C   1f+3      -0.000004 -0.000355 -0.001697  0.000004  0.000006 -0.000024
 23C   1f-3      -0.002265 -0.000001  0.000010  0.000929  0.003545 -0.002574
 24N   1s         0.014470  0.000010 -0.000046 -0.003432 -0.016825  0.014423
 24N   2s         0.032573  0.000021 -0.000104 -0.007747 -0.038020  0.032633
 24N   3s        -0.051643 -0.000035  0.000163  0.012370  0.060493 -0.051672
 24N   4s        -0.048750 -0.000019  0.000217  0.013619  0.069641 -0.067187
 24N   5s        -0.005882 -0.000020  0.000059  0.004971  0.015752 -0.019702
 24N   1pz       -0.000098 -0.000003 -0.000007  0.000017  0.000072 -0.000044
 24N   1px        0.000026 -0.001637 -0.004465  0.000005 -0.000018 -0.000038
 24N   1py        0.021614  0.000014 -0.000053 -0.003755 -0.015633  0.009368
 24N   2pz       -0.000034 -0.000000 -0.000004  0.000005  0.000026 -0.000025
 24N   2px        0.000009 -0.000192 -0.001903  0.000000 -0.000009 -0.000018
 24N   2py        0.007216  0.000000 -0.000040 -0.001543 -0.005456  0.004793
 24N   3pz        0.000016 -0.000003 -0.000000  0.000008 -0.000015  0.000013
 24N   3px        0.000000 -0.000365 -0.000677  0.000004  0.000000  0.000001
 24N   3py       -0.000309  0.000003 -0.000001 -0.000267  0.001686 -0.002123
 24N   1dz2       0.000827  0.000000 -0.000003 -0.000158 -0.000735  0.000501
 24N   1dxz       0.000000 -0.000001 -0.000002  0.000000 -0.000000  0.000000
 24N   1dyz       0.000014  0.000000  0.000000 -0.000002 -0.000012  0.000008
 24N   1dx2y2     0.001425  0.000001 -0.000004 -0.000265 -0.001233  0.000927
 24N   1dxy      -0.000003  0.000130  0.000327 -0.000000  0.000003  0.000002
 24N   2dz2      -0.000185  0.000000 -0.000000  0.000015  0.000362 -0.000159
 24N   2dxz      -0.000000  0.000001  0.000002  0.000000  0.000001 -0.000000
 24N   2dyz      -0.000004 -0.000000 -0.000000  0.000001  0.000007 -0.000002
 24N   2dx2y2    -0.000283 -0.000001 -0.000003  0.000185  0.000650 -0.000245
 24N   2dxy       0.000000 -0.000357 -0.000483  0.000001  0.000001 -0.000007
 24N   1f0        0.000001 -0.000000 -0.000000 -0.000000 -0.000002  0.000002
 24N   1f+1      -0.000000 -0.000007 -0.000034  0.000000  0.000000 -0.000001
 24N   1f-1      -0.000116 -0.000000  0.000000  0.000032  0.000160 -0.000158
 24N   1f+2       0.000002 -0.000000 -0.000000 -0.000000 -0.000002  0.000002
 24N   1f-2      -0.000000 -0.000000 -0.000001 -0.000000 -0.000000 -0.000000
 24N   1f+3       0.000001  0.000062  0.000159 -0.000000 -0.000001  0.000003
 24N   1f-3       0.000180  0.000000 -0.000001 -0.000008 -0.000163  0.000176
 25N   1s        -0.027835  0.004296 -0.024931 -0.009995 -0.014973 -0.007376
 25N   2s        -0.062831  0.009711 -0.056396 -0.022636 -0.033915 -0.016734
 25N   3s         0.095010 -0.014715  0.085826  0.034920  0.051592  0.025836
 25N   4s         0.123924 -0.019353  0.114419  0.044226  0.071427  0.034482
 25N   5s         0.043740 -0.007556  0.048523  0.023447  0.035606  0.019407
 25N   1pz        0.000025 -0.000076  0.000054 -0.000085  0.000133  0.000218
 25N   1px       -0.016144 -0.002624 -0.038817 -0.032006 -0.037637 -0.020443
 25N   1py       -0.012749  0.014865 -0.026350  0.005214 -0.041184 -0.051780
 25N   2pz        0.000012 -0.000057  0.000034 -0.000066  0.000095  0.000162
 25N   2px       -0.007027 -0.003079 -0.023946 -0.022955 -0.024516 -0.014066
 25N   2py       -0.006103  0.011090 -0.016233  0.005419 -0.028602 -0.038124
 25N   3pz       -0.000017 -0.000016  0.000011 -0.000025  0.000025  0.000069
 25N   3px       -0.003040 -0.001579 -0.005710 -0.006444 -0.007419 -0.003100
 25N   3py       -0.000033  0.003437 -0.006406  0.002424 -0.009352 -0.015995
 25N   1dz2      -0.001821  0.000251 -0.001419 -0.000546 -0.000699 -0.000287
 25N   1dxz       0.000010 -0.000003  0.000013  0.000005  0.000012  0.000009
 25N   1dyz      -0.000018  0.000001 -0.000018 -0.000010 -0.000012 -0.000007
 25N   1dx2y2    -0.000234 -0.000255 -0.000659 -0.000754 -0.000579 -0.000512
 25N   1dxy      -0.000752  0.000371 -0.001658 -0.000670 -0.001912 -0.001607
 25N   2dz2      -0.003900  0.000684 -0.003355 -0.001066 -0.002180 -0.000893
 25N   2dxz       0.000007 -0.000009  0.000009 -0.000006  0.000016  0.000019
 25N   2dyz      -0.000029 -0.000005 -0.000030 -0.000025 -0.000015  0.000003
 25N   2dx2y2     0.000812 -0.002542 -0.000114 -0.003589  0.001312  0.002609
 25N   2dxy       0.000705  0.001000 -0.000428  0.000820 -0.001883 -0.002787
 25N   1f0       -0.000000  0.000003 -0.000001  0.000004 -0.000005 -0.000009
 25N   1f+1       0.000327  0.000069  0.000667  0.000585  0.000565  0.000266
 25N   1f-1       0.000243 -0.000289  0.000460 -0.000121  0.000660  0.000850
 25N   1f+2      -0.000014  0.000004 -0.000016 -0.000005 -0.000013 -0.000010
 25N   1f-2       0.000003 -0.000001  0.000005  0.000002  0.000005  0.000004
 25N   1f+3       0.000285  0.000348  0.000303  0.000676 -0.000104 -0.000519
 25N   1f-3      -0.001688  0.000360 -0.001533 -0.000460 -0.001017 -0.000554
 26H   1s         0.029272 -0.000863  0.033545  0.022115  0.022003  0.006476
 26H   2s         0.025471  0.000551  0.031712  0.023099  0.020225  0.004992
 26H   3s         0.002139 -0.000738  0.003813  0.001742  0.003622  0.002735
 26H   1pz        0.000020 -0.000002  0.000025  0.000014  0.000018  0.000009
 26H   1px        0.004252  0.000270  0.004395  0.003447  0.002064 -0.000264
 26H   1py       -0.002639  0.000565 -0.003520 -0.001546 -0.003112 -0.002131
 27H   1s         0.030158 -0.009771  0.033656  0.007290  0.031072  0.029386
 27H   2s         0.027768 -0.010024  0.031237  0.005417  0.031425  0.032075
 27H   3s         0.002252 -0.000374  0.002884  0.001797  0.003610  0.002744
 27H   1pz       -0.000028  0.000008 -0.000030 -0.000008 -0.000026 -0.000023
 27H   1px       -0.000777 -0.000200 -0.001608 -0.001391 -0.001438 -0.000563
 27H   1py        0.005284 -0.001726  0.005449  0.001008  0.004848  0.004581
                     30        31        32        33        34        35   
                  -0.64067  -0.61818  -0.58007  -0.55815  -0.54666  -0.52192
                   2.00000   2.00000   2.00000   2.00000   2.00000   2.00000
                  --------  --------  --------  --------  --------  --------
  0C   1s        -0.029529  0.007670  0.020651 -0.001285 -0.020808 -0.005712
  0C   2s        -0.062864  0.016346  0.044157 -0.002900 -0.044556 -0.012445
  0C   3s         0.099001 -0.024803 -0.067826  0.004091  0.072259  0.022207
  0C   4s         0.122496 -0.038158 -0.109168  0.016999  0.088477  0.016804
  0C   5s         0.028186 -0.008349 -0.024313 -0.029977  0.071567  0.001878
  0C   1pz       -0.000133 -0.000613 -0.000082 -0.000084 -0.000459 -0.000039
  0C   1px        0.013718 -0.056974 -0.026142 -0.066196  0.014899 -0.076839
  0C   1py        0.036488  0.098352  0.002350 -0.011656  0.101228 -0.025249
  0C   2pz       -0.000084 -0.000291 -0.000005 -0.000051 -0.000269 -0.000019
  0C   2px        0.004907 -0.026170 -0.003145 -0.047351  0.007855 -0.049052
  0C   2py        0.022162  0.047121 -0.003739 -0.008613  0.059388 -0.016431
  0C   3pz       -0.000012 -0.000142 -0.000038  0.000023 -0.000033 -0.000011
  0C   3px        0.009096 -0.011772 -0.009559 -0.003450  0.002086 -0.017480
  0C   3py        0.003923  0.025081  0.006259 -0.007976  0.009550 -0.006748
  0C   1dz2      -0.003036  0.000983  0.002245 -0.000568 -0.001521 -0.000784
  0C   1dxz       0.000023  0.000018 -0.000002 -0.000003  0.000015 -0.000004
  0C   1dyz      -0.000024  0.000026  0.000015  0.000004  0.000003 -0.000006
  0C   1dx2y2     0.001091  0.004243 -0.000238  0.001453  0.002915  0.000039
  0C   1dxy      -0.001631 -0.002870 -0.001702  0.001077 -0.000165  0.000828
  0C   2dz2      -0.004534  0.002687  0.005628 -0.001867 -0.001140  0.000635
  0C   2dxz       0.000050 -0.000032 -0.000050 -0.000010 -0.000005 -0.000034
  0C   2dyz      -0.000047  0.000025  0.000039  0.000009 -0.000009  0.000026
  0C   2dx2y2     0.000484 -0.001055 -0.003496  0.003435 -0.001366  0.001357
  0C   2dxy      -0.006695  0.004142  0.004966  0.004403  0.001791  0.007259
  0C   1f0        0.000002  0.000017  0.000002  0.000002  0.000014  0.000004
  0C   1f+1      -0.000302  0.000608  0.000146  0.001065 -0.000112  0.001228
  0C   1f-1      -0.000419 -0.001139 -0.000017  0.000235 -0.001235  0.000172
  0C   1f+2      -0.000009  0.000015  0.000010 -0.000005  0.000007 -0.000005
  0C   1f-2       0.000004  0.000016 -0.000004  0.000012  0.000020  0.000018
  0C   1f+3       0.000076 -0.001342  0.000132 -0.000514 -0.002072 -0.001276
  0C   1f-3      -0.002152  0.000826  0.001739 -0.000221 -0.001272 -0.000390
  1H   1s         0.040634 -0.009908 -0.032879 -0.023987  0.048875 -0.028573
  1H   2s         0.047662 -0.011570 -0.039953 -0.032400  0.061557 -0.039633
  1H   3s         0.003762 -0.002880 -0.007754 -0.003464  0.009049 -0.007058
  1H   1pz       -0.000004 -0.000018 -0.000003 -0.000002 -0.000017 -0.000004
  1H   1px       -0.005569 -0.000323  0.003637  0.002869 -0.007264  0.002933
  1H   1py       -0.002268  0.003617  0.002522  0.002130 -0.000580  0.002510
  2C   1s        -0.000479 -0.035770 -0.019657  0.006315  0.003007  0.006569
  2C   2s        -0.001001 -0.076256 -0.041995  0.013379  0.006510  0.013997
  2C   3s         0.001623  0.119024  0.066648 -0.019691 -0.011136 -0.022852
  2C   4s        -0.001547  0.165657  0.083528 -0.035546 -0.008103 -0.021838
  2C   5s         0.004986  0.059405  0.025580  0.001172 -0.059882 -0.016227
  2C   1pz        0.000181 -0.000092 -0.000247  0.000472  0.000042  0.000444
  2C   1px        0.081965  0.037784 -0.047037  0.020749  0.121365  0.029046
  2C   1py       -0.006000  0.033327  0.033068 -0.087710  0.034644 -0.079759
  2C   2pz        0.000080 -0.000011 -0.000099  0.000312  0.000013  0.000309
  2C   2px        0.038988  0.023509 -0.007187  0.014468  0.073581  0.021059
  2C   2py       -0.002828  0.011432  0.018086 -0.058163  0.023769 -0.055700
  2C   3pz        0.000042 -0.000094 -0.000094  0.000236 -0.000104  0.000135
  2C   3px        0.010081 -0.019212 -0.015670  0.018754  0.028003  0.008095
  2C   3py       -0.001529  0.012744  0.012445 -0.039247  0.031363 -0.023503
  2C   1dz2       0.000099 -0.003508 -0.001680  0.000196  0.000542  0.000146
  2C   1dxz       0.000017  0.000017 -0.000006  0.000000  0.000030  0.000013
  2C   1dyz      -0.000009 -0.000037 -0.000012 -0.000002 -0.000005 -0.000003
  2C   1dx2y2    -0.000552 -0.000471 -0.000149 -0.000744  0.000150 -0.000012
  2C   1dxy      -0.003520 -0.001515  0.002072 -0.000434 -0.005972 -0.002640
  2C   2dz2       0.000218 -0.007467 -0.002909  0.001875 -0.000002  0.000083
  2C   2dxz      -0.000011  0.000051  0.000050 -0.000047  0.000020 -0.000002
  2C   2dyz       0.000006 -0.000032 -0.000027 -0.000028  0.000026 -0.000034
  2C   2dx2y2    -0.000428  0.005672  0.001224 -0.008267  0.005036 -0.004337
  2C   2dxy       0.002605 -0.003300 -0.007499  0.004318 -0.001588 -0.002018
  2C   1f0       -0.000005 -0.000000  0.000005 -0.000018  0.000000 -0.000013
  2C   1f+1      -0.000956 -0.000328  0.000289 -0.000201 -0.001302 -0.000088
  2C   1f-1       0.000082 -0.000271 -0.000393  0.001432 -0.000537  0.001069
  2C   1f+2       0.000006  0.000019  0.000009 -0.000010  0.000009 -0.000013
  2C   1f-2      -0.000003 -0.000012 -0.000007  0.000003 -0.000005 -0.000005
  2C   1f+3      -0.001002  0.000534  0.001116 -0.001108 -0.000603  0.000564
  2C   1f-3       0.000297  0.002852  0.001602 -0.000411 -0.000005 -0.000704
  3H   1s         0.000877  0.051042  0.032228 -0.042705  0.014546 -0.040302
  3H   2s         0.000235  0.059528  0.038053 -0.054873  0.017701 -0.052381
  3H   3s         0.000956  0.004912  0.003893 -0.000669 -0.004584 -0.007221
  3H   1pz        0.000007  0.000034  0.000016 -0.000020  0.000017 -0.000021
  3H   1px        0.002582  0.000288 -0.001634  0.001884  0.003527  0.001159
  3H   1py       -0.000360 -0.007314 -0.004164  0.005302 -0.002204  0.005122
  4C   1s         0.022168  0.025143 -0.009381  0.000664  0.006842  0.005756
  4C   2s         0.047353  0.053754 -0.019982  0.001352  0.014729  0.012280
  4C   3s        -0.072818 -0.084838  0.028562 -0.001845 -0.022464 -0.016406
  4C   4s        -0.107035 -0.103035  0.054510 -0.003400 -0.043501 -0.042137
  4C   5s        -0.047411 -0.041235 -0.024559 -0.000788 -0.041702  0.011725
  4C   1pz        0.000299 -0.000161 -0.000245  0.000640 -0.000214  0.000346
  4C   1px       -0.004666  0.052278  0.013531  0.058609 -0.136127  0.031978
  4C   1py       -0.058290  0.051587  0.052842 -0.102542 -0.007012 -0.054292
  4C   2pz        0.000149 -0.000092 -0.000166  0.000481 -0.000135  0.000217
  4C   2px       -0.007849  0.020445  0.009246  0.049835 -0.091597  0.029288
  4C   2py       -0.030881  0.026694  0.036481 -0.075092 -0.004755 -0.031386
  4C   3pz        0.000158  0.000226  0.000016 -0.000365  0.000055 -0.000059
  4C   3px        0.020001 -0.001653  0.011937 -0.031367  0.044961 -0.019614
  4C   3py       -0.024520 -0.039158  0.002279  0.056603  0.002683  0.003638
  4C   1dz2       0.002575  0.002599 -0.000795 -0.000217  0.000641  0.000219
  4C   1dxz      -0.000017 -0.000016 -0.000012 -0.000006  0.000029 -0.000007
  4C   1dyz       0.000016  0.000047  0.000018 -0.000011  0.000011 -0.000011
  4C   1dx2y2    -0.001954  0.003599  0.003744 -0.002086  0.002468 -0.002642
  4C   1dxy       0.001003  0.002457  0.004295  0.000210 -0.004403  0.000019
  4C   2dz2       0.005320  0.004230 -0.003777  0.000468  0.002338  0.003258
  4C   2dxz      -0.000010 -0.000002 -0.000041 -0.000032  0.000019 -0.000025
  4C   2dyz       0.000046  0.000051  0.000049 -0.000009  0.000046  0.000023
  4C   2dx2y2    -0.000896  0.003811  0.011213 -0.003552  0.006697 -0.001647
  4C   2dxy      -0.000620 -0.000383  0.013820  0.003274 -0.003148  0.001495
  4C   1f0       -0.000008  0.000002  0.000008 -0.000023  0.000003 -0.000011
  4C   1f+1       0.000136 -0.000441  0.000174 -0.001087  0.001815 -0.000667
  4C   1f-1       0.000655 -0.000410 -0.000582  0.001468  0.000356  0.000666
  4C   1f+2       0.000009  0.000015 -0.000001 -0.000008 -0.000008  0.000011
  4C   1f-2      -0.000005 -0.000015  0.000005 -0.000015  0.000002  0.000007
  4C   1f+3      -0.000036  0.001271 -0.000062  0.000201  0.001707 -0.002730
  4C   1f-3       0.002083  0.002020 -0.000814  0.000341  0.000730  0.001480
  5C   1s        -0.032456  0.011779  0.021936  0.002892  0.005503 -0.000708
  5C   2s        -0.069450  0.025148  0.046956  0.006367  0.011844 -0.001544
  5C   3s         0.108467 -0.037791 -0.075416 -0.009312 -0.019753  0.000414
  5C   4s         0.151750 -0.064633 -0.094735 -0.024507 -0.026017  0.015409
  5C   5s        -0.010894 -0.011498  0.013085  0.081890  0.011606  0.058969
  5C   1pz        0.000185  0.000468 -0.000187 -0.000345 -0.000020 -0.000314
  5C   1px       -0.040302  0.031693 -0.093617  0.091944 -0.016362 -0.037235
  5C   1py       -0.057637 -0.084222  0.011630  0.103925 -0.001673  0.054731
  5C   2pz        0.000122  0.000234 -0.000140 -0.000219 -0.000074 -0.000238
  5C   2px       -0.012150  0.004066 -0.061470  0.055567 -0.029064 -0.021421
  5C   2py       -0.035059 -0.042544  0.011948  0.064240  0.006803  0.042677
  5C   3pz       -0.000059  0.000241 -0.000011 -0.000121 -0.000092  0.000105
  5C   3px       -0.034563  0.029513 -0.000714  0.042596 -0.005620  0.027711
  5C   3py        0.004412 -0.048141 -0.002933  0.043724  0.013234 -0.010714
  5C   1dz2      -0.004159  0.001154  0.001693  0.000905  0.000496 -0.000459
  5C   1dxz      -0.000004  0.000013 -0.000024  0.000008  0.000023 -0.000019
  5C   1dyz      -0.000021  0.000029  0.000028 -0.000012 -0.000010  0.000011
  5C   1dx2y2     0.000949  0.004027  0.001387 -0.002171 -0.001014  0.001754
  5C   1dxy       0.003775 -0.001967  0.005328 -0.003540 -0.004940  0.004968
  5C   2dz2      -0.008771  0.004421  0.002667  0.002382  0.000588 -0.002859
  5C   2dxz       0.000033 -0.000031 -0.000048 -0.000020  0.000017 -0.000022
  5C   2dyz      -0.000070  0.000049  0.000033  0.000036 -0.000040  0.000008
  5C   2dx2y2    -0.000050  0.002688 -0.001268  0.002655 -0.005993  0.003190
  5C   2dxy      -0.001640  0.004945  0.009051  0.003065 -0.004787  0.007478
  5C   1f0       -0.000007 -0.000012  0.000004  0.000014  0.000003  0.000012
  5C   1f+1       0.000993 -0.000198  0.001261 -0.001848  0.000879  0.000131
  5C   1f-1       0.001110  0.000828  0.000065 -0.001841  0.000015 -0.000900
  5C   1f+2       0.000014 -0.000017 -0.000011  0.000004 -0.000001  0.000006
  5C   1f-2      -0.000003 -0.000008  0.000010 -0.000009  0.000018 -0.000000
  5C   1f+3      -0.000283  0.000971  0.000235  0.000755 -0.001511  0.000466
  5C   1f-3       0.004157 -0.001646 -0.001147 -0.002216 -0.000554  0.000231
  6C   1s         0.016537 -0.028939  0.006191 -0.000728 -0.016619  0.014869
  6C   2s         0.035162 -0.061617  0.013332 -0.001683 -0.035478  0.031784
  6C   3s        -0.052285  0.093753 -0.022287  0.000026  0.053787 -0.051452
  6C   4s        -0.083532  0.136578 -0.017956  0.025288  0.085284 -0.056050
  6C   5s         0.027947 -0.011875 -0.040730 -0.064671  0.015855 -0.118633
  6C   1pz       -0.000216  0.000200  0.000388 -0.000319  0.000321 -0.000210
  6C   1px       -0.100342 -0.005443  0.112378  0.018942  0.018199  0.069410
  6C   1py        0.002352 -0.033165 -0.039032  0.070835 -0.052975  0.063151
  6C   2pz       -0.000074  0.000074  0.000217 -0.000229  0.000154 -0.000141
  6C   2px       -0.049267 -0.013549  0.056914  0.014387  0.002719  0.044485
  6C   2py       -0.006380 -0.013274 -0.025225  0.052570 -0.026663  0.041406
  6C   3pz       -0.000128  0.000150  0.000165 -0.000016  0.000124  0.000025
  6C   3px       -0.021408  0.018598  0.024761 -0.008451 -0.002350  0.023920
  6C   3py        0.016187 -0.020694 -0.020809 -0.004664 -0.022041 -0.002585
  6C   1dz2       0.001800 -0.003073  0.000738 -0.000590 -0.001377  0.000868
  6C   1dxz       0.000007  0.000010 -0.000018 -0.000000 -0.000002 -0.000013
  6C   1dyz       0.000008 -0.000028  0.000023 -0.000008 -0.000019  0.000027
  6C   1dx2y2    -0.000227  0.000636  0.001979 -0.002152 -0.000652  0.001063
  6C   1dxy      -0.004167 -0.000154  0.005591 -0.000114  0.001319  0.003693
  6C   2dz2       0.005226 -0.007488 -0.000297 -0.002943 -0.004069  0.000516
  6C   2dxz      -0.000032  0.000066  0.000020 -0.000005  0.000044 -0.000018
  6C   2dyz       0.000033 -0.000031  0.000016 -0.000056 -0.000029 -0.000010
  6C   2dx2y2    -0.002179  0.006791  0.005159 -0.005544  0.001304 -0.001491
  6C   2dxy       0.002584 -0.005803 -0.002058 -0.000211 -0.004833  0.001646
  6C   1f0        0.000007 -0.000007 -0.000014  0.000013 -0.000011  0.000006
  6C   1f+1       0.001454  0.000204 -0.001412 -0.000455 -0.000163 -0.000951
  6C   1f-1       0.000078  0.000501  0.000688 -0.001228  0.000751 -0.000752
  6C   1f+2      -0.000001 -0.000016  0.000008  0.000006 -0.000012  0.000012
  6C   1f-2      -0.000002  0.000007 -0.000011  0.000007  0.000001 -0.000008
  6C   1f+3       0.002080 -0.000441 -0.000966 -0.001100 -0.000309 -0.000130
  6C   1f-3       0.001252 -0.002260  0.000922 -0.000697 -0.001473  0.000905
  7H   1s        -0.014831  0.042696  0.005848 -0.027510  0.041363 -0.045219
  7H   2s        -0.015025  0.048930  0.007473 -0.037432  0.050421 -0.057963
  7H   3s         0.000303  0.004974 -0.001462 -0.005908  0.007267 -0.008325
  7H   1pz        0.000002 -0.000028  0.000003  0.000024 -0.000023  0.000036
  7H   1px       -0.003183  0.000434  0.003187  0.000668  0.001210  0.001789
  7H   1py       -0.001701  0.005801  0.000532 -0.004290  0.005086 -0.006313
  8C   1s         0.025104  0.020316 -0.024420  0.009737  0.014562 -0.004092
  8C   2s         0.053731  0.043550 -0.052545  0.021024  0.031408 -0.008756
  8C   3s        -0.088422 -0.070014  0.086086 -0.032692 -0.051235  0.014863
  8C   4s        -0.094651 -0.092202  0.105498 -0.052149 -0.069235  0.017737
  8C   5s        -0.028277  0.002434  0.038288  0.030081 -0.023270  0.036734
  8C   1pz       -0.000245  0.000251  0.000505 -0.000398  0.000093 -0.000318
  8C   1px        0.051204 -0.063807  0.004507 -0.093887 -0.052349 -0.093881
  8C   1py        0.073846 -0.074815 -0.102390  0.039857 -0.037907  0.023464
  8C   2pz       -0.000142  0.000163  0.000312 -0.000241  0.000079 -0.000194
  8C   2px        0.027659 -0.038289  0.000450 -0.055894 -0.032484 -0.060173
  8C   2py        0.041297 -0.046750 -0.063962  0.026345 -0.027856  0.015014
  8C   3pz        0.000018 -0.000041 -0.000029 -0.000012  0.000042  0.000005
  8C   3px        0.009519 -0.006475 -0.010034 -0.020537 -0.017134 -0.021733
  8C   3py        0.004654  0.001496 -0.004207 -0.006605 -0.018091 -0.009592
  8C   1dz2       0.002783  0.002514 -0.002884  0.001436  0.001958  0.000021
  8C   1dxz      -0.000012 -0.000010  0.000027 -0.000014 -0.000027 -0.000006
  8C   1dyz       0.000008  0.000035 -0.000022  0.000012  0.000015 -0.000023
  8C   1dx2y2    -0.002511  0.001835  0.001239 -0.000739 -0.002080 -0.004675
  8C   1dxy      -0.001187  0.001095 -0.002398  0.001844  0.003538  0.000221
  8C   2dz2       0.002846  0.004435 -0.004591  0.004150  0.003145  0.000436
  8C   2dxz      -0.000004 -0.000005  0.000020 -0.000008 -0.000043  0.000001
  8C   2dyz       0.000015  0.000050 -0.000037  0.000024  0.000024 -0.000037
  8C   2dx2y2    -0.001818  0.003424  0.000817 -0.000552 -0.003533 -0.005829
  8C   2dxy      -0.001468 -0.000191 -0.000478 -0.003256  0.006009 -0.004735
  8C   1f0        0.000012 -0.000004 -0.000024  0.000021 -0.000001  0.000013
  8C   1f+1      -0.000262  0.001173 -0.000667  0.001862  0.000867  0.001753
  8C   1f-1      -0.001141  0.000746  0.001818 -0.001071  0.000405 -0.000393
  8C   1f+2      -0.000002 -0.000021  0.000006 -0.000012 -0.000019 -0.000011
  8C   1f-2       0.000009  0.000017 -0.000021  0.000026  0.000007  0.000009
  8C   1f+3      -0.000559 -0.000730  0.000396 -0.000073  0.000487  0.001457
  8C   1f-3      -0.002143 -0.002149  0.003172 -0.002573 -0.001811 -0.001002
  9N   1s        -0.009088 -0.006608  0.007130 -0.005183 -0.000617 -0.001289
  9N   2s        -0.020628 -0.014984  0.016160 -0.011724 -0.001364 -0.002889
  9N   3s         0.032202  0.022920 -0.025033  0.017794  0.001899  0.004391
  9N   4s         0.041752  0.032898 -0.035312  0.027354  0.004582  0.007034
  9N   5s         0.024310  0.019970 -0.022095  0.015432  0.010460 -0.000049
  9N   1pz        0.000116  0.000452 -0.000241  0.000572  0.000574  0.000826
  9N   1px        0.076443  0.018406 -0.144624  0.088908  0.000728 -0.015387
  9N   1py        0.002783 -0.083702  0.000865 -0.085313 -0.111877 -0.166344
  9N   2pz        0.000081  0.000325 -0.000177  0.000423  0.000417  0.000617
  9N   2px        0.055966  0.012041 -0.106690  0.066257 -0.000585 -0.009373
  9N   2py        0.003219 -0.061689 -0.000084 -0.063130 -0.082432 -0.123914
  9N   3pz        0.000020  0.000121 -0.000062  0.000180  0.000160  0.000282
  9N   3px        0.018508  0.005082 -0.042621  0.031309 -0.000518  0.002104
  9N   3py        0.000472 -0.022381  0.000831 -0.026944 -0.031806 -0.055973
  9N   1dz2      -0.000363 -0.000207  0.000141 -0.000004  0.000050  0.000086
  9N   1dxz      -0.000014 -0.000011  0.000026 -0.000022 -0.000010 -0.000010
  9N   1dyz      -0.000005 -0.000003 -0.000001 -0.000003 -0.000009 -0.000019
  9N   1dx2y2    -0.000974 -0.000946  0.000754 -0.001766 -0.002363 -0.004274
  9N   1dxy       0.002048  0.002010 -0.004148  0.003533  0.001402  0.000875
  9N   2dz2      -0.000709 -0.000933  0.000535 -0.000483 -0.000472  0.000194
  9N   2dxz      -0.000008 -0.000010  0.000018 -0.000019 -0.000011 -0.000015
  9N   2dyz      -0.000031  0.000023  0.000031  0.000003  0.000015  0.000016
  9N   2dx2y2    -0.005194  0.004304  0.006046 -0.000601  0.001997  0.000534
  9N   2dxy       0.000104  0.003955 -0.001581  0.003490  0.002878  0.002503
  9N   1f0       -0.000003 -0.000016  0.000007 -0.000019 -0.000019 -0.000026
  9N   1f+1      -0.001219 -0.000217  0.002122 -0.001272  0.000001  0.000120
  9N   1f-1      -0.000089  0.001301  0.000039  0.001183  0.001556  0.002213
  9N   1f+2       0.000004 -0.000016 -0.000007 -0.000009 -0.000014 -0.000021
  9N   1f-2      -0.000003 -0.000009  0.000011 -0.000013 -0.000007 -0.000006
  9N   1f+3      -0.000874  0.000858  0.000940  0.000042  0.000570  0.000298
  9N   1f-3      -0.000310 -0.000570  0.000165 -0.000394 -0.000044 -0.000260
 10H   1s         0.007171  0.043366 -0.005362  0.042849  0.053869  0.081563
 10H   2s         0.004687  0.050457 -0.001949  0.049263  0.067239  0.101406
 10H   3s         0.002840  0.005960 -0.003304  0.009289  0.013333  0.020985
 10H   1pz        0.000003 -0.000032 -0.000011 -0.000021 -0.000038 -0.000054
 10H   1px        0.002808  0.000440 -0.005034  0.003477 -0.000134  0.000414
 10H   1py        0.000606  0.006780  0.000169  0.005824  0.007940  0.011732
 11H   1s         0.039792 -0.000737 -0.067426  0.026128 -0.020360 -0.040245
 11H   2s         0.045538 -0.004955 -0.080109  0.027421 -0.026884 -0.055288
 11H   3s         0.005208  0.001954 -0.012790  0.006040 -0.003191 -0.012185
 11H   1pz        0.000010  0.000016 -0.000019  0.000025  0.000014  0.000022
 11H   1px       -0.005667  0.001989  0.008643 -0.001199  0.004553  0.008202
 11H   1py       -0.003064 -0.002428  0.005536 -0.005023 -0.001370 -0.002100
 12N   1s         0.000183  0.000015 -0.016775 -0.000006  0.009071 -0.004860
 12N   2s         0.000415  0.000033 -0.038197 -0.000013  0.020614 -0.011166
 12N   3s        -0.000596 -0.000048  0.060014 -0.000020 -0.031417  0.018814
 12N   4s        -0.001072 -0.000081  0.077283  0.000200 -0.047151  0.015684
 12N   5s        -0.000581 -0.000017  0.036629  0.000022 -0.023298  0.014384
 12N   1pz        0.000246 -0.000008 -0.000129 -0.000266 -0.000037 -0.000202
 12N   1px        0.148322 -0.003097  0.000075 -0.151716  0.000753 -0.000366
 12N   1py        0.000347 -0.000013  0.027785  0.000110  0.006242  0.043318
 12N   2pz        0.000170 -0.000006 -0.000120 -0.000192 -0.000030 -0.000156
 12N   2px        0.101892 -0.001398  0.000013 -0.108528  0.000528 -0.000206
 12N   2py        0.000227 -0.000017  0.025879  0.000154  0.004111  0.034554
 12N   3pz        0.000047 -0.000026 -0.000018 -0.000050 -0.000007 -0.000108
 12N   3px        0.029510 -0.013809 -0.000027 -0.031563  0.000142 -0.000094
 12N   3py        0.000107  0.000006  0.005376  0.000037  0.002481  0.020241
 12N   1dz2      -0.000002  0.000000 -0.000668  0.000000 -0.000160 -0.000429
 12N   1dxz      -0.000030  0.000010  0.000001  0.000027 -0.000001 -0.000002
 12N   1dyz       0.000011 -0.000003 -0.000011 -0.000011 -0.000006 -0.000012
 12N   1dx2y2    -0.000030  0.000000 -0.001124 -0.000014 -0.000829 -0.001964
 12N   1dxy       0.006656 -0.001987  0.000008 -0.006070  0.000029 -0.000029
 12N   2dz2       0.000032  0.000001 -0.001067 -0.000024  0.000320 -0.000266
 12N   2dxz      -0.000044  0.000028 -0.000005  0.000032 -0.000011 -0.000008
 12N   2dyz       0.000014 -0.000011 -0.000033 -0.000011 -0.000023 -0.000029
 12N   2dx2y2    -0.000144 -0.000004 -0.005546 -0.000022 -0.004872 -0.006199
 12N   2dxy       0.009665 -0.006330 -0.000006 -0.007199  0.000030 -0.000055
 12N   1f0       -0.000006 -0.000000  0.000005  0.000005  0.000002  0.000005
 12N   1f+1      -0.001349 -0.000113  0.000002  0.001158 -0.000005  0.000001
 12N   1f-1      -0.000003 -0.000000 -0.000475 -0.000005 -0.000118 -0.000490
 12N   1f+2       0.000007  0.000004  0.000001 -0.000007  0.000004  0.000001
 12N   1f-2      -0.000001  0.000010  0.000002 -0.000001 -0.000001  0.000003
 12N   1f+3      -0.001490 -0.001800  0.000000  0.001658 -0.000008 -0.000009
 12N   1f-3       0.000012  0.000002 -0.000431 -0.000004  0.000651 -0.000497
 13C   1s         0.032411 -0.011797  0.021924 -0.002753  0.005524 -0.001008
 13C   2s         0.069353 -0.025187  0.046930 -0.006068  0.011891 -0.002190
 13C   3s        -0.108378  0.037850 -0.075377  0.008833 -0.019813  0.001407
 13C   4s        -0.151126  0.064755 -0.094669  0.023766 -0.026287  0.017046
 13C   5s         0.010966  0.011795  0.013150 -0.082316  0.012681  0.060795
 13C   1pz       -0.000354 -0.000372  0.000074  0.000630  0.000015 -0.000208
 13C   1px       -0.039691  0.031816  0.093394  0.092444  0.015527  0.037987
 13C   1py        0.059674  0.084407  0.011781 -0.103968 -0.000595  0.056084
 13C   2pz       -0.000203 -0.000210  0.000021  0.000389 -0.000009 -0.000176
 13C   2px       -0.011708  0.004170  0.061311  0.056107  0.028524  0.021870
 13C   2py        0.036272  0.042633  0.012090 -0.064106  0.007527  0.043595
 13C   3pz       -0.000037 -0.000142  0.000010  0.000228 -0.000064  0.000048
 13C   3px       -0.034407  0.029499  0.000860  0.042900  0.004998 -0.028766
 13C   3py       -0.004147  0.048266 -0.002703 -0.043748  0.013667 -0.010532
 13C   1dz2       0.004144 -0.001157  0.001695 -0.000886  0.000505 -0.000490
 13C   1dxz      -0.000030  0.000006  0.000025  0.000022 -0.000027  0.000029
 13C   1dyz       0.000036 -0.000034  0.000013 -0.000002  0.000006 -0.000003
 13C   1dx2y2    -0.001015 -0.004040  0.001375  0.002172 -0.001030  0.001677
 13C   1dxy       0.003774 -0.001949 -0.005320 -0.003494  0.004977 -0.005058
 13C   2dz2       0.008686 -0.004430  0.002667 -0.002333  0.000618 -0.002959
 13C   2dxz      -0.000011 -0.000020  0.000038 -0.000015 -0.000030  0.000050
 13C   2dyz       0.000073 -0.000038  0.000007 -0.000033 -0.000014 -0.000018
 13C   2dx2y2    -0.000086 -0.002675 -0.001288 -0.002707 -0.005951  0.003139
 13C   2dxy      -0.001665  0.004992 -0.009037  0.003068  0.004730 -0.007602
 13C   1f0        0.000018  0.000010 -0.000005 -0.000029 -0.000002  0.000011
 13C   1f+1       0.000980 -0.000200 -0.001256 -0.001858 -0.000861 -0.000141
 13C   1f-1      -0.001136 -0.000829  0.000060  0.001837 -0.000005 -0.000908
 13C   1f+2      -0.000017  0.000015 -0.000005  0.000001 -0.000004  0.000010
 13C   1f-2       0.000019 -0.000009 -0.000007 -0.000027 -0.000015  0.000003
 13C   1f+3      -0.000268  0.000982 -0.000234  0.000767  0.001504 -0.000466
 13C   1f-3      -0.004148  0.001646 -0.001149  0.002198 -0.000582  0.000273
 14C   1s        -0.016116  0.028940  0.006195  0.000569 -0.016607  0.015276
 14C   2s        -0.034267  0.061619  0.013339  0.001345 -0.035453  0.032659
 14C   3s         0.050906 -0.093769 -0.022303  0.000455  0.053722 -0.052826
 14C   4s         0.081858 -0.136577 -0.017935 -0.024363  0.085509 -0.057930
 14C   5s        -0.028962  0.011779 -0.040518  0.065194  0.014863 -0.121303
 14C   1pz       -0.000148 -0.000158  0.000025  0.000370  0.000214 -0.000398
 14C   1px       -0.101155 -0.005547 -0.112320  0.018383 -0.018463 -0.069932
 14C   1py       -0.001895  0.033177 -0.038893 -0.071527 -0.052204  0.063566
 14C   2pz       -0.000114 -0.000069  0.000040  0.000273  0.000109 -0.000252
 14C   2px       -0.049762 -0.013657 -0.056910  0.014237 -0.002887 -0.044854
 14C   2py        0.006680  0.013284 -0.025133 -0.052923 -0.026100  0.041544
 14C   3pz        0.000053 -0.000102  0.000074 -0.000008  0.000116 -0.000032
 14C   3px       -0.021179  0.018619 -0.024660 -0.008523  0.002344 -0.024107
 14C   3py       -0.016165  0.020662 -0.020700  0.004586 -0.022172 -0.003004
 14C   1dz2      -0.001756  0.003075  0.000737  0.000577 -0.001383  0.000902
 14C   1dxz       0.000026 -0.000008  0.000029  0.000002  0.000009  0.000018
 14C   1dyz      -0.000021  0.000023  0.000008  0.000015 -0.000017  0.000008
 14C   1dx2y2     0.000215 -0.000635  0.001975  0.002151 -0.000670  0.001103
 14C   1dxy      -0.004201 -0.000161 -0.005588 -0.000147 -0.001320 -0.003674
 14C   2dz2      -0.005145  0.007482 -0.000302  0.002883 -0.004102  0.000565
 14C   2dxz       0.000009 -0.000001  0.000003 -0.000001 -0.000009  0.000007
 14C   2dyz      -0.000026  0.000011  0.000031  0.000060 -0.000012 -0.000014
 14C   2dx2y2     0.002060 -0.006783  0.005156  0.005610  0.001262 -0.001450
 14C   2dxy       0.002567 -0.005826  0.002054 -0.000137  0.004839 -0.001568
 14C   1f0        0.000007  0.000004 -0.000004 -0.000016 -0.000007  0.000011
 14C   1f+1       0.001467  0.000208  0.001412 -0.000449  0.000166  0.000963
 14C   1f-1      -0.000087 -0.000503  0.000686  0.001237  0.000739 -0.000751
 14C   1f+2      -0.000013  0.000018 -0.000004 -0.000003 -0.000015  0.000009
 14C   1f-2       0.000001  0.000002  0.000002 -0.000002  0.000000  0.000007
 14C   1f+3       0.002089 -0.000442  0.000966 -0.001096  0.000319  0.000160
 14C   1f-3      -0.001225  0.002258  0.000919  0.000683 -0.001479  0.000948
 15H   1s         0.014215 -0.042706  0.005793  0.027970  0.041036 -0.045883
 15H   2s         0.014311 -0.048945  0.007406  0.038004  0.049975 -0.058802
 15H   3s        -0.000387 -0.004983 -0.001447  0.006033  0.007180 -0.008520
 15H   1pz       -0.000011  0.000024 -0.000006 -0.000016 -0.000022  0.000023
 15H   1px       -0.003199  0.000430 -0.003185  0.000645 -0.001219 -0.001808
 15H   1py        0.001612 -0.005803  0.000524  0.004347  0.005036 -0.006404
 16C   1s        -0.025453 -0.020385 -0.024346 -0.009640  0.014678 -0.004191
 16C   2s        -0.054478 -0.043699 -0.052385 -0.020813  0.031658 -0.008973
 16C   3s         0.089654  0.070258  0.085832  0.032338 -0.051620  0.015244
 16C   4s         0.095991  0.092447  0.105106  0.051694 -0.069864  0.018186
 16C   5s         0.028665 -0.002408  0.038123 -0.030643 -0.022690  0.037587
 16C   1pz        0.000448 -0.000469  0.000509  0.000052  0.000266  0.000052
 16C   1px        0.050685 -0.063803 -0.004324 -0.093170  0.053366  0.092886
 16C   1py       -0.073126  0.074953 -0.102031 -0.040315 -0.037656  0.021791
 16C   2pz        0.000251 -0.000291  0.000325  0.000047  0.000191  0.000037
 16C   2px        0.027293 -0.038320 -0.000394 -0.055399  0.033100  0.059608
 16C   2py       -0.040867  0.046829 -0.063755 -0.026733 -0.027681  0.013936
 16C   3pz        0.000037  0.000023  0.000025 -0.000102  0.000100  0.000113
 16C   3px        0.009820 -0.006417  0.010021 -0.020459  0.017357  0.021908
 16C   3py       -0.004964 -0.001558 -0.004275  0.006291 -0.018054 -0.009953
 16C   1dz2      -0.002824 -0.002519 -0.002872 -0.001416  0.001972 -0.000007
 16C   1dxz       0.000018 -0.000002 -0.000002 -0.000005  0.000009 -0.000006
 16C   1dyz      -0.000014 -0.000029 -0.000016 -0.000006  0.000002 -0.000024
 16C   1dx2y2     0.002489 -0.001848  0.001226  0.000696 -0.002083 -0.004657
 16C   1dxy      -0.001194  0.001086  0.002365  0.001794 -0.003543 -0.000071
 16C   2dz2      -0.002893 -0.004438 -0.004563 -0.004120  0.003190  0.000401
 16C   2dxz       0.000017  0.000011  0.000012  0.000028  0.000014 -0.000034
 16C   2dyz      -0.000020 -0.000052 -0.000035 -0.000036 -0.000000 -0.000017
 16C   2dx2y2     0.001764 -0.003430  0.000809  0.000540 -0.003541 -0.005845
 16C   2dxy      -0.001474 -0.000211  0.000511 -0.003309 -0.005932  0.004900
 16C   1f0       -0.000015  0.000014 -0.000020 -0.000006 -0.000009 -0.000003
 16C   1f+1      -0.000245  0.001176  0.000666  0.001850 -0.000889 -0.001735
 16C   1f-1       0.001133 -0.000748  0.001811  0.001078  0.000396 -0.000364
 16C   1f+2       0.000006  0.000018  0.000004  0.000002 -0.000012  0.000005
 16C   1f-2      -0.000006  0.000012 -0.000004  0.000007 -0.000002 -0.000001
 16C   1f+3      -0.000565 -0.000734 -0.000387 -0.000072 -0.000483 -0.001500
 16C   1f-3       0.002175  0.002153  0.003158  0.002556 -0.001837 -0.000977
 17C   1s         0.029412 -0.007745  0.020574  0.001073 -0.020800 -0.005650
 17C   2s         0.062614 -0.016506  0.043991  0.002446 -0.044539 -0.012313
 17C   3s        -0.098609  0.025063 -0.067576 -0.003348  0.072223  0.022029
 17C   4s        -0.121968  0.038438 -0.108709 -0.016104  0.088565  0.016335
 17C   5s        -0.027908  0.008513 -0.024185  0.031102  0.070990  0.001890
 17C   1pz        0.000210  0.000402  0.000031 -0.000170 -0.000528  0.000249
 17C   1px        0.013045 -0.057209  0.026111 -0.066133 -0.013853  0.077374
 17C   1py       -0.037644 -0.098447  0.002303  0.012614  0.101228 -0.024147
 17C   2pz        0.000126  0.000200  0.000024 -0.000123 -0.000317  0.000161
 17C   2px        0.004553 -0.026289  0.003150 -0.047329 -0.007153  0.049261
 17C   2py       -0.022755 -0.047185 -0.003761  0.009127  0.059365 -0.015820
 17C   3pz        0.000037  0.000084 -0.000007 -0.000018 -0.000031  0.000040
 17C   3px        0.008853 -0.011825  0.009526 -0.003279 -0.001978  0.017654
 17C   3py       -0.004375 -0.025167  0.006169  0.007979  0.009619 -0.006480
 17C   1dz2       0.003022 -0.000990  0.002236  0.000552 -0.001525 -0.000775
 17C   1dxz      -0.000002  0.000011 -0.000015 -0.000009  0.000008  0.000007
 17C   1dyz       0.000018 -0.000035  0.000021 -0.000001  0.000002 -0.000007
 17C   1dx2y2    -0.001150 -0.004263 -0.000236 -0.001425  0.002946  0.000090
 17C   1dxy      -0.001668 -0.002879  0.001696  0.001086  0.000168 -0.000772
 17C   2dz2       0.004505 -0.002694  0.005601  0.001857 -0.001158  0.000679
 17C   2dxz       0.000021 -0.000009  0.000003 -0.000028  0.000006  0.000031
 17C   2dyz       0.000025 -0.000001  0.000019  0.000008 -0.000021 -0.000001
 17C   2dx2y2    -0.000511  0.001048 -0.003507 -0.003490 -0.001324  0.001339
 17C   2dxy      -0.006663  0.004132 -0.004928  0.004392 -0.001830 -0.007278
 17C   1f0       -0.000007 -0.000012  0.000000  0.000008  0.000016 -0.000007
 17C   1f+1      -0.000293  0.000610 -0.000145  0.001064  0.000097 -0.001234
 17C   1f-1       0.000435  0.001139 -0.000017 -0.000247 -0.001233  0.000163
 17C   1f+2       0.000010 -0.000013  0.000011  0.000003 -0.000002 -0.000004
 17C   1f-2      -0.000008  0.000013 -0.000004  0.000012 -0.000007 -0.000018
 17C   1f+3       0.000063 -0.001337 -0.000131 -0.000489  0.002075  0.001270
 17C   1f-3       0.002143 -0.000828  0.001732  0.000203 -0.001280 -0.000378
 18H   1s        -0.040497  0.010045 -0.032788  0.024378  0.048486 -0.028668
 18H   2s        -0.047509  0.011732 -0.039842  0.032896  0.061035 -0.039758
 18H   3s        -0.003754  0.002903 -0.007730  0.003551  0.008976 -0.007123
 18H   1pz       -0.000021  0.000018 -0.000019  0.000016  0.000014 -0.000018
 18H   1px       -0.005570 -0.000307 -0.003628  0.002931  0.007220 -0.002919
 18H   1py        0.002224 -0.003630  0.002515 -0.002130 -0.000541  0.002550
 19C   1s         0.001010  0.035904 -0.019593 -0.006334  0.002992  0.006418
 19C   2s         0.002132  0.076541 -0.041856 -0.013420  0.006478  0.013674
 19C   3s        -0.003411 -0.119483  0.066438  0.019761 -0.011079 -0.022344
 19C   4s        -0.000784 -0.166170  0.083072  0.035600 -0.008086 -0.021010
 19C   5s        -0.005848 -0.059730  0.025382 -0.002191 -0.059578 -0.016017
 19C   1pz        0.000097  0.000237 -0.000102 -0.000431 -0.000364  0.000373
 19C   1px        0.082126  0.037497  0.046988  0.019718 -0.121671 -0.030181
 19C   1py        0.005427 -0.033243  0.032722  0.087932  0.033810 -0.079769
 19C   2pz        0.000049  0.000094 -0.000081 -0.000282 -0.000229  0.000256
 19C   2px        0.038993  0.023393  0.007135  0.013779 -0.073781 -0.021952
 19C   2py        0.002587 -0.011413  0.017965  0.058355  0.023167 -0.055865
 19C   3pz        0.000003  0.000051 -0.000045 -0.000207 -0.000215  0.000131
 19C   3px        0.009696 -0.019380  0.015555  0.018539 -0.028062 -0.008216
 19C   3py        0.001424 -0.012682  0.012328  0.039696  0.030882 -0.023511
 19C   1dz2      -0.000045  0.003520 -0.001674 -0.000192  0.000539  0.000131
 19C   1dxz       0.000018 -0.000003  0.000015  0.000003 -0.000031 -0.000014
 19C   1dyz      -0.000003  0.000036 -0.000021 -0.000003  0.000013  0.000009
 19C   1dx2y2     0.000546  0.000452 -0.000133  0.000761  0.000143 -0.000049
 19C   1dxy      -0.003531 -0.001496 -0.002067 -0.000369  0.005982  0.002651
 19C   2dz2      -0.000120  0.007482 -0.002886 -0.001871  0.000003  0.000057
 19C   2dxz      -0.000012 -0.000005 -0.000031 -0.000003 -0.000002 -0.000019
 19C   2dyz       0.000004  0.000021 -0.000002  0.000046  0.000029 -0.000030
 19C   2dx2y2     0.000333 -0.005678  0.001209  0.008289  0.004942 -0.004372
 19C   2dxy       0.002573 -0.003300  0.007493  0.004362  0.001533  0.001999
 19C   1f0       -0.000003 -0.000003  0.000003  0.000017  0.000011 -0.000013
 19C   1f+1      -0.000956 -0.000329 -0.000286 -0.000190  0.001303  0.000104
 19C   1f-1      -0.000073  0.000271 -0.000390 -0.001437 -0.000520  0.001073
 19C   1f+2       0.000003 -0.000020  0.000016  0.000016 -0.000000 -0.000011
 19C   1f-2      -0.000001 -0.000003  0.000003  0.000008  0.000009  0.000003
 19C   1f+3      -0.000985  0.000531 -0.001112 -0.001112  0.000616 -0.000533
 19C   1f-3      -0.000328 -0.002858  0.001596  0.000409 -0.000006 -0.000674
 20H   1s        -0.001639 -0.051074  0.031980  0.042804  0.014201 -0.040050
 20H   2s        -0.001145 -0.059598  0.037768  0.055011  0.017259 -0.052115
 20H   3s        -0.001033 -0.004955  0.003891  0.000626 -0.004528 -0.007154
 20H   1pz        0.000002 -0.000034  0.000022  0.000028  0.000005 -0.000026
 20H   1px        0.002559  0.000279  0.001623  0.001855 -0.003542 -0.001202
 20H   1py        0.000471  0.007326 -0.004135 -0.005327 -0.002169  0.005091
 21C   1s        -0.022559 -0.025092 -0.009404 -0.000615  0.006853  0.005836
 21C   2s        -0.048188 -0.053644 -0.020031 -0.001246  0.014752  0.012452
 21C   3s         0.074160  0.084687  0.028636  0.001638 -0.022505 -0.016629
 21C   4s         0.108481  0.102707  0.054635  0.003259 -0.043575 -0.042889
 21C   5s         0.048297  0.041065 -0.024547  0.000709 -0.041835  0.011801
 21C   1pz       -0.000304  0.000321 -0.000286 -0.000451  0.000222  0.000251
 21C   1px       -0.003399  0.052729 -0.013512  0.059931  0.135412 -0.032417
 21C   1py        0.056982 -0.051882  0.052701  0.102682 -0.008181 -0.056501
 21C   2pz       -0.000172  0.000155 -0.000201 -0.000329  0.000147  0.000139
 21C   2px       -0.007103  0.020727 -0.009287  0.050699  0.090933 -0.029610
 21C   2py        0.030192 -0.026815  0.036403  0.075125 -0.005599 -0.032692
 21C   3pz       -0.000098 -0.000250 -0.000018  0.000306 -0.000071 -0.000021
 21C   3px        0.019880 -0.001714 -0.012011 -0.032233 -0.044448  0.020220
 21C   3py        0.024636  0.039308  0.002510 -0.056717  0.003256  0.003842
 21C   1dz2      -0.002622 -0.002596 -0.000798  0.000223  0.000641  0.000230
 21C   1dxz       0.000003 -0.000014  0.000029 -0.000001 -0.000023 -0.000003
 21C   1dyz      -0.000013 -0.000037  0.000005  0.000011  0.000025 -0.000012
 21C   1dx2y2     0.001950 -0.003615  0.003738  0.002125  0.002446 -0.002722
 21C   1dxy       0.001012  0.002479 -0.004298  0.000224  0.004393 -0.000077
 21C   2dz2      -0.005368 -0.004203 -0.003782 -0.000482  0.002345  0.003323
 21C   2dxz       0.000018  0.000012  0.000091 -0.000016 -0.000010  0.000001
 21C   2dyz      -0.000046 -0.000052  0.000001  0.000012  0.000055  0.000022
 21C   2dx2y2     0.001021 -0.003823  0.011209  0.003644  0.006668 -0.001660
 21C   2dxy      -0.000724 -0.000332 -0.013828  0.003213  0.003048 -0.001637
 21C   1f0        0.000009 -0.000005  0.000007  0.000015 -0.000011 -0.000007
 21C   1f+1       0.000115 -0.000447 -0.000173 -0.001108 -0.001800  0.000673
 21C   1f-1      -0.000637  0.000411 -0.000580 -0.001462  0.000371  0.000687
 21C   1f+2      -0.000009 -0.000017 -0.000000  0.000012  0.000008 -0.000003
 21C   1f-2       0.000006 -0.000009  0.000001 -0.000006 -0.000006 -0.000016
 21C   1f+3      -0.000063  0.001267  0.000064  0.000194 -0.001706  0.002738
 21C   1f-3      -0.002102 -0.002012 -0.000817 -0.000338  0.000731  0.001493
 22C   1s         0.000048 -0.000045  0.008378 -0.000074 -0.019972  0.004485
 22C   2s         0.000103 -0.000095  0.017913 -0.000160 -0.042874  0.009716
 22C   3s        -0.000191  0.000143 -0.029293  0.000234  0.064320 -0.018330
 22C   4s         0.000078  0.000217 -0.024195  0.000562  0.125190 -0.013814
 22C   5s        -0.000177  0.000057  0.034106  0.000992  0.151035 -0.085030
 22C   1pz       -0.000137 -0.000115  0.000367 -0.000192  0.000721 -0.000519
 22C   1px       -0.088423 -0.069747  0.000024 -0.118035  0.000708  0.001134
 22C   1py       -0.001491 -0.000025 -0.072880 -0.000823 -0.139090  0.101922
 22C   2pz       -0.000085 -0.000078  0.000134 -0.000097  0.000348 -0.000227
 22C   2px       -0.056500 -0.044469  0.000006 -0.061889  0.000321  0.000693
 22C   2py       -0.000787 -0.000013 -0.026062 -0.000382 -0.066443  0.044963
 22C   3pz        0.000039  0.000066  0.000157 -0.000167  0.000403 -0.000056
 22C   3px        0.029284  0.029019  0.000085 -0.085527  0.000489  0.000542
 22C   3py       -0.000140 -0.000074 -0.027993 -0.000470 -0.067457  0.008274
 22C   1dz2       0.000006 -0.000004  0.000726 -0.000007 -0.001532  0.000146
 22C   1dxz      -0.000017 -0.000032  0.000008 -0.000019  0.000011 -0.000013
 22C   1dyz       0.000004  0.000009  0.000034  0.000004  0.000001 -0.000034
 22C   1dx2y2     0.000045 -0.000008  0.006209  0.000030  0.004073 -0.007950
 22C   1dxy       0.002387  0.005743  0.000004  0.002591 -0.000014 -0.000014
 22C   2dz2      -0.000015 -0.000017  0.000355 -0.000032 -0.007079 -0.002118
 22C   2dxz       0.000001 -0.000054  0.000011  0.000049  0.000003 -0.000001
 22C   2dyz      -0.000004  0.000018  0.000057 -0.000018 -0.000110 -0.000049
 22C   2dx2y2    -0.000024 -0.000037  0.009963 -0.000024 -0.009035 -0.004978
 22C   2dxy      -0.000460  0.011086  0.000014 -0.010143  0.000064  0.000065
 22C   1f0        0.000005  0.000003 -0.000005  0.000005 -0.000020  0.000006
 22C   1f+1       0.001191  0.000646 -0.000000  0.001272 -0.000006 -0.000014
 22C   1f-1       0.000022  0.000001  0.000488  0.000009  0.001517 -0.000552
 22C   1f+2      -0.000006  0.000002 -0.000009 -0.000006  0.000000  0.000005
 22C   1f-2      -0.000000  0.000019  0.000001  0.000000 -0.000008  0.000001
 22C   1f+3       0.001444 -0.002101 -0.000003  0.001453 -0.000008 -0.000022
 22C   1f-3      -0.000001  0.000006 -0.000979  0.000008  0.001971  0.000320
 23C   1s         0.000251 -0.000017  0.018296  0.000118  0.018385 -0.021463
 23C   2s         0.000535 -0.000035  0.039189  0.000252  0.039457 -0.046179
 23C   3s        -0.000788  0.000063 -0.060550 -0.000362 -0.056790  0.072894
 23C   4s        -0.001400  0.000023 -0.092176 -0.000798 -0.126719  0.113882
 23C   5s        -0.000180  0.000064 -0.016448 -0.000055 -0.014230  0.051506
 23C   1pz       -0.000040 -0.000007 -0.000307 -0.000075 -0.000286  0.000303
 23C   1px       -0.021102 -0.004032  0.000038 -0.043104  0.000269  0.000410
 23C   1py        0.001143 -0.000065  0.068464  0.000469  0.064365 -0.068922
 23C   2pz       -0.000034 -0.000003 -0.000214 -0.000063 -0.000262  0.000211
 23C   2px       -0.019351 -0.002652  0.000029 -0.037559  0.000221  0.000357
 23C   2py        0.000780 -0.000010  0.047825  0.000365  0.059617 -0.048661
 23C   3pz       -0.000011 -0.000021 -0.000057  0.000002 -0.000095  0.000139
 23C   3px       -0.006513 -0.005855  0.000001 -0.001636  0.000031  0.000066
 23C   3py        0.000122 -0.000044  0.010228  0.000084  0.014145 -0.029377
 23C   1dz2       0.000019 -0.000001  0.001046  0.000008  0.001189 -0.001190
 23C   1dxz      -0.000009 -0.000004  0.000001 -0.000009 -0.000000 -0.000001
 23C   1dyz       0.000003  0.000001  0.000020  0.000003  0.000017 -0.000021
 23C   1dx2y2     0.000026 -0.000004  0.002535  0.000011  0.001842 -0.002692
 23C   1dxy       0.001783  0.000933  0.000002  0.001929 -0.000009 -0.000020
 23C   2dz2       0.000093  0.000003  0.004898  0.000067  0.010022 -0.004882
 23C   2dxz      -0.000008 -0.000016  0.000004 -0.000011 -0.000004 -0.000006
 23C   2dyz       0.000005  0.000006  0.000095  0.000006  0.000145 -0.000101
 23C   2dx2y2     0.000129 -0.000003  0.011494  0.000104  0.014966 -0.012940
 23C   2dxy       0.001898  0.003277 -0.000004  0.001794 -0.000021 -0.000019
 23C   1f0        0.000003 -0.000000  0.000015  0.000005  0.000016 -0.000013
 23C   1f+1       0.000692 -0.000072 -0.000001  0.001217 -0.000007 -0.000011
 23C   1f-1      -0.000022  0.000001 -0.001340 -0.000009 -0.001479  0.001193
 23C   1f+2       0.000003  0.000001  0.000022  0.000003  0.000019 -0.000019
 23C   1f-2       0.000018  0.000004 -0.000001  0.000028  0.000000  0.000000
 23C   1f+3      -0.002227 -0.000759  0.000001 -0.003209  0.000019  0.000036
 23C   1f-3       0.000030 -0.000002  0.002169  0.000016  0.001830 -0.002056
 24N   1s        -0.000153  0.000004 -0.008100 -0.000065 -0.009735  0.009875
 24N   2s        -0.000345  0.000010 -0.018368 -0.000148 -0.022087  0.022435
 24N   3s         0.000546 -0.000015  0.029170  0.000232  0.034644 -0.035237
 24N   4s         0.000768 -0.000030  0.043499  0.000420  0.058387 -0.058168
 24N   5s         0.000242  0.000020  0.016036  0.000127  0.019185 -0.019257
 24N   1pz       -0.000011  0.000001 -0.000003 -0.000035 -0.000023  0.000046
 24N   1px       -0.007065  0.000739  0.000004 -0.020451  0.000109  0.000206
 24N   1py       -0.000082  0.000003  0.001363  0.000045  0.006022 -0.011668
 24N   2pz       -0.000007 -0.000002 -0.000001 -0.000024 -0.000003  0.000023
 24N   2px       -0.003739 -0.000514 -0.000003 -0.012985  0.000064  0.000146
 24N   2py       -0.000066  0.000004  0.000272 -0.000006  0.001088 -0.005623
 24N   3pz       -0.000001  0.000009 -0.000007 -0.000016 -0.000006  0.000025
 24N   3px       -0.000722  0.002358  0.000006 -0.008055  0.000043  0.000057
 24N   3py        0.000022 -0.000005  0.002545  0.000028  0.004308 -0.006349
 24N   1dz2      -0.000005  0.000000 -0.000135 -0.000001  0.000003 -0.000050
 24N   1dxz      -0.000002  0.000000  0.000000 -0.000006 -0.000000 -0.000000
 24N   1dyz       0.000001  0.000000 -0.000002  0.000002 -0.000000 -0.000001
 24N   1dx2y2    -0.000009  0.000000 -0.000175  0.000001 -0.000103 -0.000176
 24N   1dxy       0.000465 -0.000040  0.000000  0.001208 -0.000006 -0.000012
 24N   2dz2       0.000001 -0.000000  0.000213 -0.000001 -0.000047 -0.000257
 24N   2dxz       0.000002 -0.000001  0.000001 -0.000002  0.000001 -0.000001
 24N   2dyz      -0.000000  0.000000  0.000005  0.000002  0.000001 -0.000006
 24N   2dx2y2    -0.000001  0.000001  0.000603  0.000000  0.000466 -0.000624
 24N   2dxy      -0.000536  0.000163  0.000001  0.000428 -0.000001 -0.000005
 24N   1f0       -0.000000 -0.000000 -0.000000  0.000000 -0.000001  0.000000
 24N   1f+1      -0.000053 -0.000019 -0.000000 -0.000002  0.000000  0.000000
 24N   1f-1       0.000001 -0.000000  0.000037  0.000000  0.000073 -0.000039
 24N   1f+2      -0.000000  0.000000 -0.000000  0.000000 -0.000000  0.000000
 24N   1f-2      -0.000001 -0.000000 -0.000000 -0.000000 -0.000000  0.000000
 24N   1f+3       0.000204  0.000007  0.000000  0.000081 -0.000000 -0.000001
 24N   1f-3      -0.000002 -0.000000  0.000017 -0.000001 -0.000020  0.000004
 25N   1s         0.009192  0.006634  0.007083  0.005181 -0.000681 -0.001318
 25N   2s         0.020863  0.015045  0.016054  0.011718 -0.001508 -0.002957
 25N   3s        -0.032574 -0.023019 -0.024889 -0.017808  0.002123  0.004500
 25N   4s        -0.042184 -0.032995 -0.034981 -0.027244  0.004900  0.007192
 25N   5s        -0.024572 -0.020017 -0.021925 -0.015357  0.010625 -0.000135
 25N   1pz        0.000149 -0.000379  0.000259 -0.000256  0.000558  0.000875
 25N   1px        0.076848  0.018543  0.144067  0.089136 -0.001574  0.018618
 25N   1py       -0.002008  0.083668  0.000437  0.083735 -0.112888 -0.167442
 25N   2pz        0.000112 -0.000282  0.000191 -0.000193  0.000413  0.000652
 25N   2px        0.056220  0.012163  0.106240  0.066453 -0.000093  0.011716
 25N   2py       -0.002621  0.061668 -0.000349  0.061996 -0.083182 -0.124704
 25N   3pz        0.000035 -0.000097  0.000076 -0.000059  0.000154  0.000262
 25N   3px        0.018558  0.005120  0.042441  0.031378  0.000191 -0.001111
 25N   3py       -0.000198  0.022387  0.000723  0.026506 -0.032156 -0.056308
 25N   1dz2       0.000368  0.000208  0.000143  0.000007  0.000050  0.000083
 25N   1dxz      -0.000012 -0.000009 -0.000023 -0.000017  0.000003 -0.000004
 25N   1dyz       0.000012  0.000009  0.000012  0.000014 -0.000013 -0.000020
 25N   1dx2y2     0.000979  0.000948  0.000737  0.001733 -0.002387 -0.004312
 25N   1dxy       0.002079  0.002012  0.004132  0.003520 -0.001432 -0.000780
 25N   2dz2       0.000716  0.000933  0.000520  0.000470 -0.000477  0.000190
 25N   2dxz       0.000005 -0.000028  0.000001 -0.000017  0.000018  0.000012
 25N   2dyz       0.000032 -0.000010  0.000038  0.000011  0.000006  0.000007
 25N   2dx2y2     0.005157 -0.004294  0.006035  0.000653  0.001991  0.000579
 25N   2dxy       0.000145  0.003963  0.001560  0.003459 -0.002925 -0.002476
 25N   1f0       -0.000007  0.000014 -0.000010  0.000008 -0.000019 -0.000028
 25N   1f+1      -0.001225 -0.000219 -0.002115 -0.001277  0.000012 -0.000161
 25N   1f-1       0.000075 -0.001302  0.000043 -0.001162  0.001571  0.002228
 25N   1f+2       0.000007  0.000013  0.000009  0.000016 -0.000012 -0.000019
 25N   1f-2      -0.000005 -0.000004 -0.000011 -0.000007 -0.000001 -0.000005
 25N   1f+3      -0.000866  0.000857 -0.000937  0.000032 -0.000569 -0.000300
 25N   1f-3       0.000319  0.000570  0.000164  0.000391 -0.000048 -0.000262
 26H   1s        -0.039955  0.000665 -0.067271 -0.026523 -0.020172 -0.041912
 26H   2s        -0.045677  0.004881 -0.079907 -0.027915 -0.026700 -0.057377
 26H   3s        -0.005257 -0.001969 -0.012740 -0.006100 -0.003138 -0.012650
 26H   1pz       -0.000026 -0.000007 -0.000043 -0.000027 -0.000002 -0.000006
 26H   1px       -0.005669  0.001981 -0.008626 -0.001272 -0.004557 -0.008422
 26H   1py        0.003106  0.002438  0.005521  0.005019 -0.001423 -0.001997
 27H   1s        -0.007603 -0.043379 -0.005122 -0.042101  0.054391  0.082197
 27H   2s        -0.005153 -0.050464 -0.001675 -0.048328  0.067846  0.102248
 27H   3s        -0.002878 -0.005967 -0.003250 -0.009132  0.013452  0.021141
 27H   1pz        0.000009  0.000034  0.000009  0.000034 -0.000039 -0.000057
 27H   1px        0.002818  0.000446  0.005013  0.003487  0.000096 -0.000320
 27H   1py       -0.000670 -0.006780  0.000205 -0.005708  0.008011  0.011840
                     36        37        38        39        40        41   
                  -0.52045  -0.50348  -0.49214  -0.47580  -0.46099  -0.44629
                   2.00000   2.00000   2.00000   2.00000   2.00000   2.00000
                  --------  --------  --------  --------  --------  --------
  0C   1s        -0.006263  0.024266 -0.002412 -0.001572  0.011924 -0.000008
  0C   2s        -0.013456  0.052095 -0.005040 -0.003185  0.025628 -0.000016
  0C   3s         0.024087 -0.082947  0.007937  0.002479 -0.041328  0.000027
  0C   4s         0.015486 -0.116783  0.012516  0.026133 -0.053196  0.000027
  0C   5s         0.050361 -0.094453  0.056884  0.032600 -0.081781  0.001149
  0C   1pz       -0.000300 -0.000120 -0.000257 -0.000429 -0.000517 -0.047546
  0C   1px       -0.012473 -0.072074  0.066769  0.085705 -0.073864  0.000128
  0C   1py        0.058184 -0.010473  0.088100  0.128571  0.061051 -0.000204
  0C   2pz       -0.000160 -0.000033 -0.000144 -0.000285 -0.000317 -0.040559
  0C   2px       -0.003072 -0.034671  0.045613  0.048862 -0.043496  0.000110
  0C   2py        0.032991 -0.011574  0.053945  0.082272  0.034963 -0.000232
  0C   3pz       -0.000036 -0.000100 -0.000035 -0.000071 -0.000182 -0.015197
  0C   3px       -0.011489 -0.013926  0.010552  0.025282 -0.011272 -0.000367
  0C   3py        0.004185  0.012458  0.016195  0.027772  0.027238 -0.000198
  0C   1dz2      -0.000289  0.001848  0.000153  0.000252  0.000791 -0.000003
  0C   1dxz       0.000014  0.000015  0.000015  0.000013  0.000013  0.001941
  0C   1dyz       0.000008  0.000004  0.000019  0.000035  0.000002  0.000945
  0C   1dx2y2     0.002578 -0.000198  0.003896  0.005895 -0.000125 -0.000007
  0C   1dxy      -0.001705 -0.005238 -0.001248  0.000173 -0.003445  0.000007
  0C   2dz2       0.001820  0.002992  0.000376 -0.001869  0.000639  0.000002
  0C   2dxz      -0.000016 -0.000002  0.000023  0.000033 -0.000017  0.003732
  0C   2dyz       0.000014  0.000004 -0.000007 -0.000006 -0.000025  0.001581
  0C   2dx2y2    -0.001112 -0.002763 -0.000125  0.002703 -0.007480 -0.000021
  0C   2dxy       0.002321 -0.003095 -0.004266 -0.004238  0.000097  0.000013
  0C   1f0        0.000008 -0.000002  0.000003  0.000008  0.000013  0.001716
  0C   1f+1       0.000216  0.000339 -0.000806 -0.000954  0.000513 -0.000011
  0C   1f-1      -0.000573  0.000428 -0.000719 -0.001132 -0.000665  0.000023
  0C   1f+2       0.000003  0.000002  0.000007  0.000012  0.000015  0.000029
  0C   1f-2       0.000006 -0.000015 -0.000009 -0.000007  0.000015  0.000282
  0C   1f+3      -0.000352  0.001806  0.000870  0.000569 -0.001766  0.000004
  0C   1f-3      -0.000175  0.001832  0.000136  0.000091  0.001140  0.000001
  1H   1s         0.012235 -0.061476  0.047489  0.067091 -0.032571  0.000019
  1H   2s         0.015421 -0.079248  0.064295  0.092043 -0.042549  0.000050
  1H   3s         0.002127 -0.017859  0.011231  0.020728 -0.011350  0.000090
  1H   1pz       -0.000012  0.000000 -0.000009 -0.000012 -0.000016 -0.001662
  1H   1px       -0.002738  0.006855 -0.006300 -0.008244  0.002401 -0.000002
  1H   1py        0.000928  0.003842 -0.001760 -0.002381  0.004280 -0.000010
  2C   1s        -0.000525 -0.023970  0.002136  0.004361 -0.008302 -0.000001
  2C   2s        -0.001152 -0.051525  0.004632  0.009419 -0.017766 -0.000002
  2C   3s         0.001764  0.082237 -0.008726 -0.014190  0.026402 -0.000032
  2C   4s         0.007915  0.116162  0.000289 -0.027700  0.057933  0.000276
  2C   5s        -0.045204  0.115101 -0.040531 -0.027040  0.084285 -0.000966
  2C   1pz        0.000190 -0.000057 -0.000039 -0.000046 -0.000164 -0.065334
  2C   1px        0.061522 -0.025217  0.039614  0.050360  0.111680  0.000113
  2C   1py       -0.013968  0.003600  0.028386  0.033273  0.068248 -0.000353
  2C   2pz        0.000157  0.000038 -0.000002 -0.000055 -0.000057 -0.055485
  2C   2px        0.048944 -0.008224  0.024501  0.028859  0.069569  0.000035
  2C   2py       -0.012621 -0.009567  0.014494  0.025591  0.033305 -0.000356
  2C   3pz       -0.000011  0.000071 -0.000106 -0.000057 -0.000027 -0.019184
  2C   3px        0.016404 -0.026177  0.004239  0.010584  0.005990 -0.000074
  2C   3py        0.010465 -0.020475  0.023990  0.017949  0.010206  0.000348
  2C   1dz2      -0.000052 -0.002009  0.000208  0.000518 -0.000513 -0.000018
  2C   1dxz       0.000010 -0.000017 -0.000008 -0.000008  0.000011  0.001925
  2C   1dyz      -0.000006 -0.000030  0.000000  0.000008 -0.000037  0.002557
  2C   1dx2y2    -0.000221 -0.003358 -0.000466  0.000488 -0.005399 -0.000013
  2C   1dxy      -0.001886  0.003100  0.001440  0.001520 -0.003992  0.000007
  2C   2dz2       0.000076 -0.004090 -0.000847  0.001649 -0.002978 -0.000038
  2C   2dxz       0.000003 -0.000009 -0.000018 -0.000043  0.000003  0.005414
  2C   2dyz      -0.000008 -0.000067  0.000010  0.000046 -0.000048  0.003987
  2C   2dx2y2    -0.001036 -0.007101  0.001138  0.002370 -0.005229  0.000005
  2C   2dxy      -0.000458  0.000895  0.005789  0.009531 -0.000923  0.000034
  2C   1f0       -0.000006 -0.000007  0.000000  0.000001  0.000001  0.002257
  2C   1f+1      -0.000850  0.000090 -0.000645 -0.000829 -0.000949 -0.000006
  2C   1f-1       0.000156  0.000491 -0.000339 -0.000459 -0.000405  0.000024
  2C   1f+2       0.000006  0.000011  0.000013  0.000014  0.000009 -0.000521
  2C   1f-2      -0.000002 -0.000001  0.000010  0.000014 -0.000006 -0.000457
  2C   1f+3      -0.001063 -0.000656 -0.002643 -0.003275 -0.000233 -0.000005
  2C   1f-3       0.000521  0.002370  0.000446  0.000159  0.000510  0.000005
  3H   1s        -0.003376  0.030210  0.013673  0.011826  0.050821 -0.000018
  3H   2s        -0.005752  0.036388  0.018619  0.016199  0.069218 -0.000031
  3H   3s        -0.003069  0.015207  0.000356  0.001117  0.018374 -0.000111
  3H   1pz        0.000004  0.000017  0.000011  0.000013  0.000033 -0.002487
  3H   1px        0.002386 -0.000455  0.001295  0.002275  0.002125  0.000006
  3H   1py        0.000237 -0.003901 -0.001700 -0.001787 -0.006367 -0.000011
  4C   1s        -0.000849  0.013953  0.003704 -0.008243  0.015837  0.000006
  4C   2s        -0.001803  0.030012  0.007933 -0.017779  0.034109  0.000013
  4C   3s         0.004322 -0.046389 -0.011994  0.028283 -0.051450 -0.000008
  4C   4s        -0.009567 -0.074081 -0.021167  0.034200 -0.096294 -0.000125
  4C   5s         0.055505 -0.096347 -0.016849  0.026029 -0.038047  0.002892
  4C   1pz        0.000442  0.000518  0.000640  0.000525  0.000375 -0.131609
  4C   1px       -0.015648  0.121896  0.027225 -0.021293 -0.054195  0.000261
  4C   1py       -0.087544 -0.054069 -0.107053 -0.103235 -0.090412 -0.000653
  4C   2pz        0.000270  0.000363  0.000398  0.000377  0.000248 -0.108845
  4C   2px       -0.006329  0.083373  0.011600 -0.014855 -0.038637  0.000076
  4C   2py       -0.051354 -0.039150 -0.066955 -0.071336 -0.059892 -0.000520
  4C   3pz       -0.000165  0.000037  0.000122  0.000207  0.000118 -0.038466
  4C   3px       -0.015898 -0.025449  0.026546  0.018834 -0.050615 -0.000460
  4C   3py        0.020475 -0.016383 -0.014371 -0.033521 -0.042608 -0.000476
  4C   1dz2       0.000106  0.001297  0.000290 -0.000543  0.000837 -0.000004
  4C   1dxz      -0.000014 -0.000045 -0.000021 -0.000003 -0.000012  0.002072
  4C   1dyz      -0.000015  0.000026 -0.000041 -0.000038 -0.000021  0.001429
  4C   1dx2y2    -0.003576 -0.000092 -0.008955 -0.006214 -0.005743 -0.000008
  4C   1dxy       0.001336  0.007332  0.000683 -0.001141 -0.000155  0.000007
  4C   2dz2       0.001683  0.003509  0.000723 -0.001219  0.005131  0.000011
  4C   2dxz      -0.000039 -0.000078 -0.000012  0.000006 -0.000052  0.004766
  4C   2dyz       0.000030  0.000044 -0.000068 -0.000058 -0.000003  0.002062
  4C   2dx2y2    -0.000109 -0.001904 -0.014012 -0.008468 -0.010126 -0.000010
  4C   2dxy       0.006650  0.012252 -0.001746 -0.002655  0.003382 -0.000039
  4C   1f0       -0.000010 -0.000016 -0.000012 -0.000012 -0.000010  0.004323
  4C   1f+1       0.000163 -0.001370 -0.000178  0.000245  0.000786 -0.000019
  4C   1f-1       0.000845  0.000777  0.000755  0.000923  0.000994  0.000053
  4C   1f+2      -0.000002  0.000003 -0.000002 -0.000017  0.000004 -0.000205
  4C   1f-2       0.000006 -0.000025  0.000001 -0.000004  0.000003  0.000309
  4C   1f+3      -0.001235  0.001371 -0.000646  0.000998 -0.000648  0.000005
  4C   1f-3       0.000310  0.001323  0.000250 -0.001191  0.002154  0.000004
  5C   1s        -0.013681 -0.009549 -0.025282 -0.000564 -0.005702  0.000003
  5C   2s        -0.029473 -0.020617 -0.054426 -0.001019 -0.012266  0.000007
  5C   3s         0.045462  0.032351  0.086870  0.002244  0.015084 -0.000011
  5C   4s         0.071042  0.050521  0.117795 -0.010580  0.050665 -0.000047
  5C   5s         0.093597  0.017469  0.046454 -0.037861  0.023215 -0.001873
  5C   1pz       -0.000398  0.000022 -0.000201 -0.000421 -0.000454 -0.139549
  5C   1px       -0.070916  0.007575  0.044940  0.086979 -0.046490  0.000390
  5C   1py        0.060664 -0.002411  0.060831  0.122295  0.078240 -0.000738
  5C   2pz       -0.000279  0.000029 -0.000100 -0.000248 -0.000312 -0.115810
  5C   2px       -0.046888  0.015317  0.025151  0.047661 -0.035968  0.000214
  5C   2py        0.042459 -0.003872  0.032219  0.074244  0.050965 -0.000564
  5C   3pz        0.000096 -0.000023 -0.000065 -0.000111 -0.000006 -0.033215
  5C   3px        0.049375  0.007104  0.013005  0.000622  0.009611 -0.000052
  5C   3py       -0.000346  0.013983  0.022248  0.023446  0.002006 -0.000594
  5C   1dz2      -0.001514 -0.001044 -0.001658  0.001045 -0.000731  0.000017
  5C   1dxz      -0.000024 -0.000014  0.000008  0.000023  0.000006  0.002426
  5C   1dyz      -0.000023  0.000002 -0.000037 -0.000039  0.000002 -0.000577
  5C   1dx2y2    -0.003441  0.000757 -0.003913 -0.006567  0.002173 -0.000002
  5C   1dxy       0.005214  0.003609 -0.002515 -0.008039  0.000228  0.000003
  5C   2dz2      -0.004035 -0.003072 -0.004359  0.002235 -0.005451  0.000070
  5C   2dxz      -0.000028 -0.000023  0.000015  0.000016  0.000023  0.006500
  5C   2dyz      -0.000035  0.000014 -0.000037 -0.000030 -0.000014 -0.005364
  5C   2dx2y2    -0.004348  0.004493  0.000258 -0.005720  0.006843  0.000007
  5C   2dxy       0.007155  0.006928 -0.001343 -0.007156  0.001092  0.000087
  5C   1f0        0.000008 -0.000001  0.000004  0.000011  0.000016  0.004794
  5C   1f+1       0.000992 -0.000241 -0.000357 -0.001356  0.000850 -0.000013
  5C   1f-1      -0.000300  0.000071 -0.000428 -0.001551 -0.000991  0.000053
  5C   1f+2       0.000013  0.000002  0.000011  0.000005  0.000011 -0.000251
  5C   1f-2       0.000005 -0.000010 -0.000018 -0.000013  0.000009 -0.000787
  5C   1f+3      -0.000158  0.001006  0.002372  0.001779 -0.000191 -0.000005
  5C   1f-3       0.002192  0.000848  0.001816 -0.001344  0.000940  0.000000
  6C   1s         0.020922  0.012509  0.008121 -0.015065 -0.004684 -0.000005
  6C   2s         0.044895  0.026811  0.017473 -0.032309 -0.010118 -0.000012
  6C   3s        -0.071780 -0.041278 -0.026800  0.051478  0.017743  0.000017
  6C   4s        -0.091214 -0.064673 -0.047029  0.066323  0.011001  0.000028
  6C   5s        -0.145520 -0.015689 -0.028260  0.077000 -0.016702  0.000976
  6C   1pz        0.000056 -0.000239 -0.000117  0.000255 -0.000061 -0.068955
  6C   1px        0.040754 -0.017985 -0.063975 -0.005477  0.099633 -0.000047
  6C   1py        0.000558  0.038391  0.005430 -0.044674  0.043261 -0.000253
  6C   2pz        0.000050 -0.000107 -0.000035  0.000150 -0.000027 -0.058687
  6C   2px        0.023779 -0.006464 -0.034945 -0.004923  0.066414 -0.000101
  6C   2py       -0.004013  0.017715 -0.001699 -0.026025  0.025049 -0.000230
  6C   3pz        0.000125 -0.000084 -0.000030  0.000045  0.000059 -0.024826
  6C   3px        0.014424 -0.008815 -0.022623 -0.005960  0.036719 -0.000053
  6C   3py       -0.026465  0.010282 -0.002370 -0.004028  0.000345  0.000322
  6C   1dz2       0.001814  0.000945  0.000833 -0.000845 -0.000325  0.000024
  6C   1dxz       0.000002  0.000012  0.000033  0.000016 -0.000011  0.001713
  6C   1dyz       0.000029  0.000019 -0.000001 -0.000035  0.000016 -0.002926
  6C   1dx2y2     0.002120  0.002071  0.000601 -0.003411  0.001709  0.000018
  6C   1dxy       0.000226 -0.002424 -0.007503 -0.004133  0.004240  0.000001
  6C   2dz2       0.001711  0.002701  0.002093 -0.001220  0.001639  0.000038
  6C   2dxz       0.000019 -0.000009  0.000034  0.000047 -0.000010  0.003531
  6C   2dyz       0.000010  0.000028  0.000007 -0.000040  0.000010 -0.005865
  6C   2dx2y2     0.002938  0.002593  0.001417 -0.004818 -0.000252  0.000007
  6C   2dxy      -0.004456  0.000030 -0.008016 -0.008990  0.001012 -0.000016
  6C   1f0       -0.000007  0.000007 -0.000002 -0.000008  0.000003  0.002569
  6C   1f+1      -0.000781  0.000079  0.000075 -0.000446 -0.001203 -0.000015
  6C   1f-1       0.000330 -0.000478  0.000114  0.000385 -0.000609  0.000026
  6C   1f+2       0.000017  0.000012  0.000014  0.000001  0.000004 -0.000805
  6C   1f-2      -0.000006  0.000001  0.000014  0.000017 -0.000003  0.000674
  6C   1f+3      -0.001305 -0.000373 -0.002965 -0.003577 -0.000663  0.000001
  6C   1f-3       0.002124  0.001321  0.001327 -0.000683 -0.000579  0.000003
  7H   1s        -0.024940 -0.033593 -0.011505  0.039225 -0.020837 -0.000052
  7H   2s        -0.030861 -0.042770 -0.013639  0.050414 -0.028872 -0.000096
  7H   3s        -0.006592 -0.012428 -0.006236  0.011599 -0.015535  0.000068
  7H   1pz        0.000021  0.000017  0.000005 -0.000022  0.000016 -0.002650
  7H   1px        0.001516 -0.001064 -0.000779  0.001077  0.002443 -0.000001
  7H   1py       -0.003578 -0.003814 -0.001168  0.004757 -0.002283 -0.000027
  8C   1s        -0.004633 -0.010159  0.005845  0.013315 -0.006417  0.000011
  8C   2s        -0.010104 -0.022088  0.012426  0.028687 -0.013847  0.000023
  8C   3s         0.016996  0.036766 -0.019973 -0.046931  0.023409 -0.000028
  8C   4s         0.023402  0.048601 -0.025403 -0.062846  0.024877 -0.000059
  8C   5s         0.024028  0.047223 -0.017625 -0.051634  0.049221 -0.000986
  8C   1pz        0.000468  0.000390  0.000747  0.000643  0.000086 -0.059744
  8C   1px        0.030538  0.075730  0.119426  0.047091 -0.079498  0.000270
  8C   1py       -0.075386 -0.048403 -0.086051 -0.102931 -0.068705 -0.000320
  8C   2pz        0.000309  0.000240  0.000479  0.000415  0.000069 -0.048896
  8C   2px        0.014150  0.045599  0.071950  0.028009 -0.052733  0.000128
  8C   2py       -0.050649 -0.029357 -0.054987 -0.067410 -0.048556 -0.000284
  8C   3pz        0.000116 -0.000029  0.000150  0.000083 -0.000134 -0.011283
  8C   3px       -0.015877  0.017481  0.006368  0.009390 -0.010359  0.000283
  8C   3py       -0.030784  0.011577 -0.027041 -0.013902  0.016526 -0.000281
  8C   1dz2      -0.000912 -0.001825 -0.000442  0.000737 -0.000255  0.000006
  8C   1dxz       0.000029  0.000055  0.000043  0.000007  0.000005  0.001012
  8C   1dyz      -0.000031 -0.000002 -0.000004  0.000044  0.000044 -0.000235
  8C   1dx2y2    -0.002522  0.005782  0.002782  0.006973  0.007809 -0.000001
  8C   1dxy      -0.005706 -0.007769 -0.007635  0.000201  0.002542 -0.000006
  8C   2dz2      -0.001614 -0.002646 -0.000823  0.001170  0.000006  0.000025
  8C   2dxz       0.000019  0.000074  0.000029 -0.000019  0.000023  0.002612
  8C   2dyz      -0.000045 -0.000003 -0.000005  0.000066  0.000062 -0.001035
  8C   2dx2y2    -0.004169  0.008569  0.002286  0.007082  0.011912  0.000014
  8C   2dxy      -0.004779 -0.010287 -0.004053  0.007263 -0.000274  0.000027
  8C   1f0       -0.000021 -0.000016 -0.000029 -0.000019  0.000001  0.001958
  8C   1f+1      -0.000468 -0.001366 -0.001877 -0.001024  0.000651 -0.000012
  8C   1f-1       0.001410  0.000756  0.001338  0.001013  0.000410  0.000024
  8C   1f+2      -0.000011  0.000016 -0.000008 -0.000009  0.000004 -0.000204
  8C   1f-2      -0.000026 -0.000011 -0.000037 -0.000009  0.000017  0.000143
  8C   1f+3       0.002691 -0.001226  0.002861 -0.000022 -0.002334  0.000003
  8C   1f-3       0.000773  0.002317  0.000463 -0.000485  0.000717  0.000000
  9N   1s         0.000134 -0.002358 -0.002029 -0.000462 -0.000303 -0.000004
  9N   2s         0.000252 -0.005474 -0.004724 -0.001084 -0.000685 -0.000011
  9N   3s        -0.000473  0.008850  0.007267  0.001270  0.001188  0.000018
  9N   4s         0.000477  0.010774  0.011700  0.004737  0.000423  0.000020
  9N   5s        -0.006795 -0.005693  0.003626  0.008151 -0.000650  0.000089
  9N   1pz        0.000325 -0.000806 -0.000290 -0.000504 -0.000459 -0.031913
  9N   1px       -0.174631 -0.059196 -0.157605 -0.013424  0.078660 -0.000118
  9N   1py       -0.113582  0.138548  0.016656  0.095549  0.099224 -0.000187
  9N   2pz        0.000233 -0.000598 -0.000228 -0.000388 -0.000335 -0.027405
  9N   2px       -0.130512 -0.044403 -0.120809 -0.014560  0.059208 -0.000099
  9N   2py       -0.083323  0.102951  0.014381  0.072320  0.071696 -0.000153
  9N   3pz        0.000099 -0.000248 -0.000124 -0.000205 -0.000147 -0.017285
  9N   3px       -0.054115 -0.020970 -0.058209 -0.012795  0.029114 -0.000073
  9N   3py       -0.033707  0.043841  0.011780  0.038119  0.031879 -0.000069
  9N   1dz2      -0.000082 -0.000209 -0.000213 -0.000099  0.000001  0.000008
  9N   1dxz       0.000020  0.000022  0.000026  0.000008 -0.000003  0.000792
  9N   1dyz      -0.000023  0.000012 -0.000011  0.000015  0.000027 -0.000510
  9N   1dx2y2    -0.003416  0.003752 -0.000485  0.003370  0.004960 -0.000002
  9N   1dxy      -0.004230 -0.002880 -0.004778 -0.000510  0.002244  0.000000
  9N   2dz2      -0.000180  0.000232 -0.000736 -0.000929  0.000437  0.000014
  9N   2dxz       0.000012  0.000020  0.000023  0.000012 -0.000002  0.002338
  9N   2dyz       0.000014  0.000001 -0.000011  0.000002  0.000031 -0.001563
  9N   2dx2y2     0.002598  0.002048  0.000382  0.003027  0.005922 -0.000002
  9N   2dxy      -0.001554 -0.002987 -0.004090 -0.000594  0.002764  0.000001
  9N   1f0       -0.000010  0.000025  0.000011  0.000016  0.000012  0.000805
  9N   1f+1       0.002339  0.000852  0.002127  0.000323 -0.000920 -0.000004
  9N   1f-1       0.001447 -0.001800 -0.000343 -0.001206 -0.001080  0.000010
  9N   1f+2      -0.000019  0.000011 -0.000002  0.000009  0.000007 -0.000139
  9N   1f-2       0.000013  0.000012  0.000019  0.000003 -0.000009  0.000307
  9N   1f+3       0.000406 -0.000004 -0.000215  0.000318  0.000855  0.000001
  9N   1f-3      -0.000156 -0.000288 -0.000084  0.000057 -0.000251  0.000001
 10H   1s         0.058867 -0.065079 -0.001842 -0.047561 -0.055206  0.000024
 10H   2s         0.077149 -0.082445  0.000163 -0.060452 -0.073836  0.000016
 10H   3s         0.015314 -0.021777  0.000901 -0.016546 -0.025428  0.000014
 10H   1pz       -0.000053  0.000037 -0.000010  0.000027  0.000035 -0.001437
 10H   1px       -0.005286 -0.002061 -0.005186 -0.001354  0.002242 -0.000003
 10H   1py        0.009371 -0.008618  0.000538 -0.006307 -0.007389 -0.000006
 11H   1s        -0.100218  0.004474 -0.064642  0.017501  0.059949 -0.000077
 11H   2s        -0.127108  0.007336 -0.080309  0.026454  0.078346 -0.000108
 11H   3s        -0.029031  0.000871 -0.021637  0.009772  0.026747 -0.000032
 11H   1pz       -0.000008 -0.000023 -0.000024 -0.000017 -0.000002 -0.001421
 11H   1px        0.013762 -0.003011  0.006424 -0.004027 -0.007772  0.000009
 11H   1py        0.004932  0.003479  0.006285  0.002237 -0.002042 -0.000002
 12N   1s        -0.000027  0.000108  0.018207 -0.000056  0.009098 -0.000004
 12N   2s        -0.000062  0.000246  0.041438 -0.000128  0.020562 -0.000009
 12N   3s         0.000128 -0.000365 -0.062648  0.000151 -0.028459  0.000033
 12N   4s        -0.000045 -0.000674 -0.106244  0.000495 -0.066870 -0.000113
 12N   5s         0.000028 -0.000291 -0.050446  0.000155 -0.042979 -0.000077
 12N   1pz        0.000122  0.000043 -0.000091 -0.000292 -0.000425 -0.140697
 12N   1px        0.062912  0.030215 -0.000423 -0.172895 -0.000212  0.000167
 12N   1py        0.000469  0.000266  0.023591  0.000010  0.088285 -0.000711
 12N   2pz        0.000077  0.000026 -0.000035 -0.000215 -0.000317 -0.119026
 12N   2px        0.038517  0.019437 -0.000302 -0.126828 -0.000171  0.000132
 12N   2py        0.000344  0.000163  0.011240  0.000084  0.065961 -0.000644
 12N   3pz        0.000035  0.000014 -0.000063 -0.000087 -0.000175 -0.063226
 12N   3px        0.012345  0.012072 -0.000108 -0.047396 -0.000108  0.000169
 12N   3py        0.000200  0.000142  0.012647  0.000004  0.034939 -0.000153
 12N   1dz2      -0.000006 -0.000002 -0.000098  0.000003 -0.001103  0.000039
 12N   1dxz      -0.000023 -0.000005 -0.000002  0.000030 -0.000002 -0.000011
 12N   1dyz       0.000008  0.000002 -0.000005 -0.000011 -0.000027 -0.004653
 12N   1dx2y2    -0.000020 -0.000011 -0.001125 -0.000009 -0.003731  0.000025
 12N   1dxy       0.004766  0.001191 -0.000014 -0.006576 -0.000011  0.000003
 12N   2dz2       0.000007  0.000008  0.001397 -0.000022  0.000547  0.000102
 12N   2dxz      -0.000036 -0.000008 -0.000011  0.000036 -0.000027 -0.000008
 12N   2dyz       0.000015  0.000002  0.000001 -0.000014 -0.000058 -0.012630
 12N   2dx2y2    -0.000075 -0.000036 -0.002571  0.000011 -0.013367  0.000061
 12N   2dxy       0.007946  0.002028 -0.000005 -0.008691 -0.000025  0.000011
 12N   1f0       -0.000002 -0.000001 -0.000002  0.000006  0.000008  0.002679
 12N   1f+1      -0.000293 -0.000257  0.000002  0.001281  0.000001 -0.000014
 12N   1f-1      -0.000004 -0.000001  0.000150 -0.000004 -0.000700  0.000021
 12N   1f+2      -0.000001  0.000002  0.000000 -0.000008  0.000004 -0.001423
 12N   1f-2      -0.000009  0.000002 -0.000001 -0.000002  0.000002 -0.000001
 12N   1f+3       0.001162 -0.000634  0.000009  0.001976 -0.000003 -0.000003
 12N   1f-3      -0.000003  0.000001  0.000250 -0.000007 -0.000048  0.000008
 13C   1s         0.013702  0.009262 -0.025303  0.000650 -0.005728 -0.000011
 13C   2s         0.029518  0.019997 -0.054474  0.001203 -0.012323 -0.000024
 13C   3s        -0.045600 -0.031395  0.086964 -0.002540  0.015159  0.000017
 13C   4s        -0.070788 -0.049013  0.117809  0.010186  0.050859  0.000183
 13C   5s        -0.092642 -0.016715  0.046295  0.037726  0.023506 -0.003208
 13C   1pz        0.000201 -0.000027 -0.000327  0.000726 -0.000310 -0.139609
 13C   1px       -0.070255  0.007241 -0.044565  0.087014  0.047149  0.000239
 13C   1py       -0.059786  0.003325  0.060165 -0.122563  0.078593 -0.000675
 13C   2pz        0.000149 -0.000012 -0.000166  0.000431 -0.000202 -0.115881
 13C   2px       -0.046455  0.015126 -0.025059  0.047714  0.036332  0.000167
 13C   2py       -0.041716  0.004481  0.031709 -0.074322  0.051229 -0.000529
 13C   3pz        0.000047  0.000053 -0.000107  0.000135 -0.000000 -0.033230
 13C   3px        0.048891  0.006717 -0.012883  0.000796 -0.009716  0.000939
 13C   3py        0.000115 -0.013943  0.022115 -0.023603  0.002107 -0.001470
 13C   1dz2       0.001504  0.001021 -0.001667 -0.001034 -0.000735 -0.000002
 13C   1dxz      -0.000023 -0.000021 -0.000013  0.000051  0.000007 -0.002406
 13C   1dyz       0.000038  0.000009 -0.000030  0.000012  0.000004 -0.000602
 13C   1dx2y2     0.003494 -0.000775 -0.003887  0.006605  0.002147  0.000003
 13C   1dxy       0.005122  0.003628  0.002454 -0.008039 -0.000262 -0.000014
 13C   2dz2       0.003962  0.002988 -0.004361 -0.002201 -0.005475  0.000006
 13C   2dxz      -0.000035 -0.000049  0.000006  0.000046  0.000028 -0.006486
 13C   2dyz       0.000061  0.000010 -0.000032 -0.000002 -0.000013 -0.005384
 13C   2dx2y2     0.004378 -0.004462  0.000349  0.005748  0.006839  0.000061
 13C   2dxy       0.007018  0.006927  0.001260 -0.007173 -0.001089 -0.000048
 13C   1f0       -0.000000  0.000001  0.000005 -0.000023  0.000010  0.004796
 13C   1f+1       0.000987 -0.000237  0.000352 -0.001353 -0.000860 -0.000025
 13C   1f-1       0.000282 -0.000084 -0.000414  0.001547 -0.000991  0.000058
 13C   1f+2      -0.000017 -0.000005  0.000018 -0.000004  0.000015 -0.000245
 13C   1f-2       0.000012 -0.000006  0.000015 -0.000027 -0.000007  0.000781
 13C   1f+3      -0.000165  0.000989 -0.002377  0.001791  0.000212  0.000006
 13C   1f-3      -0.002185 -0.000828  0.001821  0.001336  0.000950  0.000008
 14C   1s        -0.020692 -0.012376  0.008232  0.015067 -0.004650  0.000015
 14C   2s        -0.044404 -0.026527  0.017712  0.032314 -0.010044  0.000031
 14C   3s         0.070997  0.040843 -0.027196 -0.051493  0.017649 -0.000033
 14C   4s         0.090315  0.063989 -0.047491 -0.066243  0.010707 -0.000193
 14C   5s         0.143470  0.014588 -0.028238 -0.076876 -0.016996  0.002217
 14C   1pz        0.000043  0.000140  0.000089 -0.000217 -0.000358 -0.069069
 14C   1px        0.039411 -0.017708  0.064133 -0.005739 -0.100422  0.000077
 14C   1py        0.000678 -0.037694  0.005493  0.045159  0.043326 -0.000300
 14C   2pz       -0.000002  0.000052  0.000079 -0.000121 -0.000215 -0.058779
 14C   2px        0.022971 -0.006363  0.034952 -0.005017 -0.066920  0.000056
 14C   2py        0.004845 -0.017318 -0.001707  0.026372  0.025025 -0.000298
 14C   3pz       -0.000114  0.000054  0.000051 -0.000040 -0.000073 -0.024863
 14C   3px        0.013964 -0.008796  0.022629 -0.006070 -0.036966 -0.000337
 14C   3py        0.026427 -0.010304 -0.002276  0.004270  0.000258  0.000996
 14C   1dz2      -0.001802 -0.000936  0.000842  0.000843 -0.000324  0.000023
 14C   1dxz       0.000001  0.000011 -0.000039  0.000023  0.000026 -0.001708
 14C   1dyz      -0.000026 -0.000022  0.000022  0.000017 -0.000001 -0.002932
 14C   1dx2y2    -0.002103 -0.002058  0.000623  0.003418  0.001731  0.000019
 14C   1dxy       0.000147 -0.002375  0.007505 -0.004164 -0.004282 -0.000006
 14C   2dz2      -0.001692 -0.002671  0.002097  0.001209  0.001659  0.000051
 14C   2dxz       0.000021  0.000002 -0.000043  0.000045  0.000007 -0.003528
 14C   2dyz      -0.000034 -0.000031  0.000036  0.000014  0.000008 -0.005874
 14C   2dx2y2    -0.003012 -0.002611  0.001499  0.004825 -0.000231  0.000055
 14C   2dxy      -0.004480  0.000085  0.007961 -0.009014 -0.001036 -0.000015
 14C   1f0        0.000003 -0.000004 -0.000003  0.000001  0.000011  0.002573
 14C   1f+1      -0.000764  0.000081 -0.000075 -0.000448  0.001208 -0.000006
 14C   1f-1      -0.000345  0.000473  0.000111 -0.000392 -0.000608  0.000024
 14C   1f+2      -0.000006 -0.000011  0.000002  0.000014 -0.000003 -0.000803
 14C   1f-2       0.000007  0.000004 -0.000021  0.000018  0.000008 -0.000673
 14C   1f+3      -0.001306 -0.000350  0.002954 -0.003593  0.000658 -0.000008
 14C   1f-3      -0.002110 -0.001307  0.001334  0.000681 -0.000573  0.000005
 15H   1s         0.024121  0.033131 -0.011684 -0.039454 -0.020953 -0.000028
 15H   2s         0.029804  0.042177 -0.013856 -0.050717 -0.029028  0.000001
 15H   3s         0.006421  0.012281 -0.006305 -0.011622 -0.015618  0.000262
 15H   1pz       -0.000012 -0.000017  0.000006  0.000021  0.000005 -0.002654
 15H   1px        0.001485 -0.001062  0.000789  0.001079 -0.002460  0.000003
 15H   1py        0.003466  0.003755 -0.001186 -0.004786 -0.002297 -0.000015
 16C   1s         0.004565  0.010225  0.005702 -0.013365 -0.006461 -0.000008
 16C   2s         0.009959  0.022227  0.012117 -0.028795 -0.013943 -0.000018
 16C   3s        -0.016757 -0.036982 -0.019466  0.047108  0.023578  0.000017
 16C   4s        -0.023046 -0.048921 -0.024749  0.063064  0.025069  0.000114
 16C   5s        -0.023430 -0.046950 -0.017134  0.051725  0.049435 -0.002219
 16C   1pz       -0.000342 -0.000130  0.000256 -0.000428  0.000465 -0.059835
 16C   1px        0.032575  0.075427 -0.119964  0.047691  0.079863  0.000107
 16C   1py        0.075791  0.047851 -0.085830  0.103309 -0.069439 -0.000301
 16C   2pz       -0.000245 -0.000076  0.000177 -0.000288  0.000318 -0.048964
 16C   2px        0.015498  0.045460 -0.072322  0.028402  0.052941  0.000073
 16C   2py        0.050940  0.029009 -0.054859  0.067653 -0.048974 -0.000247
 16C   3pz       -0.000178  0.000071  0.000110 -0.000024 -0.000060 -0.011303
 16C   3px       -0.015417  0.017609 -0.006607  0.009333  0.010427 -0.000890
 16C   3py        0.030652 -0.011722 -0.026850  0.014003  0.016549 -0.000397
 16C   1dz2       0.000913  0.001823 -0.000455 -0.000741 -0.000260 -0.000002
 16C   1dxz       0.000031  0.000024 -0.000033 -0.000009  0.000027 -0.001024
 16C   1dyz       0.000012 -0.000025  0.000022 -0.000041  0.000033 -0.000236
 16C   1dx2y2     0.002436 -0.005774  0.002802 -0.006970  0.007847  0.000003
 16C   1dxy      -0.005721 -0.007699  0.007682  0.000191 -0.002551 -0.000002
 16C   2dz2       0.001614  0.002648 -0.000840 -0.001171 -0.000000 -0.000009
 16C   2dxz       0.000026  0.000028 -0.000014 -0.000046  0.000021 -0.002624
 16C   2dyz       0.000025 -0.000032  0.000011 -0.000032  0.000052 -0.001039
 16C   2dx2y2     0.004050 -0.008576  0.002354 -0.007061  0.011919  0.000023
 16C   2dxy      -0.004755 -0.010202  0.004167  0.007293  0.000283  0.000031
 16C   1f0        0.000016  0.000004 -0.000010  0.000008 -0.000007  0.001961
 16C   1f+1      -0.000507 -0.001364  0.001885 -0.001033 -0.000650 -0.000007
 16C   1f-1      -0.001418 -0.000748  0.001338 -0.001018  0.000416  0.000023
 16C   1f+2       0.000003 -0.000003 -0.000007  0.000014 -0.000001 -0.000205
 16C   1f-2      -0.000015  0.000003  0.000028 -0.000006 -0.000023 -0.000141
 16C   1f+3       0.002665 -0.001263 -0.002835 -0.000017  0.002354 -0.000000
 16C   1f-3      -0.000795 -0.002324  0.000489  0.000486  0.000724  0.000005
 17C   1s         0.006142 -0.024343 -0.002181  0.001613  0.011967  0.000006
 17C   2s         0.013193 -0.052259 -0.004544  0.003273  0.025718  0.000014
 17C   3s        -0.023613  0.083216  0.007148 -0.002615 -0.041469 -0.000017
 17C   4s        -0.015173  0.117118  0.011382 -0.026315 -0.053426 -0.000058
 17C   5s        -0.050388  0.094702  0.056041 -0.032966 -0.082147  0.001749
 17C   1pz        0.000268 -0.000174 -0.000528  0.000781 -0.000199 -0.047625
 17C   1px       -0.011017 -0.072024 -0.065856  0.086315  0.074413  0.000163
 17C   1py       -0.058552  0.011224  0.087270 -0.128978  0.061645 -0.000250
 17C   2pz        0.000163 -0.000121 -0.000332  0.000495 -0.000118 -0.040627
 17C   2px       -0.002120 -0.034644 -0.045156  0.049266  0.043849  0.000133
 17C   2py       -0.033197  0.012024  0.053347 -0.082515  0.035399 -0.000198
 17C   3pz        0.000001  0.000049 -0.000079  0.000157 -0.000116 -0.015216
 17C   3px       -0.011204 -0.013908 -0.010270  0.025447  0.011367  0.000763
 17C   3py       -0.004311 -0.012245  0.016193 -0.027874  0.027433 -0.000368
 17C   1dz2       0.000273 -0.001854  0.000169 -0.000253  0.000795 -0.000013
 17C   1dxz       0.000003  0.000032 -0.000000 -0.000009 -0.000020 -0.001946
 17C   1dyz      -0.000013 -0.000023  0.000022 -0.000031  0.000012  0.000948
 17C   1dx2y2    -0.002578  0.000232  0.003862 -0.005922 -0.000101 -0.000003
 17C   1dxy      -0.001724 -0.005228  0.001294  0.000179  0.003479 -0.000008
 17C   2dz2      -0.001801 -0.002992  0.000402  0.001868  0.000647 -0.000017
 17C   2dxz       0.000001  0.000028 -0.000022  0.000011 -0.000017 -0.003743
 17C   2dyz      -0.000004 -0.000010  0.000009 -0.000004 -0.000042  0.001586
 17C   2dx2y2     0.001153  0.002768 -0.000177 -0.002725 -0.007471 -0.000022
 17C   2dxy       0.002162 -0.003105  0.004296 -0.004248 -0.000067  0.000017
 17C   1f0       -0.000007  0.000007  0.000012 -0.000018  0.000007  0.001719
 17C   1f+1       0.000192  0.000336  0.000802 -0.000963 -0.000518 -0.000006
 17C   1f-1       0.000574 -0.000434 -0.000708  0.001135 -0.000672  0.000020
 17C   1f+2      -0.000003 -0.000011  0.000007 -0.000009  0.000009  0.000027
 17C   1f-2       0.000002 -0.000003  0.000014 -0.000014 -0.000017 -0.000281
 17C   1f+3      -0.000320  0.001811 -0.000889  0.000580  0.001769 -0.000002
 17C   1f-3       0.000170 -0.001837  0.000147 -0.000085  0.001139  0.000001
 18H   1s        -0.012738  0.061693  0.046646 -0.067487 -0.032726 -0.000052
 18H   2s        -0.016124  0.079521  0.063190 -0.092573 -0.042755 -0.000018
 18H   3s        -0.002255  0.017892  0.010987 -0.020837 -0.011403  0.000134
 18H   1pz       -0.000000  0.000030  0.000019 -0.000026 -0.000026 -0.001665
 18H   1px       -0.002788  0.006893  0.006198 -0.008287 -0.002408  0.000003
 18H   1py       -0.000881 -0.003833 -0.001722  0.002404  0.004309 -0.000007
 19C   1s         0.000664  0.024037  0.001892 -0.004384 -0.008345 -0.000004
 19C   2s         0.001449  0.051669  0.004107 -0.009468 -0.017859 -0.000009
 19C   3s        -0.002245 -0.082494 -0.007890  0.014281  0.026542  0.000013
 19C   4s        -0.008345 -0.116240  0.001501  0.027759  0.058219  0.000058
 19C   5s         0.044911 -0.115468 -0.039310  0.027103  0.084768 -0.002015
 19C   1pz        0.000028 -0.000026 -0.000196  0.000251 -0.000540 -0.065533
 19C   1px        0.060882 -0.026074 -0.038903  0.050198 -0.112481  0.000026
 19C   1py        0.012401 -0.003636  0.028397 -0.033387  0.068460 -0.000304
 19C   2pz        0.000013 -0.000069 -0.000100  0.000176 -0.000277 -0.055642
 19C   2px        0.048532 -0.008667 -0.024117  0.028770 -0.070068  0.000047
 19C   2py        0.011527  0.009414  0.014389 -0.025665  0.033450 -0.000268
 19C   3pz        0.000070 -0.000156 -0.000132  0.000118 -0.000072 -0.019244
 19C   3px        0.016177 -0.026270 -0.003730  0.010466 -0.006084 -0.000040
 19C   3py       -0.010925  0.020536  0.023802 -0.018004  0.010186  0.000752
 19C   1dz2       0.000055  0.002012  0.000190 -0.000522 -0.000513 -0.000027
 19C   1dxz       0.000009 -0.000018  0.000007 -0.000007 -0.000026 -0.001936
 19C   1dyz      -0.000002  0.000042 -0.000005 -0.000004 -0.000029  0.002567
 19C   1dx2y2     0.000228  0.003339 -0.000508 -0.000488 -0.005406 -0.000016
 19C   1dxy      -0.001824  0.003124 -0.001478  0.001550  0.004029 -0.000011
 19C   2dz2      -0.000077  0.004075 -0.000889 -0.001649 -0.002985 -0.000044
 19C   2dxz       0.000007 -0.000001  0.000034 -0.000048 -0.000010 -0.005425
 19C   2dyz       0.000008  0.000070 -0.000010 -0.000015 -0.000047  0.004002
 19C   2dx2y2     0.000963  0.007079  0.001054 -0.002380 -0.005225 -0.000031
 19C   2dxy      -0.000421  0.000835 -0.005763  0.009571  0.000932 -0.000033
 19C   1f0       -0.000001  0.000007  0.000006 -0.000009  0.000008  0.002263
 19C   1f+1      -0.000848  0.000094  0.000637 -0.000829  0.000957 -0.000013
 19C   1f-1      -0.000135 -0.000487 -0.000334  0.000459 -0.000408  0.000026
 19C   1f+2       0.000002 -0.000011 -0.000001  0.000004  0.000004 -0.000524
 19C   1f-2       0.000000  0.000010 -0.000011  0.000013  0.000007  0.000460
 19C   1f+3      -0.001079 -0.000641  0.002636 -0.003293  0.000240  0.000001
 19C   1f-3      -0.000535 -0.002371  0.000461 -0.000154  0.000512  0.000003
 20H   1s         0.002565 -0.030217  0.013965 -0.011846  0.050983  0.000035
 20H   2s         0.004692 -0.036412  0.018990 -0.016240  0.069482  0.000039
 20H   3s         0.002904 -0.015217  0.000537 -0.001136  0.018461 -0.000138
 20H   1pz        0.000004 -0.000020  0.000007 -0.000005  0.000027 -0.002493
 20H   1px        0.002358 -0.000477 -0.001267  0.002272 -0.002138  0.000003
 20H   1py       -0.000135  0.003903 -0.001738  0.001792 -0.006395 -0.000019
 21C   1s         0.000949 -0.013836  0.003860  0.008296  0.015836  0.000014
 21C   2s         0.002015 -0.029763  0.008269  0.017894  0.034108  0.000028
 21C   3s        -0.004586  0.046030 -0.012523 -0.028482 -0.051429 -0.000005
 21C   4s         0.008717  0.073292 -0.021900 -0.034354 -0.096462 -0.000330
 21C   5s        -0.055287  0.096422 -0.018052 -0.026082 -0.038201  0.003149
 21C   1pz       -0.000459 -0.000135  0.000525 -0.000545  0.000536 -0.131858
 21C   1px       -0.015923  0.121778 -0.028547 -0.021041  0.054733  0.000225
 21C   1py        0.086762  0.052532 -0.106907  0.103601 -0.090906 -0.000718
 21C   2pz       -0.000269 -0.000107  0.000340 -0.000378  0.000363 -0.109020
 21C   2px       -0.006627  0.083319 -0.012514 -0.014655  0.038926  0.000101
 21C   2py        0.050872  0.038219 -0.066886  0.071484 -0.060134 -0.000598
 21C   3pz        0.000110 -0.000119  0.000040 -0.000149  0.000281 -0.038513
 21C   3px       -0.015584 -0.025400 -0.026357  0.018804  0.050996 -0.000737
 21C   3py       -0.020411  0.016123 -0.014734  0.033599 -0.042650 -0.001553
 21C   1dz2      -0.000102 -0.001290  0.000303  0.000547  0.000840 -0.000014
 21C   1dxz      -0.000001 -0.000038 -0.000008  0.000014 -0.000011 -0.002060
 21C   1dyz       0.000017 -0.000003 -0.000043  0.000034 -0.000021  0.001437
 21C   1dx2y2     0.003556 -0.000013 -0.008922  0.006249 -0.005770 -0.000005
 21C   1dxy       0.001345  0.007339 -0.000752 -0.001142  0.000169 -0.000012
 21C   2dz2      -0.001607 -0.003457  0.000747  0.001214  0.005154  0.000003
 21C   2dxz      -0.000029 -0.000052 -0.000028  0.000020 -0.000007 -0.004748
 21C   2dyz      -0.000008 -0.000007 -0.000060  0.000046 -0.000010  0.002063
 21C   2dx2y2     0.000101  0.001757 -0.013995  0.008478 -0.010128 -0.000021
 21C   2dxy       0.006662  0.012299  0.001615 -0.002652 -0.003410 -0.000079
 21C   1f0        0.000011  0.000006 -0.000010  0.000012 -0.000016  0.004331
 21C   1f+1       0.000170 -0.001369  0.000194  0.000241 -0.000788 -0.000011
 21C   1f-1      -0.000833 -0.000765  0.000755 -0.000920  0.000994  0.000051
 21C   1f+2       0.000006 -0.000002 -0.000006  0.000012  0.000006 -0.000204
 21C   1f-2       0.000011 -0.000016 -0.000004 -0.000004 -0.000016 -0.000310
 21C   1f+3      -0.001192  0.001390  0.000635  0.001004  0.000660 -0.000002
 21C   1f-3      -0.000280 -0.001308  0.000266  0.001195  0.002154  0.000007
 22C   1s         0.000010  0.000054  0.012846 -0.000028  0.003051 -0.000022
 22C   2s         0.000021  0.000115  0.027635 -0.000061  0.006592 -0.000047
 22C   3s        -0.000075 -0.000180 -0.039191  0.000089 -0.013395  0.000049
 22C   4s         0.000137 -0.000347 -0.100000  0.000217  0.000908  0.000343
 22C   5s        -0.000644 -0.000240  0.002146  0.000103 -0.009786 -0.001195
 22C   1pz       -0.000079 -0.000325 -0.000592 -0.000036 -0.000233 -0.142861
 22C   1px       -0.051661 -0.191891  0.000770 -0.033547 -0.000069  0.000246
 22C   1py        0.000630  0.000782  0.118011 -0.000175  0.043322 -0.000738
 22C   2pz       -0.000040 -0.000190 -0.000237 -0.000026 -0.000034 -0.119854
 22C   2px       -0.028517 -0.111857  0.000445 -0.027116 -0.000075  0.000055
 22C   2py        0.000283  0.000303  0.046190 -0.000053  0.005590 -0.000628
 22C   3pz       -0.000084 -0.000050  0.000016  0.000024 -0.000307 -0.040732
 22C   3px       -0.055815 -0.023868 -0.000064  0.012126  0.000067 -0.000827
 22C   3py        0.000002  0.000113 -0.001088 -0.000083  0.061279  0.000245
 22C   1dz2      -0.000001  0.000001  0.000715 -0.000003 -0.000181 -0.000020
 22C   1dxz       0.000004 -0.000049 -0.000018  0.000008 -0.000013  0.000006
 22C   1dyz      -0.000002  0.000013 -0.000041 -0.000003 -0.000043  0.001197
 22C   1dx2y2    -0.000056 -0.000076 -0.010266  0.000011 -0.008322 -0.000007
 22C   1dxy      -0.001408  0.007884 -0.000047 -0.001957  0.000012 -0.000001
 22C   2dz2      -0.000038  0.000011  0.006810 -0.000013 -0.003351 -0.000061
 22C   2dxz       0.000038  0.000011 -0.000026  0.000040 -0.000008  0.000013
 22C   2dyz      -0.000017 -0.000003  0.000015 -0.000018 -0.000099  0.005410
 22C   2dx2y2    -0.000063 -0.000071 -0.006712 -0.000019 -0.012493 -0.000013
 22C   2dxy      -0.007498 -0.001325 -0.000019 -0.008722  0.000036  0.000058
 22C   1f0        0.000003  0.000008  0.000010  0.000002 -0.000004  0.004223
 22C   1f+1       0.000706  0.001838 -0.000007  0.000736  0.000001 -0.000015
 22C   1f-1      -0.000002 -0.000003 -0.000712  0.000001  0.000309  0.000049
 22C   1f+2      -0.000006 -0.000003 -0.000003 -0.000006 -0.000003 -0.000595
 22C   1f-2      -0.000010  0.000019  0.000004 -0.000007 -0.000001 -0.000002
 22C   1f+3       0.002410 -0.000806  0.000012  0.002061 -0.000011 -0.000003
 22C   1f-3       0.000007 -0.000002 -0.001292  0.000003  0.000163  0.000005
 23C   1s        -0.000149 -0.000185 -0.025048  0.000028 -0.016278  0.000004
 23C   2s        -0.000321 -0.000397 -0.053841  0.000060 -0.035064  0.000009
 23C   3s         0.000530  0.000613  0.079532 -0.000078  0.054463  0.000000
 23C   4s         0.000658  0.001048  0.164698 -0.000261  0.089152 -0.000114
 23C   5s         0.000428  0.000289  0.044106  0.000003 -0.020510  0.000144
 23C   1pz       -0.000040 -0.000088  0.000311 -0.000032  0.000138 -0.093447
 23C   1px       -0.026974 -0.051480  0.000130 -0.024834 -0.000039  0.000147
 23C   1py       -0.000451 -0.000526 -0.070970  0.000087 -0.035634 -0.000429
 23C   2pz       -0.000032 -0.000070  0.000284 -0.000026  0.000086 -0.078808
 23C   2px       -0.023341 -0.042148  0.000110 -0.020934 -0.000031  0.000146
 23C   2py       -0.000298 -0.000424 -0.064246  0.000088 -0.022598 -0.000392
 23C   3pz       -0.000010 -0.000021  0.000120 -0.000013 -0.000025 -0.023194
 23C   3px       -0.003611 -0.011477  0.000035 -0.008105 -0.000040  0.000116
 23C   3py       -0.000229 -0.000188 -0.028311  0.000034  0.003347 -0.000228
 23C   1dz2      -0.000008 -0.000009 -0.001242  0.000002 -0.000561 -0.000003
 23C   1dxz      -0.000004 -0.000013 -0.000000 -0.000002 -0.000000 -0.000004
 23C   1dyz       0.000001  0.000004 -0.000021  0.000001 -0.000010  0.000351
 23C   1dx2y2    -0.000022 -0.000023 -0.002455  0.000001 -0.001344 -0.000001
 23C   1dxy       0.000939  0.002757 -0.000012  0.000456 -0.000002 -0.000000
 23C   2dz2      -0.000011 -0.000052 -0.010207  0.000026 -0.004719 -0.000039
 23C   2dxz      -0.000007 -0.000021  0.000001  0.000002  0.000002 -0.000001
 23C   2dyz       0.000000  0.000009 -0.000166 -0.000001 -0.000073  0.006102
 23C   2dx2y2    -0.000067 -0.000114 -0.018100  0.000038 -0.006914 -0.000012
 23C   2dxy       0.000982  0.004314 -0.000009 -0.000461  0.000010 -0.000005
 23C   1f0        0.000003  0.000004 -0.000017  0.000002 -0.000005  0.003486
 23C   1f+1       0.000791  0.000897 -0.000002  0.000597 -0.000000 -0.000004
 23C   1f-1       0.000008  0.000011  0.001564 -0.000002  0.000540  0.000070
 23C   1f+2       0.000002  0.000006 -0.000023  0.000001 -0.000008  0.003946
 23C   1f-2       0.000019  0.000031 -0.000000  0.000014  0.000000 -0.000004
 23C   1f+3      -0.002252 -0.004171  0.000014 -0.001758  0.000002  0.000010
 23C   1f-3      -0.000012 -0.000014 -0.002257  0.000005 -0.000982 -0.000024
 24N   1s         0.000062  0.000088  0.013714 -0.000020  0.010600 -0.000004
 24N   2s         0.000141  0.000199  0.031164 -0.000045  0.024109 -0.000009
 24N   3s        -0.000222 -0.000309 -0.048522  0.000068 -0.037051  0.000007
 24N   4s        -0.000325 -0.000527 -0.086586  0.000159 -0.068490  0.000082
 24N   5s        -0.000112 -0.000156 -0.028863  0.000040 -0.029115  0.000029
 24N   1pz       -0.000022 -0.000041  0.000103 -0.000020  0.000112 -0.062669
 24N   1px       -0.014033 -0.023660  0.000056 -0.014799 -0.000038  0.000097
 24N   1py       -0.000067 -0.000105 -0.024145  0.000059 -0.027847 -0.000275
 24N   2pz       -0.000015 -0.000032  0.000049 -0.000013  0.000057 -0.049189
 24N   2px       -0.009258 -0.017038  0.000054 -0.010108 -0.000025  0.000071
 24N   2py       -0.000050 -0.000054 -0.012010  0.000020 -0.014853 -0.000245
 24N   3pz       -0.000005 -0.000012  0.000064 -0.000005  0.000071 -0.025749
 24N   3px       -0.004608 -0.007112  0.000008 -0.004454 -0.000011  0.000019
 24N   3py       -0.000039 -0.000074 -0.013657  0.000028 -0.015939 -0.000094
 24N   1dz2      -0.000001 -0.000001 -0.000286  0.000001 -0.000374 -0.000026
 24N   1dxz      -0.000004 -0.000006  0.000000 -0.000004 -0.000000  0.000003
 24N   1dyz       0.000001  0.000002 -0.000004  0.000001 -0.000005  0.003136
 24N   1dx2y2    -0.000000 -0.000000 -0.000506  0.000002 -0.000667 -0.000015
 24N   1dxy       0.000788  0.001316 -0.000003  0.000819  0.000002 -0.000005
 24N   2dz2      -0.000002 -0.000004 -0.000555  0.000000 -0.000566 -0.000042
 24N   2dxz      -0.000000 -0.000005 -0.000000 -0.000001  0.000001  0.000005
 24N   2dyz       0.000000  0.000003 -0.000009  0.000000 -0.000007  0.005248
 24N   2dx2y2    -0.000007 -0.000005 -0.000913  0.000000 -0.000512 -0.000025
 24N   2dxy       0.000137  0.001058 -0.000006  0.000197  0.000003 -0.000002
 24N   1f0        0.000000  0.000000 -0.000000  0.000000 -0.000000  0.000457
 24N   1f+1      -0.000021  0.000003  0.000000 -0.000008  0.000000 -0.000000
 24N   1f-1      -0.000001 -0.000001  0.000014 -0.000000  0.000009  0.000009
 24N   1f+2       0.000000  0.000000 -0.000000  0.000000 -0.000000  0.000581
 24N   1f-2      -0.000001  0.000000 -0.000000 -0.000000 -0.000000 -0.000001
 24N   1f+3       0.000088 -0.000036 -0.000000  0.000003 -0.000001 -0.000000
 24N   1f-3      -0.000000 -0.000000 -0.000049  0.000000 -0.000026 -0.000003
 25N   1s        -0.000136  0.002324 -0.002049  0.000455 -0.000299 -0.000000
 25N   2s        -0.000257  0.005396 -0.004771  0.001068 -0.000677 -0.000001
 25N   3s         0.000505 -0.008715  0.007312 -0.001236  0.001192  0.000008
 25N   4s        -0.000571 -0.010647  0.011905 -0.004711  0.000336 -0.000035
[truncated: 6,501,660 more chars]
