# Supplementary material for: Decoding dynamic interactions between EGFR‐TKD and DAC through computational and experimental approaches: A novel breakthrough in lung melanoma treatment
Source: J Cell Mol Med. 2024 Apr 29;28(9):e18263. doi: 10.1111/jcmm.18263 (PMC11058330; doi:10.1111/jcmm.18263)
Supplement: Supplementary file 2 — Data S1. [file JCMM-28-e18263-s001.zip › R2-Erlotinb-DFT]

                                 *****************
                                 * O   R   C   A *
                                 *****************

           --- An Ab Initio, DFT and Semiempirical electronic structure package ---

                  #######################################################
                  #                        -***-                        #
                  #          Department of theory and spectroscopy      #
                  #               Directorship: Frank Neese             #
                  #        Max Planck Institute fuer Kohlenforschung    #
                  #                Kaiser Wilhelm Platz 1               #
                  #                 D-45470 Muelheim/Ruhr               #
                  #                      Germany                        #
                  #                                                     #
                  #                  All rights reserved                #
                  #                        -***-                        #
                  #######################################################


                         Program Version 4.1.2  - RELEASE  -


 With contributions from (in alphabetic order):
   Daniel Aravena         : Magnetic Properties
   Michael Atanasov       : Ab Initio Ligand Field Theory
   Alexander A. Auer      : GIAO ZORA
   Ute Becker             : Parallelization
   Giovanni Bistoni       : ED, Open-shell LED
   Martin Brehm           : Molecular dynamics
   Dmytro Bykov           : SCF Hessian
   Vijay G. Chilkuri      : MRCI spin determinant printing
   Dipayan Datta          : RHF DLPNO-CCSD density
   Achintya Kumar Dutta   : EOM-CC, STEOM-CC
   Dmitry Ganyushin       : Spin-Orbit,Spin-Spin,Magnetic field MRCI
   Miquel Garcia          : C-PCM Hessian
   Yang Guo               : DLPNO-NEVPT2, CIM, IAO-localization
   Andreas Hansen         : Spin unrestricted coupled pair/coupled cluster methods
   Benjamin Helmich-Paris : CASSCF linear response (MC-RPA)
   Lee Huntington         : MR-EOM, pCC
   Robert Izsak           : Overlap fitted RIJCOSX, COSX-SCS-MP3, EOM
   Christian Kollmar      : KDIIS, OOCD, Brueckner-CCSD(T), CCSD density
   Simone Kossmann        : Meta GGA functionals, TD-DFT gradient, OOMP2, MP2 Hessian
   Martin Krupicka        : AUTO-CI
   Lucas Lang             : DCDCAS
   Dagmar Lenk            : GEPOL surface, SMD
   Dimitrios Liakos       : Extrapolation schemes; parallel MDCI
   Dimitrios Manganas     : ROCIS; embedding schemes
   Dimitrios Pantazis     : SARC Basis sets
   Taras Petrenko         : DFT Hessian,TD-DFT gradient, ASA, ECA, R-Raman, ABS, FL, XAS/XES, NRVS
   Peter Pinski           : DLPNO-MP2, DLPNO-MP2 Gradient
   Christoph Reimann      : Effective Core Potentials
   Marius Retegan         : Local ZFS, SOC
   Christoph Riplinger    : Optimizer, TS searches, QM/MM, DLPNO-CCSD(T), (RO)-DLPNO pert. Triples
   Tobias Risthaus        : Range-separated hybrids, TD-DFT gradient, RPA, STAB
   Michael Roemelt        : Restricted open shell CIS
   Masaaki Saitow         : Open-shell DLPNO
   Barbara Sandhoefer     : DKH picture change effects
   Avijit Sen             : IP-ROCIS
   Kantharuban Sivalingam : CASSCF convergence, NEVPT2, FIC-MRCI
   Bernardo de Souza      : ESD, SOC TD-DFT
   Georgi Stoychev        : AutoAux, RI-MP2 NMR
   Willem Van den Heuvel  : Paramagnetic NMR
   Boris Wezisla          : Elementary symmetry handling
   Frank Wennmohs         : Technical directorship


 We gratefully acknowledge several colleagues who have allowed us to
 interface, adapt or use parts of their codes:
   Stefan Grimme, W. Hujo, H. Kruse,             : VdW corrections, initial TS optimization,
                  C. Bannwarth                     DFT functionals, gCP, sTDA/sTD-DF
   Ed Valeev                                     : LibInt (2-el integral package), F12 methods
   Garnet Chan, S. Sharma, J. Yang, R. Olivares  : DMRG
   Ulf Ekstrom                                   : XCFun DFT Library
   Mihaly Kallay                                 : mrcc  (arbitrary order and MRCC methods)
   Andreas Klamt, Michael Diedenhofen            : otool_cosmo (COSMO solvation model)
   Jiri Pittner, Ondrej Demel                    : Mk-CCSD
   Frank Weinhold                                : gennbo (NPA and NBO analysis)
   Christopher J. Cramer and Donald G. Truhlar   : smd solvation model
   Lars Goerigk                                  : TD-DFT with DH, B97 family of functionals
   V. Asgeirsson, H. Jonsson                     : NEB implementation
   FAccTs GmbH                                   : IRC, NEB, NEB-TS, Multilevel


 Your calculation uses the libint2 library for the computation of 2-el integrals
 For citations please refer to: http://libint.valeyev.net

 This ORCA versions uses:
   CBLAS   interface :  Fast vector & matrix operations
   LAPACKE interface :  Fast linear algebra routines
   SCALAPACK package :  Parallel linear algebra routines


----- Orbital basis set information -----
Your calculation utilizes the basis: def2-TZVP
   F. Weigend and R. Ahlrichs, Phys. Chem. Chem. Phys. 7, 3297 (2005).

================================================================================
                                        WARNINGS
                       Please study these warnings very carefully!
================================================================================


INFO   : the flag for use of LIBINT has been found!

================================================================================
                                       INPUT FILE
================================================================================
NAME = erlotinb.inp
|  1> # avogadro generated ORCA input file 
|  2> # Basic Mode
|  3> # 
|  4> ! B3LYP/G def2-TZVP  
|  5> ! CPCM(Water)
|  6> ! Normalprint
|  7>   %output
|  8>   Print[ P_Basis ] 2
|  9>   Print[ P_MOs ] 1
| 10>   end
| 11> 
| 12> * xyz 0 1
| 13>    C       -3.54166        3.12061        0.74854
| 14>    C       -3.79753        1.88983        0.39674
| 15>    C       -4.05324        0.65644        0.04397
| 16>    C       -5.42286        0.08240        0.24649
| 17>    C       -5.64159       -1.35558       -0.17181
| 18>    N       -6.96017       -1.90441        0.01607
| 19>    C       -7.32736       -3.29635       -0.02537
| 20>    C       -8.69204       -3.71538       -0.02171
| 21>    C       -9.78663       -2.82067       -0.03302
| 22>    C      -11.11415       -3.30310       -0.03159
| 23>    O      -12.18619       -2.46360       -0.04208
| 24>    C      -12.12961       -1.08302       -0.05408
| 25>    C      -13.54396       -0.51780       -0.06207
| 26>    O      -13.47382        0.89149       -0.07430
| 27>    C      -14.77938        1.42190       -0.08190
| 28>    C      -11.35499       -4.68378       -0.02102
| 29>    O      -12.64552       -5.11638       -0.01946
| 30>    C      -13.04873       -6.43789       -0.00980
| 31>    C      -14.57033       -6.50333       -0.01050
| 32>    O      -14.97200       -7.84900        0.00000
| 33>    C      -16.47200       -7.85400        0.00000
| 34>    C      -10.26970       -5.57893       -0.01503
| 35>    C       -8.95626       -5.10491       -0.01691
| 36>    N       -7.93201       -5.99393       -0.01381
| 37>    C       -6.64544       -5.57621       -0.01418
| 38>    N       -6.35933       -4.25205       -0.01460
| 39>    C       -4.61252       -2.04512       -0.73294
| 40>    C       -3.26931       -1.43920       -0.92499
| 41>    C       -3.00239       -0.17832       -0.56129
| 42>    H       -2.55187        3.53439        0.59071
| 43>    H       -6.23970        0.68338        0.70114
| 44>    H       -7.68098       -1.22162        0.27189
| 45>    H       -9.63278       -1.75853       -0.05040
| 46>    H      -11.59887       -0.71920        0.85342
| 47>    H      -11.59513       -0.73511       -0.96559
| 48>    H      -14.05960       -0.89508       -0.97539
| 49>    H      -14.06352       -0.87898        0.85553
| 50>    H      -14.70588        2.52874       -0.09142
| 51>    H      -15.33657        1.14085        0.83942
| 52>    H      -15.33240        1.12474       -1.00067
| 53>    H      -12.66248       -6.95681       -0.91483
| 54>    H      -12.66399       -6.94287        0.90372
| 55>    H      -14.94129       -5.99482       -0.93007
| 56>    H      -14.94256       -5.98022        0.90033
| 57>    H      -16.61093       -8.46085        0.91879
| 58>    H      -17.67200       -7.85800        0.00000
| 59>    H      -16.61089       -8.47514       -0.90920
| 60>    H      -10.43677       -6.64811       -0.00952
| 61>    H       -5.84315       -6.30098       -0.00884
| 62>    H       -4.72542       -3.05412       -1.08864
| 63>    H       -2.48391       -2.03829       -1.37528
| 64>    H       -2.00616        0.22655       -0.71937
| 65> *
| 66> 
| 67> 
| 68>                          ****END OF INPUT****
================================================================================

                       ****************************
                       * Single Point Calculation *
                       ****************************

---------------------------------
CARTESIAN COORDINATES (ANGSTROEM)
---------------------------------
  C     -3.541660    3.120610    0.748540
  C     -3.797530    1.889830    0.396740
  C     -4.053240    0.656440    0.043970
  C     -5.422860    0.082400    0.246490
  C     -5.641590   -1.355580   -0.171810
  N     -6.960170   -1.904410    0.016070
  C     -7.327360   -3.296350   -0.025370
  C     -8.692040   -3.715380   -0.021710
  C     -9.786630   -2.820670   -0.033020
  C    -11.114150   -3.303100   -0.031590
  O    -12.186190   -2.463600   -0.042080
  C    -12.129610   -1.083020   -0.054080
  C    -13.543960   -0.517800   -0.062070
  O    -13.473820    0.891490   -0.074300
  C    -14.779380    1.421900   -0.081900
  C    -11.354990   -4.683780   -0.021020
  O    -12.645520   -5.116380   -0.019460
  C    -13.048730   -6.437890   -0.009800
  C    -14.570330   -6.503330   -0.010500
  O    -14.972000   -7.849000    0.000000
  C    -16.472000   -7.854000    0.000000
  C    -10.269700   -5.578930   -0.015030
  C     -8.956260   -5.104910   -0.016910
  N     -7.932010   -5.993930   -0.013810
  C     -6.645440   -5.576210   -0.014180
  N     -6.359330   -4.252050   -0.014600
  C     -4.612520   -2.045120   -0.732940
  C     -3.269310   -1.439200   -0.924990
  C     -3.002390   -0.178320   -0.561290
  H     -2.551870    3.534390    0.590710
  H     -6.239700    0.683380    0.701140
  H     -7.680980   -1.221620    0.271890
  H     -9.632780   -1.758530   -0.050400
  H    -11.598870   -0.719200    0.853420
  H    -11.595130   -0.735110   -0.965590
  H    -14.059600   -0.895080   -0.975390
  H    -14.063520   -0.878980    0.855530
  H    -14.705880    2.528740   -0.091420
  H    -15.336570    1.140850    0.839420
  H    -15.332400    1.124740   -1.000670
  H    -12.662480   -6.956810   -0.914830
  H    -12.663990   -6.942870    0.903720
  H    -14.941290   -5.994820   -0.930070
  H    -14.942560   -5.980220    0.900330
  H    -16.610930   -8.460850    0.918790
  H    -17.672000   -7.858000    0.000000
  H    -16.610890   -8.475140   -0.909200
  H    -10.436770   -6.648110   -0.009520
  H     -5.843150   -6.300980   -0.008840
  H     -4.725420   -3.054120   -1.088640
  H     -2.483910   -2.038290   -1.375280
  H     -2.006160    0.226550   -0.719370

----------------------------
CARTESIAN COORDINATES (A.U.)
----------------------------
  NO LB      ZA    FRAG     MASS         X           Y           Z
   0 C     6.0000    0    12.011   -6.692767    5.897098    1.414536
   1 C     6.0000    0    12.011   -7.176292    3.571261    0.749730
   2 C     6.0000    0    12.011   -7.659514    1.240492    0.083091
   3 C     6.0000    0    12.011  -10.247720    0.155713    0.465799
   4 C     6.0000    0    12.011  -10.661060   -2.561675   -0.324674
   5 N     7.0000    0    14.007  -13.152815   -3.598813    0.030368
   6 C     6.0000    0    12.011  -13.846704   -6.229199   -0.047942
   7 C     6.0000    0    12.011  -16.425575   -7.021051   -0.041026
   8 C     6.0000    0    12.011  -18.494050   -5.330294   -0.062399
   9 C     6.0000    0    12.011  -21.002700   -6.241954   -0.059696
  10 O     8.0000    0    15.999  -23.028562   -4.655529   -0.079520
  11 C     6.0000    0    12.011  -22.921641   -2.046611   -0.102196
  12 C     6.0000    0    12.011  -25.594375   -0.978500   -0.117295
  13 O     8.0000    0    15.999  -25.461830    1.684672   -0.140407
  14 C     6.0000    0    12.011  -27.928981    2.687002   -0.154769
  15 C     6.0000    0    12.011  -21.457821   -8.851061   -0.039722
  16 O     8.0000    0    15.999  -23.896570   -9.668557   -0.036774
  17 C     6.0000    0    12.011  -24.658526  -12.165849   -0.018519
  18 C     6.0000    0    12.011  -27.533933  -12.289513   -0.019842
  19 O     8.0000    0    15.999  -28.292980  -14.832460    0.000000
  20 C     6.0000    0    12.011  -31.127569  -14.841909    0.000000
  21 C     6.0000    0    12.011  -19.406920  -10.542650   -0.028403
  22 C     6.0000    0    12.011  -16.924879   -9.646882   -0.031955
  23 N     7.0000    0    14.007  -14.989327  -11.326886   -0.026097
  24 C     6.0000    0    12.011  -12.558062  -10.537510   -0.026796
  25 N     7.0000    0    14.007  -12.017392   -8.035210   -0.027590
  26 C     6.0000    0    12.011   -8.716400   -3.864717   -1.385056
  27 C     6.0000    0    12.011   -6.178101   -2.719694   -1.747978
  28 C     6.0000    0    12.011   -5.673695   -0.336976   -1.060684
  29 H     1.0000    0     1.008   -4.822335    6.679029    1.116280
  30 H     1.0000    0     1.008  -11.791324    1.291401    1.324963
  31 H     1.0000    0     1.008  -14.514949   -2.308527    0.513798
  32 H     1.0000    0     1.008  -18.203316   -3.323140   -0.095242
  33 H     1.0000    0     1.008  -21.918688   -1.359091    1.612730
  34 H     1.0000    0     1.008  -21.911620   -1.389157   -1.824701
  35 H     1.0000    0     1.008  -26.568794   -1.691456   -1.843220
  36 H     1.0000    0     1.008  -26.576201   -1.661031    1.616717
  37 H     1.0000    0     1.008  -27.790086    4.778626   -0.172759
  38 H     1.0000    0     1.008  -28.981917    2.155894    1.586274
  39 H     1.0000    0     1.008  -28.974037    2.125451   -1.890992
  40 H     1.0000    0     1.008  -23.928619  -13.146466   -1.728778
  41 H     1.0000    0     1.008  -23.931473  -13.120123    1.707783
  42 H     1.0000    0     1.008  -28.234946  -11.328568   -1.757578
  43 H     1.0000    0     1.008  -28.237346  -11.300978    1.701377
  44 H     1.0000    0     1.008  -31.390109  -15.988689    1.736261
  45 H     1.0000    0     1.008  -33.395240  -14.849468    0.000000
  46 H     1.0000    0     1.008  -31.390033  -16.015694   -1.718139
  47 H     1.0000    0     1.008  -19.722637  -12.563107   -0.017990
  48 H     1.0000    0     1.008  -11.041953  -11.907127   -0.016705
  49 H     1.0000    0     1.008   -8.929750   -5.771450   -2.057231
  50 H     1.0000    0     1.008   -4.693910   -3.851810   -2.598903
  51 H     1.0000    0     1.008   -3.791093    0.428117   -1.359412

--------------------------------
INTERNAL COORDINATES (ANGSTROEM)
--------------------------------
 C      0   0   0     0.000000000000     0.00000000     0.00000000
 C      1   0   0     1.305393467618     0.00000000     0.00000000
 C      2   1   0     1.308084542031   179.96787765     0.00000000
 C      3   2   1     1.498797923804   120.22028276   181.27715214
 C      4   3   2     1.513474209658   117.29783762   180.63097981
 N      5   4   3     1.440543813877   117.27249155   180.34264963
 C      6   5   4     1.440153718636   126.71675054   194.70407546
 C      7   6   5     1.427568225655   121.82728786   189.42007686
 C      8   7   6     1.413775501379   123.66562789     2.68061383
 C      9   8   7     1.412462424350   120.76453726   179.85856538
 O     10   9   8     1.361668113639   121.96288281   179.98851279
 C     11  10   9     1.381791023563   125.71913314   359.95167594
 C     12  11  10     1.523129479394   109.43814798   180.04273662
 O     13  12  11     1.411087345489   108.93574756   180.00029877
 C     14  13  12     1.409212347980   109.26298578   179.99360647
 C     10   9   8     1.401568012228   119.86592449   359.89700575
 O     16  10   9     1.361107223734   118.42626105   179.97798373
 C     17  16  10     1.381687482682   125.49889638   179.98940389
 C     18  17  16     1.523006711607   109.42956519   179.96416353
 O     19  18  17     1.404377722623   109.08173409   180.02833607
 C     20  19  18     1.500008333310   106.81037722   179.95336662
 C     16  10   9     1.406834669284   119.62191914   359.85370465
 C     22  16  10     1.396360672749   120.63888536     0.12420290
 N     23  22  16     1.356264809283   119.19813580   180.13609719
 C     24  23  22     1.352683444195   121.05537723   180.06439936
 N     25  24  23     1.354717245074   120.17985018     0.15087460
 C      5   4   3     1.359896081839   119.10691959   358.50933463
 C     27   5   4     1.486013241193   122.04490157     1.21551987
 C     28  27   5     1.339157328621   121.93657415   359.66398577
 H      1   2   3     1.084347011524   119.96520256   359.33912970
 H      4   3   2     1.111355554492   121.31964425   359.63127485
 H      6   5   4     1.025286844059   114.98196921     9.92879066
 H      9   8   7     1.073365392818   121.02344025     0.32517667
 H     12  11  10     1.112477500896   109.82813212   299.68990855
 H     12  11  10     1.112457063711   109.83147153    60.40411203
 H     13  12  11     1.114620218011   107.95476643   300.30002171
 H     13  12  11     1.114622512782   107.95526898    59.70138826
 H     15  14  13     1.109318559297   108.31309296   179.99761339
 H     15  14  13     1.112780454987   111.36829083    62.60425279
 H     15  14  13     1.112777380656   111.36817989   297.39138540
 H     18  17  16     1.112450596566   109.82438014   299.64409440
 H     18  17  16     1.112451553282   109.81462260    60.29514968
 H     19  18  17     1.114362026722   108.26151515    59.88673872
 H     19  18  17     1.114365529752   108.25063928   300.15952645
 H     21  20  19     1.109839416988    97.29639518   236.12845860
 H     21  20  19     1.200006666648   180.00000000     0.00000000
 H     21  20  19     1.109842318395    97.29677329   123.87224562
 H     22  16  10     1.082168479212   120.63538168   180.16378346
 H     25  24  23     1.081198091286   119.91815383   179.82679839
 H     27   5   4     1.075801979920   122.18014942   182.81333149
 H     28  27   5     1.085598025146   118.85121825   179.77631889
 H     29  28  27     1.086914539511   119.59799127   179.99728025

---------------------------
INTERNAL COORDINATES (A.U.)
---------------------------
 C      0   0   0     0.000000000000     0.00000000     0.00000000
 C      1   0   0     2.466836150808     0.00000000     0.00000000
 C      2   1   0     2.471921544454   179.96787765     0.00000000
 C      3   2   1     2.832317606080   120.22028276   181.27715214
 C      4   3   2     2.860051767007   117.29783762   180.63097981
 N      5   4   3     2.722233292142   117.27249155   180.34264963
 C      6   5   4     2.721496118970   126.71675054   194.70407546
 C      7   6   5     2.697712983976   121.82728786   189.42007686
 C      8   7   6     2.671648512454   123.66562789     2.68061383
 C      9   8   7     2.669167156476   120.76453726   179.85856538
 O     10   9   8     2.573179820070   121.96288281   179.98851279
 C     11  10   9     2.611206608845   125.71913314   359.95167594
 C     12  11  10     2.878297582557   109.43814798   180.04273662
 O     13  12  11     2.666568634017   108.93574756   180.00029877
 C     14  13  12     2.663025402223   109.26298578   179.99360647
 C     10   9   8     2.648579701175   119.86592449   359.89700575
 O     16  10   9     2.572119891759   118.42626105   179.97798373
 C     17  16  10     2.611010944936   125.49889638   179.98940389
 C     18  17  16     2.878065585061   109.42956519   179.96416353
 O     19  18  17     2.653889284338   109.08173409   180.02833607
 C     20  19  18     2.834604948556   106.81037722   179.95336662
 C     16  10   9     2.658532240653   119.62191914   359.85370465
 C     22  16  10     2.638739255674   120.63888536     0.12420290
 N     23  22  16     2.562969054620   119.19813580   180.13609719
 C     24  23  22     2.556201255418   121.05537723   180.06439936
 N     25  24  23     2.560044582090   120.17985018     0.15087460
 C      5   4   3     2.569831165268   119.10691959   358.50933463
 C     27   5   4     2.808158057235   122.04490157     1.21551987
 C     28  27   5     2.530640601328   121.93657415   359.66398577
 H      1   2   3     2.049118885915   119.96520256   359.33912970
 H      4   3   2     2.100157635402   121.31964425   359.63127485
 H      6   5   4     1.937511343984   114.98196921     9.92879066
 H      9   8   7     2.028366634055   121.02344025     0.32517667
 H     12  11  10     2.102277806843   109.82813212   299.68990855
 H     12  11  10     2.102239186160   109.83147153    60.40411203
 H     13  12  11     2.106326955373   107.95476643   300.30002171
 H     13  12  11     2.106331291861   107.95526898    59.70138826
 H     15  14  13     2.096308272347   108.31309296   179.99761339
 H     15  14  13     2.102850307105   111.36829083    62.60425279
 H     15  14  13     2.102844497462   111.36817989   297.39138540
 H     18  17  16     2.102226965027   109.82438014   299.64409440
 H     18  17  16     2.102228772959   109.81462260    60.29514968
 H     19  18  17     2.105839044546   108.26151515    59.88673872
 H     19  18  17     2.105845664314   108.25063928   300.15952645
 H     21  20  19     2.097292550738    97.29639518   236.12845860
 H     21  20  19     2.267683958845   180.00000000     0.00000000
 H     21  20  19     2.097298033602    97.29677329   123.87224562
 H     22  16  10     2.045002056473   120.63538168   180.16378346
 H     25  24  23     2.043168289049   119.91815383   179.82679839
 H     27   5   4     2.032971116379   122.18014942   182.81333149
 H     28  27   5     2.051482959051   118.85121825   179.77631889
 H     29  28  27     2.053970810653   119.59799127   179.99728025

---------------------
BASIS SET INFORMATION
---------------------
There are 4 groups of distinct atoms

 Group   1 Type C   : 11s6p2d1f contracted to 5s3p2d1f pattern {62111/411/11/1}
 Group   2 Type N   : 11s6p2d1f contracted to 5s3p2d1f pattern {62111/411/11/1}
 Group   3 Type O   : 11s6p2d1f contracted to 5s3p2d1f pattern {62111/411/11/1}
 Group   4 Type H   : 5s1p contracted to 3s1p pattern {311/1}

Atom   0C    basis set group =>   1
Atom   1C    basis set group =>   1
Atom   2C    basis set group =>   1
Atom   3C    basis set group =>   1
Atom   4C    basis set group =>   1
Atom   5N    basis set group =>   2
Atom   6C    basis set group =>   1
Atom   7C    basis set group =>   1
Atom   8C    basis set group =>   1
Atom   9C    basis set group =>   1
Atom  10O    basis set group =>   3
Atom  11C    basis set group =>   1
Atom  12C    basis set group =>   1
Atom  13O    basis set group =>   3
Atom  14C    basis set group =>   1
Atom  15C    basis set group =>   1
Atom  16O    basis set group =>   3
Atom  17C    basis set group =>   1
Atom  18C    basis set group =>   1
Atom  19O    basis set group =>   3
Atom  20C    basis set group =>   1
Atom  21C    basis set group =>   1
Atom  22C    basis set group =>   1
Atom  23N    basis set group =>   2
Atom  24C    basis set group =>   1
Atom  25N    basis set group =>   2
Atom  26C    basis set group =>   1
Atom  27C    basis set group =>   1
Atom  28C    basis set group =>   1
Atom  29H    basis set group =>   4
Atom  30H    basis set group =>   4
Atom  31H    basis set group =>   4
Atom  32H    basis set group =>   4
Atom  33H    basis set group =>   4
Atom  34H    basis set group =>   4
Atom  35H    basis set group =>   4
Atom  36H    basis set group =>   4
Atom  37H    basis set group =>   4
Atom  38H    basis set group =>   4
Atom  39H    basis set group =>   4
Atom  40H    basis set group =>   4
Atom  41H    basis set group =>   4
Atom  42H    basis set group =>   4
Atom  43H    basis set group =>   4
Atom  44H    basis set group =>   4
Atom  45H    basis set group =>   4
Atom  46H    basis set group =>   4
Atom  47H    basis set group =>   4
Atom  48H    basis set group =>   4
Atom  49H    basis set group =>   4
Atom  50H    basis set group =>   4
Atom  51H    basis set group =>   4

-------------------------
BASIS SET IN INPUT FORMAT
-------------------------

 # Basis set for element : H 
 NewGTO H 
 S 3 
   1      34.0613410000      0.0254393072
   2       5.1235746000      0.1900859489
   3       1.1646626000      0.8524411301
 S 1 
   1       0.3272304100      1.0000000000
 S 1 
   1       0.1030724100      1.0000000000
 P 1 
   1       0.8000000000      1.0000000000
  end;

 # Basis set for element : C 
 NewGTO C 
 S 6 
   1   13575.3496820000      0.0006064549
   2    2035.2333680000      0.0046979088
   3     463.2256235900      0.0243324776
   4     131.2001959800      0.0973999683
   5      42.8530158910      0.3019558425
   6      15.5841857660      0.6623360915
 S 2 
   1       6.2067138508      0.6559530854
   2       2.5764896527      0.3758563329
 S 1 
   1       0.5769633942      1.0000000000
 S 1 
   1       0.2297283136      1.0000000000
 S 1 
   1       0.0951644400      1.0000000000
 P 4 
   1      34.6972322440      0.0113272200
   2       7.9582622826      0.0761696592
   3       2.3780826883      0.3019225220
   4       0.8143320818      0.7278502735
 P 1 
   1       0.2888754725      1.0000000000
 P 1 
   1       0.1005682367      1.0000000000
 D 1 
   1       1.0970000000      1.0000000000
 D 1 
   1       0.3180000000      1.0000000000
 F 1 
   1       0.7610000000      1.0000000000
  end;

 # Basis set for element : N 
 NewGTO N 
 S 6 
   1   19730.8006470000      0.0005862639
   2    2957.8958745000      0.0045428821
   3     673.2213359500      0.0235584136
   4     190.6824949400      0.0947091933
   5      62.2954418980      0.2971978492
   6      22.6541611820      0.6691624689
 S 2 
   1       8.9791477428      0.6459668363
   2       3.6863002370      0.3870057440
 S 1 
   1       0.8466007680      1.0000000000
 S 1 
   1       0.3364713377      1.0000000000
 S 1 
   1       0.1364765367      1.0000000000
 P 4 
   1      49.2003805100      0.0114488252
   2      11.3467905370      0.0784223379
   3       3.4273972411      0.3081809474
   4       1.1785525134      0.7202719637
 P 1 
   1       0.4164220497      1.0000000000
 P 1 
   1       0.1426082601      1.0000000000
 D 1 
   1       1.6540000000      1.0000000000
 D 1 
   1       0.4690000000      1.0000000000
 F 1 
   1       1.0930000000      1.0000000000
  end;

 # Basis set for element : O 
 NewGTO O 
 S 6 
   1   27032.3826310000      0.0005722733
   2    4052.3871392000      0.0044353233
   3     922.3272271000      0.0230201076
   4     261.2407098900      0.0928224906
   5      85.3546413510      0.2937850002
   6      31.0350352450      0.6740160450
 S 2 
   1      12.2608607280      0.6383993702
   2       4.9987076005      0.3953458713
 S 1 
   1       1.1703108158      1.0000000000
 S 1 
   1       0.4647474099      1.0000000000
 S 1 
   1       0.1850453636      1.0000000000
 P 4 
   1      63.2749548010      0.0120183321
   2      14.6270493790      0.0830054217
   3       4.4501223456      0.3199174393
   4       1.5275799647      0.7071554292
 P 1 
   1       0.5293511794      1.0000000000
 P 1 
   1       0.1747842127      1.0000000000
 D 1 
   1       2.3140000000      1.0000000000
 D 1 
   1       0.6450000000      1.0000000000
 F 1 
   1       1.4280000000      1.0000000000
  end;

------------------------------------------------------------------------------
                           ORCA GTO INTEGRAL CALCULATION
------------------------------------------------------------------------------

                         BASIS SET STATISTICS AND STARTUP INFO

 # of primitive gaussian shells          ...  718
 # of primitive gaussian functions       ... 1518
 # of contracted shells                  ...  411
 # of contracted basis functions         ... 1037
 Highest angular momentum                ...    3
 Maximum contraction depth               ...    6
 Integral package used                   ... LIBINT
 Integral threshhold            Thresh   ...  1.000e-10
 Primitive cut-off              TCut     ...  1.000e-11


------------------------------ INTEGRAL EVALUATION ----------------------------


 * One electron integrals 
 Pre-screening matrix                    ... done
 Shell pair data                         ... done (   0.020 sec)

-------------------------------------------------------------------------------
                                 ORCA SCF
-------------------------------------------------------------------------------

------------
SCF SETTINGS
------------
Hamiltonian:
 Density Functional     Method          .... DFT(GTOs)
 Exchange Functional    Exchange        .... B88
   X-Alpha parameter    XAlpha          ....  0.666667
   Becke's b parameter  XBeta           ....  0.004200
 Correlation Functional Correlation     .... LYP
 LDA part of GGA corr.  LDAOpt          .... VWN-3
 Gradients option       PostSCFGGA      .... off
 Hybrid DFT is turned on
   Fraction HF Exchange ScalHFX         ....  0.200000
   Scaling of DF-GGA-X  ScalDFX         ....  0.720000
   Scaling of DF-GGA-C  ScalDFC         ....  0.810000
   Scaling of DF-LDA-C  ScalLDAC        ....  1.000000
   Perturbative correction              ....  0.000000
   Density functional embedding theory  .... OFF
   NL short-range parameter             ....  4.800000


General Settings:
 Integral files         IntName         .... erlotinb
 Hartree-Fock type      HFTyp           .... RHF
 Total Charge           Charge          ....    0
 Multiplicity           Mult            ....    1
 Number of Electrons    NEL             ....  208
 Basis Dimension        Dim             .... 1037
 Nuclear Repulsion      ENuc            ....   2468.8757998554 Eh

Convergence Acceleration:
 DIIS                   CNVDIIS         .... on
   Start iteration      DIISMaxIt       ....    12
   Startup error        DIISStart       ....  0.200000
   # of expansion vecs  DIISMaxEq       ....     5
   Bias factor          DIISBfac        ....   1.050
   Max. coefficient     DIISMaxC        ....  10.000
 Newton-Raphson         CNVNR           .... off
 SOSCF                  CNVSOSCF        .... on
   Start iteration      SOSCFMaxIt      ....   150
   Startup grad/error   SOSCFStart      ....  0.003300
 Level Shifting         CNVShift        .... on
   Level shift para.    LevelShift      ....    0.2500
   Turn off err/grad.   ShiftErr        ....    0.0010
 Zerner damping         CNVZerner       .... off
 Static damping         CNVDamp         .... on
   Fraction old density DampFac         ....    0.7000
   Max. Damping (<1)    DampMax         ....    0.9800
   Min. Damping (>=0)   DampMin         ....    0.0000
   Turn off err/grad.   DampErr         ....    0.1000
 Fernandez-Rico         CNVRico         .... off

SCF Procedure:
 Maximum # iterations   MaxIter         ....   125
 SCF integral mode      SCFMode         .... Direct
   Integral package                     .... LIBINT
 Reset frequency        DirectResetFreq ....    20
 Integral Threshold     Thresh          ....  1.000e-10 Eh
 Primitive CutOff       TCut            ....  1.000e-11 Eh

Convergence Tolerance:
 Convergence Check Mode ConvCheckMode   .... Total+1el-Energy
 Convergence forced     ConvForced      .... 0
 Energy Change          TolE            ....  1.000e-06 Eh
 1-El. energy change                    ....  1.000e-03 Eh
 Orbital Gradient       TolG            ....  5.000e-05
 Orbital Rotation angle TolX            ....  5.000e-05
 DIIS Error             TolErr          ....  1.000e-06


Diagonalization of the overlap matrix:
Smallest eigenvalue                        ... 5.546e-06
Time for diagonalization                   ...    0.859 sec
Threshold for overlap eigenvalues          ... 1.000e-08
Number of eigenvalues below threshold      ... 0
Time for construction of square roots      ...    0.561 sec
Total time needed                          ...    1.424 sec

-------------------
DFT GRID GENERATION
-------------------

General Integration Accuracy     IntAcc      ...  4.340
Radial Grid Type                 RadialGrid  ... Gauss-Chebyshev
Angular Grid (max. acc.)         AngularGrid ... Lebedev-110
Angular grid pruning method      GridPruning ... 3 (G Style)
Weight generation scheme         WeightScheme... Becke
Basis function cutoff            BFCut       ...    1.0000e-10
Integration weight cutoff        WCut        ...    1.0000e-14
Grids for H and He will be reduced by one unit

# of grid points (after initial pruning)     ...  66664 (   0.0 sec)
# of grid points (after weights+screening)   ...  60011 (   2.0 sec)
nearest neighbour list constructed           ...    0.0 sec
Grid point re-assignment to atoms done       ...    0.0 sec
Grid point division into batches done        ...    0.1 sec
Reduced shell lists constructed in    2.4 sec

Total number of grid points                  ...    60011
Total number of batches                      ...      969
Average number of points per batch           ...       61
Average number of grid points per atom       ...     1154
Average number of shells per batch           ...   125.37 (30.50%)
Average number of basis functions per batch  ...   306.50 (29.56%)
Average number of large shells per batch     ...    80.19 (63.97%)
Average number of large basis fcns per batch ...   201.25 (65.66%)
Maximum spatial batch extension              ...  20.10, 20.06, 25.60 au
Average spatial batch extension              ...   3.25,  3.34,  3.98 au

Time for grid setup =    4.402 sec

------------------------------
INITIAL GUESS: MODEL POTENTIAL
------------------------------
Loading Hartree-Fock densities                     ... done
Calculating cut-offs                               ... done
Setting up the integral package                    ... done
Initializing the effective Hamiltonian             ... done
Starting the Coulomb interaction                   ... done (   9.2 sec)
Reading the grid                                   ... done
Mapping shells                                     ... done
Starting the XC term evaluation                    ... done (   5.4 sec)
  promolecular density results
     # of electrons  =    208.023645846
     EX              =   -172.335507417
     EC              =     -7.086592505
     EX+EC           =   -179.422099922
Transforming the Hamiltonian                       ... done (   0.5 sec)
Diagonalizing the Hamiltonian                      ... done (   0.9 sec)
Back transforming the eigenvectors                 ... done (   0.3 sec)
Now organizing SCF variables                       ... done
                      ------------------
                      INITIAL GUESS DONE (  20.8 sec)
                      ------------------

--------------------
CPCM SOLVATION MODEL
--------------------
CPCM parameters:
  Epsilon                                         ...      80.4000
  Refrac                                          ...       1.3300
  Rsolv                                           ...       1.3000
  Surface type                                    ...    GEPOL SES
  Epsilon function type                           ...         CPCM
Radii:
 Radius for C  used is    3.7795 Bohr (=   2.0000 Ang.)
 Radius for N  used is    3.4582 Bohr (=   1.8300 Ang.)
 Radius for O  used is    3.2503 Bohr (=   1.7200 Ang.)
 Radius for H  used is    2.4566 Bohr (=   1.3000 Ang.)
Calculating surface                               ...        
        surface point of sphere 3 conflicts with sphere 30 - Point discarded 
        surface point of sphere 3 conflicts with surface point 110 - Point discarded 
        surface point of sphere 4 conflicts with surface point 137 - Point discarded 
        surface point of sphere 5 conflicts with surface point 158 - Point discarded 
        surface point of sphere 7 conflicts with surface point 179 - Point discarded 
        surface point of sphere 11 conflicts with sphere 33 - Point discarded 
        surface point of sphere 12 conflicts with sphere 35 - Point discarded 
        surface point of sphere 20 conflicts with sphere 44 - Point discarded 
        surface point of sphere 27 conflicts with sphere 50 - Point discarded 
        surface point of sphere 27 conflicts with sphere 50 - Point discarded 
        surface point of sphere 31 conflicts with surface point 822 - Point discarded 
        surface point of sphere 34 conflicts with surface point 881 - Point discarded 
        surface point of sphere 36 conflicts with surface point 959 - Point discarded 
        surface point of sphere 46 conflicts with surface point 1202 - Point discarded 
        surface point of sphere 50 conflicts with surface point 1311 - Point discarded 
        surface point of sphere 56 conflicts with surface point 1418 - Point discarded 
        surface point of sphere 67 conflicts with surface point 842 - Point discarded 
done! (  0.2s)
GEPOL surface points                              ...         1603
GEPOL Volume                                      ...    3156.8392
GEPOL Surface-area                                ...    1650.1185
Calculating surface distance matrix               ...        done! (  0.0s)
Performing Cholesky decomposition & store         ...        done! (  0.2s)
Overall time for CPCM initialization              ...                 0.4s
--------------
SCF ITERATIONS
--------------
               ***  Starting incremental Fock matrix formation  ***

                         ----------------------------
                         !        ITERATION     0   !
                         ----------------------------
   Total Energy        :   -1316.913614020295 Eh
   Energy Change       :   -1316.913614020295 Eh
   MAX-DP              :       0.477526479592
   RMS-DP              :       0.002110188252
   Actual Damping      :       0.7000
   Actual Level Shift  :       0.2500 Eh
   Int. Num. El.       :   208.01397713 (UP=  104.00698856 DN=  104.00698856)
   Exchange            :  -140.99927924
   Correlation         :    -9.19360068


                         ----------------------------
                         !        ITERATION     1   !
                         ----------------------------
   Total Energy        :   -1317.195537215227 Eh
   Energy Change       :      -0.281923194932 Eh
   MAX-DP              :       0.582920634460
   RMS-DP              :       0.002423687133
   Actual Damping      :       0.7000
   Actual Level Shift  :       0.2500 Eh
   Int. Num. El.       :   208.01483616 (UP=  104.00741808 DN=  104.00741808)
   Exchange            :  -140.03478828
   Correlation         :    -9.15906183

                               ***Turning on DIIS***

                         ----------------------------
                         !        ITERATION     2   !
                         ----------------------------
   Total Energy        :   -1317.313564796744 Eh
   Energy Change       :      -0.118027581518 Eh
   MAX-DP              :       0.954645886766
   RMS-DP              :       0.003839794006
   Actual Damping      :       0.0000
   Actual Level Shift  :       0.2500 Eh
   Int. Num. El.       :   208.01566506 (UP=  104.00783253 DN=  104.00783253)
   Exchange            :  -139.40153149
   Correlation         :    -9.13475252
   DIIS-Error          :       0.039013131646


                         ----------------------------
                         !        ITERATION     3   !
                         ----------------------------
   Total Energy        :   -1317.493657136111 Eh
   Energy Change       :      -0.180092339366 Eh
   MAX-DP              :       0.575190977495
   RMS-DP              :       0.002424337750
   Actual Damping      :       0.0000
   Actual Level Shift  :       0.2500 Eh
   Int. Num. El.       :   208.01739673 (UP=  104.00869837 DN=  104.00869837)
   Exchange            :  -138.43315836
   Correlation         :    -9.09537036
   DIIS-Error          :       0.058461761773
   DIIS coefficients:
      0.52716   0.47284


                         ----------------------------
                         !        ITERATION     4   !
                         ----------------------------
   Total Energy        :   -1317.534111985692 Eh
   Energy Change       :      -0.040454849581 Eh
   MAX-DP              :       0.180121267696
   RMS-DP              :       0.000736717682
   Actual Damping      :       0.0000
   Actual Level Shift  :       0.2500 Eh
   Int. Num. El.       :   208.01687719 (UP=  104.00843860 DN=  104.00843860)
   Exchange            :  -138.84142540
   Correlation         :    -9.11216366
   DIIS-Error          :       0.009660488302
   DIIS coefficients:
      0.19993   0.08004   0.72004


                         ----------------------------
                         !        ITERATION     5   !
                         ----------------------------
   Total Energy        :   -1317.536289911295 Eh
   Energy Change       :      -0.002177925603 Eh
   MAX-DP              :       0.086336853477
   RMS-DP              :       0.000351098597
   Actual Damping      :       0.0000
   Actual Level Shift  :       0.2500 Eh
   Int. Num. El.       :   208.01664686 (UP=  104.00832343 DN=  104.00832343)
   Exchange            :  -138.89409217
   Correlation         :    -9.11520884
   DIIS-Error          :       0.004760885241
   DIIS coefficients:
      0.04513  -0.00695   0.18181   0.78002

                      *** Initiating the SOSCF procedure ***
                           *** Shutting down DIIS ***
                      *** Re-Reading the Fockian *** 
                      *** Removing any level shift *** 

                         ----------------------------
                         !        ITERATION     6   !
                         ----------------------------
   Total Energy        :   -1317.536457787888 Eh
   Energy Change       :      -0.000167876593 Eh
   MAX-DP              :       0.032478318022
   RMS-DP              :       0.000133079520
   Orbital gradient    :       0.000331841928
   Orbital Rotation    :       0.000331841928
   Actual Damping      :       0.0000
   Int. Num. El.       :   208.01667066 (UP=  104.00833533 DN=  104.00833533)
   Exchange            :  -138.91679766
   Correlation         :    -9.11587081

               *** Restarting incremental Fock matrix formation ***

                         ----------------------------
                         !        ITERATION     7   !
                         ----------------------------
   Total Energy        :   -1317.536475820036 Eh
   Energy Change       :      -0.000018032149 Eh
   MAX-DP              :       0.018894671297
   RMS-DP              :       0.000074182231
   Orbital gradient    :       0.000131474197
   Orbital Rotation    :       0.000621429375
   Actual Damping      :       0.0000
   Int. Num. El.       :   208.01665211 (UP=  104.00832606 DN=  104.00832606)
   Exchange            :  -138.91643984
   Correlation         :    -9.11591302


                         ----------------------------
                         !        ITERATION     8   !
                         ----------------------------
   Total Energy        :   -1317.536476118068 Eh
   Energy Change       :      -0.000000298031 Eh
   MAX-DP              :       0.008941723415
   RMS-DP              :       0.000038356395
   Orbital gradient    :       0.000223769827
   Orbital Rotation    :       0.000599333156
   Actual Damping      :       0.0000
   Int. Num. El.       :   208.01666014 (UP=  104.00833007 DN=  104.00833007)
   Exchange            :  -138.91876066
   Correlation         :    -9.11600482


                         ----------------------------
                         !        ITERATION     9   !
                         ----------------------------
   Total Energy        :   -1317.536479943997 Eh
   Energy Change       :      -0.000003825929 Eh
   MAX-DP              :       0.007032945126
   RMS-DP              :       0.000028431759
   Orbital gradient    :       0.000043969885
   Orbital Rotation    :       0.000143693619
   Actual Damping      :       0.0000
   Int. Num. El.       :   208.01665535 (UP=  104.00832768 DN=  104.00832768)
   Exchange            :  -138.91791219
   Correlation         :    -9.11598517


                         ----------------------------
                         !        ITERATION    10   !
                         ----------------------------
   Total Energy        :   -1317.536480019913 Eh
   Energy Change       :      -0.000000075916 Eh
   MAX-DP              :       0.001116759434
   RMS-DP              :       0.000004878331
   Orbital gradient    :       0.000028658500
   Orbital Rotation    :       0.000076441738
   Actual Damping      :       0.0000
   Int. Num. El.       :   208.01665955 (UP=  104.00832977 DN=  104.00832977)
   Exchange            :  -138.91714875
   Correlation         :    -9.11594562

                  ***Gradient check signals convergence***
              ***Rediagonalizing the Fockian in SOSCF/NRSCF***

               *****************************************************
               *                     SUCCESS                       *
               *           SCF CONVERGED AFTER  11 CYCLES          *
               *****************************************************

Setting up the final grid:

General Integration Accuracy     IntAcc      ...  4.670
Radial Grid Type                 RadialGrid  ... Gauss-Chebyshev
Angular Grid (max. acc.)         AngularGrid ... Lebedev-302
Angular grid pruning method      GridPruning ... 3 (G Style)
Weight generation scheme         WeightScheme... Becke
Basis function cutoff            BFCut       ...    1.0000e-10
Integration weight cutoff        WCut        ...    1.0000e-14
Grids for H and He will be reduced by one unit

# of grid points (after initial pruning)     ... 258210 (   0.2 sec)
# of grid points (after weights+screening)   ... 227562 (   7.7 sec)
nearest neighbour list constructed           ...    0.0 sec
Grid point re-assignment to atoms done       ...    0.1 sec
Grid point division into batches done        ...    1.1 sec
Reduced shell lists constructed in    8.6 sec

Total number of grid points                  ...   227562
Total number of batches                      ...     3583
Average number of points per batch           ...       63
Average number of grid points per atom       ...     4376
Average number of shells per batch           ...   111.61 (27.15%)
Average number of basis functions per batch  ...   271.13 (26.15%)
Average number of large shells per batch     ...    70.73 (63.37%)
Average number of large basis fcns per batch ...   175.50 (64.73%)
Maximum spatial batch extension              ...  20.96, 21.99, 21.41 au
Average spatial batch extension              ...   2.16,  2.20,  2.41 au

Final grid set up in   16.6 sec
Final integration                            ... done (  20.1 sec)
Change in XC energy                          ...     0.002016620
Integrated number of electrons               ...   208.000316586
Previous integrated no of electrons          ...   208.016658262

----------------
TOTAL SCF ENERGY
----------------

Total Energy       :        -1317.53446349 Eh          -35851.93543 eV

Components:
Nuclear Repulsion  :         2468.87579986 Eh           67181.52596 eV
Electronic Energy  :        -3786.41026335 Eh         -103033.46139 eV
One Electron Energy:        -6697.16559788 Eh         -182239.14078 eV
Two Electron Energy:         2910.75533453 Eh           79205.67939 eV
CPCM Dielectric    :           -0.03889589 Eh              -1.05841 eV

Virial components:
Potential Energy   :        -2627.17958221 Eh          -71489.19087 eV
Kinetic Energy     :         1309.64511872 Eh           35637.25544 eV
Virial Ratio       :            2.00602403


DFT components:
N(Alpha)           :      104.000158292936 electrons
N(Beta)            :      104.000158292936 electrons
N(Total)           :      208.000316585872 electrons
E(X)               :     -138.915536576690 Eh       
E(C)               :       -9.115913009728 Eh       
E(XC)              :     -148.031449586419 Eh       
DFET-embed. en.    :        0.000000000000 Eh       
CPCM Solvation Model Properties:
Surface-charge          :           -0.05553284
Charge-correction       :            0.00003912 Eh               0.00106 eV
Free-energy (cav+disp)  :            0.00708591 Eh               0.19282 eV
Corrected G(solv)       :        -1317.52733846 Eh          -35851.74155 eV

---------------
SCF CONVERGENCE
---------------

  Last Energy change         ...   -9.2552e-08  Tolerance :   1.0000e-06
  Last MAX-Density change    ...    1.2147e-03  Tolerance :   1.0000e-05
  Last RMS-Density change    ...    5.6397e-06  Tolerance :   1.0000e-06
  Last Orbital Gradient      ...    9.1087e-06  Tolerance :   5.0000e-05
  Last Orbital Rotation      ...    5.2273e-05  Tolerance :   5.0000e-05

             **** THE GBW FILE WAS UPDATED (erlotinb.gbw) ****
             **** DENSITY FILE WAS UPDATED (erlotinb.scfp.tmp) ****
             **** ENERGY FILE WAS UPDATED (erlotinb.en.tmp) ****
----------------
ORBITAL ENERGIES
----------------

  NO   OCC          E(Eh)            E(eV) 
   0   2.0000     -19.174580      -521.7668 
   1   2.0000     -19.172224      -521.7027 
   2   2.0000     -19.164352      -521.4885 
   3   2.0000     -19.143634      -520.9248 
   4   2.0000     -14.370618      -391.0444 
   5   2.0000     -14.317748      -389.6057 
   6   2.0000     -14.313544      -389.4913 
   7   2.0000     -10.283725      -279.8344 
   8   2.0000     -10.264846      -279.3206 
   9   2.0000     -10.262124      -279.2466 
  10   2.0000     -10.248979      -278.8889 
  11   2.0000     -10.247528      -278.8494 
  12   2.0000     -10.233922      -278.4792 
  13   2.0000     -10.233204      -278.4596 
  14   2.0000     -10.225635      -278.2537 
  15   2.0000     -10.225104      -278.2392 
  16   2.0000     -10.224020      -278.2097 
  17   2.0000     -10.223902      -278.2065 
  18   2.0000     -10.221300      -278.1357 
  19   2.0000     -10.217287      -278.0265 
  20   2.0000     -10.215632      -277.9815 
  21   2.0000     -10.215174      -277.9690 
  22   2.0000     -10.203981      -277.6644 
  23   2.0000     -10.196547      -277.4621 
  24   2.0000     -10.193520      -277.3798 
  25   2.0000     -10.191448      -277.3234 
  26   2.0000     -10.188216      -277.2354 
  27   2.0000     -10.187668      -277.2205 
  28   2.0000     -10.185338      -277.1571 
  29   2.0000      -1.100649       -29.9502 
  30   2.0000      -1.083924       -29.4951 
  31   2.0000      -1.050675       -28.5903 
  32   2.0000      -1.044090       -28.4111 
  33   2.0000      -0.987352       -26.8672 
  34   2.0000      -0.944328       -25.6965 
  35   2.0000      -0.884357       -24.0646 
  36   2.0000      -0.867536       -23.6069 
  37   2.0000      -0.854506       -23.2523 
  38   2.0000      -0.810861       -22.0647 
  39   2.0000      -0.798116       -21.7178 
  40   2.0000      -0.782186       -21.2844 
  41   2.0000      -0.761561       -20.7231 
  42   2.0000      -0.750953       -20.4345 
  43   2.0000      -0.741588       -20.1796 
  44   2.0000      -0.726014       -19.7558 
  45   2.0000      -0.702847       -19.1254 
  46   2.0000      -0.690903       -18.8004 
  47   2.0000      -0.664247       -18.0751 
  48   2.0000      -0.653227       -17.7752 
  49   2.0000      -0.647908       -17.6305 
  50   2.0000      -0.637385       -17.3441 
  51   2.0000      -0.621015       -16.8987 
  52   2.0000      -0.612540       -16.6681 
  53   2.0000      -0.599717       -16.3191 
  54   2.0000      -0.574625       -15.6363 
  55   2.0000      -0.568614       -15.4728 
  56   2.0000      -0.553724       -15.0676 
  57   2.0000      -0.543046       -14.7770 
  58   2.0000      -0.522398       -14.2152 
  59   2.0000      -0.514755       -14.0072 
  60   2.0000      -0.509521       -13.8648 
  61   2.0000      -0.505629       -13.7589 
  62   2.0000      -0.503061       -13.6890 
  63   2.0000      -0.495121       -13.4729 
  64   2.0000      -0.483600       -13.1594 
  65   2.0000      -0.481551       -13.1037 
  66   2.0000      -0.475892       -12.9497 
  67   2.0000      -0.470103       -12.7921 
  68   2.0000      -0.467816       -12.7299 
  69   2.0000      -0.462360       -12.5814 
  70   2.0000      -0.458117       -12.4660 
  71   2.0000      -0.457455       -12.4480 
  72   2.0000      -0.453323       -12.3355 
  73   2.0000      -0.450860       -12.2685 
  74   2.0000      -0.444018       -12.0823 
  75   2.0000      -0.434198       -11.8151 
  76   2.0000      -0.432862       -11.7788 
  77   2.0000      -0.415689       -11.3115 
  78   2.0000      -0.411508       -11.1977 
  79   2.0000      -0.402863       -10.9625 
  80   2.0000      -0.396699       -10.7947 
  81   2.0000      -0.386467       -10.5163 
  82   2.0000      -0.377991       -10.2857 
  83   2.0000      -0.377122       -10.2620 
  84   2.0000      -0.373677       -10.1683 
  85   2.0000      -0.373461       -10.1624 
  86   2.0000      -0.367064        -9.9883 
  87   2.0000      -0.343677        -9.3519 
  88   2.0000      -0.336296        -9.1511 
  89   2.0000      -0.334597        -9.1048 
  90   2.0000      -0.330399        -8.9906 
  91   2.0000      -0.329218        -8.9585 
  92   2.0000      -0.323945        -8.8150 
  93   2.0000      -0.303732        -8.2650 
  94   2.0000      -0.298518        -8.1231 
  95   2.0000      -0.287118        -7.8129 
  96   2.0000      -0.276901        -7.5349 
  97   2.0000      -0.275277        -7.4907 
  98   2.0000      -0.274872        -7.4796 
  99   2.0000      -0.252875        -6.8811 
 100   2.0000      -0.250015        -6.8033 
 101   2.0000      -0.245772        -6.6878 
 102   2.0000      -0.231837        -6.3086 
 103   2.0000      -0.219086        -5.9616 
 104   0.0000      -0.074816        -2.0358 
 105   0.0000      -0.071085        -1.9343 
 106   0.0000      -0.055862        -1.5201 
 107   0.0000      -0.053766        -1.4631 
 108   0.0000      -0.034458        -0.9377 
 109   0.0000      -0.022621        -0.6156 
 110   0.0000       0.005216         0.1419 
 111   0.0000       0.033472         0.9108 
 112   0.0000       0.036861         1.0030 
 113   0.0000       0.043399         1.1809 
 114   0.0000       0.047109         1.2819 
 115   0.0000       0.056435         1.5357 
 116   0.0000       0.058438         1.5902 
 117   0.0000       0.059860         1.6289 
 118   0.0000       0.069961         1.9037 
 119   0.0000       0.073082         1.9887 
 120   0.0000       0.074939         2.0392 
 121   0.0000       0.081421         2.2156 
 122   0.0000       0.083365         2.2685 
 123   0.0000       0.088242         2.4012 
 124   0.0000       0.088559         2.4098 
 125   0.0000       0.092810         2.5255 
 126   0.0000       0.094917         2.5828 
 127   0.0000       0.096300         2.6205 
 128   0.0000       0.103633         2.8200 
 129   0.0000       0.108462         2.9514 
 130   0.0000       0.112635         3.0650 
 131   0.0000       0.115192         3.1345 
 132   0.0000       0.115436         3.1412 
 133   0.0000       0.123785         3.3684 
 134   0.0000       0.126436         3.4405 
 135   0.0000       0.129717         3.5298 
 136   0.0000       0.134002         3.6464 
 137   0.0000       0.139346         3.7918 
 138   0.0000       0.142387         3.8745 
 139   0.0000       0.144133         3.9221 
 140   0.0000       0.149086         4.0568 
 141   0.0000       0.151485         4.1221 
 142   0.0000       0.152930         4.1614 
 143   0.0000       0.155414         4.2290 
 144   0.0000       0.161048         4.3823 
 145   0.0000       0.161638         4.3984 
 146   0.0000       0.167886         4.5684 
 147   0.0000       0.170082         4.6282 
 148   0.0000       0.178457         4.8561 
 149   0.0000       0.183401         4.9906 
 150   0.0000       0.186779         5.0825 
 151   0.0000       0.191583         5.2132 
 152   0.0000       0.192955         5.2506 
 153   0.0000       0.196102         5.3362 
 154   0.0000       0.198067         5.3897 
 155   0.0000       0.201343         5.4788 
 156   0.0000       0.205150         5.5824 
 157   0.0000       0.206790         5.6271 
 158   0.0000       0.210083         5.7167 
 159   0.0000       0.213712         5.8154 
 160   0.0000       0.216931         5.9030 
 161   0.0000       0.218737         5.9521 
 162   0.0000       0.220899         6.0110 
 163   0.0000       0.222318         6.0496 
 164   0.0000       0.226455         6.1622 
 165   0.0000       0.229293         6.2394 
 166   0.0000       0.229918         6.2564 
 167   0.0000       0.234499         6.3810 
 168   0.0000       0.238876         6.5001 
 169   0.0000       0.246035         6.6950 
 170   0.0000       0.247854         6.7445 
 171   0.0000       0.251343         6.8394 
 172   0.0000       0.259798         7.0695 
 173   0.0000       0.263553         7.1716 
 174   0.0000       0.265081         7.2132 
 175   0.0000       0.268913         7.3175 
 176   0.0000       0.272486         7.4147 
 177   0.0000       0.274333         7.4650 
 178   0.0000       0.276110         7.5133 
 179   0.0000       0.279195         7.5973 
 180   0.0000       0.286745         7.8027 
 181   0.0000       0.287249         7.8164 
 182   0.0000       0.289839         7.8869 
 183   0.0000       0.293386         7.9834 
 184   0.0000       0.299306         8.1445 
 185   0.0000       0.301288         8.1985 
 186   0.0000       0.304380         8.2826 
 187   0.0000       0.306709         8.3460 
 188   0.0000       0.311323         8.4715 
 189   0.0000       0.313637         8.5345 
 190   0.0000       0.318581         8.6690 
 191   0.0000       0.321749         8.7552 
 192   0.0000       0.327356         8.9078 
 193   0.0000       0.332144         9.0381 
 194   0.0000       0.337163         9.1747 
 195   0.0000       0.339448         9.2369 
 196   0.0000       0.341806         9.3010 
 197   0.0000       0.345757         9.4085 
 198   0.0000       0.348271         9.4769 
 199   0.0000       0.351428         9.5628 
 200   0.0000       0.354061         9.6345 
 201   0.0000       0.356790         9.7088 
 202   0.0000       0.360729         9.8159 
 203   0.0000       0.365346         9.9416 
 204   0.0000       0.370359        10.0780 
 205   0.0000       0.370823        10.0906 
 206   0.0000       0.379021        10.3137 
 207   0.0000       0.383374        10.4321 
 208   0.0000       0.386056        10.5051 
 209   0.0000       0.392667        10.6850 
 210   0.0000       0.396324        10.7845 
 211   0.0000       0.397979        10.8296 
 212   0.0000       0.400261        10.8917 
 213   0.0000       0.402827        10.9615 
 214   0.0000       0.407112        11.0781 
 215   0.0000       0.408898        11.1267 
 216   0.0000       0.415112        11.2958 
 217   0.0000       0.418593        11.3905 
 218   0.0000       0.419730        11.4214 
 219   0.0000       0.421340        11.4653 
 220   0.0000       0.423153        11.5146 
 221   0.0000       0.426538        11.6067 
 222   0.0000       0.429705        11.6929 
 223   0.0000       0.431830        11.7507 
 224   0.0000       0.434417        11.8211 
 225   0.0000       0.439443        11.9578 
 226   0.0000       0.440317        11.9816 
 227   0.0000       0.446500        12.1499 
 228   0.0000       0.448173        12.1954 
 229   0.0000       0.455943        12.4068 
 230   0.0000       0.457160        12.4400 
 231   0.0000       0.459516        12.5041 
 232   0.0000       0.460652        12.5350 
 233   0.0000       0.460808        12.5392 
 234   0.0000       0.466604        12.6969 
 235   0.0000       0.469110        12.7651 
 236   0.0000       0.471402        12.8275 
 237   0.0000       0.476250        12.9594 
 238   0.0000       0.481291        13.0966 
 239   0.0000       0.484427        13.1819 
 240   0.0000       0.488080        13.2813 
 241   0.0000       0.495340        13.4789 
 242   0.0000       0.498520        13.5654 
 243   0.0000       0.500225        13.6118 
 244   0.0000       0.504541        13.7293 
 245   0.0000       0.507494        13.8096 
 246   0.0000       0.509881        13.8746 
 247   0.0000       0.513568        13.9749 
 248   0.0000       0.516348        14.0505 
 249   0.0000       0.519217        14.1286 
 250   0.0000       0.524106        14.2617 
 251   0.0000       0.529331        14.4038 
 252   0.0000       0.536898        14.6097 
 253   0.0000       0.542516        14.7626 
 254   0.0000       0.545577        14.8459 
 255   0.0000       0.551991        15.0204 
 256   0.0000       0.553267        15.0552 
 257   0.0000       0.558950        15.2098 
 258   0.0000       0.562820        15.3151 
 259   0.0000       0.569722        15.5029 
 260   0.0000       0.576795        15.6954 
 261   0.0000       0.578883        15.7522 
 262   0.0000       0.584103        15.8942 
 263   0.0000       0.594142        16.1674 
 264   0.0000       0.596400        16.2289 
 265   0.0000       0.600916        16.3517 
 266   0.0000       0.607569        16.5328 
 267   0.0000       0.611783        16.6475 
 268   0.0000       0.617099        16.7921 
 269   0.0000       0.620199        16.8765 
 270   0.0000       0.624188        16.9850 
 271   0.0000       0.625020        17.0077 
 272   0.0000       0.627361        17.0714 
 273   0.0000       0.628745        17.1090 
 274   0.0000       0.632297        17.2057 
 275   0.0000       0.638314        17.3694 
 276   0.0000       0.639255        17.3950 
 277   0.0000       0.641892        17.4668 
 278   0.0000       0.646252        17.5854 
 279   0.0000       0.648128        17.6365 
 280   0.0000       0.651603        17.7310 
 281   0.0000       0.657349        17.8874 
 282   0.0000       0.663034        18.0421 
 283   0.0000       0.671211        18.2646 
 284   0.0000       0.673662        18.3313 
 285   0.0000       0.677980        18.4488 
 286   0.0000       0.682282        18.5658 
 287   0.0000       0.686936        18.6925 
 288   0.0000       0.691426        18.8147 
 289   0.0000       0.692800        18.8520 
 290   0.0000       0.706858        19.2346 
 291   0.0000       0.708715        19.2851 
 292   0.0000       0.711308        19.3557 
 293   0.0000       0.718730        19.5576 
 294   0.0000       0.719268        19.5723 
 295   0.0000       0.722915        19.6715 
 296   0.0000       0.733749        19.9663 
 297   0.0000       0.740768        20.1573 
 298   0.0000       0.743323        20.2268 
 299   0.0000       0.748354        20.3637 
 300   0.0000       0.751520        20.4499 
 301   0.0000       0.753536        20.5048 
 302   0.0000       0.757719        20.6186 
 303   0.0000       0.764465        20.8022 
 304   0.0000       0.768972        20.9248 
 305   0.0000       0.771349        20.9895 
 306   0.0000       0.780259        21.2319 
 307   0.0000       0.783207        21.3122 
 308   0.0000       0.787029        21.4162 
 309   0.0000       0.796786        21.6817 
 310   0.0000       0.800922        21.7942 
 311   0.0000       0.802983        21.8503 
 312   0.0000       0.805471        21.9180 
 313   0.0000       0.809138        22.0178 
 314   0.0000       0.814672        22.1684 
 315   0.0000       0.824810        22.4442 
 316   0.0000       0.827318        22.5125 
 317   0.0000       0.831530        22.6271 
 318   0.0000       0.836942        22.7744 
 319   0.0000       0.841295        22.8928 
 320   0.0000       0.846784        23.0422 
 321   0.0000       0.853152        23.2155 
 322   0.0000       0.859967        23.4009 
 323   0.0000       0.862168        23.4608 
 324   0.0000       0.866057        23.5666 
 325   0.0000       0.872844        23.7513 
 326   0.0000       0.874048        23.7841 
 327   0.0000       0.881627        23.9903 
 328   0.0000       0.890119        24.2214 
 329   0.0000       0.897714        24.4280 
 330   0.0000       0.900169        24.4948 
 331   0.0000       0.912683        24.8354 
 332   0.0000       0.913314        24.8525 
 333   0.0000       0.921927        25.0869 
 334   0.0000       0.924827        25.1658 
 335   0.0000       0.927331        25.2340 
 336   0.0000       0.929495        25.2929 
 337   0.0000       0.937388        25.5076 
 338   0.0000       0.939328        25.5604 
 339   0.0000       0.949607        25.8401 
 340   0.0000       0.956366        26.0240 
 341   0.0000       0.960232        26.1292 
 342   0.0000       0.964649        26.2494 
 343   0.0000       0.977343        26.5949 
 344   0.0000       0.981709        26.7137 
 345   0.0000       0.988783        26.9062 
 346   0.0000       0.992466        27.0064 
 347   0.0000       0.995200        27.0808 
 348   0.0000       0.997486        27.1430 
 349   0.0000       1.005174        27.3522 
 350   0.0000       1.011849        27.5338 
 351   0.0000       1.015745        27.6398 
 352   0.0000       1.033684        28.1280 
 353   0.0000       1.041521        28.3412 
 354   0.0000       1.047842        28.5132 
 355   0.0000       1.056376        28.7455 
 356   0.0000       1.061844        28.8942 
 357   0.0000       1.065963        29.0063 
 358   0.0000       1.071146        29.1474 
 359   0.0000       1.072559        29.1858 
 360   0.0000       1.076654        29.2973 
 361   0.0000       1.080163        29.3927 
 362   0.0000       1.084107        29.5001 
 363   0.0000       1.089666        29.6513 
 364   0.0000       1.097940        29.8765 
 365   0.0000       1.101170        29.9644 
 366   0.0000       1.116087        30.3703 
 367   0.0000       1.121944        30.5296 
 368   0.0000       1.126742        30.6602 
 369   0.0000       1.135826        30.9074 
 370   0.0000       1.150228        31.2993 
 371   0.0000       1.158779        31.5320 
 372   0.0000       1.173330        31.9279 
 373   0.0000       1.178247        32.0617 
 374   0.0000       1.185956        32.2715 
 375   0.0000       1.197581        32.5878 
 376   0.0000       1.200672        32.6719 
 377   0.0000       1.202312        32.7166 
 378   0.0000       1.215971        33.0882 
 379   0.0000       1.216803        33.1109 
 380   0.0000       1.222630        33.2694 
 381   0.0000       1.229517        33.4569 
 382   0.0000       1.241259        33.7764 
 383   0.0000       1.241752        33.7898 
 384   0.0000       1.248841        33.9827 
 385   0.0000       1.257514        34.2187 
 386   0.0000       1.262151        34.3449 
 387   0.0000       1.269559        34.5465 
 388   0.0000       1.274535        34.6819 
 389   0.0000       1.281861        34.8812 
 390   0.0000       1.285114        34.9697 
 391   0.0000       1.286066        34.9956 
 392   0.0000       1.294735        35.2315 
 393   0.0000       1.306988        35.5650 
 394   0.0000       1.310837        35.6697 
 395   0.0000       1.324234        36.0342 
 396   0.0000       1.329837        36.1867 
 397   0.0000       1.352544        36.8046 
 398   0.0000       1.355496        36.8849 
 399   0.0000       1.364901        37.1408 
 400   0.0000       1.371491        37.3202 
 401   0.0000       1.374878        37.4123 
 402   0.0000       1.383688        37.6521 
 403   0.0000       1.387786        37.7636 
 404   0.0000       1.401776        38.1443 
 405   0.0000       1.405415        38.2433 
 406   0.0000       1.408584        38.3295 
 407   0.0000       1.410818        38.3903 
 408   0.0000       1.411824        38.4177 
 409   0.0000       1.422491        38.7079 
 410   0.0000       1.431275        38.9470 
 411   0.0000       1.436740        39.0957 
 412   0.0000       1.441255        39.2185 
 413   0.0000       1.446891        39.3719 
 414   0.0000       1.455508        39.6064 
 415   0.0000       1.459775        39.7225 
 416   0.0000       1.465315        39.8733 
 417   0.0000       1.467636        39.9364 
 418   0.0000       1.474903        40.1341 
 419   0.0000       1.476919        40.1890 
 420   0.0000       1.490479        40.5580 
 421   0.0000       1.492667        40.6175 
 422   0.0000       1.500960        40.8432 
 423   0.0000       1.502433        40.8833 
 424   0.0000       1.507404        41.0185 
 425   0.0000       1.508146        41.0387 
 426   0.0000       1.510638        41.1066 
 427   0.0000       1.516000        41.2525 
 428   0.0000       1.520638        41.3787 
 429   0.0000       1.524318        41.4788 
 430   0.0000       1.529065        41.6080 
 431   0.0000       1.532955        41.7138 
 432   0.0000       1.542813        41.9821 
 433   0.0000       1.546197        42.0742 
 434   0.0000       1.549777        42.1716 
 435   0.0000       1.552306        42.2404 
 436   0.0000       1.556541        42.3556 
 437   0.0000       1.564570        42.5741 
 438   0.0000       1.565571        42.6013 
 439   0.0000       1.571438        42.7610 
 440   0.0000       1.574757        42.8513 
 441   0.0000       1.575577        42.8736 
 442   0.0000       1.580856        43.0173 
 443   0.0000       1.581441        43.0332 
 444   0.0000       1.587860        43.2079 
 445   0.0000       1.593527        43.3621 
 446   0.0000       1.596841        43.4522 
 447   0.0000       1.599973        43.5375 
 448   0.0000       1.607017        43.7291 
 449   0.0000       1.609323        43.7919 
 450   0.0000       1.614187        43.9243 
 451   0.0000       1.624838        44.2141 
 452   0.0000       1.627363        44.2828 
 453   0.0000       1.629686        44.3460 
 454   0.0000       1.631257        44.3888 
 455   0.0000       1.633705        44.4554 
 456   0.0000       1.643279        44.7159 
 457   0.0000       1.649737        44.8916 
 458   0.0000       1.661505        45.2118 
 459   0.0000       1.664755        45.3003 
 460   0.0000       1.669347        45.4252 
 461   0.0000       1.675576        45.5947 
 462   0.0000       1.679847        45.7110 
 463   0.0000       1.687594        45.9218 
 464   0.0000       1.690463        45.9998 
 465   0.0000       1.699718        46.2517 
 466   0.0000       1.710727        46.5512 
 467   0.0000       1.714147        46.6443 
 468   0.0000       1.723811        46.9073 
 469   0.0000       1.725504        46.9534 
 470   0.0000       1.730106        47.0786 
 471   0.0000       1.736350        47.2485 
 472   0.0000       1.741027        47.3758 
 473   0.0000       1.743891        47.4537 
 474   0.0000       1.750305        47.6282 
 475   0.0000       1.765434        48.0399 
 476   0.0000       1.773635        48.2631 
 477   0.0000       1.782693        48.5095 
 478   0.0000       1.791535        48.7501 
 479   0.0000       1.794996        48.8443 
 480   0.0000       1.798028        48.9268 
 481   0.0000       1.805203        49.1221 
 482   0.0000       1.807377        49.1812 
 483   0.0000       1.813508        49.3481 
 484   0.0000       1.818637        49.4876 
 485   0.0000       1.822791        49.6007 
 486   0.0000       1.831133        49.8277 
 487   0.0000       1.832694        49.8701 
 488   0.0000       1.847072        50.2614 
 489   0.0000       1.848322        50.2954 
 490   0.0000       1.858967        50.5851 
 491   0.0000       1.862046        50.6688 
 492   0.0000       1.871218        50.9184 
 493   0.0000       1.873682        50.9855 
 494   0.0000       1.878467        51.1157 
 495   0.0000       1.882116        51.2150 
 496   0.0000       1.890146        51.4335 
 497   0.0000       1.893104        51.5140 
 498   0.0000       1.898545        51.6620 
 499   0.0000       1.902767        51.7769 
 500   0.0000       1.908260        51.9264 
 501   0.0000       1.913746        52.0757 
 502   0.0000       1.925020        52.3825 
 503   0.0000       1.927824        52.4588 
 504   0.0000       1.932892        52.5967 
 505   0.0000       1.946906        52.9780 
 506   0.0000       1.947687        52.9993 
 507   0.0000       1.959473        53.3200 
 508   0.0000       1.962614        53.4055 
 509   0.0000       1.972715        53.6803 
 510   0.0000       1.983332        53.9692 
 511   0.0000       1.989522        54.1376 
 512   0.0000       1.991436        54.1897 
 513   0.0000       1.999033        54.3965 
 514   0.0000       2.003705        54.5236 
 515   0.0000       2.017594        54.9015 
 516   0.0000       2.024496        55.0893 
 517   0.0000       2.030923        55.2642 
 518   0.0000       2.038685        55.4754 
 519   0.0000       2.046367        55.6845 
 520   0.0000       2.049970        55.7825 
 521   0.0000       2.062427        56.1215 
 522   0.0000       2.068976        56.2997 
 523   0.0000       2.072033        56.3829 
 524   0.0000       2.073614        56.4259 
 525   0.0000       2.078993        56.5723 
 526   0.0000       2.084645        56.7261 
 527   0.0000       2.085897        56.7601 
 528   0.0000       2.103770        57.2465 
 529   0.0000       2.111290        57.4511 
 530   0.0000       2.114888        57.5490 
 531   0.0000       2.115520        57.5662 
 532   0.0000       2.118925        57.6589 
 533   0.0000       2.137871        58.1744 
 534   0.0000       2.151701        58.5508 
 535   0.0000       2.155225        58.6466 
 536   0.0000       2.160309        58.7850 
 537   0.0000       2.166517        58.9539 
 538   0.0000       2.179453        59.3059 
 539   0.0000       2.184208        59.4353 
 540   0.0000       2.196920        59.7812 
 541   0.0000       2.200599        59.8813 
 542   0.0000       2.209810        60.1320 
 543   0.0000       2.215033        60.2741 
 544   0.0000       2.221963        60.4627 
 545   0.0000       2.223668        60.5091 
 546   0.0000       2.240086        60.9558 
 547   0.0000       2.244195        61.0677 
 548   0.0000       2.252963        61.3062 
 549   0.0000       2.259489        61.4838 
 550   0.0000       2.265577        61.6495 
 551   0.0000       2.270098        61.7725 
 552   0.0000       2.276066        61.9349 
 553   0.0000       2.282902        62.1209 
 554   0.0000       2.286023        62.2059 
 555   0.0000       2.288622        62.2766 
 556   0.0000       2.292374        62.3787 
 557   0.0000       2.301966        62.6397 
 558   0.0000       2.309308        62.8395 
 559   0.0000       2.317980        63.0755 
 560   0.0000       2.334331        63.5204 
 561   0.0000       2.338199        63.6256 
 562   0.0000       2.343037        63.7573 
 563   0.0000       2.351824        63.9964 
 564   0.0000       2.360905        64.2435 
 565   0.0000       2.369548        64.4787 
 566   0.0000       2.384587        64.8879 
 567   0.0000       2.393714        65.1363 
 568   0.0000       2.396710        65.2178 
 569   0.0000       2.398389        65.2635 
 570   0.0000       2.408712        65.5444 
 571   0.0000       2.413607        65.6776 
 572   0.0000       2.421623        65.8957 
 573   0.0000       2.427118        66.0452 
 574   0.0000       2.433382        66.2157 
 575   0.0000       2.440594        66.4119 
 576   0.0000       2.448166        66.6180 
 577   0.0000       2.448576        66.6291 
 578   0.0000       2.454128        66.7802 
 579   0.0000       2.461454        66.9796 
 580   0.0000       2.465168        67.0806 
 581   0.0000       2.470382        67.2225 
 582   0.0000       2.477741        67.4228 
 583   0.0000       2.479689        67.4758 
 584   0.0000       2.492288        67.8186 
 585   0.0000       2.498681        67.9926 
 586   0.0000       2.511538        68.3424 
 587   0.0000       2.513542        68.3970 
 588   0.0000       2.521043        68.6011 
 589   0.0000       2.523693        68.6732 
 590   0.0000       2.525907        68.7334 
 591   0.0000       2.529693        68.8364 
 592   0.0000       2.543432        69.2103 
 593   0.0000       2.548656        69.3524 
 594   0.0000       2.551106        69.4191 
 595   0.0000       2.555161        69.5295 
 596   0.0000       2.560988        69.6880 
 597   0.0000       2.567236        69.8580 
 598   0.0000       2.573193        70.0202 
 599   0.0000       2.589370        70.4603 
 600   0.0000       2.592258        70.5389 
 601   0.0000       2.598811        70.7172 
 602   0.0000       2.602380        70.8144 
 603   0.0000       2.604241        70.8650 
 604   0.0000       2.608528        70.9817 
 605   0.0000       2.612320        71.0849 
 606   0.0000       2.614064        71.1323 
 607   0.0000       2.621113        71.3241 
 608   0.0000       2.628141        71.5153 
 609   0.0000       2.631087        71.5955 
 610   0.0000       2.635582        71.7178 
 611   0.0000       2.641351        71.8748 
 612   0.0000       2.642269        71.8998 
 613   0.0000       2.648468        72.0685 
 614   0.0000       2.653565        72.2072 
 615   0.0000       2.656405        72.2845 
 616   0.0000       2.661964        72.4357 
 617   0.0000       2.665081        72.5206 
 618   0.0000       2.678410        72.8832 
 619   0.0000       2.682711        73.0003 
 620   0.0000       2.691664        73.2439 
 621   0.0000       2.692641        73.2705 
 622   0.0000       2.695200        73.3401 
 623   0.0000       2.704367        73.5896 
 624   0.0000       2.708038        73.6894 
 625   0.0000       2.711397        73.7809 
 626   0.0000       2.717392        73.9440 
 627   0.0000       2.731591        74.3304 
 628   0.0000       2.735282        74.4308 
 629   0.0000       2.742439        74.6256 
 630   0.0000       2.746880        74.7464 
 631   0.0000       2.748264        74.7841 
 632   0.0000       2.755893        74.9917 
 633   0.0000       2.759736        75.0962 
 634   0.0000       2.765727        75.2593 
 635   0.0000       2.774780        75.5056 
 636   0.0000       2.782856        75.7254 
 637   0.0000       2.790489        75.9331 
 638   0.0000       2.798190        76.1426 
 639   0.0000       2.801343        76.2284 
 640   0.0000       2.803989        76.3004 
 641   0.0000       2.813374        76.5558 
 642   0.0000       2.817336        76.6636 
 643   0.0000       2.830056        77.0097 
 644   0.0000       2.830987        77.0351 
 645   0.0000       2.835179        77.1491 
 646   0.0000       2.840806        77.3023 
 647   0.0000       2.846913        77.4684 
 648   0.0000       2.856866        77.7393 
 649   0.0000       2.860517        77.8386 
 650   0.0000       2.861859        77.8751 
 651   0.0000       2.877184        78.2922 
 652   0.0000       2.877637        78.3045 
 653   0.0000       2.881138        78.3997 
 654   0.0000       2.883437        78.4623 
 655   0.0000       2.885592        78.5209 
 656   0.0000       2.887782        78.5805 
 657   0.0000       2.895760        78.7976 
 658   0.0000       2.902789        78.9889 
 659   0.0000       2.907821        79.1258 
 660   0.0000       2.913437        79.2786 
 661   0.0000       2.917697        79.3946 
 662   0.0000       2.920418        79.4686 
 663   0.0000       2.928443        79.6870 
 664   0.0000       2.933161        79.8154 
 665   0.0000       2.934971        79.8646 
 666   0.0000       2.940356        80.0111 
 667   0.0000       2.945583        80.1534 
 668   0.0000       2.949003        80.2465 
 669   0.0000       2.961007        80.5731 
 670   0.0000       2.967595        80.7524 
 671   0.0000       2.972014        80.8726 
 672   0.0000       2.975908        80.9786 
 673   0.0000       2.985027        81.2267 
 674   0.0000       2.988864        81.3311 
 675   0.0000       2.998130        81.5833 
 676   0.0000       3.007006        81.8248 
 677   0.0000       3.017161        82.1011 
 678   0.0000       3.019461        82.1637 
 679   0.0000       3.021815        82.2278 
 680   0.0000       3.023159        82.2643 
 681   0.0000       3.029255        82.4302 
 682   0.0000       3.030958        82.4766 
 683   0.0000       3.042008        82.7772 
 684   0.0000       3.045710        82.8780 
 685   0.0000       3.054410        83.1147 
 686   0.0000       3.056612        83.1746 
 687   0.0000       3.062447        83.3334 
 688   0.0000       3.064898        83.4001 
 689   0.0000       3.076562        83.7175 
 690   0.0000       3.083475        83.9056 
 691   0.0000       3.086766        83.9952 
 692   0.0000       3.089617        84.0728 
 693   0.0000       3.092388        84.1481 
 694   0.0000       3.097248        84.2804 
 695   0.0000       3.099340        84.3373 
 696   0.0000       3.104392        84.4748 
 697   0.0000       3.114489        84.7496 
 698   0.0000       3.121726        84.9465 
 699   0.0000       3.126466        85.0755 
 700   0.0000       3.133493        85.2667 
 701   0.0000       3.137427        85.3737 
 702   0.0000       3.154420        85.8361 
 703   0.0000       3.155737        85.8720 
 704   0.0000       3.160474        86.0009 
 705   0.0000       3.170504        86.2738 
 706   0.0000       3.173692        86.3606 
 707   0.0000       3.175775        86.4172 
 708   0.0000       3.179138        86.5087 
 709   0.0000       3.184573        86.6566 
 710   0.0000       3.188481        86.7630 
 711   0.0000       3.192676        86.8771 
 712   0.0000       3.201838        87.1264 
 713   0.0000       3.209007        87.3215 
 714   0.0000       3.211614        87.3925 
 715   0.0000       3.213123        87.4335 
 716   0.0000       3.219032        87.5943 
 717   0.0000       3.221838        87.6707 
 718   0.0000       3.227054        87.8126 
 719   0.0000       3.229600        87.8819 
 720   0.0000       3.236064        88.0578 
 721   0.0000       3.238853        88.1337 
 722   0.0000       3.240801        88.1867 
 723   0.0000       3.242622        88.2362 
 724   0.0000       3.246536        88.3427 
 725   0.0000       3.249953        88.4357 
 726   0.0000       3.260275        88.7166 
 727   0.0000       3.263811        88.8128 
 728   0.0000       3.268903        88.9514 
 729   0.0000       3.271104        89.0113 
 730   0.0000       3.274375        89.1003 
 731   0.0000       3.276841        89.1674 
 732   0.0000       3.284800        89.3840 
 733   0.0000       3.286935        89.4420 
 734   0.0000       3.294359        89.6441 
 735   0.0000       3.300867        89.8212 
 736   0.0000       3.306689        89.9796 
 737   0.0000       3.313300        90.1595 
 738   0.0000       3.314118        90.1817 
 739   0.0000       3.318260        90.2944 
 740   0.0000       3.322962        90.4224 
 741   0.0000       3.329070        90.5886 
 742   0.0000       3.339486        90.8720 
 743   0.0000       3.346163        91.0537 
 744   0.0000       3.348574        91.1193 
 745   0.0000       3.355770        91.3151 
 746   0.0000       3.362134        91.4883 
 747   0.0000       3.363501        91.5255 
 748   0.0000       3.366990        91.6205 
 749   0.0000       3.370288        91.7102 
 750   0.0000       3.373379        91.7943 
 751   0.0000       3.379461        91.9598 
 752   0.0000       3.385858        92.1339 
 753   0.0000       3.388644        92.2097 
 754   0.0000       3.392476        92.3140 
 755   0.0000       3.398261        92.4714 
 756   0.0000       3.401354        92.5556 
 757   0.0000       3.409462        92.7762 
 758   0.0000       3.418503        93.0222 
 759   0.0000       3.423498        93.1581 
 760   0.0000       3.428910        93.3054 
 761   0.0000       3.437874        93.5493 
 762   0.0000       3.444349        93.7255 
 763   0.0000       3.447345        93.8070 
 764   0.0000       3.451362        93.9163 
 765   0.0000       3.455285        94.0231 
 766   0.0000       3.459828        94.1467 
 767   0.0000       3.462258        94.2128 
 768   0.0000       3.472900        94.5024 
 769   0.0000       3.477438        94.6259 
 770   0.0000       3.481422        94.7343 
 771   0.0000       3.486135        94.8625 
 772   0.0000       3.489368        94.9505 
 773   0.0000       3.492274        95.0296 
 774   0.0000       3.498680        95.2039 
 775   0.0000       3.502462        95.3068 
 776   0.0000       3.504304        95.3570 
 777   0.0000       3.510201        95.5174 
 778   0.0000       3.512423        95.5779 
 779   0.0000       3.517361        95.7123 
 780   0.0000       3.525476        95.9331 
 781   0.0000       3.526673        95.9657 
 782   0.0000       3.536908        96.2441 
 783   0.0000       3.544498        96.4507 
 784   0.0000       3.547685        96.5374 
 785   0.0000       3.553493        96.6955 
 786   0.0000       3.562729        96.9468 
 787   0.0000       3.564651        96.9991 
 788   0.0000       3.569818        97.1397 
 789   0.0000       3.585872        97.5765 
 790   0.0000       3.596172        97.8568 
 791   0.0000       3.601315        97.9968 
 792   0.0000       3.605941        98.1227 
 793   0.0000       3.613273        98.3222 
 794   0.0000       3.630070        98.7792 
 795   0.0000       3.642879        99.1278 
 796   0.0000       3.650223        99.3276 
 797   0.0000       3.660834        99.6163 
 798   0.0000       3.666934        99.7824 
 799   0.0000       3.673458        99.9599 
 800   0.0000       3.688039       100.3566 
 801   0.0000       3.692744       100.4847 
 802   0.0000       3.721681       101.2721 
 803   0.0000       3.734961       101.6335 
 804   0.0000       3.737855       101.7122 
 805   0.0000       3.741552       101.8128 
 806   0.0000       3.744714       101.8988 
 807   0.0000       3.759604       102.3040 
 808   0.0000       3.763794       102.4180 
 809   0.0000       3.788876       103.1006 
 810   0.0000       3.799878       103.3999 
 811   0.0000       3.813223       103.7631 
 812   0.0000       3.820090       103.9499 
 813   0.0000       3.828206       104.1708 
 814   0.0000       3.829906       104.2170 
 815   0.0000       3.837200       104.4155 
 816   0.0000       3.842174       104.5509 
 817   0.0000       3.843907       104.5980 
 818   0.0000       3.852190       104.8234 
 819   0.0000       3.859327       105.0176 
 820   0.0000       3.875805       105.4660 
 821   0.0000       3.890731       105.8722 
 822   0.0000       3.910470       106.4093 
 823   0.0000       3.913069       106.4800 
 824   0.0000       3.922173       106.7278 
 825   0.0000       3.925914       106.8296 
 826   0.0000       3.947323       107.4121 
 827   0.0000       3.954769       107.6147 
 828   0.0000       3.963819       107.8610 
 829   0.0000       3.967537       107.9622 
 830   0.0000       3.988881       108.5430 
 831   0.0000       3.992637       108.6452 
 832   0.0000       4.000174       108.8503 
 833   0.0000       4.011549       109.1598 
 834   0.0000       4.014448       109.2387 
 835   0.0000       4.022439       109.4561 
 836   0.0000       4.040093       109.9365 
 837   0.0000       4.048274       110.1591 
 838   0.0000       4.051710       110.2526 
 839   0.0000       4.061632       110.5226 
 840   0.0000       4.071827       110.8001 
 841   0.0000       4.085701       111.1776 
 842   0.0000       4.094116       111.4066 
 843   0.0000       4.100739       111.5868 
 844   0.0000       4.107088       111.7595 
 845   0.0000       4.111449       111.8782 
 846   0.0000       4.121469       112.1509 
 847   0.0000       4.126339       112.2834 
 848   0.0000       4.135243       112.5257 
 849   0.0000       4.136924       112.5714 
 850   0.0000       4.147155       112.8498 
 851   0.0000       4.157494       113.1312 
 852   0.0000       4.166610       113.3792 
 853   0.0000       4.173774       113.5742 
 854   0.0000       4.179137       113.7201 
 855   0.0000       4.192457       114.0825 
 856   0.0000       4.205322       114.4326 
 857   0.0000       4.216242       114.7298 
 858   0.0000       4.221389       114.8698 
 859   0.0000       4.223568       114.9291 
 860   0.0000       4.234296       115.2210 
 861   0.0000       4.239031       115.3499 
 862   0.0000       4.243008       115.4581 
 863   0.0000       4.248353       115.6036 
 864   0.0000       4.275630       116.3458 
 865   0.0000       4.289425       116.7212 
 866   0.0000       4.298779       116.9757 
 867   0.0000       4.300518       117.0230 
 868   0.0000       4.326520       117.7306 
 869   0.0000       4.333037       117.9079 
 870   0.0000       4.335057       117.9629 
 871   0.0000       4.342238       118.1583 
 872   0.0000       4.347219       118.2938 
 873   0.0000       4.354673       118.4967 
 874   0.0000       4.360293       118.6496 
 875   0.0000       4.369867       118.9101 
 876   0.0000       4.386879       119.3731 
 877   0.0000       4.396165       119.6257 
 878   0.0000       4.414738       120.1311 
 879   0.0000       4.419102       120.2499 
 880   0.0000       4.437396       120.7477 
 881   0.0000       4.466098       121.5287 
 882   0.0000       4.479003       121.8799 
 883   0.0000       4.495426       122.3267 
 884   0.0000       4.500852       122.4744 
 885   0.0000       4.515468       122.8721 
 886   0.0000       4.524239       123.1108 
 887   0.0000       4.534521       123.3906 
 888   0.0000       4.542821       123.6164 
 889   0.0000       4.559930       124.0820 
 890   0.0000       4.563690       124.1843 
 891   0.0000       4.574901       124.4894 
 892   0.0000       4.616054       125.6092 
 893   0.0000       4.627141       125.9109 
 894   0.0000       4.635105       126.1276 
 895   0.0000       4.648186       126.4836 
 896   0.0000       4.657395       126.7341 
 897   0.0000       4.685071       127.4873 
 898   0.0000       4.699091       127.8688 
 899   0.0000       4.724538       128.5612 
 900   0.0000       4.734600       128.8350 
 901   0.0000       4.746145       129.1492 
 902   0.0000       4.752367       129.3185 
 903   0.0000       4.778362       130.0258 
 904   0.0000       4.788426       130.2997 
 905   0.0000       4.802295       130.6771 
 906   0.0000       4.807213       130.8109 
 907   0.0000       4.818836       131.1272 
 908   0.0000       4.825096       131.2975 
 909   0.0000       4.844817       131.8342 
 910   0.0000       4.858800       132.2147 
 911   0.0000       4.875200       132.6609 
 912   0.0000       4.891957       133.1169 
 913   0.0000       4.914413       133.7280 
 914   0.0000       4.918565       133.8410 
 915   0.0000       4.928551       134.1127 
 916   0.0000       4.956787       134.8810 
 917   0.0000       4.966997       135.1589 
 918   0.0000       4.988928       135.7556 
 919   0.0000       5.016216       136.4982 
 920   0.0000       5.029265       136.8533 
 921   0.0000       5.047710       137.3552 
 922   0.0000       5.062595       137.7602 
 923   0.0000       5.081554       138.2761 
 924   0.0000       5.082850       138.3114 
 925   0.0000       5.091003       138.5332 
 926   0.0000       5.106452       138.9536 
 927   0.0000       5.124817       139.4534 
 928   0.0000       5.139049       139.8406 
 929   0.0000       5.144876       139.9992 
 930   0.0000       5.162350       140.4747 
 931   0.0000       5.167583       140.6171 
 932   0.0000       5.187900       141.1699 
 933   0.0000       5.224489       142.1656 
 934   0.0000       5.258636       143.0947 
 935   0.0000       5.272303       143.4666 
 936   0.0000       5.291713       143.9948 
 937   0.0000       5.304594       144.3453 
 938   0.0000       5.318303       144.7184 
 939   0.0000       5.331659       145.0818 
 940   0.0000       5.349482       145.5668 
 941   0.0000       5.364572       145.9774 
 942   0.0000       5.365092       145.9916 
 943   0.0000       5.368993       146.0977 
 944   0.0000       5.372754       146.2001 
 945   0.0000       5.389573       146.6577 
 946   0.0000       5.408679       147.1776 
 947   0.0000       5.419406       147.4695 
 948   0.0000       5.426453       147.6613 
 949   0.0000       5.450785       148.3234 
 950   0.0000       5.459378       148.5572 
 951   0.0000       5.478437       149.0759 
 952   0.0000       5.499493       149.6488 
 953   0.0000       5.546670       150.9326 
 954   0.0000       5.565836       151.4541 
 955   0.0000       5.577627       151.7750 
 956   0.0000       5.610380       152.6662 
 957   0.0000       5.639868       153.4686 
 958   0.0000       5.652708       153.8180 
 959   0.0000       5.677149       154.4831 
 960   0.0000       5.686041       154.7250 
 961   0.0000       5.732383       155.9861 
 962   0.0000       5.733759       156.0235 
 963   0.0000       5.745410       156.3406 
 964   0.0000       5.765519       156.8877 
 965   0.0000       5.773466       157.1040 
 966   0.0000       5.783929       157.3887 
 967   0.0000       5.784663       157.4087 
 968   0.0000       5.820437       158.3821 
 969   0.0000       5.832400       158.7077 
 970   0.0000       5.849596       159.1756 
 971   0.0000       5.887916       160.2184 
 972   0.0000       5.928776       161.3302 
 973   0.0000       5.943238       161.7237 
 974   0.0000       5.953887       162.0135 
 975   0.0000       6.017106       163.7338 
 976   0.0000       6.045745       164.5131 
 977   0.0000       6.061689       164.9470 
 978   0.0000       6.070171       165.1778 
 979   0.0000       6.120022       166.5343 
 980   0.0000       6.133192       166.8926 
 981   0.0000       6.174284       168.0108 
 982   0.0000       6.228458       169.4849 
 983   0.0000       6.353551       172.8889 
 984   0.0000       6.426934       174.8858 
 985   0.0000       6.454350       175.6318 
 986   0.0000       6.547524       178.1672 
 987   0.0000       6.604239       179.7105 
 988   0.0000       6.618743       180.1051 
 989   0.0000       6.642012       180.7383 
 990   0.0000       6.678930       181.7429 
 991   0.0000       6.703125       182.4013 
 992   0.0000       6.707716       182.5262 
 993   0.0000       6.753808       183.7805 
 994   0.0000       6.801863       185.0881 
 995   0.0000       6.811234       185.3431 
 996   0.0000       6.826536       185.7595 
 997   0.0000       6.868818       186.9100 
 998   0.0000       6.903378       187.8505 
 999   0.0000       6.943863       188.9521 
 1000   0.0000       7.095001       193.0648 
 1001   0.0000       7.159438       194.8182 
 1002   0.0000       7.246393       197.1844 
 1003   0.0000       7.262771       197.6301 
 1004   0.0000       7.286932       198.2875 
 1005   0.0000       7.310794       198.9368 
 1006   0.0000       7.386381       200.9937 
 1007   0.0000       7.559156       205.6951 
 1008   0.0000      22.007142       598.8448 
 1009   0.0000      22.222827       604.7139 
 1010   0.0000      22.244039       605.2911 
 1011   0.0000      22.297916       606.7571 
 1012   0.0000      22.379488       608.9768 
 1013   0.0000      22.426874       610.2663 
 1014   0.0000      22.441293       610.6586 
 1015   0.0000      22.444220       610.7383 
 1016   0.0000      22.483126       611.7970 
 1017   0.0000      22.528504       613.0318 
 1018   0.0000      22.558642       613.8519 
 1019   0.0000      22.772510       619.6715 
 1020   0.0000      22.782588       619.9457 
 1021   0.0000      22.795140       620.2873 
 1022   0.0000      22.832031       621.2912 
 1023   0.0000      22.871254       622.3585 
 1024   0.0000      22.929509       623.9437 
 1025   0.0000      23.035783       626.8355 
 1026   0.0000      23.124377       629.2463 
 1027   0.0000      23.142861       629.7493 
 1028   0.0000      23.544079       640.6670 
 1029   0.0000      23.577800       641.5846 
 1030   0.0000      32.396865       881.5635 
 1031   0.0000      32.575333       886.4199 
 1032   0.0000      32.713333       890.1750 
 1033   0.0000      44.000019      1197.3014 
 1034   0.0000      44.011741      1197.6204 
 1035   0.0000      44.327711      1206.2183 
 1036   0.0000      44.616636      1214.0804 
------------------
MOLECULAR ORBITALS
------------------
                      0         1         2         3         4         5   
                 -19.17458 -19.17222 -19.16435 -19.14363 -14.37062 -14.31775
                   2.00000   2.00000   2.00000   2.00000   2.00000   2.00000
                  --------  --------  --------  --------  --------  --------
  0C   1s         0.000000  0.000000 -0.000000 -0.000000  0.000001  0.000000
  0C   2s        -0.000001 -0.000000  0.000000  0.000000 -0.000004 -0.000001
  0C   3s         0.000023  0.000017 -0.000004  0.000000  0.000081  0.000056
  0C   4s        -0.000261 -0.000192  0.000037  0.000007  0.003408 -0.000874
  0C   5s        -0.000424 -0.000300  0.000053  0.000027  0.003245 -0.001468
  0C   1pz       -0.000000 -0.000001 -0.000000 -0.000000 -0.000021  0.000001
  0C   1px       -0.000000  0.000001  0.000000  0.000000  0.000010 -0.000000
  0C   1py        0.000001  0.000001 -0.000000 -0.000000 -0.000043  0.000003
  0C   2pz        0.000036  0.000030 -0.000005 -0.000000 -0.000396  0.000119
  0C   2px        0.000026  0.000017 -0.000003 -0.000001 -0.000424  0.000103
  0C   2py        0.000119  0.000086 -0.000017 -0.000003 -0.001570  0.000412
  0C   3pz        0.000042  0.000035 -0.000004 -0.000002 -0.000176  0.000109
  0C   3px        0.000006  0.000010 -0.000003  0.000005 -0.000090  0.000009
  0C   3py        0.000098  0.000070 -0.000013 -0.000006 -0.000695  0.000351
  0C   1dz2       0.000002  0.000002 -0.000000  0.000000 -0.000003  0.000004
  0C   1dxz      -0.000000  0.000000  0.000000  0.000000 -0.000003 -0.000002
  0C   1dyz      -0.000001  0.000000  0.000000  0.000000  0.000016 -0.000006
  0C   1dx2y2     0.000003  0.000002 -0.000000 -0.000000 -0.000010  0.000007
  0C   1dxy      -0.000002 -0.000001  0.000000  0.000000 -0.000010 -0.000006
  0C   2dz2       0.000008  0.000005 -0.000001 -0.000000 -0.000097  0.000032
  0C   2dxz      -0.000004 -0.000004  0.000000 -0.000001  0.000044 -0.000012
  0C   2dyz      -0.000018 -0.000016  0.000002 -0.000000  0.000122 -0.000049
  0C   2dx2y2     0.000023  0.000017 -0.000003 -0.000000 -0.000283  0.000084
  0C   2dxy      -0.000004 -0.000004  0.000001 -0.000000  0.000062 -0.000017
  0C   1f0       -0.000001 -0.000000  0.000000  0.000000 -0.000001 -0.000003
  0C   1f+1      -0.000000  0.000000  0.000000  0.000000  0.000008 -0.000002
  0C   1f-1      -0.000001 -0.000000  0.000000 -0.000000  0.000004 -0.000002
  0C   1f+2      -0.000001 -0.000001  0.000000  0.000000  0.000010 -0.000005
  0C   1f-2       0.000000  0.000001 -0.000000  0.000000  0.000008  0.000002
  0C   1f+3      -0.000000  0.000000 -0.000000  0.000000  0.000015  0.000001
  0C   1f-3       0.000001  0.000001 -0.000000  0.000000  0.000006  0.000002
  1C   1s         0.000000  0.000000 -0.000000  0.000000  0.000002 -0.000000
  1C   2s        -0.000000 -0.000000  0.000000 -0.000000 -0.000013  0.000001
  1C   3s        -0.000022 -0.000006  0.000001  0.000005  0.001399 -0.000146
  1C   4s         0.000218  0.000101 -0.000011 -0.000033 -0.014434  0.001531
  1C   5s        -0.001232 -0.000949  0.000189  0.000049  0.015503 -0.003326
  1C   1pz       -0.000002 -0.000002  0.000000 -0.000001  0.000004  0.000002
  1C   1px       -0.000002 -0.000001 -0.000000  0.000000  0.000011 -0.000002
  1C   1py       -0.000002 -0.000002  0.000000  0.000000  0.000037 -0.000012
  1C   2pz        0.000034  0.000040 -0.000007  0.000009  0.001712 -0.000053
  1C   2px        0.000021  0.000020 -0.000001 -0.000002  0.001229 -0.000035
  1C   2py        0.000077  0.000090 -0.000021  0.000015  0.005842 -0.000112
  1C   3pz        0.000224  0.000151 -0.000036 -0.000011 -0.002634  0.000755
  1C   3px        0.000218  0.000151 -0.000021 -0.000023 -0.001877  0.000687
  1C   3py        0.000883  0.000658 -0.000123 -0.000041 -0.008893  0.002751
  1C   1dz2       0.000001  0.000000 -0.000000  0.000000 -0.000009 -0.000000
  1C   1dxz      -0.000001 -0.000002  0.000000 -0.000000 -0.000009 -0.000000
  1C   1dyz      -0.000001 -0.000001  0.000000  0.000000 -0.000006 -0.000000
  1C   1dx2y2     0.000002  0.000002 -0.000000  0.000000  0.000024  0.000002
  1C   1dxy       0.000000  0.000000  0.000000 -0.000000  0.000009  0.000004
  1C   2dz2      -0.000029 -0.000016  0.000002  0.000003  0.001417 -0.000144
  1C   2dxz       0.000011  0.000009 -0.000002  0.000001 -0.000364  0.000036
  1C   2dyz       0.000022  0.000006 -0.000001 -0.000006 -0.001645  0.000155
  1C   2dx2y2    -0.000054 -0.000038  0.000004  0.000006  0.002696 -0.000280
  1C   2dxy       0.000023  0.000011 -0.000005  0.000000 -0.001224  0.000116
  1C   1f0       -0.000002 -0.000002  0.000000 -0.000000 -0.000042 -0.000004
  1C   1f+1      -0.000001 -0.000001  0.000000  0.000000  0.000002 -0.000004
  1C   1f-1      -0.000001 -0.000001  0.000000  0.000000 -0.000030 -0.000004
  1C   1f+2      -0.000003 -0.000003  0.000000 -0.000001 -0.000077 -0.000001
  1C   1f-2       0.000001  0.000001  0.000000 -0.000000  0.000032  0.000001
  1C   1f+3       0.000002  0.000002 -0.000000 -0.000000  0.000028  0.000003
  1C   1f-3       0.000001  0.000000 -0.000000  0.000000  0.000108  0.000001
  2C   1s        -0.000000  0.000000  0.000000 -0.000000 -0.000002  0.000001
  2C   2s         0.000000 -0.000000 -0.000000  0.000000  0.000011 -0.000003
  2C   3s        -0.000029 -0.000037  0.000012 -0.000011 -0.000497  0.000046
  2C   4s         0.000125  0.000207 -0.000063  0.000071  0.007334 -0.000478
  2C   5s         0.001345  0.000361 -0.000068 -0.000219 -0.014935  0.007093
  2C   1pz       -0.000001  0.000000 -0.000000 -0.000000  0.000003  0.000007
  2C   1px        0.000003  0.000003 -0.000001  0.000000 -0.000085  0.000014
  2C   1py        0.000002  0.000000 -0.000000  0.000000 -0.000081  0.000003
  2C   2pz       -0.000011 -0.000002 -0.000002  0.000002  0.001529 -0.000128
  2C   2px       -0.000079 -0.000075  0.000020 -0.000001  0.004784 -0.000474
  2C   2py       -0.000089 -0.000040  0.000009  0.000005  0.008642 -0.000593
  2C   3pz        0.000286  0.000215 -0.000046 -0.000026 -0.004051  0.000715
  2C   3px        0.000038  0.000287 -0.000063  0.000061  0.000383  0.000024
  2C   3py        0.000923  0.000841 -0.000176  0.000005 -0.011507  0.001360
  2C   1dz2      -0.000001 -0.000001  0.000000  0.000000  0.000029 -0.000004
  2C   1dxz      -0.000002 -0.000001  0.000000 -0.000000 -0.000005 -0.000002
  2C   1dyz       0.000002  0.000002 -0.000000  0.000000 -0.000012  0.000006
  2C   1dx2y2     0.000000 -0.000000 -0.000000  0.000000  0.000029 -0.000004
  2C   1dxy      -0.000000  0.000000 -0.000000  0.000000 -0.000038  0.000004
  2C   2dz2      -0.000018 -0.000033  0.000007 -0.000010 -0.000628  0.000035
  2C   2dxz      -0.000014 -0.000026  0.000003 -0.000005  0.000571 -0.000028
  2C   2dyz      -0.000018 -0.000012  0.000001  0.000001  0.001598 -0.000145
  2C   2dx2y2     0.000036  0.000038 -0.000008  0.000004 -0.003344  0.000280
  2C   2dxy       0.000018  0.000013 -0.000008  0.000006  0.000073  0.000031
  2C   1f0       -0.000001 -0.000002  0.000000 -0.000000 -0.000054 -0.000001
  2C   1f+1       0.000000  0.000001 -0.000001  0.000000 -0.000070  0.000014
  2C   1f-1      -0.000001 -0.000001 -0.000000 -0.000000 -0.000112  0.000002
  2C   1f+2       0.000001  0.000002 -0.000000  0.000001 -0.000064 -0.000003
  2C   1f-2       0.000001  0.000002 -0.000001  0.000001  0.000037  0.000001
  2C   1f+3       0.000002  0.000004 -0.000001  0.000001  0.000128  0.000002
  2C   1f-3       0.000006  0.000007 -0.000001  0.000002  0.000028 -0.000004
  3C   1s         0.000000  0.000000 -0.000000  0.000000 -0.000020  0.000001
  3C   2s        -0.000002 -0.000002  0.000000 -0.000000  0.000112 -0.000006
  3C   3s         0.000002  0.000019 -0.000011  0.000009 -0.001783 -0.000098
  3C   4s        -0.000001 -0.000096  0.000058 -0.000060  0.004727  0.000794
  3C   5s        -0.000591 -0.000084 -0.000172  0.000251 -0.000578 -0.002948
  3C   1pz        0.000003  0.000001  0.000000  0.000001  0.000043  0.000023
  3C   1px        0.000003  0.000004 -0.000000  0.000001  0.000003  0.000004
  3C   1py        0.000006  0.000004 -0.000001  0.000000  0.000148  0.000017
  3C   2pz       -0.000038 -0.000015 -0.000007 -0.000002 -0.000167 -0.000232
  3C   2px       -0.000103 -0.000113  0.000019 -0.000016  0.002454 -0.000351
  3C   2py       -0.000134 -0.000089  0.000001  0.000001  0.001583 -0.000803
  3C   3pz        0.000137 -0.000014  0.000021 -0.000028  0.000135  0.000094
  3C   3px       -0.000081  0.000482 -0.000027  0.000117  0.003949 -0.001084
  3C   3py        0.000077  0.000171  0.000025 -0.000055  0.003377  0.000470
  3C   1dz2       0.000002  0.000001  0.000000  0.000001  0.000064 -0.000024
  3C   1dxz       0.000001  0.000003 -0.000000  0.000000  0.000007 -0.000003
  3C   1dyz       0.000005  0.000004  0.000000  0.000001  0.000027 -0.000014
  3C   1dx2y2    -0.000001 -0.000001 -0.000000  0.000001 -0.000061 -0.000019
  3C   1dxy       0.000002  0.000004 -0.000000  0.000001 -0.000107  0.000009
  3C   2dz2      -0.000005  0.000012 -0.000008  0.000005 -0.001182  0.000026
  3C   2dxz       0.000004 -0.000014 -0.000001  0.000003 -0.000527  0.000044
  3C   2dyz       0.000028  0.000027 -0.000001 -0.000001 -0.000360  0.000306
  3C   2dx2y2    -0.000061 -0.000037  0.000005 -0.000004  0.001694 -0.000303
  3C   2dxy      -0.000024 -0.000063  0.000014 -0.000006  0.001580 -0.000139
  3C   1f0        0.000005  0.000003  0.000000  0.000001  0.000119  0.000015
  3C   1f+1       0.000004  0.000004 -0.000001  0.000001  0.000027  0.000008
  3C   1f-1       0.000003  0.000001 -0.000000 -0.000000  0.000108  0.000005
  3C   1f+2       0.000007  0.000006  0.000000  0.000000  0.000017  0.000039
  3C   1f-2       0.000001  0.000000 -0.000001  0.000001  0.000036  0.000002
  3C   1f+3      -0.000000  0.000000 -0.000001 -0.000000 -0.000110 -0.000000
  3C   1f-3       0.000002  0.000004 -0.000002  0.000002  0.000059 -0.000013
  4C   1s         0.000001  0.000001 -0.000000  0.000000 -0.000008  0.000004
  4C   2s        -0.000004 -0.000006  0.000002 -0.000001  0.000031 -0.000023
  4C   3s         0.000075  0.000120 -0.000031  0.000011  0.004597  0.000287
  4C   4s        -0.000227 -0.000399  0.000167 -0.000003 -0.023273 -0.001996
  4C   5s        -0.000463 -0.001302  0.000105 -0.000184 -0.005085  0.004451
  4C   1pz       -0.000003 -0.000001 -0.000000 -0.000001 -0.000018  0.000020
  4C   1px       -0.000000 -0.000013  0.000004 -0.000002 -0.000066  0.000019
  4C   1py        0.000005 -0.000004  0.000002 -0.000001 -0.000110  0.000022
  4C   2pz        0.000027  0.000013 -0.000004 -0.000001  0.001016  0.000252
  4C   2px       -0.000141  0.000027 -0.000043  0.000016  0.006276 -0.001246
  4C   2py       -0.000106  0.000018 -0.000038  0.000003  0.007651 -0.000793
  4C   3pz       -0.000047  0.000210  0.000053 -0.000035  0.004605  0.000292
  4C   3px        0.000600 -0.000142 -0.000158 -0.000121 -0.014756  0.002183
  4C   3py        0.000964  0.001048  0.000044 -0.000060  0.002226 -0.000257
  4C   1dz2      -0.000010 -0.000007 -0.000001 -0.000002  0.000140 -0.000030
  4C   1dxz      -0.000003 -0.000003  0.000000 -0.000001  0.000041  0.000005
  4C   1dyz      -0.000005 -0.000007  0.000000 -0.000002  0.000008 -0.000017
  4C   1dx2y2    -0.000004 -0.000006 -0.000001  0.000001 -0.000155 -0.000058
  4C   1dxy       0.000002  0.000003  0.000000 -0.000002 -0.000187  0.000044
  4C   2dz2       0.000100  0.000108 -0.000006  0.000016  0.004009  0.000128
  4C   2dxz       0.000034  0.000038 -0.000009  0.000012  0.003510  0.000043
  4C   2dyz      -0.000019  0.000017 -0.000004  0.000014 -0.000466 -0.000253
  4C   2dx2y2     0.000003 -0.000038  0.000028 -0.000029 -0.005824  0.000330
  4C   2dxy       0.000030 -0.000036  0.000013  0.000005 -0.001186  0.000247
  4C   1f0        0.000001  0.000002  0.000001 -0.000000  0.000058 -0.000023
  4C   1f+1      -0.000001 -0.000005  0.000002 -0.000000 -0.000409  0.000046
  4C   1f-1      -0.000005 -0.000006  0.000001 -0.000001 -0.000170  0.000028
  4C   1f+2      -0.000000 -0.000002  0.000000  0.000000 -0.000122  0.000020
  4C   1f-2      -0.000002 -0.000003  0.000001 -0.000000 -0.000150 -0.000024
  4C   1f+3      -0.000011 -0.000009 -0.000000 -0.000001 -0.000217 -0.000063
  4C   1f-3      -0.000011 -0.000014  0.000003 -0.000003 -0.000475 -0.000031
  5N   1s        -0.000001 -0.000002  0.000000  0.000000 -0.448412 -0.000007
  5N   2s         0.000007  0.000013 -0.000002 -0.000000 -0.626390 -0.000073
  5N   3s        -0.000150 -0.000251  0.000036  0.000001 -0.043537  0.000630
  5N   4s         0.000804  0.001345 -0.000196  0.000002  0.054763 -0.000523
  5N   5s        -0.000885 -0.001116  0.000039 -0.000169 -0.026867 -0.009921
  5N   1pz        0.000003 -0.000002 -0.000000  0.000001  0.000076  0.000001
  5N   1px        0.000014  0.000009 -0.000001 -0.000004 -0.000617  0.000015
  5N   1py        0.000019  0.000023 -0.000002  0.000002  0.000564 -0.000096
  5N   2pz       -0.000014 -0.000005  0.000005 -0.000005 -0.001303 -0.000051
  5N   2px       -0.000163 -0.000133  0.000006  0.000042  0.005447  0.000158
  5N   2py       -0.000314 -0.000429  0.000050  0.000011 -0.004837 -0.000129
  5N   3pz        0.000051 -0.000102  0.000025  0.000035 -0.000796 -0.000130
  5N   3px       -0.000348  0.000273 -0.000328 -0.000082  0.002849  0.002730
  5N   3py        0.000638  0.000374 -0.000145  0.000159 -0.001392  0.003311
  5N   1dz2      -0.000009 -0.000010  0.000002 -0.000001  0.000445 -0.000142
  5N   1dxz      -0.000000  0.000002 -0.000000 -0.000001  0.000094  0.000005
  5N   1dyz      -0.000001 -0.000002 -0.000000  0.000000 -0.000029  0.000014
  5N   1dx2y2     0.000001  0.000002  0.000001  0.000002  0.000082  0.000004
  5N   1dxy      -0.000006 -0.000001 -0.000001 -0.000002 -0.000432 -0.000050
  5N   2dz2      -0.000038 -0.000064  0.000006  0.000004 -0.003824  0.000887
  5N   2dxz      -0.000005 -0.000019  0.000005  0.000005 -0.000512  0.000072
  5N   2dyz       0.000017  0.000026  0.000000 -0.000004 -0.000173 -0.000122
  5N   2dx2y2    -0.000072 -0.000103  0.000002 -0.000002 -0.000688 -0.000118
  5N   2dxy       0.000083  0.000074 -0.000005  0.000010  0.005304  0.000365
  5N   1f0       -0.000002  0.000001 -0.000001  0.000000  0.000149  0.000020
  5N   1f+1       0.000001 -0.000002  0.000002 -0.000000 -0.000205 -0.000033
  5N   1f-1      -0.000006 -0.000005  0.000002 -0.000000  0.000193 -0.000088
  5N   1f+2      -0.000000  0.000002  0.000000 -0.000001 -0.000063 -0.000001
  5N   1f-2      -0.000003 -0.000005  0.000001  0.000001 -0.000023  0.000037
  5N   1f+3      -0.000008 -0.000011  0.000000 -0.000000 -0.000326 -0.000070
  5N   1f-3      -0.000012 -0.000022  0.000003  0.000000 -0.000443  0.000025
  6C   1s         0.000003  0.000003 -0.000000  0.000001 -0.000011  0.000011
  6C   2s        -0.000017 -0.000017  0.000000 -0.000003  0.000053 -0.000039
  6C   3s        -0.000075  0.000194 -0.000003 -0.000023  0.003669 -0.003346
  6C   4s         0.002706  0.000750 -0.000250  0.000171 -0.013726  0.017702
  6C   5s        -0.008121 -0.009503 -0.002630 -0.003182 -0.000902  0.006483
  6C   1pz       -0.000002 -0.000006  0.000001 -0.000000 -0.000008 -0.000015
  6C   1px        0.000047  0.000035 -0.000002 -0.000014  0.000068  0.000159
  6C   1py       -0.000004  0.000010  0.000002  0.000007  0.000120 -0.000066
  6C   2pz        0.000009  0.000019 -0.000003  0.000003 -0.000346  0.000212
  6C   2px       -0.002944 -0.001645  0.000109  0.000129 -0.007221  0.008513
  6C   2py       -0.000549 -0.000204 -0.000021 -0.000113 -0.010333 -0.008766
  6C   3pz       -0.000069 -0.000057 -0.000020 -0.000008  0.000480  0.000344
  6C   3px        0.005155  0.005682  0.000822  0.001560 -0.001031 -0.016940
  6C   3py        0.003415  0.002313  0.000464  0.000325  0.010007  0.013977
  6C   1dz2      -0.000023 -0.000011  0.000005 -0.000001  0.000161 -0.000158
  6C   1dxz       0.000001  0.000000 -0.000000  0.000000 -0.000020  0.000012
  6C   1dyz       0.000002 -0.000003  0.000001  0.000001 -0.000039 -0.000004
  6C   1dx2y2     0.000012 -0.000016  0.000003  0.000009  0.000199  0.000072
  6C   1dxy       0.000033  0.000016 -0.000005 -0.000008 -0.000172 -0.000292
  6C   2dz2      -0.000155  0.000144 -0.000030 -0.000051  0.003984 -0.003985
  6C   2dxz      -0.000014 -0.000009  0.000002 -0.000001  0.000002 -0.000004
  6C   2dyz      -0.000014  0.000007 -0.000003 -0.000006 -0.000291 -0.000055
  6C   2dx2y2     0.001160  0.001159 -0.000130 -0.000060  0.006189 -0.000241
  6C   2dxy       0.000532  0.000003  0.000088 -0.000030  0.000836 -0.004534
  6C   1f0        0.000002  0.000002 -0.000000 -0.000000  0.000071 -0.000019
  6C   1f+1       0.000080  0.000043  0.000001  0.000000  0.000158 -0.000228
  6C   1f-1       0.000007  0.000009  0.000001  0.000004  0.000438  0.000272
  6C   1f+2       0.000005  0.000006 -0.000001  0.000000  0.000055  0.000011
  6C   1f-2       0.000001  0.000001 -0.000000 -0.000001  0.000015 -0.000002
  6C   1f+3      -0.000003 -0.000010 -0.000000  0.000005 -0.000241 -0.000011
  6C   1f-3       0.000005  0.000006  0.000001  0.000005 -0.000429  0.000131
  7C   1s         0.000008 -0.000000 -0.000000  0.000001 -0.000021  0.000022
  7C   2s        -0.000041  0.000003  0.000001 -0.000005  0.000123 -0.000125
  7C   3s         0.000855 -0.001582 -0.000002  0.000206 -0.002790  0.003002
  7C   4s        -0.002755  0.011010  0.000043 -0.000994  0.011839 -0.014219
  7C   5s        -0.002571  0.019065  0.000386  0.008236 -0.005142 -0.000060
  7C   1pz        0.000001  0.000003 -0.000000  0.000000 -0.000005  0.000005
  7C   1px        0.000060  0.000187 -0.000003 -0.000007  0.000020  0.000124
  7C   1py       -0.000027 -0.000046  0.000015 -0.000005 -0.000029 -0.000103
  7C   2pz       -0.000017 -0.000057  0.000007 -0.000002  0.000025 -0.000065
  7C   2px       -0.003518 -0.008132  0.000252  0.000224 -0.007061  0.000962
  7C   2py        0.000982  0.002598 -0.000663  0.000465 -0.002735  0.004662
  7C   3pz        0.000059  0.000033  0.000013 -0.000048 -0.000108 -0.000177
  7C   3px        0.010977  0.002705  0.003765 -0.000691 -0.002156 -0.008851
  7C   3py       -0.002751  0.004466 -0.001652  0.005185  0.005029 -0.007079
  7C   1dz2      -0.000009 -0.000072 -0.000006  0.000003  0.000064 -0.000043
  7C   1dxz      -0.000000  0.000002  0.000000 -0.000000  0.000008  0.000004
  7C   1dyz      -0.000001 -0.000002  0.000000  0.000000 -0.000018 -0.000006
  7C   1dx2y2     0.000050  0.000004 -0.000002  0.000006  0.000174 -0.000019
  7C   1dxy       0.000023 -0.000015 -0.000007  0.000012 -0.000051 -0.000084
  7C   2dz2       0.000570 -0.001441  0.000040  0.000179 -0.002379  0.002428
  7C   2dxz       0.000004  0.000024 -0.000003 -0.000002 -0.000010 -0.000068
  7C   2dyz       0.000003 -0.000013  0.000001  0.000002  0.000126  0.000049
  7C   2dx2y2    -0.000692  0.000642 -0.000147  0.000132 -0.003981  0.002215
  7C   2dxy      -0.001447 -0.002878  0.000490 -0.000076 -0.001715  0.000702
  7C   1f0        0.000001  0.000004 -0.000001 -0.000000 -0.000005  0.000008
  7C   1f+1       0.000057  0.000168 -0.000007 -0.000017 -0.000051  0.000156
  7C   1f-1      -0.000025 -0.000048  0.000016 -0.000002 -0.000051 -0.000059
  7C   1f+2      -0.000000 -0.000003  0.000000 -0.000000  0.000000 -0.000007
  7C   1f-2       0.000000  0.000002  0.000000 -0.000001  0.000014 -0.000011
  7C   1f+3       0.000016 -0.000038 -0.000015  0.000026  0.000004  0.000224
  7C   1f-3       0.000062 -0.000194  0.000012  0.000016 -0.000183  0.000030
  8C   1s         0.000005  0.000010 -0.000001  0.000002 -0.000004  0.000001
  8C   2s        -0.000026 -0.000053  0.000007 -0.000008  0.000019 -0.000009
  8C   3s        -0.000417  0.001984 -0.000200 -0.000099  0.000516 -0.000036
  8C   4s         0.005609 -0.010349  0.001229  0.001234 -0.003847  0.001708
  8C   5s         0.025306 -0.024162  0.007441 -0.008762 -0.014292  0.000342
  8C   1pz        0.000003  0.000000  0.000000  0.000000  0.000001  0.000007
  8C   1px        0.000087  0.000084  0.000006 -0.000023  0.000186 -0.000082
  8C   1py        0.000019 -0.000212  0.000013  0.000007 -0.000042 -0.000015
  8C   2pz       -0.000009 -0.000064  0.000005  0.000000 -0.000057 -0.000039
  8C   2px       -0.006208 -0.007105  0.000342 -0.000257 -0.007011  0.003510
  8C   2py       -0.002290  0.005835 -0.000452 -0.000383  0.001098 -0.000418
  8C   3pz        0.000130 -0.000188  0.000033 -0.000040 -0.000138  0.000172
  8C   3px       -0.000397  0.000541 -0.000272 -0.004784  0.002948 -0.009660
  8C   3py       -0.009848  0.011510 -0.002386  0.003495  0.004732  0.000123
  8C   1dz2      -0.000054 -0.000029 -0.000011 -0.000009  0.000027 -0.000023
  8C   1dxz      -0.000001  0.000001  0.000000  0.000000  0.000006 -0.000007
  8C   1dyz      -0.000002 -0.000002  0.000000 -0.000000  0.000005  0.000001
  8C   1dx2y2     0.000015 -0.000033  0.000009  0.000009 -0.000004  0.000046
  8C   1dxy       0.000045 -0.000016 -0.000003  0.000006  0.000008 -0.000057
  8C   2dz2      -0.000485  0.002000 -0.000114 -0.000178  0.000673 -0.000017
  8C   2dxz      -0.000015 -0.000031  0.000002 -0.000004 -0.000113  0.000038
  8C   2dyz       0.000015  0.000069 -0.000003 -0.000004  0.000025  0.000011
  8C   2dx2y2     0.000893  0.001670  0.000067 -0.000090 -0.000323  0.000070
  8C   2dxy       0.002275  0.002131 -0.000207  0.000309  0.002222 -0.000460
  8C   1f0       -0.000001  0.000003 -0.000000  0.000000  0.000004  0.000001
  8C   1f+1       0.000089  0.000043  0.000007 -0.000012  0.000178 -0.000063
  8C   1f-1       0.000059 -0.000149  0.000009  0.000003 -0.000042  0.000000
  8C   1f+2      -0.000002 -0.000003  0.000000  0.000001 -0.000008 -0.000002
  8C   1f-2       0.000001  0.000004 -0.000000 -0.000000  0.000018  0.000002
  8C   1f+3      -0.000013 -0.000063  0.000007 -0.000018  0.000067 -0.000163
  8C   1f-3       0.000061 -0.000257  0.000013  0.000066 -0.000083 -0.000007
  9C   1s         0.000019  0.000036 -0.000001  0.000001 -0.000002  0.000003
  9C   2s        -0.000097 -0.000188  0.000007 -0.000003  0.000011 -0.000016
  9C   3s         0.001331 -0.001897  0.000166 -0.000057  0.000128 -0.000164
  9C   4s         0.000461  0.000690 -0.002030 -0.000126 -0.002085  0.001574
  9C   5s        -0.043487  0.044371 -0.006764  0.003659  0.013228 -0.008005
  9C   1pz       -0.000002  0.000002  0.000000 -0.000000  0.000003 -0.000005
  9C   1px        0.000091  0.000047  0.000015  0.000011  0.000078 -0.000022
  9C   1py        0.000070 -0.000174 -0.000022  0.000027  0.000039  0.000006
  9C   2pz        0.000060 -0.000118 -0.000015  0.000013 -0.000030  0.000034
  9C   2px       -0.006599 -0.007572 -0.000103 -0.000497 -0.002912  0.001187
  9C   2py       -0.007636  0.011006  0.001811 -0.001752 -0.001547  0.000231
  9C   3pz       -0.000202  0.000282 -0.000031  0.000052  0.000144 -0.000128
  9C   3px       -0.012930  0.018152 -0.003705  0.004006  0.006424 -0.004209
  9C   3py        0.016989 -0.022579  0.001971 -0.005449 -0.001018 -0.001557
  9C   1dz2      -0.000094 -0.000255  0.000009  0.000009  0.000039 -0.000006
  9C   1dxz       0.000000  0.000004  0.000000  0.000000 -0.000001 -0.000000
  9C   1dyz       0.000000 -0.000005  0.000000  0.000001  0.000002  0.000002
  9C   1dx2y2     0.000063  0.000086  0.000020  0.000071  0.000003  0.000002
  9C   1dxy       0.000033 -0.000337 -0.000013  0.000003 -0.000036  0.000035
  9C   2dz2       0.001059 -0.002586  0.000274 -0.000228  0.000033 -0.000334
  9C   2dxz      -0.000019  0.000096  0.000001 -0.000004 -0.000021  0.000019
  9C   2dyz      -0.000022 -0.000031  0.000007 -0.000013 -0.000031 -0.000004
  9C   2dx2y2    -0.004391  0.003566  0.000574 -0.001217 -0.001378  0.000309
  9C   2dxy       0.001334 -0.008216 -0.000201  0.000179 -0.000258  0.000243
  9C   1f0       -0.000002  0.000017  0.000001 -0.000001  0.000004 -0.000003
  9C   1f+1       0.000005  0.000644  0.000018  0.000029  0.000072 -0.000051
  9C   1f-1       0.000040 -0.000549 -0.000028  0.000041  0.000029 -0.000022
  9C   1f+2       0.000001  0.000000  0.000001 -0.000001 -0.000005  0.000002
  9C   1f-2      -0.000000  0.000016  0.000000 -0.000000 -0.000001  0.000003
  9C   1f+3      -0.000015 -0.000217 -0.000001  0.000039 -0.000012  0.000031
  9C   1f-3       0.000059 -0.000513  0.000046 -0.000060  0.000045 -0.000091
 10O   1s        -0.001164  0.435135  0.000021 -0.000005  0.000001 -0.000000
 10O   2s        -0.001639  0.639191  0.000035 -0.000005 -0.000010  0.000003
 10O   3s        -0.000800  0.039754 -0.000021 -0.000119  0.000116 -0.000035
 10O   4s         0.002891 -0.039549  0.000101  0.000746 -0.000370  0.000134
 10O   5s        -0.002547  0.007209 -0.001198  0.001933  0.000150  0.000204
 10O   1pz       -0.000000 -0.000002  0.000000  0.000000 -0.000003  0.000002
 10O   1px       -0.000033  0.001871  0.000011 -0.000009  0.000015 -0.000005
 10O   1py        0.000080  0.000646  0.000006 -0.000031 -0.000001 -0.000002
 10O   2pz        0.000006 -0.000008 -0.000000 -0.000006  0.000014 -0.000008
 10O   2px        0.000532 -0.006287 -0.000081  0.000066 -0.000151  0.000035
 10O   2py       -0.000760 -0.000775 -0.000022  0.000571  0.000009  0.000034
 10O   3pz       -0.000000 -0.000006 -0.000005  0.000024 -0.000038  0.000042
 10O   3px       -0.000623 -0.001339 -0.000277  0.001498 -0.000340  0.000179
 10O   3py        0.001582 -0.001677  0.000638 -0.001997 -0.001072  0.000851
 10O   1dz2      -0.000009 -0.000326 -0.000004 -0.000004 -0.000005 -0.000005
 10O   1dxz      -0.000000  0.000004  0.000000  0.000000 -0.000001 -0.000001
 10O   1dyz       0.000000 -0.000008 -0.000000 -0.000000  0.000000 -0.000000
 10O   1dx2y2     0.000026 -0.000221 -0.000001 -0.000019  0.000011 -0.000002
 10O   1dxy       0.000003 -0.000316 -0.000009 -0.000006  0.000008 -0.000007
 10O   2dz2      -0.000094  0.002278  0.000025 -0.000050  0.000044  0.000012
 10O   2dxz       0.000002 -0.000028 -0.000000 -0.000000  0.000004  0.000003
 10O   2dyz      -0.000004  0.000052  0.000001 -0.000001 -0.000002  0.000001
 10O   2dx2y2    -0.000239  0.001338  0.000004 -0.000054 -0.000066  0.000001
 10O   2dxy      -0.000137  0.002223  0.000052  0.000024 -0.000028  0.000046
 10O   1f0        0.000000 -0.000001  0.000000 -0.000000 -0.000000 -0.000000
 10O   1f+1       0.000008  0.000133  0.000001  0.000005  0.000001  0.000003
 10O   1f-1      -0.000017  0.000099 -0.000002  0.000011  0.000005 -0.000007
 10O   1f+2      -0.000000 -0.000006 -0.000000 -0.000000  0.000001 -0.000000
 10O   1f-2      -0.000000  0.000004  0.000000  0.000000 -0.000000  0.000000
 10O   1f+3       0.000021 -0.000121 -0.000002 -0.000003  0.000004 -0.000003
 10O   1f-3      -0.000001 -0.000447 -0.000004  0.000007 -0.000009  0.000009
 11C   1s         0.000000  0.000030 -0.000001  0.000008 -0.000001  0.000002
 11C   2s        -0.000002 -0.000158  0.000005 -0.000042  0.000007 -0.000011
 11C   3s         0.000182 -0.002355 -0.000076  0.000724 -0.000159  0.000190
 11C   4s        -0.000631  0.010339  0.000198 -0.001032  0.000731 -0.000678
 11C   5s        -0.003974 -0.000020 -0.001070  0.010600  0.001035  0.001063
 11C   1pz        0.000000 -0.000001 -0.000000 -0.000001  0.000003  0.000000
 11C   1px        0.000007  0.000100  0.000000 -0.000080  0.000032 -0.000037
 11C   1py       -0.000055  0.000205  0.000003  0.000124  0.000020 -0.000013
 11C   2pz        0.000001  0.000056  0.000002  0.000007 -0.000052  0.000009
 11C   2px       -0.000040 -0.002126 -0.000088  0.000649 -0.000450  0.000485
 11C   2py        0.000531 -0.008031 -0.000005 -0.000474 -0.000151  0.000069
 11C   3pz       -0.000034  0.000062 -0.000006 -0.000018  0.000074 -0.000056
 11C   3px       -0.000476  0.001881  0.000120 -0.005313  0.001102 -0.003121
 11C   3py        0.001639 -0.003294  0.000282  0.000558 -0.000726  0.001605
 11C   1dz2       0.000014 -0.000281  0.000001 -0.000050  0.000006 -0.000005
 11C   1dxz       0.000000 -0.000001 -0.000000  0.000001 -0.000001  0.000002
 11C   1dyz      -0.000000 -0.000009  0.000000 -0.000002  0.000000 -0.000002
 11C   1dx2y2     0.000006 -0.000536 -0.000002 -0.000152 -0.000007 -0.000000
 11C   1dxy      -0.000016  0.000023  0.000010 -0.000097  0.000007 -0.000023
 11C   2dz2       0.000065 -0.003009 -0.000071  0.001026 -0.000160  0.000161
 11C   2dxz       0.000002 -0.000001  0.000001 -0.000009 -0.000022 -0.000003
 11C   2dyz       0.000008 -0.000076 -0.000000  0.000030 -0.000025  0.000017
 11C   2dx2y2     0.000251 -0.002931  0.000015  0.001263  0.000055  0.000003
 11C   2dxy       0.000058  0.000419 -0.000072  0.001025 -0.000170  0.000234
 11C   1f0        0.000001 -0.000013  0.000000 -0.000001 -0.000002  0.000000
 11C   1f+1      -0.000005  0.000054  0.000001 -0.000034  0.000008 -0.000004
 11C   1f-1      -0.000035  0.000585  0.000002  0.000049 -0.000009  0.000005
 11C   1f+2       0.000001 -0.000016 -0.000000  0.000001 -0.000002  0.000001
 11C   1f-2       0.000000 -0.000000  0.000000 -0.000003 -0.000005  0.000001
 11C   1f+3       0.000016 -0.000023  0.000006  0.000228  0.000018 -0.000010
 11C   1f-3       0.000047 -0.000663 -0.000008  0.000157 -0.000027  0.000025
 12C   1s        -0.000001  0.000010  0.000000  0.000029 -0.000000  0.000001
 12C   2s         0.000003 -0.000050 -0.000001 -0.000151  0.000001 -0.000005
 12C   3s        -0.000034  0.000900  0.000047 -0.001579  0.000094 -0.000051
 12C   4s         0.000138 -0.001547 -0.000199  0.006737 -0.000554  0.000483
 12C   5s        -0.000126  0.000977  0.000487 -0.016007  0.000916 -0.004167
 12C   1pz       -0.000000  0.000001 -0.000000  0.000001  0.000002  0.000001
 12C   1px       -0.000011  0.000121  0.000002 -0.000170  0.000014 -0.000004
 12C   1py        0.000003 -0.000120 -0.000001 -0.000145 -0.000001 -0.000004
 12C   2pz        0.000001 -0.000008 -0.000000 -0.000048 -0.000011 -0.000000
 12C   2px       -0.000001 -0.001393 -0.000108  0.001903 -0.000383  0.000359
 12C   2py       -0.000045  0.000467  0.000018  0.005944  0.000111 -0.000078
 12C   3pz        0.000004 -0.000011  0.000001 -0.000013  0.000038  0.000011
 12C   3px        0.000279  0.000812  0.000131 -0.004038  0.000343 -0.001328
 12C   3py       -0.000182  0.000780 -0.000021  0.000168 -0.000143  0.000468
 12C   1dz2      -0.000007 -0.000062 -0.000002 -0.000249  0.000005 -0.000007
 12C   1dxz       0.000000  0.000001 -0.000000  0.000001 -0.000000  0.000000
 12C   1dyz      -0.000000 -0.000002 -0.000000 -0.000008  0.000000 -0.000000
 12C   1dx2y2    -0.000012 -0.000133 -0.000006 -0.000446 -0.000006  0.000007
 12C   1dxy      -0.000004 -0.000085  0.000000 -0.000081  0.000008 -0.000014
 12C   2dz2       0.000078  0.001363  0.000060 -0.002380  0.000095 -0.000097
 12C   2dxz      -0.000001 -0.000012 -0.000001 -0.000006 -0.000000 -0.000005
 12C   2dyz       0.000002  0.000032  0.000001 -0.000054  0.000002 -0.000000
 12C   2dx2y2     0.000118  0.000975  0.000015 -0.002345 -0.000087  0.000102
 12C   2dxy       0.000071  0.001129  0.000032  0.001055  0.000080 -0.000017
 12C   1f0        0.000000  0.000001 -0.000000  0.000011  0.000000  0.000001
 12C   1f+1      -0.000012  0.000052  0.000002  0.000009  0.000013 -0.000009
 12C   1f-1      -0.000001 -0.000058  0.000002 -0.000512 -0.000003  0.000004
 12C   1f+2      -0.000000 -0.000001 -0.000000  0.000013  0.000000 -0.000000
 12C   1f-2      -0.000000  0.000004  0.000000  0.000000  0.000001  0.000000
 12C   1f+3      -0.000009 -0.000214 -0.000001  0.000025  0.000006 -0.000014
 12C   1f-3      -0.000014 -0.000170 -0.000010  0.000565 -0.000023  0.000019
 13O   1s        -0.000007  0.000004 -0.000006  0.435121 -0.000000  0.000000
 13O   2s        -0.000005  0.000010 -0.000006  0.639418  0.000000 -0.000003
 13O   3s        -0.000045 -0.000123 -0.000028  0.037345 -0.000009  0.000028
 13O   4s         0.000139  0.000845  0.000097 -0.030948  0.000035 -0.000137
 13O   5s         0.000104 -0.000514 -0.000087  0.008553 -0.000076  0.000592
 13O   1pz       -0.000000 -0.000000 -0.000000  0.000007  0.000000 -0.000000
 13O   1px       -0.000003  0.000004 -0.000002 -0.001620 -0.000002  0.000006
 13O   1py        0.000002  0.000034  0.000003 -0.001216  0.000002 -0.000004
 13O   2pz        0.000001  0.000005  0.000000 -0.000023 -0.000001  0.000001
 13O   2px       -0.000006  0.000038  0.000008  0.003815  0.000010 -0.000040
 13O   2py       -0.000042 -0.000623 -0.000035  0.003545 -0.000018  0.000034
 13O   3pz       -0.000002  0.000002 -0.000001  0.000015  0.000001 -0.000006
 13O   3px       -0.000247  0.000367 -0.000046  0.000660  0.000079 -0.000289
 13O   3py        0.000069  0.000171  0.000053 -0.001520 -0.000021 -0.000018
 13O   1dz2       0.000004 -0.000021  0.000000 -0.000288 -0.000001  0.000003
 13O   1dxz      -0.000000  0.000000 -0.000000  0.000003 -0.000000 -0.000000
 13O   1dyz      -0.000000 -0.000000 -0.000000 -0.000005  0.000000 -0.000000
 13O   1dx2y2    -0.000004  0.000001 -0.000001 -0.000074  0.000002 -0.000004
 13O   1dxy      -0.000000 -0.000028  0.000000 -0.000221  0.000001 -0.000001
 13O   2dz2      -0.000023  0.000027 -0.000005  0.001637  0.000001 -0.000016
 13O   2dxz       0.000000 -0.000002  0.000000 -0.000015  0.000000  0.000001
 13O   2dyz      -0.000000 -0.000001 -0.000000  0.000032 -0.000000  0.000000
 13O   2dx2y2     0.000007 -0.000160 -0.000004  0.000510 -0.000015  0.000027
 13O   2dxy       0.000000  0.000148 -0.000000  0.001163 -0.000005  0.000000
 13O   1f0        0.000000 -0.000000 -0.000000  0.000001 -0.000000  0.000000
 13O   1f+1       0.000001 -0.000007  0.000000 -0.000149 -0.000000  0.000002
 13O   1f-1       0.000000 -0.000002  0.000001 -0.000100  0.000001 -0.000003
 13O   1f+2      -0.000000  0.000000 -0.000000  0.000006 -0.000000 -0.000000
 13O   1f-2       0.000000  0.000000  0.000000 -0.000002 -0.000000  0.000000
 13O   1f+3      -0.000002 -0.000008 -0.000000 -0.000064 -0.000001  0.000001
 13O   1f-3      -0.000002 -0.000006 -0.000000  0.000374 -0.000001 -0.000003
 14C   1s        -0.000000 -0.000003 -0.000000  0.000034 -0.000000  0.000001
 14C   2s         0.000001  0.000014  0.000001 -0.000178  0.000000 -0.000003
 14C   3s         0.000018 -0.000299 -0.000010 -0.001189 -0.000015  0.000086
 14C   4s        -0.000155  0.000925  0.000028  0.005615  0.000065 -0.000402
 14C   5s         0.000010 -0.000127 -0.000102 -0.003460  0.000121 -0.000037
 14C   1pz        0.000000 -0.000001 -0.000000  0.000001  0.000000  0.000000
 14C   1px        0.000004 -0.000042  0.000000 -0.000022 -0.000003  0.000016
 14C   1py        0.000000  0.000070  0.000001 -0.000065  0.000001  0.000001
 14C   2pz       -0.000001  0.000005 -0.000000  0.000022 -0.000000 -0.000002
 14C   2px       -0.000072  0.000447 -0.000006  0.004791  0.000038 -0.000167
 14C   2py        0.000047 -0.000420 -0.000001 -0.001321 -0.000008  0.000033
 14C   3pz        0.000001 -0.000002  0.000000  0.000001 -0.000006 -0.000001
 14C   3px       -0.000051 -0.000143 -0.000024  0.000036  0.000002  0.000025
 14C   3py       -0.000068  0.000126  0.000001 -0.000097 -0.000075  0.000185
 14C   1dz2       0.000002 -0.000003  0.000000 -0.000273  0.000000  0.000004
 14C   1dxz      -0.000000  0.000000 -0.000000  0.000005  0.000000 -0.000000
 14C   1dyz       0.000000  0.000000 -0.000000 -0.000002 -0.000001 -0.000000
 14C   1dx2y2     0.000002  0.000044  0.000001  0.000298  0.000002 -0.000002
 14C   1dxy       0.000002  0.000001 -0.000000 -0.000352 -0.000001  0.000006
 14C   2dz2      -0.000005 -0.000150 -0.000000 -0.001545 -0.000013  0.000023
 14C   2dxz       0.000000  0.000001  0.000000  0.000023 -0.000001  0.000001
 14C   2dyz      -0.000000 -0.000004 -0.000000 -0.000011  0.000002  0.000002
 14C   2dx2y2    -0.000049 -0.000059 -0.000009  0.001820 -0.000014 -0.000005
 14C   2dxy       0.000015 -0.000207  0.000001 -0.001434 -0.000010  0.000020
 14C   1f0        0.000000 -0.000001  0.000000 -0.000007 -0.000000 -0.000000
 14C   1f+1       0.000006 -0.000035 -0.000000 -0.000385 -0.000000  0.000006
 14C   1f-1      -0.000001  0.000027 -0.000001  0.000204 -0.000000  0.000004
 14C   1f+2      -0.000000 -0.000000 -0.000000  0.000005  0.000000 -0.000000
 14C   1f-2       0.000000 -0.000001 -0.000000 -0.000005  0.000000 -0.000000
 14C   1f+3       0.000003  0.000014  0.000001 -0.000235  0.000002 -0.000001
 14C   1f-3      -0.000004  0.000017 -0.000000  0.000522  0.000002 -0.000011
 15C   1s         0.000036  0.000020  0.000000 -0.000001 -0.000005  0.000002
 15C   2s        -0.000192 -0.000099 -0.000001  0.000007  0.000027 -0.000014
 15C   3s        -0.001773  0.001463 -0.000075  0.000204  0.000009  0.000005
 15C   4s         0.000181 -0.000682 -0.000097 -0.002262 -0.002539  0.001649
 15C   5s         0.044088 -0.043962  0.003498 -0.007402 -0.002269 -0.003064
 15C   1pz       -0.000001 -0.000000  0.000000 -0.000000 -0.000001  0.000002
 15C   1px        0.000105  0.000069  0.000011  0.000027  0.000003 -0.000006
 15C   1py        0.000160 -0.000081 -0.000029  0.000014 -0.000001  0.000013
 15C   2pz        0.000050 -0.000066 -0.000015  0.000011  0.000005 -0.000001
 15C   2px       -0.010767 -0.003962 -0.000235 -0.000918 -0.001119  0.001091
 15C   2py       -0.008622  0.008817  0.001971 -0.001516 -0.000472 -0.001122
 15C   3pz       -0.000072  0.000034 -0.000008  0.000009 -0.000072  0.000059
 15C   3px        0.024105 -0.018046  0.005134 -0.004404 -0.002012 -0.000710
 15C   3py        0.014929 -0.011415  0.002507 -0.001577 -0.001961  0.000438
 15C   1dz2      -0.000256 -0.000086  0.000008  0.000011  0.000007 -0.000005
 15C   1dxz      -0.000000  0.000001  0.000000 -0.000000 -0.000002  0.000001
 15C   1dyz      -0.000001 -0.000001  0.000000  0.000000  0.000000 -0.000002
 15C   1dx2y2     0.000281  0.000032  0.000052  0.000025  0.000010  0.000010
 15C   1dxy       0.000212 -0.000062 -0.000043 -0.000003  0.000006 -0.000016
 15C   2dz2      -0.002478  0.001166 -0.000205  0.000306  0.000333 -0.000147
 15C   2dxz      -0.000013 -0.000022 -0.000006  0.000001  0.000011  0.000000
 15C   2dyz       0.000033 -0.000016 -0.000010  0.000007 -0.000000 -0.000002
 15C   2dx2y2     0.008160 -0.004003 -0.001061  0.000516  0.000537 -0.000095
 15C   2dxy       0.003878  0.001720  0.000775 -0.000104  0.000465 -0.000701
 15C   1f0       -0.000002 -0.000000  0.000001 -0.000000 -0.000001  0.000000
 15C   1f+1       0.000792  0.000005  0.000025  0.000031  0.000038 -0.000031
 15C   1f-1       0.000313 -0.000027 -0.000048  0.000017  0.000007  0.000025
 15C   1f+2      -0.000002 -0.000000  0.000001 -0.000000 -0.000000  0.000000
 15C   1f-2       0.000005 -0.000001 -0.000000  0.000001 -0.000002 -0.000001
 15C   1f+3       0.000320 -0.000060  0.000070 -0.000044 -0.000026  0.000014
 15C   1f-3       0.000436 -0.000026 -0.000002 -0.000026 -0.000032  0.000016
 16O   1s         0.435135  0.001149 -0.000023  0.000006  0.000001 -0.000001
 16O   2s         0.639194  0.001758 -0.000033  0.000013 -0.000005  0.000006
 16O   3s         0.039733 -0.000583 -0.000092 -0.000028  0.000085 -0.000089
 16O   4s        -0.039482  0.002645  0.000688  0.000140 -0.000382  0.000392
 16O   5s         0.006990 -0.002563  0.001360 -0.001445 -0.000645  0.000173
 16O   1pz        0.000011  0.000001 -0.000000  0.000000 -0.000001  0.000000
 16O   1px        0.001555 -0.000050  0.000000  0.000008  0.000013 -0.000008
 16O   1py       -0.001237 -0.000069  0.000026 -0.000010 -0.000007  0.000003
 16O   2pz       -0.000030 -0.000004  0.000003 -0.000000  0.000003 -0.000000
 16O   2px       -0.005661  0.000709 -0.000137 -0.000072 -0.000176  0.000131
 16O   2py        0.002842  0.000541 -0.000503  0.000059  0.000018 -0.000011
 16O   3pz       -0.000015  0.000009 -0.000009  0.000002  0.000008  0.000003
 16O   3px       -0.000746 -0.001111  0.001664 -0.000566  0.000089 -0.000204
 16O   3py        0.001995 -0.001234  0.001385 -0.000460  0.000492 -0.000625
 16O   1dz2      -0.000326 -0.000010 -0.000008 -0.000005  0.000007 -0.000005
 16O   1dxz      -0.000002  0.000000 -0.000000 -0.000000 -0.000001  0.000000
 16O   1dyz      -0.000004 -0.000000 -0.000000 -0.000000 -0.000000 -0.000000
 16O   1dx2y2     0.000027  0.000019 -0.000008  0.000006  0.000000  0.000003
 16O   1dxy       0.000384 -0.000015  0.000017  0.000007 -0.000002  0.000004
 16O   2dz2       0.002278 -0.000081 -0.000019  0.000032 -0.000003 -0.000001
 16O   2dxz       0.000014 -0.000002  0.000000  0.000000  0.000004 -0.000000
 16O   2dyz       0.000024 -0.000002 -0.000001  0.000000  0.000001 -0.000000
 16O   2dx2y2    -0.000340 -0.000105 -0.000068 -0.000035 -0.000003 -0.000013
 16O   2dxy      -0.002574  0.000233  0.000002 -0.000042 -0.000012 -0.000000
 16O   1f0        0.000003 -0.000000  0.000000 -0.000000  0.000000 -0.000000
 16O   1f+1       0.000092  0.000014  0.000002  0.000001 -0.000008  0.000006
 16O   1f-1      -0.000137  0.000012 -0.000012  0.000001 -0.000007  0.000006
 16O   1f+2       0.000004 -0.000000  0.000000  0.000000  0.000000 -0.000000
 16O   1f-2      -0.000002 -0.000000  0.000000 -0.000000  0.000000 -0.000000
 16O   1f+3       0.000315  0.000015 -0.000005  0.000003  0.000006 -0.000003
 16O   1f-3       0.000341 -0.000014  0.000003  0.000004  0.000010 -0.000008
 17C   1s         0.000030  0.000000  0.000008 -0.000001 -0.000002  0.000001
 17C   2s        -0.000156 -0.000003 -0.000039  0.000006  0.000012 -0.000009
 17C   3s        -0.002392  0.000168  0.000673 -0.000095 -0.000226  0.000178
 17C   4s         0.010478 -0.000572 -0.000905  0.000293  0.000860 -0.000717
 17C   5s        -0.000150 -0.003854  0.009939 -0.001204 -0.000374 -0.000078
 17C   1pz        0.000002 -0.000000  0.000001 -0.000000  0.000001 -0.000000
 17C   1px        0.000025  0.000023 -0.000115 -0.000001  0.000013 -0.000016
 17C   1py       -0.000227  0.000045 -0.000095 -0.000005 -0.000028  0.000020
 17C   2pz       -0.000065  0.000002 -0.000002 -0.000000 -0.000017 -0.000005
 17C   2px        0.000668 -0.000177  0.000866 -0.000077 -0.000326  0.000316
 17C   2py        0.008301 -0.000426  0.000317  0.000064  0.000247 -0.000208
 17C   3pz       -0.000021  0.000019 -0.000011  0.000002  0.000015 -0.000028
 17C   3px        0.002646 -0.000972 -0.004809 -0.000003  0.001019 -0.001119
 17C   3py        0.002432 -0.001369  0.000973 -0.000368 -0.000098 -0.000274
 17C   1dz2      -0.000281  0.000013 -0.000051  0.000001  0.000007 -0.000006
 17C   1dxz      -0.000002 -0.000000 -0.000001 -0.000000  0.000001  0.000001
 17C   1dyz      -0.000007  0.000000 -0.000001 -0.000000  0.000001  0.000000
 17C   1dx2y2    -0.000434  0.000013 -0.000057 -0.000008 -0.000019  0.000012
 17C   1dxy       0.000315  0.000009  0.000157 -0.000006 -0.000008  0.000009
 17C   2dz2      -0.003018  0.000055  0.001036 -0.000072 -0.000175  0.000161
 17C   2dxz      -0.000012  0.000001  0.000010  0.000000 -0.000009 -0.000006
 17C   2dyz      -0.000057  0.000002  0.000015 -0.000000  0.000004  0.000006
 17C   2dx2y2    -0.002552  0.000131  0.000264  0.000056  0.000163 -0.000122
 17C   2dxy       0.001518 -0.000188 -0.001503  0.000048  0.000122 -0.000129
 17C   1f0        0.000010 -0.000001  0.000001  0.000000 -0.000001 -0.000000
 17C   1f+1      -0.000142  0.000006 -0.000057  0.000001  0.000010 -0.000008
 17C   1f-1      -0.000573  0.000030 -0.000048 -0.000003  0.000000 -0.000002
 17C   1f+2       0.000010 -0.000001 -0.000002 -0.000000  0.000001  0.000000
 17C   1f-2      -0.000006  0.000000 -0.000000 -0.000000  0.000001  0.000001
 17C   1f+3       0.000554 -0.000029 -0.000007  0.000011  0.000035 -0.000032
 17C   1f-3       0.000374 -0.000036 -0.000271 -0.000001  0.000007 -0.000009
 18C   1s         0.000010 -0.000001  0.000030  0.000000 -0.000000  0.000000
 18C   2s        -0.000050  0.000003 -0.000158 -0.000001  0.000002 -0.000001
 18C   3s         0.000908 -0.000038 -0.001680  0.000045  0.000076 -0.000075
 18C   4s        -0.001619  0.000166  0.007358 -0.000194 -0.000533  0.000497
 18C   5s         0.001137 -0.000058 -0.014728  0.000521  0.001536 -0.001422
 18C   1pz       -0.000000  0.000000 -0.000002 -0.000000  0.000001  0.000000
 18C   1px        0.000157 -0.000011 -0.000112  0.000002  0.000009 -0.000009
 18C   1py        0.000078  0.000002  0.000188  0.000001 -0.000003  0.000005
 18C   2pz       -0.000001 -0.000001  0.000053 -0.000000 -0.000006  0.000001
 18C   2px       -0.001487  0.000028 -0.000232 -0.000114 -0.000399  0.000354
 18C   2py       -0.000028  0.000029 -0.006628  0.000007 -0.000002 -0.000029
 18C   3pz        0.000013 -0.000002 -0.000009  0.000000  0.000022  0.000029
 18C   3px        0.000392  0.000257 -0.003701  0.000122  0.000446 -0.000364
 18C   3py       -0.001072  0.000034  0.000593 -0.000055 -0.000006  0.000043
 18C   1dz2      -0.000061 -0.000007 -0.000250 -0.000002  0.000007 -0.000007
 18C   1dxz      -0.000001  0.000000 -0.000003 -0.000000  0.000000 -0.000000
 18C   1dyz      -0.000001 -0.000000 -0.000006 -0.000000  0.000000 -0.000000
 18C   1dx2y2    -0.000052 -0.000006 -0.000315 -0.000005 -0.000011  0.000009
 18C   1dxy       0.000147  0.000011  0.000365  0.000004 -0.000005  0.000005
 18C   2dz2       0.001337  0.000073 -0.002537  0.000057  0.000082 -0.000079
 18C   2dxz       0.000009  0.000000 -0.000005  0.000000 -0.000004 -0.000001
 18C   2dyz       0.000018  0.000001 -0.000055  0.000001 -0.000001  0.000003
 18C   2dx2y2     0.000041  0.000052 -0.002584 -0.000016 -0.000129  0.000108
 18C   2dxy      -0.001467 -0.000128  0.000765 -0.000037  0.000023 -0.000033
 18C   1f0       -0.000000 -0.000000 -0.000009  0.000000  0.000000  0.000000
 18C   1f+1       0.000072 -0.000010  0.000187  0.000002  0.000013 -0.000012
 18C   1f-1       0.000036  0.000005  0.000492 -0.000003  0.000001  0.000000
 18C   1f+2       0.000002  0.000000 -0.000009  0.000000 -0.000000 -0.000000
 18C   1f-2       0.000000 -0.000000  0.000007 -0.000000 -0.000000 -0.000001
 18C   1f+3       0.000028  0.000005 -0.000498  0.000008  0.000020 -0.000019
 18C   1f-3       0.000269  0.000016 -0.000323  0.000006  0.000001  0.000000
 19O   1s         0.000022 -0.000022  0.435125  0.000005 -0.000000  0.000000
 19O   2s         0.000033 -0.000028  0.639450  0.000011  0.000002 -0.000001
 19O   3s        -0.000105 -0.000040  0.037252 -0.000026 -0.000022  0.000012
 19O   4s         0.000827  0.000119 -0.030673  0.000092  0.000079 -0.000059
 19O   5s        -0.000413  0.000099  0.009470 -0.000093 -0.000233  0.000257
 19O   1pz        0.000000  0.000000 -0.000014  0.000000 -0.000000 -0.000000
 19O   1px       -0.000008 -0.000004 -0.000991 -0.000004 -0.000005  0.000004
 19O   1py       -0.000033 -0.000002  0.001845 -0.000002  0.000001  0.000001
 19O   2pz       -0.000004 -0.000001  0.000039 -0.000000  0.000000  0.000002
 19O   2px        0.000232  0.000017  0.001945  0.000022  0.000025 -0.000026
 19O   2py        0.000568  0.000044 -0.004973  0.000028 -0.000001 -0.000007
 19O   3pz        0.000002  0.000000 -0.000004  0.000000 -0.000002 -0.000005
 19O   3px        0.000146 -0.000280  0.000090 -0.000098 -0.000038 -0.000110
 19O   3py       -0.000359 -0.000006  0.000546 -0.000054 -0.000090  0.000058
 19O   1dz2      -0.000022  0.000004 -0.000284  0.000000 -0.000001  0.000002
 19O   1dxz      -0.000000 -0.000000 -0.000001 -0.000000 -0.000000 -0.000000
 19O   1dyz      -0.000000  0.000000 -0.000003 -0.000000  0.000000  0.000000
 19O   1dx2y2     0.000016 -0.000004  0.000059 -0.000001 -0.000001 -0.000001
 19O   1dxy       0.000022  0.000003  0.000201  0.000001 -0.000001  0.000003
 19O   2dz2       0.000032 -0.000021  0.001598 -0.000004  0.000004 -0.000008
 19O   2dxz       0.000000  0.000000  0.000009 -0.000000  0.000000  0.000000
 19O   2dyz      -0.000001 -0.000000  0.000020 -0.000000 -0.000000 -0.000000
 19O   2dx2y2    -0.000199  0.000007 -0.000142  0.000000  0.000005  0.000010
 19O   2dxy      -0.000024 -0.000008 -0.001137 -0.000000  0.000007 -0.000013
 19O   1f0       -0.000000  0.000000 -0.000003  0.000000 -0.000000 -0.000000
 19O   1f+1      -0.000007  0.000001 -0.000080  0.000000 -0.000000  0.000002
 19O   1f-1       0.000006 -0.000000  0.000158 -0.000000 -0.000001  0.000001
 19O   1f+2      -0.000000  0.000000 -0.000003  0.000000  0.000000 -0.000000
 19O   1f-2      -0.000000  0.000000  0.000002 -0.000000  0.000000  0.000000
 19O   1f+3       0.000001  0.000001 -0.000341  0.000000 -0.000000  0.000001
 19O   1f-3       0.000007  0.000002 -0.000124  0.000001  0.000000  0.000000
 20C   1s        -0.000005  0.000000  0.000015 -0.000000 -0.000000  0.000000
 20C   2s         0.000025 -0.000000 -0.000077  0.000000  0.000000 -0.000002
 20C   3s        -0.000334  0.000026 -0.001921  0.000001 -0.000005  0.000028
 20C   4s         0.000887 -0.000144  0.005829 -0.000013  0.000024 -0.000112
 20C   5s        -0.000544 -0.000022 -0.002336 -0.000067  0.000001 -0.000045
 20C   1pz        0.000000  0.000000 -0.000000  0.000000 -0.000000 -0.000000
 20C   1px       -0.000069  0.000004 -0.000205 -0.000001 -0.000004  0.000009
 20C   1py       -0.000053 -0.000006  0.000030 -0.000002 -0.000002  0.000000
 20C   2pz       -0.000001 -0.000000  0.000004 -0.000000  0.000001  0.000002
 20C   2px        0.000462 -0.000069  0.003383 -0.000002  0.000037 -0.000090
 20C   2py        0.000246  0.000030 -0.000510  0.000013  0.000016 -0.000009
 20C   3pz       -0.000001  0.000001 -0.000003  0.000000 -0.000003 -0.000008
 20C   3px       -0.000326 -0.000129 -0.002242 -0.000093 -0.000076  0.000024
 20C   3py       -0.000064  0.000012  0.000456 -0.000000  0.000016  0.000002
 20C   1dz2       0.000004  0.000001 -0.000099  0.000000  0.000001 -0.000001
 20C   1dxz       0.000000  0.000000 -0.000001 -0.000000  0.000000  0.000000
 20C   1dyz       0.000000  0.000000  0.000001  0.000000  0.000000  0.000000
 20C   1dx2y2     0.000004  0.000003  0.000270  0.000001  0.000003 -0.000001
 20C   1dxy      -0.000022 -0.000002  0.000070 -0.000000 -0.000001 -0.000001
 20C   2dz2      -0.000190  0.000008 -0.001436 -0.000002 -0.000008  0.000019
 20C   2dxz      -0.000002 -0.000000  0.000003 -0.000000 -0.000001 -0.000001
 20C   2dyz      -0.000002 -0.000000  0.000001 -0.000000 -0.000001 -0.000001
 20C   2dx2y2     0.000179 -0.000038  0.002560 -0.000006 -0.000003 -0.000020
 20C   2dxy       0.000160  0.000012 -0.000338  0.000005  0.000010 -0.000002
 20C   1f0       -0.000000 -0.000000  0.000001 -0.000000 -0.000000 -0.000000
 20C   1f+1      -0.000051  0.000002 -0.000423 -0.000000 -0.000001  0.000003
 20C   1f-1       0.000001  0.000001 -0.000042  0.000001  0.000000 -0.000000
 20C   1f+2      -0.000000 -0.000000  0.000000 -0.000000 -0.000000 -0.000000
 20C   1f-2      -0.000001 -0.000000  0.000001 -0.000000  0.000000  0.000000
 20C   1f+3      -0.000008  0.000006 -0.000624  0.000001 -0.000001  0.000004
 20C   1f-3      -0.000019  0.000000 -0.000012 -0.000000 -0.000001  0.000002
 21C   1s         0.000011  0.000006  0.000002 -0.000001 -0.000007  0.000004
 21C   2s        -0.000057 -0.000031 -0.000007  0.000007  0.000041 -0.000022
 21C   3s         0.001869 -0.000462 -0.000119 -0.000213 -0.000380  0.000158
 21C   4s        -0.009707  0.006200  0.001234  0.001230 -0.000136  0.000876
 21C   5s        -0.024269  0.024934 -0.010165  0.006519  0.010951  0.001802
 21C   1pz       -0.000001 -0.000000 -0.000000 -0.000000  0.000007 -0.000000
 21C   1px        0.000137  0.000081 -0.000017  0.000008  0.000023 -0.000071
 21C   1py        0.000176 -0.000046 -0.000003 -0.000021 -0.000006 -0.000008
 21C   2pz        0.000015 -0.000027 -0.000004 -0.000002 -0.000051  0.000009
 21C   2px       -0.007883 -0.004941 -0.000549  0.000069 -0.002763  0.003335
 21C   2py       -0.003185  0.004369  0.000599  0.000455 -0.000462  0.000554
 21C   3pz        0.000056 -0.000019  0.000009 -0.000014  0.000120 -0.000005
 21C   3px       -0.002999  0.002387 -0.005053  0.000979  0.006098 -0.002613
 21C   3py       -0.010668  0.008948 -0.002318  0.001843 -0.000576  0.001241
 21C   1dz2      -0.000032 -0.000052 -0.000006 -0.000011  0.000010 -0.000028
 21C   1dxz      -0.000001  0.000000  0.000000  0.000000 -0.000003 -0.000003
 21C   1dyz       0.000001 -0.000002  0.000000 -0.000000 -0.000004  0.000000
 21C   1dx2y2    -0.000001 -0.000011  0.000003  0.000008 -0.000054  0.000050
 21C   1dxy       0.000041 -0.000041 -0.000008 -0.000006  0.000004  0.000015
 21C   2dz2       0.001827 -0.000613 -0.000212 -0.000133 -0.000011  0.000095
 21C   2dxz       0.000011  0.000012  0.000002  0.000000 -0.000003  0.000008
 21C   2dyz       0.000013 -0.000004 -0.000004 -0.000001 -0.000007  0.000006
 21C   2dx2y2    -0.000042 -0.000694 -0.000333  0.000100 -0.000201  0.000159
 21C   2dxy      -0.002293 -0.002238 -0.000333  0.000024 -0.001018  0.001361
 21C   1f0       -0.000002  0.000001  0.000000  0.000000  0.000006 -0.000001
 21C   1f+1       0.000078  0.000057 -0.000009  0.000007  0.000039 -0.000036
 21C   1f-1       0.000130 -0.000086 -0.000005 -0.000016  0.000012 -0.000024
 21C   1f+2      -0.000000 -0.000000 -0.000000  0.000000 -0.000006  0.000001
 21C   1f-2      -0.000001  0.000001  0.000000  0.000000 -0.000003  0.000000
 21C   1f+3       0.000167 -0.000061 -0.000060 -0.000006  0.000041 -0.000004
 21C   1f-3       0.000165 -0.000031 -0.000024 -0.000016 -0.000014 -0.000014
 22C   1s         0.000000  0.000007 -0.000000 -0.000001 -0.000007  0.000006
 22C   2s         0.000000 -0.000036 -0.000000  0.000003  0.000037 -0.000032
 22C   3s        -0.001367  0.000943  0.000128 -0.000031  0.000240 -0.000543
 22C   4s         0.011387 -0.001603 -0.000473  0.000273 -0.006108  0.005896
 22C   5s         0.009648 -0.010848  0.006788 -0.000590  0.000371 -0.004871
 22C   1pz       -0.000001 -0.000000  0.000000  0.000000 -0.000013 -0.000009
 22C   1px        0.000138  0.000033 -0.000011 -0.000009  0.000028 -0.000050
 22C   1py        0.000016  0.000043  0.000008 -0.000021  0.000061 -0.000168
 22C   2pz        0.000006  0.000005  0.000000 -0.000003  0.000132  0.000025
 22C   2px       -0.007448 -0.002645 -0.000044  0.000327 -0.003039  0.003910
 22C   2py       -0.000557 -0.000458 -0.000403  0.000788 -0.006211  0.006416
 22C   3pz       -0.000004 -0.000039  0.000014  0.000004 -0.000167  0.000014
 22C   3px       -0.003016  0.006542 -0.004775  0.002224  0.007625  0.002641
 22C   3py       -0.002593  0.000758 -0.002834  0.001783  0.010452 -0.004595
 22C   1dz2      -0.000087 -0.000009 -0.000001 -0.000007  0.000067 -0.000052
 22C   1dxz       0.000001  0.000001  0.000000 -0.000000  0.000009 -0.000003
 22C   1dyz      -0.000000  0.000001  0.000000 -0.000000  0.000002 -0.000002
 22C   1dx2y2     0.000069  0.000030 -0.000004 -0.000006  0.000004  0.000027
 22C   1dxy       0.000012 -0.000033 -0.000022 -0.000000 -0.000095 -0.000001
 22C   2dz2      -0.001160  0.000710  0.000155  0.000025  0.000389 -0.000731
 22C   2dxz      -0.000007 -0.000007 -0.000001  0.000001 -0.000031  0.000032
 22C   2dyz       0.000000  0.000007  0.000001 -0.000000  0.000051 -0.000003
 22C   2dx2y2     0.001665  0.000310  0.000197 -0.000345  0.002682 -0.002906
 22C   2dxy       0.001460  0.001225  0.000244  0.000053 -0.000566  0.001006
 22C   1f0       -0.000000 -0.000000  0.000000  0.000000 -0.000007 -0.000004
 22C   1f+1       0.000173  0.000089 -0.000010 -0.000006  0.000044 -0.000058
 22C   1f-1      -0.000016  0.000004 -0.000002 -0.000018  0.000093 -0.000165
 22C   1f+2       0.000000 -0.000002  0.000000  0.000000 -0.000005 -0.000003
 22C   1f-2       0.000000  0.000001 -0.000000 -0.000000  0.000013 -0.000002
 22C   1f+3       0.000150 -0.000068  0.000002 -0.000016 -0.000116  0.000033
 22C   1f-3       0.000092 -0.000074 -0.000029  0.000004  0.000072 -0.000003
 23N   1s        -0.000002 -0.000003 -0.000000  0.000000  0.000008  0.000040
 23N   2s         0.000014  0.000016  0.000000 -0.000002 -0.000001  0.000003
 23N   3s        -0.000256 -0.000408 -0.000010  0.000011  0.000247  0.000336
 23N   4s         0.001726  0.002607  0.000155 -0.000003 -0.001397  0.001091
 23N   5s        -0.002228 -0.000993 -0.000170  0.000064  0.000673 -0.007155
 23N   1pz        0.000000 -0.000000 -0.000000 -0.000000 -0.000010 -0.000003
 23N   1px        0.000018  0.000041  0.000007  0.000006  0.000019  0.000066
 23N   1py       -0.000016 -0.000047  0.000004 -0.000006  0.000062  0.000123
 23N   2pz       -0.000001 -0.000001  0.000000  0.000000  0.000056  0.000015
 23N   2px       -0.000311 -0.000856 -0.000166 -0.000120 -0.000201  0.000006
 23N   2py        0.000410  0.000927  0.000020  0.000071 -0.000708 -0.000014
 23N   3pz        0.000004  0.000008 -0.000002 -0.000003  0.000005 -0.000040
 23N   3px        0.000812 -0.000455  0.000249 -0.000356 -0.001893 -0.001162
 23N   3py       -0.000144 -0.000352  0.000152 -0.000093 -0.000663 -0.000896
 23N   1dz2      -0.000014 -0.000021  0.000001 -0.000000  0.000022 -0.000116
 23N   1dxz       0.000000  0.000000  0.000000 -0.000000 -0.000002 -0.000003
 23N   1dyz      -0.000000 -0.000000  0.000000  0.000000  0.000001  0.000003
 23N   1dx2y2     0.000010  0.000005  0.000001  0.000002 -0.000046  0.000031
 23N   1dxy       0.000008 -0.000006 -0.000003  0.000002  0.000007  0.000011
 23N   2dz2      -0.000028 -0.000138 -0.000003 -0.000002  0.000045  0.000547
 23N   2dxz       0.000001  0.000001 -0.000000  0.000000  0.000022  0.000024
 23N   2dyz       0.000000  0.000000 -0.000000 -0.000000  0.000011 -0.000014
 23N   2dx2y2     0.000014  0.000026 -0.000004 -0.000028  0.000298 -0.000025
 23N   2dxy      -0.000117 -0.000283 -0.000027 -0.000055 -0.000097 -0.000152
 23N   1f0       -0.000000 -0.000000 -0.000000  0.000000 -0.000004  0.000000
 23N   1f+1      -0.000013  0.000003  0.000001  0.000005  0.000031  0.000080
 23N   1f-1       0.000004 -0.000004  0.000004 -0.000001  0.000016  0.000064
 23N   1f+2       0.000000  0.000000 -0.000000  0.000000  0.000005  0.000003
 23N   1f-2       0.000000  0.000000 -0.000000  0.000000  0.000003  0.000003
 23N   1f+3      -0.000020 -0.000014  0.000002  0.000003  0.000017 -0.000137
 23N   1f-3      -0.000008 -0.000017  0.000002 -0.000001  0.000016 -0.000037
 24C   1s         0.000003  0.000001 -0.000000  0.000000 -0.000006  0.000017
 24C   2s        -0.000016 -0.000008  0.000001 -0.000000  0.000034 -0.000076
 24C   3s         0.000318  0.000165 -0.000021 -0.000016 -0.000626 -0.001994
 24C   4s        -0.001065 -0.000541  0.000015  0.000035  0.001447  0.016156
 24C   5s        -0.000576 -0.000390  0.000125 -0.000094  0.002002  0.003559
 24C   1pz        0.000001  0.000001  0.000000  0.000000  0.000002 -0.000013
 24C   1px       -0.000038 -0.000009  0.000006  0.000007  0.000068  0.000027
 24C   1py        0.000028  0.000022  0.000001  0.000005 -0.000091  0.000172
 24C   2pz       -0.000002 -0.000005 -0.000002 -0.000001  0.000005  0.000038
 24C   2px        0.000246  0.000056 -0.000116 -0.000139 -0.000514  0.001982
 24C   2py       -0.000245 -0.000208 -0.000055 -0.000144  0.000233  0.011796
 24C   3pz        0.000002  0.000003 -0.000001  0.000002  0.000034  0.000107
 24C   3px        0.000264  0.000111 -0.000107 -0.000029 -0.000541 -0.002767
 24C   3py       -0.000257 -0.000324  0.000129 -0.000086  0.000676  0.001095
 24C   1dz2      -0.000005 -0.000001 -0.000002  0.000001  0.000026 -0.000232
 24C   1dxz      -0.000000 -0.000000  0.000000  0.000000 -0.000013 -0.000007
 24C   1dyz       0.000000  0.000000  0.000000 -0.000000  0.000003 -0.000020
 24C   1dx2y2     0.000020  0.000014  0.000003  0.000007  0.000036 -0.000297
 24C   1dxy      -0.000020 -0.000001  0.000004  0.000006  0.000070  0.000124
 24C   2dz2       0.000200  0.000094 -0.000015 -0.000031 -0.000470 -0.002458
 24C   2dxz       0.000001  0.000002 -0.000001 -0.000001  0.000071  0.000036
 24C   2dyz       0.000002 -0.000001 -0.000002 -0.000000  0.000023  0.000069
 24C   2dx2y2    -0.000097 -0.000048  0.000046  0.000048 -0.000076 -0.003789
 24C   2dxy       0.000069  0.000000 -0.000009 -0.000017 -0.000339  0.002017
 24C   1f0        0.000000  0.000001  0.000000  0.000000  0.000004  0.000003
 24C   1f+1      -0.000032 -0.000012  0.000005  0.000006  0.000049 -0.000003
 24C   1f-1       0.000012  0.000003  0.000003  0.000003 -0.000059 -0.000327
 24C   1f+2      -0.000001 -0.000000  0.000000  0.000000 -0.000015 -0.000002
 24C   1f-2       0.000000  0.000000 -0.000000 -0.000000 -0.000004 -0.000001
 24C   1f+3      -0.000013 -0.000017  0.000001 -0.000000  0.000107 -0.000026
 24C   1f-3      -0.000025 -0.000016  0.000008  0.000007  0.000064 -0.000112
 25N   1s        -0.000001 -0.000001  0.000000  0.000000 -0.000021  0.448366
 25N   2s         0.000007  0.000004 -0.000001 -0.000003  0.000027  0.626475
 25N   3s        -0.000181 -0.000118  0.000006  0.000041 -0.000724  0.043075
 25N   4s         0.000992  0.000679 -0.000011 -0.000208  0.002718 -0.055950
 25N   5s         0.000179  0.000078  0.000216  0.000465  0.006845  0.022582
 25N   1pz        0.000000 -0.000000  0.000001  0.000000  0.000000 -0.000075
 25N   1px        0.000030  0.000020 -0.000005 -0.000009  0.000152 -0.002653
 25N   1py       -0.000004  0.000003 -0.000002  0.000007 -0.000128 -0.000524
 25N   2pz       -0.000005  0.000000 -0.000003 -0.000000 -0.000022  0.000213
 25N   2px       -0.000459 -0.000353  0.000034  0.000094 -0.001917  0.010045
 25N   2py        0.000110 -0.000005  0.000012 -0.000088  0.001653  0.001198
 25N   3pz        0.000006  0.000011  0.000009  0.000002 -0.000212 -0.000469
 25N   3px       -0.000346 -0.000370 -0.000120 -0.000268 -0.002319 -0.000757
 25N   3py       -0.000943 -0.000918 -0.000063 -0.000254  0.001213  0.007645
 25N   1dz2      -0.000008 -0.000009  0.000003  0.000003  0.000074 -0.000450
 25N   1dxz      -0.000000  0.000000 -0.000000  0.000000 -0.000015  0.000006
 25N   1dyz      -0.000001 -0.000000  0.000000  0.000000 -0.000003  0.000001
 25N   1dx2y2    -0.000012 -0.000009  0.000002  0.000001  0.000047 -0.000421
 25N   1dxy      -0.000004 -0.000003  0.000001 -0.000000  0.000004 -0.000161
 25N   2dz2      -0.000070 -0.000034 -0.000011 -0.000001 -0.000645  0.003758
 25N   2dxz       0.000004  0.000001  0.000000  0.000000  0.000066 -0.000036
 25N   2dyz       0.000001  0.000001 -0.000001 -0.000001  0.000023  0.000040
 25N   2dx2y2     0.000079  0.000120 -0.000034 -0.000027  0.000100  0.002958
 25N   2dxy      -0.000057 -0.000037 -0.000012  0.000026 -0.000711  0.001787
 25N   1f0        0.000001  0.000000 -0.000000  0.000000 -0.000000  0.000003
 25N   1f+1       0.000005 -0.000000 -0.000001 -0.000004  0.000053 -0.000245
 25N   1f-1       0.000007  0.000005  0.000001  0.000003 -0.000086 -0.000068
 25N   1f+2      -0.000001 -0.000000 -0.000000 -0.000000 -0.000002  0.000004
 25N   1f-2       0.000000 -0.000000  0.000000  0.000000 -0.000007 -0.000009
 25N   1f+3      -0.000014  0.000005 -0.000002  0.000001 -0.000011  0.000333
 25N   1f-3      -0.000014 -0.000021 -0.000001 -0.000001  0.000031  0.000402
 26C   1s         0.000000  0.000000  0.000000  0.000000 -0.000010  0.000002
 26C   2s        -0.000002 -0.000001 -0.000000 -0.000001  0.000060 -0.000008
 26C   3s         0.000018  0.000011  0.000004  0.000009 -0.002378 -0.000101
 26C   4s         0.000020  0.000022 -0.000024 -0.000005  0.015051  0.001234
 26C   5s         0.000295  0.001302  0.000045  0.000085  0.011943 -0.004683
 26C   1pz       -0.000004 -0.000004  0.000000  0.000000 -0.000064 -0.000004
 26C   1px        0.000007  0.000006 -0.000000 -0.000001  0.000060 -0.000006
 26C   1py        0.000004  0.000000 -0.000000 -0.000001 -0.000140 -0.000010
 26C   2pz        0.000099  0.000082 -0.000006  0.000011  0.002772  0.000412
 26C   2px       -0.000253 -0.000179  0.000012 -0.000011 -0.003440 -0.000838
 26C   2py       -0.000017  0.000012 -0.000008  0.000013  0.004735 -0.000003
 26C   3pz        0.000053  0.000218  0.000019  0.000013  0.002781 -0.001342
 26C   3px        0.000019 -0.000110 -0.000053  0.000071 -0.002304  0.000244
 26C   3py       -0.000010  0.000368 -0.000008  0.000027  0.004405 -0.000333
 26C   1dz2      -0.000002 -0.000002  0.000000 -0.000000 -0.000015 -0.000004
 26C   1dxz      -0.000000 -0.000001  0.000001 -0.000000 -0.000063 -0.000068
 26C   1dyz       0.000003  0.000002  0.000000  0.000001  0.000023 -0.000049
 26C   1dx2y2     0.000004  0.000005  0.000000  0.000002  0.000017 -0.000007
 26C   1dxy      -0.000001  0.000000  0.000001 -0.000000 -0.000136  0.000047
 26C   2dz2       0.000041  0.000034  0.000003  0.000008 -0.001348 -0.000059
 26C   2dxz      -0.000034 -0.000023 -0.000001  0.000002 -0.001325  0.000077
 26C   2dyz       0.000034  0.000032 -0.000006  0.000009  0.001517  0.000342
 26C   2dx2y2    -0.000051 -0.000052  0.000005 -0.000025  0.000164  0.000082
 26C   2dxy      -0.000068 -0.000056  0.000004 -0.000003 -0.000721 -0.000485
 26C   1f0       -0.000005 -0.000004  0.000000  0.000000 -0.000184 -0.000007
 26C   1f+1       0.000000 -0.000001 -0.000000 -0.000001  0.000014 -0.000004
 26C   1f-1       0.000001  0.000000  0.000000  0.000000 -0.000051 -0.000004
 26C   1f+2       0.000004  0.000005  0.000000  0.000001  0.000046  0.000009
 26C   1f-2      -0.000001 -0.000001  0.000000 -0.000000 -0.000180 -0.000058
 26C   1f+3       0.000004  0.000003  0.000000 -0.000001  0.000002 -0.000002
 26C   1f-3       0.000009  0.000007  0.000001  0.000001 -0.000130 -0.000013
 27C   1s         0.000000  0.000000 -0.000000  0.000000  0.000001  0.000001
 27C   2s        -0.000000 -0.000001  0.000000 -0.000000 -0.000005 -0.000006
 27C   3s        -0.000018 -0.000018 -0.000004  0.000001  0.000864  0.000109
 27C   4s         0.000091  0.000140  0.000019  0.000019 -0.006038 -0.000506
 27C   5s        -0.000256 -0.000730  0.000104 -0.000040 -0.000177  0.002411
 27C   1pz       -0.000001 -0.000000 -0.000000  0.000000  0.000019  0.000026
 27C   1px        0.000004  0.000001  0.000000 -0.000001 -0.000052  0.000011
 27C   1py        0.000005  0.000003 -0.000000  0.000001  0.000000 -0.000007
 27C   2pz        0.000001  0.000008  0.000006  0.000003 -0.000833 -0.000242
 27C   2px       -0.000154 -0.000093  0.000000 -0.000008  0.001226 -0.000400
 27C   2py       -0.000164 -0.000084  0.000014 -0.000008 -0.001225 -0.000358
 27C   3pz       -0.000072 -0.000131  0.000016  0.000005  0.000014  0.000909
 27C   3px        0.000135  0.000201 -0.000042  0.000016 -0.001058 -0.000788
 27C   3py       -0.000026 -0.000167  0.000018  0.000057 -0.000328  0.000135
 27C   1dz2      -0.000002 -0.000002 -0.000000 -0.000000  0.000032 -0.000001
 27C   1dxz      -0.000001  0.000000 -0.000000 -0.000000  0.000029  0.000019
 27C   1dyz      -0.000000 -0.000000 -0.000000 -0.000000 -0.000010  0.000005
 27C   1dx2y2     0.000002  0.000001  0.000000  0.000000 -0.000052  0.000002
 27C   1dxy       0.000002  0.000001  0.000000  0.000000  0.000001 -0.000001
 27C   2dz2      -0.000013 -0.000015 -0.000001 -0.000004  0.000603 -0.000004
 27C   2dxz      -0.000019 -0.000014 -0.000001  0.000002  0.000191 -0.000029
 27C   2dyz      -0.000027 -0.000009  0.000003 -0.000000 -0.000309 -0.000121
 27C   2dx2y2     0.000068  0.000037 -0.000005 -0.000001  0.000164  0.000276
 27C   2dxy       0.000038  0.000035 -0.000001  0.000012 -0.000542 -0.000003
 27C   1f0       -0.000002 -0.000001 -0.000000 -0.000000  0.000048  0.000022
 27C   1f+1       0.000004  0.000003 -0.000000  0.000000 -0.000026  0.000010
 27C   1f-1       0.000004  0.000003 -0.000000  0.000000  0.000022 -0.000003
 27C   1f+2       0.000002  0.000000 -0.000000 -0.000000 -0.000040  0.000004
 27C   1f-2       0.000002  0.000002  0.000000  0.000000 -0.000035 -0.000024
 27C   1f+3      -0.000001 -0.000001  0.000000 -0.000001 -0.000110  0.000017
 27C   1f-3       0.000005  0.000005  0.000000  0.000001 -0.000050 -0.000011
 28C   1s         0.000000  0.000000 -0.000000  0.000000  0.000001  0.000000
 28C   2s        -0.000001 -0.000001  0.000000 -0.000000 -0.000008 -0.000000
 28C   3s         0.000000  0.000017 -0.000002  0.000008 -0.000197 -0.000084
 28C   4s         0.000128 -0.000021 -0.000010 -0.000038  0.002383  0.001009
 28C   5s         0.000313  0.000596 -0.000095 -0.000045 -0.004098 -0.002091
 28C   1pz        0.000002  0.000002 -0.000000  0.000001  0.000018 -0.000009
 28C   1px        0.000001  0.000000 -0.000000 -0.000000 -0.000030  0.000004
 28C   1py        0.000002  0.000001 -0.000001  0.000000  0.000021  0.000003
 28C   2pz       -0.000037 -0.000026  0.000005 -0.000005 -0.000702 -0.000019
 28C   2px       -0.000041 -0.000016  0.000006  0.000006  0.000384 -0.000186
 28C   2py       -0.000114 -0.000057  0.000019 -0.000002 -0.001599 -0.000424
 28C   3pz        0.000067  0.000025 -0.000006  0.000013 -0.000937 -0.000487
 28C   3px       -0.000174 -0.000246  0.000056 -0.000005  0.002737  0.000952
 28C   3py       -0.000027 -0.000167  0.000023  0.000005 -0.000555  0.000399
 28C   1dz2      -0.000001 -0.000000  0.000000  0.000000  0.000004 -0.000013
 28C   1dxz       0.000000  0.000000 -0.000000  0.000000  0.000017 -0.000008
 28C   1dyz       0.000002  0.000001 -0.000000  0.000000  0.000006 -0.000003
 28C   1dx2y2    -0.000001 -0.000001  0.000001 -0.000000 -0.000022 -0.000008
 28C   1dxy      -0.000001 -0.000001 -0.000000  0.000000  0.000011 -0.000000
 28C   2dz2      -0.000001  0.000009 -0.000000  0.000002 -0.000310 -0.000045
 28C   2dxz       0.000016  0.000015 -0.000002  0.000002  0.000102  0.000010
 28C   2dyz       0.000005 -0.000008  0.000001 -0.000005  0.000418  0.000036
 28C   2dx2y2    -0.000025 -0.000003  0.000001  0.000004 -0.000757 -0.000071
 28C   2dxy       0.000019  0.000011 -0.000003  0.000004  0.000230  0.000067
 28C   1f0        0.000002  0.000001 -0.000000  0.000000  0.000045 -0.000004
 28C   1f+1       0.000001  0.000001 -0.000000  0.000000 -0.000020 -0.000000
 28C   1f-1       0.000000 -0.000000 -0.000000 -0.000000  0.000018  0.000014
 28C   1f+2       0.000002  0.000001 -0.000000  0.000000 -0.000004 -0.000004
 28C   1f-2       0.000001  0.000001 -0.000000  0.000001 -0.000013 -0.000004
 28C   1f+3       0.000001  0.000002  0.000000  0.000000 -0.000072 -0.000001
 28C   1f-3      -0.000000  0.000002 -0.000000  0.000000 -0.000046 -0.000013
 29H   1s         0.000000  0.000000 -0.000000 -0.000000  0.000005  0.000000
 29H   2s        -0.000009 -0.000005  0.000001  0.000000  0.000182 -0.000038
 29H   3s         0.000016  0.000005 -0.000001 -0.000004 -0.000167  0.000065
 29H   1pz       -0.000000  0.000000  0.000000  0.000000  0.000004 -0.000001
 29H   1px        0.000001 -0.000000 -0.000000 -0.000000 -0.000029  0.000004
 29H   1py       -0.000000 -0.000000  0.000000 -0.000000 -0.000015  0.000001
 30H   1s         0.000004 -0.000001  0.000000 -0.000001  0.000012  0.000007
 30H   2s        -0.000024 -0.000032  0.000000  0.000012 -0.000084 -0.000143
 30H   3s         0.000009  0.000136 -0.000001  0.000040 -0.000253  0.000025
 30H   1pz       -0.000000  0.000002  0.000000 -0.000001  0.000048  0.000007
 30H   1px       -0.000003 -0.000007  0.000000  0.000001  0.000124 -0.000028
 30H   1py       -0.000001  0.000003  0.000001 -0.000002  0.000227 -0.000012
 31H   1s         0.000014  0.000013  0.000001  0.000005 -0.000053  0.000117
 31H   2s        -0.000142 -0.000148 -0.000009  0.000001  0.001004  0.001440
 31H   3s        -0.000226  0.000428 -0.000066 -0.000076  0.002720 -0.000983
 31H   1pz        0.000014  0.000009  0.000000 -0.000000 -0.000139 -0.000191
 31H   1px       -0.000028 -0.000024  0.000003 -0.000002  0.000280  0.000146
 31H   1py        0.000015  0.000025 -0.000001 -0.000007 -0.000347 -0.000236
 32H   1s         0.000029  0.000069 -0.000006 -0.000003 -0.000086 -0.000003
 32H   2s         0.000612  0.001293  0.000096 -0.000364  0.000597  0.000078
 32H   3s         0.002047 -0.004025  0.000420  0.000406 -0.002663  0.002071
 32H   1pz        0.000003  0.000003  0.000001 -0.000001 -0.000002 -0.000003
 32H   1px       -0.000139 -0.000205  0.000011 -0.000006 -0.000024  0.000047
 32H   1py       -0.000096 -0.000209 -0.000012  0.000065 -0.000126 -0.000021
 33H   1s        -0.000017  0.000109 -0.000005 -0.000043  0.000016 -0.000024
 33H   2s         0.000135  0.000867  0.000070 -0.000541  0.000017  0.000067
 33H   3s         0.000259  0.000633  0.000015  0.000467 -0.000374  0.000298
 33H   1pz       -0.000003  0.000002 -0.000002  0.000022 -0.000021  0.000014
 33H   1px       -0.000015 -0.000140 -0.000005  0.000014 -0.000019  0.000025
 33H   1py       -0.000001  0.000013 -0.000000  0.000146  0.000005 -0.000016
 34H   1s        -0.000018  0.000110 -0.000006 -0.000043  0.000020 -0.000025
 34H   2s         0.000149  0.000846  0.000074 -0.000536 -0.000113  0.000091
 34H   3s         0.000223  0.000685  0.000008  0.000459 -0.000163  0.000252
 34H   1pz        0.000005 -0.000007  0.000003 -0.000024  0.000002 -0.000009
 34H   1px       -0.000017 -0.000138 -0.000006  0.000014 -0.000009  0.000023
 34H   1py       -0.000001  0.000013 -0.000000  0.000146  0.000009 -0.000015
 35H   1s        -0.000007 -0.000051 -0.000001  0.000063 -0.000002 -0.000005
 35H   2s        -0.000046 -0.000630 -0.000018  0.001271 -0.000026  0.000100
 35H   3s         0.000182  0.000664 -0.000022  0.001021  0.000007  0.000198
 35H   1pz       -0.000012 -0.000048  0.000000 -0.000010  0.000000  0.000002
 35H   1px       -0.000003 -0.000035  0.000000  0.000161  0.000002  0.000005
 35H   1py       -0.000014 -0.000170 -0.000007  0.000085 -0.000003  0.000009
 36H   1s        -0.000007 -0.000051 -0.000001  0.000063  0.000001 -0.000004
 36H   2s        -0.000046 -0.000628 -0.000019  0.001271 -0.000032  0.000091
 36H   3s         0.000184  0.000664 -0.000022  0.001025 -0.000044  0.000188
 36H   1pz        0.000012  0.000050  0.000000  0.000009 -0.000002 -0.000001
 36H   1px       -0.000002 -0.000036  0.000000  0.000162 -0.000000  0.000006
 36H   1py       -0.000014 -0.000169 -0.000007  0.000085 -0.000003  0.000008
 37H   1s        -0.000003  0.000001 -0.000001  0.000045 -0.000003  0.000008
 37H   2s        -0.000034 -0.000027 -0.000006 -0.000046 -0.000020  0.000038
 37H   3s         0.000064 -0.000053  0.000025  0.000892  0.000031 -0.000137
 37H   1pz       -0.000000  0.000000 -0.000000 -0.000002 -0.000000 -0.000000
 37H   1px        0.000001  0.000013  0.000000 -0.000205  0.000001  0.000001
 37H   1py        0.000007 -0.000010  0.000002  0.000196  0.000005 -0.000015
 38H   1s        -0.000000 -0.000009 -0.000001  0.000082  0.000002 -0.000001
 38H   2s         0.000021  0.000040 -0.000001  0.000390 -0.000006  0.000027
 38H   3s        -0.000033 -0.000103  0.000012  0.000776 -0.000026  0.000023
 38H   1pz       -0.000002  0.000005  0.000001  0.000031  0.000000 -0.000004
 38H   1px        0.000002 -0.000022 -0.000001 -0.000039 -0.000000  0.000003
 38H   1py        0.000003  0.000018  0.000001  0.000031  0.000002 -0.000001
 39H   1s        -0.000001 -0.000009 -0.000001  0.000082  0.000002 -0.000002
 39H   2s         0.000020  0.000042 -0.000001  0.000390 -0.000006  0.000022
 39H   3s        -0.000032 -0.000106  0.000012  0.000777 -0.000035  0.000028
 39H   1pz        0.000002 -0.000006 -0.000001 -0.000032 -0.000000  0.000004
 39H   1px        0.000002 -0.000022 -0.000001 -0.000039 -0.000001  0.000003
 39H   1py        0.000003  0.000018  0.000001  0.000030  0.000003 -0.000001
 40H   1s         0.000107 -0.000016 -0.000041 -0.000006  0.000010 -0.000013
 40H   2s         0.000857  0.000131 -0.000583  0.000066 -0.000014 -0.000009
 40H   3s         0.000661  0.000236  0.000342  0.000010 -0.000212  0.000182
 40H   1pz       -0.000010  0.000002 -0.000028  0.000001 -0.000002 -0.000005
 40H   1px       -0.000132 -0.000015 -0.000025 -0.000005 -0.000014  0.000017
 40H   1py        0.000032  0.000005 -0.000142  0.000001 -0.000005  0.000001
 41H   1s         0.000107 -0.000015 -0.000040 -0.000006  0.000010 -0.000014
 41H   2s         0.000864  0.000130 -0.000583  0.000066  0.000020  0.000019
 41H   3s         0.000662  0.000223  0.000343  0.000012 -0.000275  0.000185
 41H   1pz        0.000008 -0.000003  0.000030 -0.000001 -0.000002  0.000002
 41H   1px       -0.000132 -0.000016 -0.000025 -0.000005 -0.000016  0.000016
 41H   1py        0.000033  0.000004 -0.000142  0.000000 -0.000002  0.000003
 42H   1s        -0.000050 -0.000007  0.000076 -0.000002  0.000001 -0.000003
 42H   2s        -0.000605 -0.000045  0.001257 -0.000011 -0.000042  0.000054
 42H   3s         0.000606  0.000170  0.001174 -0.000015 -0.000077  0.000106
 42H   1pz       -0.000045 -0.000012 -0.000006  0.000001 -0.000001  0.000001
 42H   1px        0.000024  0.000003  0.000136  0.000004  0.000000  0.000002
 42H   1py        0.000166  0.000014 -0.000117  0.000006  0.000003 -0.000004
 43H   1s        -0.000050 -0.000007  0.000076 -0.000002  0.000003 -0.000002
 43H   2s        -0.000608 -0.000044  0.001257 -0.000011 -0.000048  0.000041
 43H   3s         0.000605  0.000169  0.001176 -0.000015 -0.000101  0.000087
 43H   1pz        0.000043  0.000011  0.000008 -0.000001  0.000000  0.000000
 43H   1px        0.000024  0.000003  0.000136  0.000004  0.000001  0.000001
 43H   1py        0.000167  0.000014 -0.000117  0.000006  0.000004 -0.000003
 44H   1s         0.000003  0.000001  0.000090 -0.000000 -0.000001  0.000001
 44H   2s         0.000081  0.000007 -0.000393  0.000008  0.000009 -0.000011
 44H   3s         0.000007  0.000002  0.000808  0.000005 -0.000001  0.000022
 44H   1pz       -0.000001 -0.000002  0.000177 -0.000001 -0.000001  0.000001
 44H   1px        0.000014  0.000001 -0.000220  0.000001  0.000001 -0.000000
 44H   1py        0.000007  0.000002 -0.000093  0.000001  0.000002 -0.000002
 45H   1s         0.000001  0.000003  0.000048  0.000001  0.000003 -0.000002
 45H   2s        -0.000093  0.000002 -0.001399 -0.000003  0.000002  0.000002
 45H   3s        -0.000060 -0.000078 -0.001015 -0.000046 -0.000049  0.000020
 45H   1pz       -0.000000 -0.000000  0.000001 -0.000000 -0.000000 -0.000000
 45H   1px       -0.000000 -0.000000 -0.000145  0.000000  0.000003 -0.000004
 45H   1py        0.000025  0.000001 -0.000079  0.000001 -0.000000  0.000001
 46H   1s         0.000003  0.000001  0.000090 -0.000000 -0.000000  0.000001
 46H   2s         0.000082  0.000007 -0.000393  0.000008  0.000010 -0.000011
 46H   3s         0.000005  0.000003  0.000809  0.000005 -0.000005  0.000013
 46H   1pz        0.000001  0.000002 -0.000176  0.000001  0.000001 -0.000000
 46H   1px        0.000013  0.000001 -0.000220  0.000001  0.000001 -0.000001
 46H   1py        0.000007  0.000003 -0.000096  0.000001  0.000002 -0.000002
 47H   1s         0.000047  0.000019 -0.000004 -0.000003 -0.000019  0.000015
 47H   2s         0.000962  0.000483 -0.000366  0.000067 -0.000281  0.000255
 47H   3s        -0.003380  0.001728  0.000126  0.000312 -0.000973  0.000199
 47H   1pz       -0.000002 -0.000000  0.000000  0.000000 -0.000002  0.000000
 47H   1px       -0.000113 -0.000107 -0.000030  0.000011 -0.000078  0.000102
 47H   1py        0.000205  0.000118 -0.000057  0.000010 -0.000052  0.000047
 48H   1s         0.000012  0.000004 -0.000003 -0.000004 -0.000048  0.000284
 48H   2s         0.000086  0.000043  0.000000 -0.000030 -0.000336  0.000548
 48H   3s        -0.000158 -0.000126  0.000085  0.000011  0.000262  0.000949
 48H   1pz       -0.000000 -0.000000  0.000000  0.000000 -0.000011 -0.000005
 48H   1px        0.000004 -0.000004 -0.000001  0.000003  0.000063 -0.000066
 48H   1py        0.000017  0.000010 -0.000002 -0.000004  0.000001 -0.000006
 49H   1s        -0.000001 -0.000001  0.000001  0.000000  0.000016  0.000061
 49H   2s        -0.000025 -0.000016  0.000002 -0.000015 -0.001180 -0.000517
 49H   3s        -0.000017  0.000101  0.000004  0.000023  0.001817  0.000167
 49H   1pz        0.000007  0.000009  0.000001  0.000003 -0.000070 -0.000067
 49H   1px       -0.000003 -0.000002  0.000001  0.000000  0.000066  0.000059
 49H   1py       -0.000007 -0.000004  0.000001 -0.000002 -0.000185  0.000032
 50H   1s         0.000002  0.000001 -0.000000 -0.000000 -0.000028  0.000005
 50H   2s        -0.000005 -0.000013  0.000003  0.000007  0.000257  0.000049
 50H   3s        -0.000044 -0.000056  0.000013  0.000016  0.000376  0.000187
 50H   1pz       -0.000000 -0.000001  0.000000  0.000000  0.000013 -0.000009
 50H   1px       -0.000001  0.000000 -0.000000 -0.000000 -0.000045 -0.000021
 50H   1py       -0.000004 -0.000005  0.000000 -0.000000 -0.000002  0.000002
 51H   1s         0.000002  0.000001 -0.000000 -0.000000  0.000002  0.000011
 51H   2s         0.000026  0.000030 -0.000005  0.000001 -0.000334 -0.000069
 51H   3s         0.000050  0.000067 -0.000018  0.000005 -0.000803 -0.000272
 51H   1pz       -0.000000  0.000001 -0.000000 -0.000000 -0.000020  0.000007
 51H   1px       -0.000005 -0.000005  0.000001 -0.000000  0.000093  0.000007
 51H   1py       -0.000003 -0.000002  0.000000 -0.000000  0.000018 -0.000001
                      6         7         8         9        10        11   
                 -14.31354 -10.28373 -10.26485 -10.26212 -10.24898 -10.24753
                   2.00000   2.00000   2.00000   2.00000   2.00000   2.00000
                  --------  --------  --------  --------  --------  --------
  0C   1s         0.000000  0.000001  0.000002  0.000000  0.000013 -0.000001
  0C   2s        -0.000001 -0.000001 -0.000001 -0.000000  0.000002  0.000000
  0C   3s         0.000026 -0.000046  0.000067  0.000019  0.000286 -0.000029
  0C   4s        -0.000143  0.001331 -0.000671 -0.000195  0.004901  0.000265
  0C   5s        -0.000281  0.000226 -0.001053 -0.000343  0.004794  0.000678
  0C   1pz       -0.000001 -0.000002 -0.000001 -0.000000 -0.000005  0.000001
  0C   1px        0.000000  0.000005 -0.000001  0.000000  0.000005 -0.000002
  0C   1py       -0.000001 -0.000003  0.000000  0.000000 -0.000019  0.000002
  0C   2pz        0.000022 -0.000239  0.000092  0.000029 -0.000759 -0.000025
  0C   2px        0.000013 -0.000095  0.000061  0.000024 -0.000480 -0.000034
  0C   2py        0.000067 -0.000714  0.000303  0.000094 -0.002557 -0.000105
  0C   3pz        0.000031  0.000081  0.000092  0.000040 -0.000436 -0.000060
  0C   3px        0.000018 -0.000347  0.000045 -0.000016 -0.000300 -0.000024
  0C   3py        0.000071 -0.000115  0.000250  0.000081 -0.001339 -0.000171
  0C   1dz2       0.000003 -0.000008  0.000006  0.000002  0.000009 -0.000001
  0C   1dxz       0.000000 -0.000005 -0.000000 -0.000000 -0.000012  0.000001
  0C   1dyz      -0.000000  0.000010 -0.000003 -0.000001 -0.000009 -0.000001
  0C   1dx2y2     0.000003 -0.000005  0.000007  0.000003  0.000019 -0.000001
  0C   1dxy      -0.000002 -0.000001 -0.000004 -0.000002 -0.000028  0.000004
  0C   2dz2       0.000004 -0.000045  0.000021  0.000007 -0.000124 -0.000011
  0C   2dxz      -0.000006  0.000034 -0.000011 -0.000003  0.000069  0.000006
  0C   2dyz      -0.000014  0.000088 -0.000043 -0.000015  0.000293  0.000008
  0C   2dx2y2     0.000016 -0.000165  0.000062  0.000020 -0.000493 -0.000013
  0C   2dxy      -0.000005  0.000038 -0.000013 -0.000004  0.000019  0.000014
  0C   1f0       -0.000000  0.000002 -0.000002 -0.000001 -0.000008 -0.000001
  0C   1f+1       0.000000  0.000002 -0.000000  0.000000  0.000005  0.000000
  0C   1f-1      -0.000001  0.000004 -0.000002 -0.000001 -0.000007  0.000001
  0C   1f+2      -0.000001  0.000000 -0.000003 -0.000001  0.000010 -0.000002
  0C   1f-2       0.000002 -0.000006  0.000002  0.000000  0.000013 -0.000003
  0C   1f+3       0.000001 -0.000012  0.000002 -0.000000  0.000035 -0.000003
  0C   1f-3       0.000002 -0.000001  0.000004  0.000002  0.000010  0.000001
  1C   1s         0.000000  0.000001  0.000001  0.000001  0.000051  0.000003
  1C   2s        -0.000001 -0.000003  0.000001  0.000000  0.000007  0.000001
  1C   3s         0.000049  0.000341 -0.000018  0.000002  0.003262  0.000050
  1C   4s        -0.000336 -0.003018  0.000256  0.000015 -0.029867 -0.000276
  1C   5s        -0.000670  0.002374 -0.003367 -0.000878  0.000772  0.000989
  1C   1pz       -0.000005  0.000012 -0.000006 -0.000001  0.000010  0.000001
  1C   1px        0.000001 -0.000031  0.000000 -0.000004 -0.000045 -0.000008
  1C   1py       -0.000003  0.000009 -0.000006 -0.000002 -0.000019 -0.000003
  1C   2pz        0.000117 -0.000060  0.000134  0.000046  0.003558  0.000003
  1C   2px        0.000049  0.000687  0.000045  0.000058  0.002985 -0.000023
  1C   2py        0.000319  0.000479  0.000363  0.000149  0.012857 -0.000033
  1C   3pz        0.000143 -0.000717  0.000623  0.000144 -0.001587 -0.000293
  1C   3px        0.000089  0.000755  0.000469  0.000223 -0.000831 -0.000195
  1C   3py        0.000547 -0.001307  0.002309  0.000645 -0.005758 -0.001082
  1C   1dz2       0.000000  0.000003  0.000001 -0.000000  0.000047  0.000001
  1C   1dxz      -0.000004  0.000010 -0.000004 -0.000001  0.000012  0.000004
  1C   1dyz      -0.000001 -0.000008 -0.000003 -0.000002 -0.000068  0.000000
  1C   1dx2y2     0.000004 -0.000004  0.000006  0.000003  0.000087 -0.000003
  1C   1dxy       0.000001  0.000011 -0.000002  0.000002  0.000012 -0.000001
  1C   2dz2       0.000032  0.000376 -0.000043 -0.000006  0.002735  0.000008
  1C   2dxz       0.000008 -0.000185  0.000031  0.000000 -0.000828 -0.000019
  1C   2dyz      -0.000049 -0.000148  0.000023  0.000007 -0.002877 -0.000045
  1C   2dx2y2     0.000041  0.000500 -0.000092 -0.000027  0.005139  0.000078
  1C   2dxy      -0.000023 -0.000676  0.000063 -0.000014 -0.002679  0.000026
  1C   1f0       -0.000005  0.000006 -0.000007 -0.000002 -0.000116 -0.000000
  1C   1f+1      -0.000002 -0.000008 -0.000002 -0.000002 -0.000010  0.000001
  1C   1f-1      -0.000004 -0.000013 -0.000005 -0.000003 -0.000120 -0.000001
  1C   1f+2      -0.000008  0.000020 -0.000009 -0.000003 -0.000175  0.000002
  1C   1f-2       0.000001  0.000017  0.000001  0.000003  0.000095  0.000003
  1C   1f+3       0.000004  0.000047  0.000004  0.000005  0.000138  0.000005
  1C   1f-3       0.000003 -0.000012  0.000005  0.000001  0.000272  0.000000
  2C   1s        -0.000000 -0.000003 -0.000001  0.000001  0.000007  0.000003
  2C   2s         0.000001 -0.000004  0.000001  0.000000 -0.000028  0.000000
  2C   3s        -0.000110  0.000101 -0.000155 -0.000007 -0.001128  0.000103
  2C   4s         0.000808  0.000513  0.000856  0.000116  0.019453 -0.000341
  2C   5s         0.000027  0.006952  0.001767  0.000462  0.005298  0.001639
  2C   1pz       -0.000002  0.000013 -0.000001 -0.000001 -0.000052 -0.000013
  2C   1px        0.000005 -0.000062  0.000012  0.000001 -0.000120  0.000017
  2C   1py        0.000000 -0.000032  0.000004 -0.000001 -0.000229 -0.000004
  2C   2pz        0.000066  0.000110  0.000022  0.000019  0.004988  0.000307
  2C   2px       -0.000052  0.001740 -0.000254 -0.000010  0.003779 -0.000605
  2C   2py        0.000159  0.001763 -0.000120  0.000054  0.017413  0.000258
  2C   3pz       -0.000011 -0.000036  0.000770  0.000300 -0.000126 -0.000041
  2C   3px        0.000631 -0.004900  0.000847 -0.000079 -0.002668 -0.001633
  2C   3py        0.000626 -0.004316  0.002992  0.000846 -0.001915 -0.001208
  2C   1dz2      -0.000001  0.000008 -0.000004 -0.000001 -0.000048 -0.000000
  2C   1dxz      -0.000002  0.000019 -0.000004 -0.000001  0.000010  0.000002
  2C   1dyz       0.000003 -0.000020  0.000004  0.000002  0.000007  0.000005
  2C   1dx2y2    -0.000001 -0.000012  0.000001 -0.000001 -0.000021 -0.000007
  2C   1dxy       0.000001  0.000018  0.000000 -0.000001  0.000089 -0.000002
  2C   2dz2      -0.000093  0.000197 -0.000104 -0.000010 -0.001474 -0.000013
  2C   2dxz      -0.000036 -0.000203 -0.000051  0.000001  0.000895  0.000135
  2C   2dyz       0.000030  0.000653 -0.000019  0.000002  0.002570 -0.000173
  2C   2dx2y2    -0.000003 -0.000738  0.000107 -0.000022 -0.004981  0.000073
  2C   2dxy       0.000051 -0.001158  0.000105 -0.000006  0.000996  0.000330
  2C   1f0       -0.000004  0.000005 -0.000005 -0.000002 -0.000184 -0.000010
  2C   1f+1       0.000001 -0.000042  0.000005 -0.000002 -0.000112 -0.000000
  2C   1f-1      -0.000004 -0.000028 -0.000002 -0.000002 -0.000252  0.000005
  2C   1f+2      -0.000001 -0.000033  0.000002 -0.000002 -0.000183 -0.000004
  2C   1f-2       0.000006 -0.000000  0.000007 -0.000000  0.000102 -0.000019
  2C   1f+3       0.000009 -0.000009  0.000013  0.000001  0.000326 -0.000018
  2C   1f-3       0.000014 -0.000038  0.000021  0.000005  0.000139  0.000003
  3C   1s         0.000000  0.000010  0.000005  0.000001  0.002086  0.000009
  3C   2s        -0.000002 -0.000012  0.000001  0.000001  0.002800  0.000004
  3C   3s         0.000008  0.000585  0.000067 -0.000090 -0.001429 -0.000049
  3C   4s        -0.000007 -0.002015 -0.000408  0.000496  0.013491  0.000544
  3C   5s         0.000446 -0.023578  0.001215 -0.000759 -0.026853 -0.003354
  3C   1pz        0.000011 -0.000024  0.000004  0.000004  0.000020 -0.000015
  3C   1px        0.000010 -0.000152  0.000011  0.000005 -0.000110  0.000003
  3C   1py        0.000011 -0.000152  0.000020  0.000013 -0.000035  0.000003
  3C   2pz       -0.000091  0.000408 -0.000021 -0.000105 -0.001791 -0.000046
  3C   2px       -0.000217  0.002995 -0.000342 -0.000093  0.001238 -0.000403
  3C   2py       -0.000255  0.003392 -0.000291 -0.000331 -0.004343 -0.000625
  3C   3pz        0.000084  0.003812 -0.000097  0.000076  0.005394  0.000663
  3C   3px        0.000602 -0.005408  0.000662  0.000166 -0.010346 -0.002733
  3C   3py        0.000370  0.006278 -0.000110  0.000191  0.006802 -0.000582
  3C   1dz2       0.000000  0.000020  0.000002 -0.000002 -0.000002 -0.000002
  3C   1dxz       0.000003  0.000025  0.000004  0.000002  0.000021 -0.000002
  3C   1dyz       0.000007 -0.000014  0.000006  0.000007 -0.000002  0.000007
  3C   1dx2y2    -0.000006  0.000004 -0.000001 -0.000008 -0.000032  0.000002
  3C   1dxy       0.000005  0.000031  0.000008  0.000001  0.000016 -0.000002
  3C   2dz2       0.000013  0.000256  0.000043 -0.000062 -0.000942 -0.000072
  3C   2dxz       0.000012 -0.000671  0.000008 -0.000007 -0.000535  0.000044
  3C   2dyz       0.000053 -0.000558  0.000063  0.000071  0.000366  0.000174
  3C   2dx2y2    -0.000084  0.001520 -0.000153 -0.000084  0.000421 -0.000382
  3C   2dxy      -0.000046 -0.000895 -0.000147  0.000023  0.000465 -0.000029
  3C   1f0        0.000009 -0.000070  0.000008  0.000009 -0.000158 -0.000000
  3C   1f+1       0.000006 -0.000054  0.000013  0.000002 -0.000039  0.000003
  3C   1f-1       0.000003 -0.000083  0.000009  0.000006 -0.000169  0.000009
  3C   1f+2       0.000012 -0.000087  0.000013  0.000013 -0.000296  0.000021
  3C   1f-2      -0.000000  0.000021  0.000007 -0.000003  0.000105 -0.000005
  3C   1f+3      -0.000003  0.000068  0.000003 -0.000003  0.000114  0.000009
  3C   1f-3       0.000008 -0.000033  0.000016 -0.000009  0.000395 -0.000035
  4C   1s         0.000002 -0.000040  0.000040  0.000015  0.466942 -0.000025
  4C   2s        -0.000013 -0.000031  0.000031  0.000012  0.608103 -0.000034
  4C   3s         0.000275 -0.001087  0.000466  0.000171  0.043626 -0.000043
  4C   4s        -0.001098  0.008069 -0.002123 -0.000528 -0.037485  0.000842
  4C   5s         0.001107  0.002554 -0.002480 -0.000959  0.043466  0.006009
  4C   1pz       -0.000000  0.000047 -0.000002 -0.000001  0.000091  0.000008
  4C   1px       -0.000023 -0.000185 -0.000038 -0.000003 -0.000548  0.000046
  4C   1py       -0.000008 -0.000141 -0.000009  0.000004 -0.000193  0.000008
  4C   2pz       -0.000012 -0.001567  0.000019  0.000018 -0.002966 -0.000483
  4C   2px        0.000177  0.006191  0.000338 -0.000212  0.002366  0.000067
  4C   2py        0.000024  0.001461  0.000155 -0.000190 -0.006133 -0.000845
  4C   3pz       -0.000233  0.004821 -0.000428  0.000358 -0.006986 -0.002082
  4C   3px        0.000522  0.000967  0.001728 -0.000210  0.035814  0.006314
  4C   3py        0.000244  0.016704  0.001201  0.001258  0.010935  0.000633
  4C   1dz2      -0.000010  0.000085 -0.000003 -0.000014 -0.001002 -0.000007
  4C   1dxz      -0.000002  0.000031 -0.000003  0.000002 -0.000704  0.000010
  4C   1dyz      -0.000012 -0.000033 -0.000011 -0.000002  0.000594  0.000013
  4C   1dx2y2    -0.000019 -0.000003 -0.000008 -0.000018  0.000342 -0.000046
  4C   1dxy      -0.000003  0.000139 -0.000004  0.000014  0.000138  0.000014
  4C   2dz2       0.000209 -0.000848  0.000291  0.000189  0.002129  0.000094
  4C   2dxz       0.000062 -0.001190  0.000164  0.000016 -0.000143 -0.000344
  4C   2dyz      -0.000005  0.002008  0.000007 -0.000118 -0.001417 -0.000150
  4C   2dx2y2    -0.000019 -0.000992 -0.000289  0.000156  0.002082  0.000807
  4C   2dxy      -0.000007 -0.004144 -0.000105  0.000008 -0.002135 -0.000121
  4C   1f0        0.000005  0.000062  0.000003  0.000007  0.000113  0.000005
  4C   1f+1      -0.000009 -0.000128 -0.000024 -0.000007  0.000232  0.000026
  4C   1f-1      -0.000010 -0.000094 -0.000017 -0.000003  0.000162 -0.000015
  4C   1f+2      -0.000007 -0.000073 -0.000004 -0.000003  0.000123 -0.000003
  4C   1f-2      -0.000008  0.000116 -0.000016 -0.000003  0.000342  0.000008
  4C   1f+3      -0.000033  0.000296 -0.000034 -0.000031  0.000268 -0.000074
  4C   1f-3      -0.000035  0.000085 -0.000052 -0.000018  0.000534  0.000010
  5N   1s         0.000005 -0.000028 -0.000003 -0.000001 -0.000028  0.000003
  5N   2s         0.000023 -0.000114  0.000035  0.000014 -0.000107 -0.000036
  5N   3s        -0.000274  0.000913 -0.000666 -0.000335  0.000721  0.000721
  5N   4s         0.001174  0.000969  0.003138  0.001790 -0.000322 -0.002518
  5N   5s         0.000846  0.017428 -0.001818  0.000332  0.029186 -0.006288
  5N   1pz       -0.000001 -0.000015  0.000008  0.000003 -0.000045  0.000011
  5N   1px        0.000009 -0.000246  0.000056  0.000029  0.000486  0.000016
  5N   1py        0.000027 -0.000407  0.000040  0.000046  0.000286 -0.000143
  5N   2pz       -0.000004 -0.000181 -0.000058 -0.000028  0.000135 -0.000039
  5N   2px       -0.000082  0.001797 -0.000497 -0.000398 -0.002028 -0.000041
  5N   2py       -0.000347  0.000448 -0.000692 -0.000862 -0.001894  0.001476
  5N   3pz       -0.000042 -0.002545 -0.000107 -0.000087 -0.001782  0.000495
  5N   3px        0.000315  0.003355  0.002142 -0.001034  0.014869 -0.000673
  5N   3py        0.000538 -0.012160  0.002333 -0.000467  0.003349  0.003322
  5N   1dz2      -0.000018  0.000018 -0.000023 -0.000007  0.000063 -0.000004
  5N   1dxz       0.000003  0.000068  0.000003  0.000002  0.000036 -0.000006
  5N   1dyz      -0.000002  0.000029  0.000003 -0.000006 -0.000109  0.000008
  5N   1dx2y2    -0.000001 -0.000194 -0.000014  0.000007  0.000226 -0.000029
  5N   1dxy      -0.000020  0.000086 -0.000024 -0.000013  0.000211 -0.000026
  5N   2dz2      -0.000060  0.000331 -0.000188 -0.000147 -0.000140  0.000421
  5N   2dxz      -0.000040 -0.000406 -0.000063 -0.000023 -0.000077  0.000019
  5N   2dyz       0.000011 -0.000264  0.000019  0.000053  0.000856 -0.000061
  5N   2dx2y2    -0.000077  0.002182  0.000010 -0.000217 -0.002233  0.000618
  5N   2dxy       0.000203 -0.000469  0.000377  0.000223 -0.002126 -0.000037
  5N   1f0        0.000000 -0.000007  0.000002  0.000001 -0.000178 -0.000002
  5N   1f+1      -0.000007 -0.000149 -0.000011  0.000002  0.000407 -0.000008
  5N   1f-1      -0.000013 -0.000453 -0.000015 -0.000005  0.000099 -0.000054
  5N   1f+2      -0.000001 -0.000021 -0.000002  0.000000  0.000092 -0.000002
  5N   1f-2      -0.000007  0.000000 -0.000017 -0.000006  0.000110  0.000004
  5N   1f+3      -0.000021  0.000392 -0.000041 -0.000012  0.000201  0.000032
  5N   1f-3      -0.000039  0.000478 -0.000040 -0.000030  0.000483  0.000055
  6C   1s         0.000004  0.467006 -0.000038 -0.000017  0.000037  0.000046
  6C   2s        -0.000022  0.608024 -0.000081 -0.000037  0.000069  0.000097
  6C   3s        -0.000787  0.040981 -0.000018 -0.000343 -0.001320 -0.002041
  6C   4s         0.006763 -0.018858  0.006852  0.005865  0.009021  0.009220
  6C   5s        -0.003962 -0.014352 -0.000841 -0.001567  0.014478 -0.039262
  6C   1pz       -0.000010 -0.000009 -0.000010 -0.000001 -0.000035  0.000008
  6C   1px        0.000141  0.000276  0.000125  0.000203  0.000233  0.000151
  6C   1py        0.000034  0.000412  0.000024  0.000013  0.000095 -0.000094
  6C   2pz        0.000067  0.000143  0.000035 -0.000009  0.000298 -0.000018
  6C   2px       -0.003962 -0.004184 -0.007570 -0.007621 -0.006718 -0.004095
  6C   2py       -0.002751 -0.007016 -0.001211 -0.001054 -0.004212  0.001696
  6C   3pz       -0.000083  0.000034  0.000004 -0.000100  0.000327  0.000081
  6C   3px        0.004135 -0.001623  0.004556  0.002976 -0.007321  0.016663
  6C   3py       -0.003487 -0.007584  0.003310  0.001276 -0.007687  0.019733
  6C   1dz2      -0.000052 -0.001638 -0.000075 -0.000069  0.000029 -0.000015
  6C   1dxz      -0.000000  0.000021  0.000002 -0.000001  0.000035 -0.000017
  6C   1dyz       0.000006 -0.000009 -0.000005  0.000000 -0.000025  0.000004
  6C   1dx2y2     0.000003 -0.000079  0.000022  0.000013  0.000046  0.000049
  6C   1dxy       0.000028 -0.000183  0.000028  0.000081  0.000137 -0.000033
  6C   2dz2      -0.000894 -0.000341  0.000060 -0.000186 -0.001502 -0.001904
  6C   2dxz      -0.000008 -0.000083 -0.000036 -0.000015 -0.000240  0.000124
  6C   2dyz      -0.000065  0.000068 -0.000006 -0.000012  0.000422  0.000053
  6C   2dx2y2     0.001252  0.003649  0.002877  0.003325  0.003108  0.001556
  6C   2dxy       0.000798 -0.001622  0.001941  0.001281 -0.003131  0.002483
  6C   1f0       -0.000001 -0.000005  0.000008  0.000006 -0.000036 -0.000010
  6C   1f+1       0.000146 -0.000380  0.000177  0.000195  0.000155  0.000086
  6C   1f-1       0.000072  0.000241  0.000006  0.000024  0.000221 -0.000053
  6C   1f+2       0.000009  0.000030  0.000016  0.000010 -0.000059 -0.000021
  6C   1f-2      -0.000000  0.000027  0.000007  0.000003  0.000075  0.000003
  6C   1f+3      -0.000029  0.000985 -0.000014  0.000019  0.000054  0.000107
  6C   1f-3       0.000031  0.001158 -0.000026  0.000077  0.000359  0.000420
  7C   1s         0.000026  0.001223  0.000069 -0.000006  0.000024 -0.000024
  7C   2s        -0.000151  0.001726 -0.000011  0.000033 -0.000009 -0.000043
  7C   3s         0.004217 -0.001769  0.000382 -0.001456  0.001733  0.002581
  7C   4s        -0.021871  0.023640  0.003059  0.008835 -0.008994 -0.018376
  7C   5s        -0.013015 -0.031115  0.009146 -0.017493 -0.021640  0.036459
  7C   1pz        0.000005  0.000005  0.000003  0.000003  0.000011 -0.000011
  7C   1px        0.000048  0.000497  0.000189  0.000450  0.000176  0.000113
  7C   1py       -0.000143  0.000255 -0.000057 -0.000105  0.000124 -0.000084
  7C   2pz       -0.000016 -0.000076 -0.000064 -0.000056 -0.000114  0.000076
  7C   2px       -0.000459 -0.013605 -0.011455 -0.015258 -0.005824 -0.004605
  7C   2py        0.002284 -0.008538  0.001066  0.002120 -0.002224  0.003752
  7C   3pz        0.000052  0.000028  0.000026  0.000209 -0.000030 -0.000177
  7C   3px        0.006317  0.023966 -0.005429  0.010825 -0.010781  0.035965
  7C   3py        0.017911  0.014750  0.006063 -0.014586  0.011676 -0.013846
  7C   1dz2      -0.000016  0.000076 -0.000055 -0.000026  0.000053  0.000111
  7C   1dxz       0.000000  0.000007  0.000001  0.000000  0.000007 -0.000002
  7C   1dyz      -0.000001 -0.000002 -0.000004 -0.000003  0.000009  0.000001
  7C   1dx2y2     0.000074  0.000082  0.000051 -0.000011 -0.000112  0.000008
  7C   1dxy      -0.000076  0.000068  0.000056  0.000065  0.000125 -0.000131
  7C   2dz2       0.003512 -0.001752 -0.000427 -0.001189  0.001367  0.002473
  7C   2dxz      -0.000026 -0.000019  0.000025  0.000049 -0.000057  0.000089
  7C   2dyz       0.000041 -0.000081 -0.000013 -0.000009 -0.000117  0.000040
  7C   2dx2y2    -0.000212 -0.011056 -0.002978 -0.000630 -0.000587  0.000278
  7C   2dxy       0.000381 -0.007747 -0.004376 -0.004895 -0.004072  0.000010
  7C   1f0        0.000003  0.000007  0.000004  0.000004  0.000016 -0.000007
  7C   1f+1       0.000007  0.000745  0.000240  0.000375  0.000204  0.000100
  7C   1f-1      -0.000241  0.000279 -0.000001 -0.000070  0.000053 -0.000093
  7C   1f+2      -0.000001 -0.000002 -0.000001 -0.000000 -0.000013  0.000013
  7C   1f-2      -0.000002  0.000002  0.000003  0.000005 -0.000011  0.000010
  7C   1f+3       0.000063  0.000342 -0.000096  0.000099  0.000098  0.000165
  7C   1f-3       0.000269  0.000345 -0.000069 -0.000010  0.000160  0.000316
  8C   1s         0.000004  0.000006 -0.000119 -0.001697 -0.000014 -0.000040
  8C   2s        -0.000022 -0.000031 -0.000201 -0.002365  0.000017  0.000006
  8C   3s        -0.000733  0.001358 -0.000156  0.002191 -0.000992 -0.001289
  8C   4s         0.007197 -0.009778  0.003772 -0.023385  0.003662  0.007792
  8C   5s        -0.007608  0.028673 -0.027498  0.054067 -0.025431  0.023708
  8C   1pz       -0.000004 -0.000002  0.000001  0.000003 -0.000013  0.000001
  8C   1px       -0.000033  0.000361  0.000370  0.000328  0.000105  0.000017
  8C   1py        0.000012  0.000032  0.000074 -0.000206  0.000080  0.000021
  8C   2pz        0.000049 -0.000060 -0.000033 -0.000082  0.000029  0.000022
  8C   2px        0.002023 -0.011534 -0.015430 -0.005473 -0.005356 -0.000566
  8C   2py       -0.002883  0.001590 -0.002005  0.007157 -0.000615 -0.001364
  8C   3pz       -0.000166  0.000007 -0.000128  0.000167 -0.000223  0.000302
  8C   3px       -0.005993 -0.008017  0.002564  0.006862  0.006655  0.001620
  8C   3py        0.003604 -0.011614  0.009348 -0.018328  0.006943 -0.007899
  8C   1dz2      -0.000049  0.000028 -0.000060 -0.000096  0.000018 -0.000063
  8C   1dxz       0.000002 -0.000002 -0.000002  0.000000 -0.000014  0.000000
  8C   1dyz      -0.000003  0.000003 -0.000001 -0.000003 -0.000003  0.000005
  8C   1dx2y2    -0.000085  0.000162  0.000074  0.000113  0.000006  0.000004
  8C   1dxy      -0.000062 -0.000022  0.000096  0.000172  0.000033 -0.000060
  8C   2dz2      -0.000860  0.001162 -0.000254  0.002134 -0.000836 -0.000630
  8C   2dxz       0.000011 -0.000054 -0.000052 -0.000058  0.000095  0.000009
  8C   2dyz      -0.000003  0.000010  0.000038  0.000081  0.000024 -0.000048
  8C   2dx2y2     0.000706 -0.003816  0.000941  0.001522  0.001360  0.000650
  8C   2dxy      -0.000841  0.004223  0.006009  0.004049  0.001408  0.000456
  8C   1f0       -0.000003  0.000004  0.000000  0.000003 -0.000005 -0.000002
  8C   1f+1      -0.000031  0.000289  0.000376  0.000619  0.000043  0.000024
  8C   1f-1       0.000071 -0.000033  0.000082 -0.000000  0.000067  0.000011
  8C   1f+2      -0.000003 -0.000007 -0.000008 -0.000002  0.000001  0.000001
  8C   1f-2      -0.000002  0.000006  0.000005  0.000004 -0.000009 -0.000003
  8C   1f+3       0.000076  0.000173 -0.000038  0.000361  0.000004  0.000033
  8C   1f-3       0.000027 -0.000175 -0.000007  0.000419  0.000105  0.000086
  9C   1s         0.000004 -0.000024 -0.043532 -0.464891  0.000017  0.000039
  9C   2s        -0.000026 -0.000020 -0.056970 -0.605314  0.000026  0.000072
  9C   3s         0.000796  0.000155 -0.001351 -0.043880  0.000647  0.000208
  9C   4s        -0.004467 -0.000919 -0.015209  0.036232 -0.005442 -0.003064
  9C   5s         0.005387 -0.018626  0.049682 -0.063368  0.021367 -0.006837
  9C   1pz        0.000000 -0.000001 -0.000004  0.000005 -0.000004  0.000000
  9C   1px       -0.000004  0.000142  0.000349  0.000669  0.000059  0.000018
  9C   1py       -0.000008  0.000043  0.000362 -0.000228  0.000045  0.000029
  9C   2pz       -0.000005  0.000008  0.000048 -0.000034  0.000047 -0.000006
  9C   2px        0.000103 -0.004139 -0.008727  0.001503 -0.004009 -0.001842
  9C   2py        0.000435 -0.001735 -0.006716  0.004307 -0.002259 -0.000481
  9C   3pz        0.000111  0.000111  0.000170 -0.000266  0.000154 -0.000122
  9C   3px        0.000849 -0.007137  0.013782 -0.021207  0.010359 -0.002757
  9C   3py       -0.003950 -0.003555 -0.015691  0.026753  0.000719 -0.000028
  9C   1dz2       0.000003  0.000058 -0.000018  0.001631  0.000045  0.000019
  9C   1dxz      -0.000001 -0.000001 -0.000002 -0.000008 -0.000004  0.000000
  9C   1dyz      -0.000001  0.000000 -0.000001  0.000026 -0.000004  0.000002
  9C   1dx2y2    -0.000013  0.000020 -0.000105 -0.000062 -0.000040 -0.000017
  9C   1dxy      -0.000027 -0.000070  0.000050  0.000167  0.000008  0.000010
  9C   2dz2       0.000645 -0.000124  0.001284 -0.002635  0.000553  0.000363
  9C   2dxz       0.000007 -0.000001 -0.000015  0.000014  0.000055 -0.000005
  9C   2dyz       0.000011 -0.000017 -0.000044 -0.000029  0.000027 -0.000007
  9C   2dx2y2     0.000119 -0.002548 -0.008056  0.002336 -0.001463 -0.000553
  9C   2dxy      -0.000495  0.001224  0.000570 -0.000004 -0.001173 -0.000651
  9C   1f0       -0.000000 -0.000002 -0.000015 -0.000006 -0.000005  0.000000
  9C   1f+1      -0.000022  0.000107  0.000194 -0.000363  0.000096  0.000052
  9C   1f-1      -0.000002  0.000043  0.000710  0.000176  0.000031 -0.000002
  9C   1f+2       0.000000  0.000001 -0.000010  0.000010  0.000007 -0.000002
  9C   1f-2      -0.000002  0.000002  0.000004 -0.000015  0.000004  0.000002
  9C   1f+3       0.000084  0.000019 -0.000355  0.000486  0.000055  0.000042
  9C   1f-3       0.000050  0.000024 -0.000437  0.001070  0.000075  0.000030
 10O   1s        -0.000001  0.000001 -0.000003  0.000022  0.000000  0.000000
 10O   2s         0.000011 -0.000010  0.000082  0.000190 -0.000005 -0.000005
 10O   3s        -0.000138  0.000101 -0.000952 -0.001840  0.000070  0.000074
 10O   4s         0.000298 -0.000103  0.002719  0.004731 -0.000354 -0.000357
 10O   5s         0.001368  0.000448  0.006141 -0.017926  0.000310  0.000083
 10O   1pz       -0.000001 -0.000002 -0.000002 -0.000004 -0.000003  0.000001
 10O   1px       -0.000034  0.000047 -0.000066 -0.000328 -0.000008  0.000010
 10O   1py        0.000015  0.000004  0.000172  0.000339  0.000001 -0.000000
 10O   2pz        0.000007  0.000011  0.000013  0.000013  0.000012 -0.000005
 10O   2px        0.000252 -0.000236  0.000554  0.001195 -0.000048 -0.000130
 10O   2py       -0.000130 -0.000102 -0.001050 -0.001014  0.000011  0.000029
 10O   3pz       -0.000026 -0.000035  0.000004 -0.000057 -0.000050  0.000039
 10O   3px        0.000222  0.000753  0.001005 -0.007027 -0.000550  0.000237
 10O   3py        0.000210 -0.000454 -0.000379  0.003947 -0.001350 -0.000649
 10O   1dz2       0.000008 -0.000003  0.000029 -0.000017 -0.000003  0.000005
 10O   1dxz       0.000000 -0.000000 -0.000001 -0.000002  0.000001 -0.000001
 10O   1dyz       0.000001  0.000001  0.000002 -0.000001  0.000001 -0.000000
 10O   1dx2y2     0.000005  0.000018  0.000117 -0.000098  0.000007  0.000004
 10O   1dxy      -0.000004  0.000010  0.000083  0.000222  0.000004  0.000004
 10O   2dz2      -0.000081  0.000034 -0.000363 -0.000398  0.000017 -0.000011
 10O   2dxz      -0.000001  0.000001  0.000005  0.000020 -0.000003  0.000002
 10O   2dyz      -0.000004 -0.000005 -0.000017 -0.000004 -0.000007  0.000001
 10O   2dx2y2    -0.000016 -0.000141 -0.000923  0.000675 -0.000033 -0.000017
 10O   2dxy      -0.000026 -0.000064 -0.000574 -0.001734 -0.000012 -0.000009
 10O   1f0        0.000000  0.000000  0.000000 -0.000008  0.000000 -0.000001
 10O   1f+1      -0.000009  0.000015 -0.000016 -0.000306 -0.000009 -0.000005
 10O   1f-1       0.000000 -0.000003 -0.000010  0.000260  0.000009  0.000008
 10O   1f+2       0.000000  0.000000 -0.000000  0.000004 -0.000000 -0.000000
 10O   1f-2      -0.000000  0.000000 -0.000001 -0.000009  0.000000 -0.000000
 10O   1f+3      -0.000002  0.000011  0.000090  0.000159 -0.000005 -0.000004
 10O   1f-3       0.000002  0.000002  0.000002  0.000593 -0.000006 -0.000002
 11C   1s         0.000001 -0.000003  0.000006  0.000106 -0.000015 -0.000013
 11C   2s        -0.000007  0.000001  0.000002  0.000090 -0.000011 -0.000010
 11C   3s         0.000166 -0.000081  0.000526 -0.000040 -0.000148 -0.000085
 11C   4s        -0.000671  0.000257 -0.001940  0.001379  0.000739  0.000321
 11C   5s         0.000745  0.002858  0.001367 -0.000658  0.000994  0.001287
 11C   1pz       -0.000000  0.000004  0.000002  0.000001  0.000005 -0.000001
 11C   1px       -0.000032  0.000024  0.000036 -0.000115  0.000011  0.000006
 11C   1py        0.000007 -0.000010 -0.000108 -0.000094  0.000031  0.000018
 11C   2pz       -0.000003 -0.000059 -0.000023  0.000008 -0.000068  0.000014
 11C   2px        0.000532 -0.000576 -0.000058  0.001540 -0.000174 -0.000199
 11C   2py       -0.000018  0.000199  0.001513 -0.000931 -0.000326 -0.000143
 11C   3pz        0.000003  0.000079  0.000027  0.000002  0.000118 -0.000033
 11C   3px       -0.001663 -0.000325  0.000628  0.001893  0.000464 -0.000025
 11C   3py        0.000958 -0.000704 -0.000671  0.000068 -0.000405 -0.000244
 11C   1dz2      -0.000005  0.000019  0.000017 -0.000138  0.000003  0.000005
 11C   1dxz      -0.000001 -0.000002  0.000000  0.000001 -0.000003  0.000001
 11C   1dyz       0.000001 -0.000000  0.000000 -0.000003 -0.000000 -0.000001
 11C   1dx2y2     0.000009 -0.000012  0.000030 -0.000040 -0.000005 -0.000005
 11C   1dxy      -0.000013 -0.000006 -0.000076 -0.000068 -0.000000  0.000003
 11C   2dz2       0.000208 -0.000251  0.000452  0.000851 -0.000100 -0.000138
 11C   2dxz      -0.000002 -0.000018 -0.000003 -0.000005 -0.000021  0.000003
 11C   2dyz      -0.000004 -0.000025  0.000011  0.000009 -0.000032  0.000007
 11C   2dx2y2    -0.000067  0.000214  0.000731 -0.000334 -0.000015  0.000020
 11C   2dxy       0.000214 -0.000194  0.000109 -0.000162 -0.000073 -0.000110
 11C   1f0       -0.000000 -0.000001  0.000002  0.000000 -0.000002  0.000001
 11C   1f+1      -0.000006  0.000003 -0.000006  0.000045  0.000004 -0.000006
 11C   1f-1       0.000010 -0.000027 -0.000108 -0.000009 -0.000001 -0.000010
 11C   1f+2      -0.000001 -0.000003  0.000002 -0.000001 -0.000004  0.000001
 11C   1f-2      -0.000000 -0.000005 -0.000001 -0.000002 -0.000006  0.000001
 11C   1f+3      -0.000014  0.000024  0.000053  0.000195  0.000009  0.000008
 11C   1f-3       0.000031 -0.000031  0.000126  0.000019 -0.000013 -0.000017
 12C   1s         0.000000 -0.000000 -0.000010  0.000004 -0.000001  0.000001
 12C   2s        -0.000002 -0.000001 -0.000002  0.000001 -0.000001  0.000000
 12C   3s        -0.000088  0.000115 -0.000107 -0.000097  0.000056  0.000037
 12C   4s         0.000615 -0.000773  0.000128  0.001668 -0.000266 -0.000277
 12C   5s        -0.002570 -0.000504 -0.000165 -0.001117 -0.000025 -0.000087
 12C   1pz       -0.000001  0.000001  0.000000 -0.000000  0.000001  0.000001
 12C   1px       -0.000010  0.000019 -0.000012 -0.000036  0.000008  0.000007
 12C   1py        0.000002 -0.000009 -0.000009 -0.000007  0.000001 -0.000000
 12C   2pz        0.000003 -0.000011 -0.000003  0.000008 -0.000009 -0.000001
 12C   2px        0.000445 -0.000551  0.000084  0.000948 -0.000169 -0.000209
 12C   2py       -0.000154  0.000264  0.000187 -0.000547  0.000006  0.000069
 12C   3pz       -0.000014  0.000010 -0.000003 -0.000030  0.000013  0.000022
 12C   3px       -0.000664 -0.000536  0.000103 -0.001052  0.000136 -0.000136
 12C   3py        0.000064  0.000459 -0.000057  0.002977 -0.000124  0.000141
 12C   1dz2      -0.000008  0.000013  0.000007 -0.000028  0.000000  0.000006
 12C   1dxz      -0.000000 -0.000000  0.000000  0.000001 -0.000000  0.000000
 12C   1dyz       0.000000  0.000000  0.000000 -0.000001 -0.000000  0.000000
 12C   1dx2y2     0.000006  0.000003  0.000012 -0.000035 -0.000004  0.000001
 12C   1dxy      -0.000010  0.000008 -0.000007 -0.000098  0.000002  0.000005
 12C   2dz2      -0.000111  0.000076 -0.000166 -0.000049  0.000059  0.000031
 12C   2dxz       0.000005  0.000002  0.000001 -0.000001  0.000006 -0.000006
 12C   2dyz      -0.000001  0.000002 -0.000002  0.000003  0.000004 -0.000002
 12C   2dx2y2     0.000130 -0.000224 -0.000114  0.000455  0.000001 -0.000078
 12C   2dxy      -0.000079  0.000138  0.000075  0.000245  0.000036  0.000032
 12C   1f0       -0.000001 -0.000000  0.000000 -0.000001 -0.000001  0.000001
 12C   1f+1      -0.000015  0.000022  0.000001 -0.000051  0.000004  0.000006
 12C   1f-1       0.000008 -0.000015 -0.000009  0.000044  0.000002 -0.000004
 12C   1f+2       0.000000  0.000000  0.000000 -0.000001  0.000001 -0.000000
 12C   1f-2      -0.000000  0.000000 -0.000000 -0.000001 -0.000000  0.000001
 12C   1f+3      -0.000013  0.000012  0.000006  0.000014 -0.000003  0.000004
 12C   1f-3       0.000022 -0.000018 -0.000005 -0.000064 -0.000015 -0.000005
 13O   1s         0.000000  0.000000  0.000000 -0.000000  0.000000  0.000000
 13O   2s        -0.000001 -0.000003 -0.000006  0.000003 -0.000000 -0.000000
 13O   3s         0.000014  0.000035  0.000076 -0.000057 -0.000003  0.000005
 13O   4s        -0.000092 -0.000099 -0.000288  0.000309  0.000006 -0.000007
 13O   5s         0.000593 -0.000292  0.000102 -0.000632  0.000127 -0.000135
 13O   1pz        0.000000  0.000001  0.000000 -0.000000  0.000001 -0.000000
 13O   1px        0.000005 -0.000001  0.000003  0.000024  0.000001 -0.000000
 13O   1py       -0.000003 -0.000002 -0.000012  0.000019  0.000003 -0.000000
 13O   2pz       -0.000001 -0.000003 -0.000002  0.000002 -0.000004  0.000002
 13O   2px       -0.000041  0.000022 -0.000021 -0.000108 -0.000003  0.000009
 13O   2py        0.000026  0.000034  0.000126 -0.000213 -0.000030  0.000005
 13O   3pz        0.000002  0.000005  0.000003 -0.000000  0.000008 -0.000006
 13O   3px       -0.000276  0.000240  0.000126  0.000031  0.000038  0.000076
 13O   3py       -0.000022 -0.000039 -0.000147  0.000091 -0.000071  0.000006
 13O   1dz2       0.000004 -0.000003  0.000001 -0.000004 -0.000000 -0.000001
 13O   1dxz       0.000000 -0.000000  0.000000  0.000000 -0.000000 -0.000000
 13O   1dyz       0.000000  0.000000 -0.000000 -0.000000  0.000000 -0.000000
 13O   1dx2y2    -0.000004  0.000003 -0.000000 -0.000006  0.000002  0.000001
 13O   1dxy       0.000000 -0.000000 -0.000000 -0.000029  0.000001  0.000000
 13O   2dz2      -0.000020  0.000021  0.000011  0.000000 -0.000005  0.000008
 13O   2dxz      -0.000000 -0.000000 -0.000000 -0.000002 -0.000000  0.000000
 13O   2dyz      -0.000000  0.000000  0.000000  0.000000 -0.000000 -0.000000
 13O   2dx2y2     0.000026 -0.000011  0.000017 -0.000023 -0.000017 -0.000006
 13O   2dxy      -0.000009  0.000008  0.000010  0.000175 -0.000004  0.000000
 13O   1f0        0.000000 -0.000000 -0.000000 -0.000000 -0.000000 -0.000000
 13O   1f+1       0.000002 -0.000002 -0.000002  0.000003 -0.000000 -0.000000
 13O   1f-1      -0.000003  0.000002  0.000000  0.000006  0.000001  0.000001
 13O   1f+2       0.000000  0.000000  0.000000 -0.000000  0.000000 -0.000000
 13O   1f-2       0.000000 -0.000000 -0.000000  0.000000 -0.000000 -0.000000
 13O   1f+3       0.000001  0.000000 -0.000003 -0.000019 -0.000000  0.000000
 13O   1f-3      -0.000004  0.000003  0.000002  0.000004 -0.000002  0.000001
 14C   1s         0.000001 -0.000001 -0.000001 -0.000007  0.000001 -0.000000
 14C   2s        -0.000003  0.000001 -0.000000 -0.000000  0.000000  0.000000
 14C   3s         0.000094 -0.000056 -0.000016 -0.000142  0.000007 -0.000014
 14C   4s        -0.000430  0.000278  0.000061  0.000635 -0.000038  0.000080
 14C   5s         0.000095 -0.000115  0.000219 -0.001586  0.000210 -0.000019
 14C   1pz       -0.000000  0.000000 -0.000000 -0.000000  0.000000  0.000000
 14C   1px        0.000016 -0.000010 -0.000007 -0.000013 -0.000001 -0.000002
 14C   1py       -0.000003  0.000005 -0.000000  0.000012  0.000001  0.000002
 14C   2pz        0.000000  0.000002  0.000000  0.000001  0.000002 -0.000002
 14C   2px       -0.000172  0.000114  0.000053  0.000135  0.000013  0.000036
 14C   2py        0.000062 -0.000075  0.000015 -0.000093  0.000002 -0.000027
 14C   3pz       -0.000000 -0.000007 -0.000000 -0.000010 -0.000006 -0.000001
 14C   3px        0.000020  0.000030  0.000027 -0.000343  0.000021  0.000007
 14C   3py        0.000036  0.000161 -0.000053  0.001081 -0.000068  0.000044
 14C   1dz2       0.000003 -0.000001  0.000001  0.000004  0.000001 -0.000001
 14C   1dxz      -0.000000  0.000000  0.000000  0.000000  0.000000  0.000000
 14C   1dyz       0.000000 -0.000000  0.000000 -0.000000  0.000000 -0.000000
 14C   1dx2y2    -0.000002 -0.000001 -0.000000 -0.000001  0.000002 -0.000000
 14C   1dxy       0.000007 -0.000004 -0.000003 -0.000027  0.000001 -0.000001
 14C   2dz2       0.000023 -0.000013 -0.000018 -0.000035 -0.000013 -0.000002
 14C   2dxz      -0.000001 -0.000002 -0.000001 -0.000001 -0.000003  0.000002
 14C   2dyz      -0.000001  0.000000 -0.000001  0.000000 -0.000001  0.000002
 14C   2dx2y2    -0.000025  0.000046  0.000001  0.000087 -0.000014  0.000015
 14C   2dxy       0.000022 -0.000020  0.000007  0.000101 -0.000009 -0.000008
 14C   1f0        0.000000 -0.000000  0.000000 -0.000000 -0.000000 -0.000000
 14C   1f+1       0.000009 -0.000008 -0.000000 -0.000017  0.000002 -0.000002
 14C   1f-1       0.000002  0.000002 -0.000002  0.000000  0.000001  0.000001
 14C   1f+2      -0.000000  0.000000  0.000000  0.000000  0.000000 -0.000000
 14C   1f-2       0.000000  0.000000  0.000000  0.000000  0.000000 -0.000000
 14C   1f+3       0.000001 -0.000002 -0.000001 -0.000019  0.000002 -0.000000
 14C   1f-3      -0.000011  0.000006  0.000004 -0.000004  0.000001  0.000002
 15C   1s         0.000003 -0.000043 -0.464874  0.043677  0.000034  0.000034
 15C   2s        -0.000014 -0.000024 -0.605362  0.056587  0.000068  0.000066
 15C   3s        -0.000491  0.000082 -0.042990  0.006987 -0.000426 -0.000176
 15C   4s         0.007434 -0.006482  0.030684 -0.023623  0.001903 -0.000430
 15C   5s        -0.002637  0.009589 -0.054334  0.056165 -0.002759  0.014454
 15C   1pz       -0.000001 -0.000000  0.000005  0.000003 -0.000000  0.000003
 15C   1px       -0.000000 -0.000026  0.000738  0.000068 -0.000030  0.000029
 15C   1py        0.000009 -0.000011 -0.000082 -0.000437  0.000039 -0.000022
 15C   2pz        0.000016  0.000008  0.000028 -0.000067  0.000015 -0.000020
 15C   2px        0.003203 -0.001691 -0.001084 -0.006116  0.000813 -0.001245
 15C   2py       -0.001039 -0.000816 -0.003603  0.009148 -0.001597  0.000296
 15C   3pz       -0.000014 -0.000042  0.000079 -0.000103 -0.000065  0.000126
 15C   3px       -0.003312  0.005571 -0.026038  0.022099 -0.003810  0.006387
 15C   3py       -0.003938 -0.001620 -0.014779  0.016101 -0.002328 -0.003361
 15C   1dz2      -0.000042  0.000048  0.001611 -0.000313 -0.000010  0.000026
 15C   1dxz      -0.000000  0.000000 -0.000002  0.000000  0.000002 -0.000002
 15C   1dyz       0.000001  0.000000  0.000018 -0.000005  0.000001 -0.000001
 15C   1dx2y2     0.000097 -0.000032 -0.000191 -0.000082 -0.000007 -0.000008
 15C   1dxy       0.000048 -0.000030 -0.000083  0.000036  0.000009 -0.000007
 15C   2dz2      -0.000567  0.000340 -0.002015  0.001925 -0.000188 -0.000162
 15C   2dxz       0.000012 -0.000011  0.000014 -0.000041 -0.000013  0.000003
 15C   2dyz      -0.000022  0.000022 -0.000018 -0.000025  0.000014  0.000002
 15C   2dx2y2    -0.001150  0.002038  0.001128 -0.006398  0.000583 -0.000178
 15C   2dxy      -0.001660  0.001541 -0.000692  0.004891 -0.000849  0.000484
 15C   1f0       -0.000000 -0.000001  0.000002  0.000013 -0.000001  0.000002
 15C   1f+1      -0.000075  0.000058 -0.000396  0.000027 -0.000004  0.000054
 15C   1f-1      -0.000026  0.000025 -0.000179 -0.000693  0.000021 -0.000012
 15C   1f+2       0.000001 -0.000002 -0.000005  0.000016 -0.000003  0.000001
 15C   1f-2      -0.000001  0.000000  0.000002 -0.000005  0.000002  0.000002
 15C   1f+3      -0.000061 -0.000048 -0.000647  0.000324 -0.000002 -0.000030
 15C   1f-3       0.000030 -0.000023 -0.000903  0.000681  0.000031  0.000004
 16O   1s        -0.000001  0.000001  0.000021 -0.000007  0.000000  0.000001
 16O   2s         0.000013 -0.000015  0.000204  0.000045 -0.000004 -0.000011
 16O   3s        -0.000199  0.000243 -0.002008 -0.000574  0.000054  0.000155
 16O   4s         0.001018 -0.001305  0.005141  0.001620 -0.000107 -0.000497
 16O   5s        -0.000093  0.000249 -0.016197  0.009805 -0.001204 -0.000749
 16O   1pz        0.000000  0.000000  0.000001  0.000001  0.000001 -0.000001
 16O   1px       -0.000024  0.000024 -0.000450 -0.000036 -0.000002  0.000020
 16O   1py       -0.000017  0.000001 -0.000231 -0.000097  0.000008 -0.000003
 16O   2pz       -0.000001 -0.000001 -0.000001 -0.000004 -0.000004  0.000005
 16O   2px        0.000459 -0.000521  0.001691  0.000523 -0.000005 -0.000239
 16O   2py        0.000170 -0.000096  0.000696  0.000655 -0.000059  0.000024
 16O   3pz        0.000006  0.000005 -0.000002  0.000009 -0.000003 -0.000022
 16O   3px       -0.000193 -0.000045 -0.007301  0.002738 -0.000107 -0.000239
 16O   3py       -0.000809  0.000247 -0.001232  0.000053  0.000504  0.001087
 16O   1dz2      -0.000004  0.000013 -0.000008  0.000037 -0.000003 -0.000007
 16O   1dxz       0.000000 -0.000000  0.000001  0.000001  0.000000 -0.000000
 16O   1dyz      -0.000000  0.000000 -0.000002  0.000001  0.000000 -0.000001
 16O   1dx2y2     0.000002  0.000007 -0.000209  0.000080 -0.000008 -0.000001
 16O   1dxy      -0.000000 -0.000002 -0.000131 -0.000115  0.000009 -0.000007
 16O   2dz2      -0.000027  0.000000 -0.000488 -0.000304  0.000039  0.000077
 16O   2dxz      -0.000001  0.000001 -0.000004 -0.000006 -0.000002  0.000002
 16O   2dyz       0.000000 -0.000001  0.000007 -0.000008 -0.000001  0.000003
 16O   2dx2y2     0.000050 -0.000086  0.001567 -0.000666  0.000063 -0.000012
 16O   2dxy       0.000077 -0.000046  0.001081  0.000828 -0.000084  0.000006
 16O   1f0        0.000000  0.000000  0.000001 -0.000001  0.000000 -0.000000
 16O   1f+1       0.000017 -0.000020 -0.000379  0.000056 -0.000001 -0.000003
 16O   1f-1       0.000003 -0.000008 -0.000141  0.000041 -0.000006 -0.000005
 16O   1f+2      -0.000000  0.000000 -0.000001 -0.000001  0.000000  0.000001
 16O   1f-2       0.000000 -0.000000  0.000000 -0.000001 -0.000000 -0.000000
 16O   1f+3       0.000003  0.000006 -0.000411  0.000122  0.000003  0.000008
 16O   1f-3      -0.000019  0.000010 -0.000452  0.000009  0.000007  0.000005
 17C   1s         0.000000 -0.000005  0.000091 -0.000010 -0.000013 -0.000022
 17C   2s        -0.000001  0.000003  0.000073 -0.000013 -0.000011 -0.000017
 17C   3s         0.000027 -0.000212  0.000014  0.000570 -0.000147 -0.000314
 17C   4s        -0.000027  0.000777  0.001132 -0.002425  0.000744  0.001393
 17C   5s        -0.001958  0.001649 -0.000261  0.002266 -0.000864  0.000166
 17C   1pz       -0.000000  0.000001 -0.000001 -0.000000  0.000000 -0.000001
 17C   1px       -0.000016 -0.000003 -0.000061  0.000077 -0.000010  0.000023
 17C   1py        0.000023 -0.000020  0.000138  0.000069 -0.000025 -0.000027
 17C   2pz        0.000005 -0.000007 -0.000004  0.000008 -0.000004 -0.000003
 17C   2px        0.000207 -0.000311  0.001535 -0.000837  0.000110 -0.000432
 17C   2py       -0.000245  0.000077  0.000193 -0.001548  0.000349  0.000316
 17C   3pz        0.000025  0.000010  0.000004 -0.000009  0.000030 -0.000039
 17C   3px       -0.002651 -0.001415  0.002059  0.000160 -0.000513  0.001250
 17C   3py       -0.001154  0.000235 -0.000568  0.000724 -0.000478  0.000469
 17C   1dz2       0.000003  0.000019 -0.000130  0.000044 -0.000005  0.000007
 17C   1dxz      -0.000001  0.000000  0.000000  0.000000 -0.000001  0.000000
 17C   1dyz      -0.000000  0.000000 -0.000001  0.000002 -0.000000 -0.000000
 17C   1dx2y2    -0.000002 -0.000007  0.000019  0.000070 -0.000012 -0.000015
 17C   1dxy       0.000018 -0.000014  0.000086  0.000021  0.000006 -0.000010
 17C   2dz2       0.000109 -0.000203  0.000839  0.000305 -0.000068 -0.000206
 17C   2dxz       0.000005 -0.000002 -0.000009  0.000002  0.000004 -0.000004
 17C   2dyz      -0.000001  0.000001  0.000014  0.000007 -0.000002  0.000005
 17C   2dx2y2    -0.000011  0.000177 -0.000026  0.000519 -0.000052  0.000168
 17C   2dxy      -0.000182  0.000113  0.000246 -0.000593  0.000046  0.000167
 17C   1f0        0.000000 -0.000000 -0.000001 -0.000002  0.000000 -0.000000
 17C   1f+1       0.000005  0.000020  0.000050  0.000021 -0.000003  0.000024
 17C   1f-1      -0.000012 -0.000003  0.000017  0.000105 -0.000011 -0.000011
 17C   1f+2      -0.000000  0.000000 -0.000002 -0.000002  0.000001 -0.000000
 17C   1f-2      -0.000000  0.000000  0.000001  0.000001 -0.000000  0.000001
 17C   1f+3      -0.000010  0.000047  0.000079 -0.000096  0.000014  0.000052
 17C   1f-3      -0.000006  0.000007 -0.000188 -0.000077  0.000011  0.000008
 18C   1s        -0.000000  0.000002  0.000001 -0.000009 -0.000001 -0.000003
 18C   2s         0.000001 -0.000002 -0.000000 -0.000001 -0.000001 -0.000004
 18C   3s        -0.000033  0.000167 -0.000099 -0.000090  0.000002  0.000153
 18C   4s         0.000201 -0.000743  0.001542 -0.000146 -0.000025 -0.000810
 18C   5s        -0.002162 -0.002064 -0.000758 -0.000513 -0.000066  0.001341
 18C   1pz       -0.000000  0.000001  0.000000  0.000000  0.000000 -0.000000
 18C   1px       -0.000004  0.000027 -0.000026 -0.000003  0.000000  0.000021
 18C   1py        0.000004 -0.000007  0.000024  0.000009 -0.000002 -0.000005
 18C   2pz        0.000000 -0.000003 -0.000003  0.000001 -0.000000  0.000001
 18C   2px        0.000151 -0.000496  0.000928 -0.000147 -0.000029 -0.000551
 18C   2py       -0.000078  0.000077  0.000104 -0.000222 -0.000007  0.000055
 18C   3pz       -0.000019  0.000005  0.000030  0.000000 -0.000007  0.000022
 18C   3px       -0.000423 -0.000743 -0.001635  0.000175  0.000054  0.000351
 18C   3py        0.000313 -0.000008 -0.002471  0.000456  0.000073 -0.000068
 18C   1dz2      -0.000007  0.000003 -0.000020  0.000012 -0.000001  0.000007
 18C   1dxz       0.000000  0.000000 -0.000001  0.000000  0.000000 -0.000001
 18C   1dyz       0.000000  0.000000  0.000000  0.000000  0.000000 -0.000000
 18C   1dx2y2     0.000002 -0.000007  0.000035  0.000008 -0.000003 -0.000013
 18C   1dxy       0.000001 -0.000001  0.000099 -0.000021 -0.000002 -0.000003
 18C   2dz2      -0.000046  0.000140 -0.000084 -0.000166  0.000012  0.000144
 18C   2dxz       0.000001 -0.000001  0.000001 -0.000002  0.000001 -0.000000
 18C   2dyz      -0.000002  0.000000 -0.000000 -0.000003 -0.000001  0.000003
 18C   2dx2y2     0.000033 -0.000142  0.000111 -0.000161 -0.000002 -0.000157
 18C   2dxy      -0.000031 -0.000017 -0.000473  0.000117 -0.000003  0.000002
 18C   1f0       -0.000000  0.000000  0.000001 -0.000000 -0.000000  0.000000
 18C   1f+1      -0.000003  0.000017 -0.000054  0.000015  0.000000  0.000019
 18C   1f-1       0.000001 -0.000007 -0.000021  0.000013  0.000001 -0.000004
 18C   1f+2       0.000000  0.000000  0.000000 -0.000000  0.000000 -0.000000
 18C   1f-2       0.000000 -0.000000 -0.000002  0.000000  0.000000 -0.000001
 18C   1f+3      -0.000011  0.000024  0.000063 -0.000008  0.000000  0.000033
 18C   1f-3       0.000003  0.000005  0.000020 -0.000009  0.000004  0.000007
 19O   1s        -0.000000  0.000000 -0.000000  0.000000 -0.000000 -0.000000
 19O   2s         0.000001 -0.000000 -0.000000 -0.000006  0.000001  0.000001
 19O   3s        -0.000003 -0.000003 -0.000020  0.000086 -0.000015 -0.000014
 19O   4s        -0.000048 -0.000004  0.000169 -0.000346  0.000045  0.000070
 19O   5s         0.000441  0.000194 -0.000548  0.000241  0.000008 -0.000221
 19O   1pz        0.000000  0.000000  0.000000 -0.000000  0.000000 -0.000000
 19O   1px        0.000001 -0.000001  0.000014  0.000006 -0.000002 -0.000004
 19O   1py        0.000004 -0.000004 -0.000023  0.000014  0.000001 -0.000003
 19O   2pz       -0.000001 -0.000000 -0.000001  0.000001 -0.000001  0.000001
 19O   2px       -0.000024  0.000016 -0.000023 -0.000071  0.000007  0.000036
 19O   2py       -0.000027  0.000036  0.000197 -0.000157  0.000001  0.000032
 19O   3pz        0.000002 -0.000001  0.000001 -0.000002  0.000001 -0.000003
 19O   3px       -0.000377  0.000059 -0.000167  0.000232 -0.000156  0.000185
 19O   3py        0.000060  0.000072 -0.000258  0.000156 -0.000037 -0.000027
 19O   1dz2       0.000004 -0.000000 -0.000002  0.000002  0.000000 -0.000002
 19O   1dxz       0.000000 -0.000000 -0.000000  0.000000  0.000000 -0.000000
 19O   1dyz      -0.000000  0.000000  0.000000  0.000000 -0.000000  0.000000
 19O   1dx2y2    -0.000005  0.000001  0.000011 -0.000002 -0.000002  0.000002
 19O   1dxy       0.000004 -0.000002  0.000023 -0.000005  0.000001 -0.000004
 19O   2dz2      -0.000020 -0.000008  0.000001  0.000011 -0.000003  0.000005
 19O   2dxz      -0.000000 -0.000000  0.000001  0.000000 -0.000000  0.000000
 19O   2dyz       0.000000 -0.000000 -0.000001  0.000000 -0.000000 -0.000000
 19O   2dx2y2     0.000037 -0.000012 -0.000113  0.000028  0.000012 -0.000023
 19O   2dxy      -0.000016  0.000017 -0.000108  0.000004 -0.000002  0.000021
 19O   1f0        0.000000  0.000000  0.000000 -0.000000  0.000000 -0.000000
 19O   1f+1       0.000004  0.000000  0.000003 -0.000002  0.000001 -0.000003
 19O   1f-1       0.000002 -0.000002 -0.000004  0.000001  0.000000 -0.000002
 19O   1f+2       0.000000  0.000000  0.000000 -0.000000  0.000000 -0.000000
 19O   1f-2      -0.000000 -0.000000  0.000000 -0.000000 -0.000000  0.000000
 19O   1f+3       0.000004  0.000002 -0.000016 -0.000000  0.000002 -0.000001
 19O   1f-3       0.000002  0.000000  0.000018 -0.000002  0.000001  0.000000
 20C   1s         0.000001 -0.000000 -0.000010  0.000000  0.000001 -0.000003
 20C   2s        -0.000004  0.000000  0.000001 -0.000000  0.000000 -0.000001
 20C   3s         0.000074 -0.000010 -0.000118  0.000010  0.000021 -0.000042
 20C   4s        -0.000308  0.000018  0.000405 -0.000031 -0.000084  0.000151
 20C   5s        -0.000038 -0.000076 -0.001474  0.000396 -0.000028  0.000078
 20C   1pz        0.000000  0.000000  0.000000 -0.000000  0.000000 -0.000000
 20C   1px        0.000020  0.000002 -0.000020 -0.000001  0.000005 -0.000013
 20C   1py       -0.000003 -0.000002 -0.000008  0.000003 -0.000002 -0.000002
 20C   2pz       -0.000001  0.000000 -0.000000  0.000001 -0.000001  0.000002
 20C   2px       -0.000200 -0.000013  0.000115  0.000020 -0.000050  0.000121
 20C   2py       -0.000004  0.000002  0.000094 -0.000028  0.000005  0.000017
 20C   3pz        0.000004 -0.000000  0.000001 -0.000002  0.000002 -0.000007
 20C   3px        0.000023  0.000117 -0.000953  0.000281 -0.000035  0.000004
 20C   3py        0.000054 -0.000018 -0.000394  0.000056  0.000025 -0.000011
 20C   1dz2      -0.000001  0.000000 -0.000004  0.000002 -0.000000  0.000001
 20C   1dxz      -0.000000  0.000000 -0.000000  0.000000 -0.000000  0.000000
 20C   1dyz      -0.000000  0.000000  0.000000  0.000000 -0.000000  0.000000
 20C   1dx2y2     0.000001 -0.000001 -0.000000 -0.000000  0.000001  0.000002
 20C   1dxy      -0.000007 -0.000001  0.000023 -0.000002 -0.000003  0.000001
 20C   2dz2       0.000045 -0.000005 -0.000082  0.000011  0.000012 -0.000031
 20C   2dxz       0.000001 -0.000000  0.000000 -0.000000  0.000000 -0.000001
 20C   2dyz       0.000000 -0.000000 -0.000001 -0.000000  0.000000 -0.000001
 20C   2dx2y2    -0.000069  0.000009  0.000090 -0.000013 -0.000021  0.000029
 20C   2dxy       0.000022  0.000008 -0.000106  0.000003  0.000012  0.000005
 20C   1f0        0.000000  0.000000 -0.000000  0.000000 -0.000000 -0.000000
 20C   1f+1       0.000007 -0.000002 -0.000011  0.000001  0.000002 -0.000006
 20C   1f-1      -0.000002 -0.000002  0.000022 -0.000004 -0.000001  0.000000
 20C   1f+2       0.000000  0.000000 -0.000000  0.000000  0.000000 -0.000000
 20C   1f-2      -0.000000 -0.000000 -0.000000  0.000000 -0.000000 -0.000000
 20C   1f+3       0.000011  0.000001  0.000000 -0.000003  0.000003 -0.000005
 20C   1f-3       0.000001 -0.000002  0.000012 -0.000000 -0.000000 -0.000003
 21C   1s         0.000023 -0.000011 -0.001486  0.000175 -0.000005 -0.000002
 21C   2s        -0.000134  0.000015 -0.002099  0.000215  0.000001 -0.000003
 21C   3s         0.002819  0.000346  0.001554 -0.000817  0.000016  0.001272
 21C   4s        -0.011877 -0.004205 -0.018777  0.009763  0.000121 -0.010837
 21C   5s        -0.011909 -0.028439  0.058962 -0.030784  0.001650 -0.028128
 21C   1pz       -0.000001  0.000001  0.000001  0.000001 -0.000002 -0.000000
 21C   1px        0.000169  0.000159  0.000393  0.000223 -0.000020  0.000171
 21C   1py        0.000049  0.000092  0.000055 -0.000180  0.000025 -0.000053
 21C   2pz        0.000018  0.000001  0.000008 -0.000052  0.000030  0.000000
 21C   2px       -0.000523 -0.006384 -0.008362 -0.011555  0.002388 -0.008533
 21C   2py       -0.002191 -0.003399 -0.003459  0.007622 -0.001039 -0.001258
 21C   3pz        0.000057  0.000102 -0.000060  0.000061  0.000080 -0.000027
 21C   3px       -0.001444 -0.004163  0.014399 -0.005516  0.001679  0.001178
 21C   3py       -0.008650 -0.007209  0.015929 -0.009105 -0.001579 -0.007079
 21C   1dz2      -0.000006  0.000084 -0.000137 -0.000049  0.000004  0.000096
 21C   1dxz       0.000000 -0.000001  0.000000  0.000000 -0.000000  0.000001
 21C   1dyz       0.000000 -0.000003 -0.000002 -0.000001 -0.000004  0.000000
 21C   1dx2y2     0.000020 -0.000118  0.000001  0.000012 -0.000009 -0.000061
 21C   1dxy      -0.000078 -0.000026 -0.000254 -0.000062  0.000014 -0.000134
 21C   2dz2       0.002023  0.000229  0.001509 -0.000897  0.000074  0.001056
 21C   2dxz      -0.000003  0.000012  0.000030  0.000027  0.000001 -0.000006
 21C   2dyz       0.000008  0.000013  0.000004 -0.000027  0.000032 -0.000009
 21C   2dx2y2    -0.001607  0.000522 -0.001199 -0.002460  0.000602 -0.002585
 21C   2dxy       0.001745 -0.003180 -0.004448 -0.004507  0.000588 -0.000923
 21C   1f0       -0.000001 -0.000000  0.000005  0.000002 -0.000003 -0.000001
 21C   1f+1       0.000218  0.000144  0.000600  0.000197 -0.000031  0.000169
 21C   1f-1       0.000114  0.000103 -0.000218 -0.000139  0.000025  0.000056
 21C   1f+2      -0.000000 -0.000002 -0.000003  0.000001  0.000002  0.000001
 21C   1f-2       0.000002  0.000000  0.000009  0.000002  0.000000 -0.000003
 21C   1f+3       0.000096  0.000004 -0.000226 -0.000009 -0.000037  0.000110
 21C   1f-3      -0.000089  0.000077 -0.000588  0.000127  0.000006  0.000059
 22C   1s         0.000013  0.000003  0.000010  0.000087  0.000004 -0.000108
 22C   2s        -0.000047 -0.000003  0.000029  0.000023 -0.000001 -0.000087
 22C   3s        -0.004556  0.000664 -0.000569  0.000895 -0.000125 -0.002732
 22C   4s         0.026671 -0.009757  0.006687  0.001852  0.000378  0.015799
 22C   5s         0.025336  0.040618 -0.030487  0.007180  0.014692 -0.009321
 22C   1pz        0.000001 -0.000006 -0.000003 -0.000000 -0.000003  0.000002
 22C   1px        0.000073  0.000280  0.000381  0.000034 -0.000024  0.000158
 22C   1py       -0.000210  0.000272  0.000079  0.000127 -0.000001 -0.000099
 22C   2pz        0.000021  0.000067  0.000019  0.000014 -0.000032 -0.000016
 22C   2px        0.008933 -0.008896 -0.013132 -0.005740  0.001256 -0.006909
 22C   2py       -0.005216 -0.013612 -0.002037 -0.002735  0.001157  0.002599
 22C   3pz       -0.000135 -0.000109 -0.000097 -0.000015 -0.000134  0.000116
 22C   3px       -0.017399 -0.016898  0.019658 -0.006783  0.001944 -0.023311
 22C   3py        0.024156  0.011003  0.010031 -0.008588  0.009773 -0.005440
 22C   1dz2      -0.000115  0.000079 -0.000006 -0.000064  0.000006  0.000021
 22C   1dxz      -0.000000  0.000000  0.000001  0.000001 -0.000005  0.000005
 22C   1dyz      -0.000000 -0.000000 -0.000000  0.000001 -0.000003 -0.000006
 22C   1dx2y2     0.000045 -0.000070  0.000009  0.000029 -0.000035 -0.000107
 22C   1dxy      -0.000303  0.000133 -0.000015 -0.000030  0.000034 -0.000088
 22C   2dz2      -0.005879  0.000363 -0.000486  0.000329 -0.000298 -0.002853
 22C   2dxz       0.000022  0.000019 -0.000011 -0.000016  0.000034 -0.000053
 22C   2dyz      -0.000035  0.000025  0.000020  0.000012 -0.000028  0.000018
 22C   2dx2y2    -0.001222  0.006344  0.003438  0.001191 -0.000604 -0.000609
 22C   2dxy      -0.003113 -0.005937  0.002487  0.002320 -0.001737  0.004311
 22C   1f0       -0.000002 -0.000005 -0.000001 -0.000000  0.000001  0.000002
 22C   1f+1      -0.000214  0.000140  0.000402  0.000162 -0.000022  0.000130
 22C   1f-1       0.000169  0.000346 -0.000005  0.000001  0.000016 -0.000040
 22C   1f+2      -0.000001 -0.000002 -0.000004 -0.000001  0.000002  0.000002
 22C   1f-2      -0.000001  0.000006  0.000003  0.000002 -0.000003  0.000002
 22C   1f+3       0.000173 -0.000220 -0.000045 -0.000053 -0.000027  0.000349
 22C   1f-3       0.000203  0.000240 -0.000178  0.000051  0.000039  0.000253
 23N   1s         0.448364  0.000004 -0.000002 -0.000002  0.000001 -0.000051
 23N   2s         0.626487 -0.000039  0.000025  0.000023 -0.000014 -0.000181
 23N   3s         0.042995  0.001072 -0.000843 -0.000567  0.000281  0.002869
 23N   4s        -0.055552 -0.008403  0.004874  0.003863 -0.001859 -0.008614
 23N   5s         0.024864  0.008673  0.000766 -0.002295  0.001405  0.012481
 23N   1pz       -0.000008 -0.000005  0.000000  0.000001  0.000005  0.000005
 23N   1px        0.000244  0.000076  0.000092  0.000024 -0.000028  0.000651
 23N   1py        0.002696  0.000071 -0.000097 -0.000033  0.000002  0.000079
 23N   2pz        0.000017  0.000028 -0.000004 -0.000004 -0.000028 -0.000020
 23N   2px        0.000712 -0.000311 -0.001630 -0.000718  0.000602 -0.006745
 23N   2py       -0.010098 -0.002306  0.001746  0.001029 -0.000398 -0.000892
 23N   3pz        0.000013 -0.000001  0.000025  0.000016  0.000075  0.000044
 23N   3px       -0.006095 -0.001159 -0.001880  0.002463 -0.001305  0.001987
 23N   3py        0.000808  0.001112 -0.000643  0.000250 -0.000408  0.004944
 23N   1dz2      -0.000458  0.000061 -0.000044 -0.000031  0.000001  0.000080
 23N   1dxz       0.000002 -0.000002  0.000000  0.000000 -0.000002  0.000003
 23N   1dyz      -0.000001 -0.000001 -0.000001 -0.000000 -0.000001 -0.000001
 23N   1dx2y2     0.000472 -0.000048 -0.000011  0.000028  0.000000  0.000040
 23N   1dxy      -0.000082  0.000002  0.000004 -0.000012  0.000006 -0.000027
 23N   2dz2       0.003761  0.000270 -0.000345 -0.000146  0.000112  0.001661
 23N   2dxz      -0.000013  0.000012  0.000003 -0.000001  0.000007 -0.000025
 23N   2dyz       0.000007  0.000009  0.000002  0.000002 -0.000001  0.000008
 23N   2dx2y2    -0.003328 -0.000060  0.000336  0.000042 -0.000111 -0.003128
 23N   2dxy       0.001411  0.000183 -0.000712 -0.000179  0.000137 -0.001999
 23N   1f0       -0.000001 -0.000002 -0.000000 -0.000000  0.000002  0.000000
 23N   1f+1      -0.000002  0.000073  0.000003 -0.000022  0.000016  0.000534
 23N   1f-1       0.000257  0.000007 -0.000022  0.000009  0.000000  0.000193
 23N   1f+2      -0.000000  0.000002  0.000000 -0.000000 -0.000001 -0.000002
 23N   1f-2      -0.000002  0.000003  0.000001 -0.000000  0.000001 -0.000005
 23N   1f+3       0.000247  0.000060 -0.000087 -0.000021  0.000017  0.000450
 23N   1f-3       0.000399  0.000073 -0.000074 -0.000021  0.000017  0.000718
 24C   1s         0.000022 -0.000050  0.000043  0.000041  0.000026  0.466908
 24C   2s        -0.000101 -0.000044  0.000031  0.000026  0.000031  0.608217
 24C   3s        -0.001364 -0.000959  0.000522  0.000507 -0.000226  0.037487
 24C   4s         0.013488  0.003184 -0.001582 -0.001914  0.001724 -0.015193
 24C   5s         0.002793 -0.000278 -0.000502 -0.001552  0.000125  0.008958
 24C   1pz       -0.000007  0.000010 -0.000001  0.000001 -0.000005 -0.000015
 24C   1px       -0.000267  0.000121 -0.000064 -0.000049  0.000035 -0.000742
 24C   1py       -0.000065 -0.000028  0.000050  0.000017  0.000010  0.000945
 24C   2pz        0.000033 -0.000040  0.000005  0.000000  0.000040  0.000109
 24C   2px       -0.010395 -0.001146  0.000589  0.000697 -0.000269 -0.002033
 24C   2py       -0.003022 -0.001616 -0.000264 -0.000006  0.000515 -0.000168
 24C   3pz        0.000000  0.000015  0.000005 -0.000010 -0.000094 -0.000151
 24C   3px       -0.001167  0.002319  0.000096  0.000579  0.000144  0.000985
 24C   3py        0.002748 -0.001693 -0.000683 -0.000113 -0.000265 -0.000857
 24C   1dz2      -0.000200 -0.000009  0.000014 -0.000006 -0.000027 -0.001731
 24C   1dxz       0.000001 -0.000004 -0.000001 -0.000000  0.000000  0.000006
 24C   1dyz      -0.000005  0.000004 -0.000001  0.000002  0.000006  0.000005
 24C   1dx2y2     0.000252  0.000005  0.000024 -0.000011 -0.000015 -0.000024
 24C   1dxy       0.000145  0.000092 -0.000029  0.000006  0.000021  0.000458
 24C   2dz2      -0.002180 -0.000855  0.000265  0.000294 -0.000133 -0.002442
 24C   2dxz      -0.000010  0.000030  0.000008  0.000001  0.000015 -0.000010
 24C   2dyz       0.000025 -0.000024  0.000009 -0.000000  0.000008 -0.000011
 24C   2dx2y2     0.002918  0.001908 -0.000203 -0.000151 -0.000147  0.000356
 24C   2dxy       0.002684  0.000696 -0.000098 -0.000130  0.000043  0.002238
 24C   1f0       -0.000001  0.000007  0.000000 -0.000000 -0.000009 -0.000014
 24C   1f+1       0.000262  0.000098 -0.000049 -0.000036  0.000013  0.000108
 24C   1f-1       0.000035  0.000006 -0.000002  0.000011 -0.000019 -0.000014
 24C   1f+2      -0.000003  0.000003 -0.000002 -0.000002 -0.000002 -0.000002
 24C   1f-2       0.000004 -0.000003  0.000001  0.000001  0.000008 -0.000002
 24C   1f+3      -0.000162  0.000258 -0.000010 -0.000042 -0.000010  0.001289
 24C   1f-3      -0.000125  0.000093 -0.000062 -0.000048  0.000030  0.001757
 25N   1s        -0.000027 -0.000050 -0.000002 -0.000002  0.000002 -0.000052
 25N   2s        -0.000090 -0.000140  0.000019  0.000019 -0.000026 -0.000155
 25N   3s         0.000338  0.002256 -0.000502 -0.000452  0.000604  0.002525
 25N   4s         0.000695 -0.006268  0.003160  0.002713 -0.003740 -0.007532
 25N   5s        -0.007813  0.003717 -0.000391 -0.001617 -0.002808  0.010985
 25N   1pz       -0.000003 -0.000005 -0.000001  0.000002 -0.000032 -0.000002
 25N   1px       -0.000124 -0.000305  0.000073  0.000070 -0.000015 -0.000060
 25N   1py       -0.000069  0.000539 -0.000030 -0.000034  0.000052 -0.000627
 25N   2pz        0.000005  0.000075 -0.000005 -0.000018  0.000197 -0.000014
 25N   2px        0.000312  0.002770 -0.001368 -0.001189  0.001197  0.000557
 25N   2py       -0.000215 -0.004573  0.000727  0.000476 -0.001272  0.005614
 25N   3pz       -0.000079  0.000062 -0.000043  0.000026  0.000016 -0.000094
 25N   3px        0.001167 -0.001944 -0.000178  0.000173  0.001279 -0.006138
 25N   3py        0.000674  0.002583 -0.001311 -0.001047  0.000341 -0.004690
 25N   1dz2      -0.000121  0.000085 -0.000025 -0.000018 -0.000010  0.000096
 25N   1dxz      -0.000001 -0.000001 -0.000001 -0.000001  0.000008 -0.000009
 25N   1dyz      -0.000001  0.000006 -0.000000 -0.000001 -0.000021 -0.000011
 25N   1dx2y2    -0.000030 -0.000024 -0.000015 -0.000023 -0.000022 -0.000052
 25N   1dxy      -0.000002 -0.000004 -0.000003  0.000004  0.000065 -0.000052
 25N   2dz2       0.000568  0.001360 -0.000158 -0.000136  0.000365  0.001446
 25N   2dxz       0.000012 -0.000050  0.000008  0.000010 -0.000093  0.000035
 25N   2dyz       0.000004  0.000032  0.000003  0.000004  0.000153  0.000034
 25N   2dx2y2    -0.000084  0.000406  0.000162  0.000279  0.000335  0.003309
 25N   2dxy       0.000014  0.003174 -0.000336 -0.000301  0.000221 -0.000961
 25N   1f0        0.000006 -0.000023  0.000001  0.000001 -0.000019  0.000002
 25N   1f+1      -0.000054 -0.000381  0.000003  0.000013  0.000023 -0.000108
 25N   1f-1      -0.000082  0.000407  0.000006 -0.000002 -0.000007 -0.000545
 25N   1f+2       0.000001  0.000002  0.000001 -0.000001  0.000002  0.000003
 25N   1f-2       0.000001 -0.000029 -0.000001  0.000000 -0.000021  0.000004
 25N   1f+3      -0.000013  0.000580 -0.000032 -0.000002  0.000058  0.000576
 25N   1f-3      -0.000124  0.000651 -0.000037 -0.000048  0.000011  0.000644
 26C   1s         0.000000 -0.000009  0.000002 -0.000000  0.002532  0.000000
 26C   2s        -0.000001  0.000008 -0.000002  0.000001  0.003535 -0.000002
 26C   3s         0.000047  0.000701  0.000020 -0.000011 -0.000849  0.000074
 26C   4s        -0.000037 -0.009299  0.000155  0.000084  0.007017 -0.000846
 26C   5s        -0.000429  0.010971  0.000986  0.001884 -0.044739 -0.007109
 26C   1pz       -0.000011  0.000011 -0.000006 -0.000009  0.000054 -0.000007
 26C   1px        0.000007  0.000054  0.000013  0.000017 -0.000373 -0.000016
 26C   1py       -0.000001 -0.000038  0.000002  0.000004 -0.000129 -0.000025
 26C   2pz        0.000217 -0.002693  0.000226  0.000160 -0.002330 -0.000265
 26C   2px       -0.000321  0.003971 -0.000523 -0.000407  0.008032  0.000819
 26C   2py        0.000132 -0.002897  0.000103 -0.000006  0.000219  0.000074
 26C   3pz       -0.000482  0.001992  0.000045  0.000268 -0.006907 -0.002219
 26C   3px        0.000656 -0.006376  0.000445 -0.000186 -0.000151  0.000625
 26C   3py       -0.000590 -0.000974  0.000145  0.000396 -0.018982 -0.007236
 26C   1dz2      -0.000001  0.000003 -0.000004 -0.000001  0.000129  0.000010
 26C   1dxz      -0.000009  0.000065 -0.000006  0.000002  0.000252  0.000047
 26C   1dyz       0.000003 -0.000057  0.000003  0.000005 -0.000160  0.000061
 26C   1dx2y2     0.000010 -0.000064  0.000011  0.000006 -0.000128  0.000030
 26C   1dxy      -0.000004  0.000102 -0.000008 -0.000002  0.000234 -0.000040
 26C   2dz2       0.000087  0.000415  0.000046  0.000042 -0.001085  0.000018
 26C   2dxz      -0.000041  0.001441 -0.000047 -0.000093  0.001413 -0.000227
 26C   2dyz      -0.000007 -0.000372  0.000113  0.000000 -0.000909 -0.000455
 26C   2dx2y2     0.000022 -0.001217 -0.000145  0.000035 -0.000382  0.000207
 26C   2dxy      -0.000077  0.000759 -0.000149 -0.000078  0.004852  0.000619
 26C   1f0       -0.000010  0.000066 -0.000012 -0.000012  0.000451  0.000008
 26C   1f+1      -0.000003  0.000061  0.000003  0.000002 -0.000176 -0.000020
 26C   1f-1      -0.000004 -0.000018 -0.000001  0.000000 -0.000026  0.000012
 26C   1f+2       0.000005 -0.000093  0.000007  0.000009 -0.000370  0.000023
 26C   1f-2      -0.000001  0.000087 -0.000003  0.000000  0.000563  0.000014
 26C   1f+3       0.000019 -0.000086  0.000008  0.000018  0.000028  0.000065
 26C   1f-3       0.000023  0.000094  0.000013  0.000013  0.000541 -0.000004
 27C   1s         0.000000 -0.000012  0.000001 -0.000001 -0.000003 -0.000006
 27C   2s        -0.000001  0.000015 -0.000001  0.000001 -0.000023  0.000002
 27C   3s        -0.000037 -0.000608 -0.000010 -0.000055  0.000711 -0.000004
 27C   4s         0.000211  0.002898  0.000110  0.000209 -0.002350 -0.000114
 27C   5s        -0.000407  0.000674 -0.001606 -0.001226  0.020000  0.005580
 27C   1pz       -0.000002 -0.000009  0.000001 -0.000004  0.000033 -0.000028
 27C   1px        0.000006  0.000023  0.000006  0.000008 -0.000234  0.000001
 27C   1py        0.000004 -0.000021  0.000011  0.000004 -0.000096  0.000013
 27C   2pz        0.000025  0.000136 -0.000032  0.000022 -0.000214  0.000267
 27C   2px       -0.000155 -0.000512 -0.000262 -0.000187  0.006538  0.000434
 27C   2py       -0.000090  0.000040 -0.000354 -0.000165  0.004934  0.000448
 27C   3pz        0.000126 -0.000687 -0.000285 -0.000272  0.002699  0.001155
 27C   3px        0.000003  0.000028  0.000641  0.000378 -0.004694 -0.001536
 27C   3py        0.000262 -0.001526 -0.000115 -0.000350  0.003619  0.002914
 27C   1dz2      -0.000003 -0.000018 -0.000003 -0.000003  0.000033  0.000001
 27C   1dxz       0.000004 -0.000020 -0.000002 -0.000001  0.000011 -0.000002
 27C   1dyz       0.000001 -0.000006 -0.000000  0.000001 -0.000007  0.000000
 27C   1dx2y2     0.000001  0.000013  0.000002  0.000001 -0.000002 -0.000009
 27C   1dxy       0.000004  0.000009  0.000003  0.000004 -0.000025  0.000001
 27C   2dz2      -0.000036 -0.000212 -0.000022 -0.000018  0.000408  0.000104
 27C   2dxz      -0.000039  0.000019 -0.000019 -0.000044  0.000918  0.000004
 27C   2dyz      -0.000015  0.000242 -0.000058 -0.000027  0.001123  0.000022
 27C   2dx2y2     0.000058 -0.000051  0.000131  0.000084 -0.003318 -0.000314
 27C   2dxy       0.000051  0.000157  0.000083  0.000016 -0.000685 -0.000018
 27C   1f0       -0.000003 -0.000010 -0.000000 -0.000003  0.000034 -0.000021
 27C   1f+1       0.000008  0.000020  0.000009  0.000006 -0.000152 -0.000023
 27C   1f-1       0.000006  0.000001  0.000009  0.000005 -0.000111  0.000002
 27C   1f+2       0.000002 -0.000011  0.000002  0.000003 -0.000160  0.000010
 27C   1f-2       0.000000  0.000020  0.000002  0.000004  0.000046  0.000011
 27C   1f+3      -0.000003  0.000041 -0.000006 -0.000002 -0.000012 -0.000043
 27C   1f-3       0.000009  0.000038  0.000009  0.000010 -0.000012 -0.000006
 28C   1s         0.000000 -0.000010  0.000002  0.000000 -0.000052  0.000001
 28C   2s        -0.000003  0.000011 -0.000001 -0.000000 -0.000003  0.000000
 28C   3s         0.000056 -0.000001  0.000035 -0.000001 -0.000276 -0.000081
 28C   4s        -0.000186 -0.001574  0.000153  0.000120 -0.003178  0.000195
 28C   5s        -0.000159  0.001361  0.001401  0.001254 -0.009822 -0.003780
 28C   1pz        0.000003  0.000006  0.000004  0.000002 -0.000032 -0.000007
 28C   1px       -0.000001 -0.000009  0.000002  0.000001  0.000065  0.000015
 28C   1py        0.000002  0.000000  0.000008  0.000001 -0.000029 -0.000026
 28C   2pz       -0.000043 -0.000198 -0.000092 -0.000032  0.001720  0.000305
 28C   2px        0.000027  0.000754 -0.000094 -0.000039 -0.000037 -0.000316
 28C   2py       -0.000072  0.000206 -0.000295 -0.000100  0.004786  0.000721
 28C   3pz       -0.000013  0.000010  0.000187  0.000091 -0.000031  0.000442
 28C   3px       -0.000111  0.000485 -0.000851 -0.000463  0.002369  0.000643
 28C   3py       -0.000177  0.000290 -0.000307 -0.000208  0.001833  0.001347
 28C   1dz2      -0.000000  0.000014 -0.000002  0.000000  0.000029  0.000009
 28C   1dxz       0.000001 -0.000000  0.000001 -0.000001  0.000024 -0.000003
 28C   1dyz       0.000001 -0.000020  0.000005  0.000001 -0.000040  0.000008
 28C   1dx2y2    -0.000004  0.000034 -0.000007  0.000001  0.000016 -0.000002
 28C   1dxy      -0.000004 -0.000000 -0.000001 -0.000002  0.000020 -0.000007
 28C   2dz2       0.000017  0.000125  0.000009 -0.000004  0.000341 -0.000083
 28C   2dxz       0.000023  0.000153  0.000039  0.000016 -0.000573 -0.000156
 28C   2dyz      -0.000022 -0.000042 -0.000011  0.000016 -0.000237  0.000032
 28C   2dx2y2     0.000005 -0.000126 -0.000034 -0.000044  0.001103  0.000222
 28C   2dxy       0.000030  0.000162  0.000051  0.000000 -0.001127 -0.000214
 28C   1f0        0.000003 -0.000001  0.000005  0.000001 -0.000023 -0.000003
 28C   1f+1       0.000000 -0.000014  0.000002  0.000001 -0.000041  0.000003
 28C   1f-1       0.000000 -0.000018  0.000002 -0.000000 -0.000041 -0.000008
 28C   1f+2       0.000001 -0.000011  0.000005  0.000003 -0.000099  0.000015
 28C   1f-2       0.000003  0.000007  0.000004  0.000001 -0.000018 -0.000011
 28C   1f+3       0.000004  0.000009  0.000002  0.000003 -0.000054  0.000006
 28C   1f-3       0.000001  0.000024  0.000002 -0.000001  0.000027 -0.000019
 29H   1s         0.000000 -0.000000  0.000001 -0.000000  0.000027 -0.000002
 29H   2s        -0.000003  0.000041 -0.000020 -0.000006  0.000193  0.000004
 29H   3s        -0.000001  0.000138  0.000022  0.000020 -0.000112 -0.000018
 29H   1pz        0.000000  0.000006 -0.000001  0.000000  0.000010 -0.000001
 29H   1px       -0.000001 -0.000008  0.000001  0.000000 -0.000052  0.000001
 29H   1py       -0.000001  0.000010 -0.000002  0.000001 -0.000015  0.000000
 30H   1s        -0.000002 -0.000027  0.000003  0.000003  0.000240  0.000020
 30H   2s         0.000018 -0.000551 -0.000024 -0.000045 -0.001442 -0.000247
 30H   3s        -0.000003 -0.002356  0.000173  0.000059 -0.003224 -0.000326
 30H   1pz       -0.000002  0.000021 -0.000001  0.000004  0.000103  0.000013
 30H   1px       -0.000005 -0.000008 -0.000009 -0.000006  0.000065 -0.000032
 30H   1py       -0.000004  0.000034 -0.000009  0.000010  0.000344  0.000013
 31H   1s         0.000041 -0.000195  0.000038  0.000019 -0.000405  0.000008
 31H   2s        -0.000255  0.001621 -0.000345 -0.000222 -0.001380  0.000038
 31H   3s         0.000511  0.002713  0.000368  0.000179  0.003248 -0.001191
 31H   1pz        0.000001 -0.000090  0.000038  0.000013  0.000104 -0.000018
 31H   1px       -0.000031  0.000501 -0.000095 -0.000030 -0.000913  0.000060
 31H   1py        0.000030  0.000397  0.000076  0.000038 -0.000122  0.000007
 32H   1s         0.000085 -0.000255  0.000065 -0.000192  0.000022 -0.000047
 32H   2s        -0.000054 -0.000258  0.000799  0.002734 -0.000019 -0.000156
 32H   3s        -0.000770  0.003097 -0.002408  0.000152 -0.002011  0.002141
 32H   1pz       -0.000002 -0.000012  0.000001  0.000003 -0.000011  0.000006
 32H   1px       -0.000019  0.000063 -0.000396 -0.000642 -0.000066 -0.000054
 32H   1py       -0.000020 -0.000026 -0.000225 -0.000232 -0.000036  0.000094
 33H   1s        -0.000011  0.000002 -0.000015 -0.000077 -0.000001  0.000001
 33H   2s        -0.000036  0.000200 -0.000092 -0.000803  0.000066  0.000100
 33H   3s         0.000204 -0.000438  0.000036 -0.000137 -0.000304 -0.000269
 33H   1pz        0.000012 -0.000026 -0.000008  0.000053 -0.000023 -0.000013
 33H   1px        0.000025 -0.000028  0.000003  0.000111 -0.000008 -0.000010
 33H   1py       -0.000007 -0.000015 -0.000026  0.000155 -0.000002 -0.000009
 34H   1s        -0.000010  0.000007 -0.000014 -0.000077  0.000006 -0.000001
 34H   2s        -0.000047  0.000075 -0.000109 -0.000811 -0.000088  0.000125
 34H   3s         0.000218 -0.000243  0.000073 -0.000138 -0.000030 -0.000309
 34H   1pz       -0.000014  0.000007  0.000006 -0.000057 -0.000001  0.000019
 34H   1px        0.000027 -0.000019  0.000005  0.000112  0.000005 -0.000012
 34H   1py       -0.000007 -0.000010 -0.000025  0.000155  0.000004 -0.000010
 35H   1s        -0.000003  0.000004 -0.000006 -0.000054 -0.000004  0.000003
 35H   2s         0.000068 -0.000024  0.000151  0.000270 -0.000010 -0.000022
 35H   3s         0.000147 -0.000082  0.000069  0.000652  0.000078 -0.000022
 35H   1pz        0.000002 -0.000005  0.000011  0.000005  0.000001 -0.000002
 35H   1px        0.000003  0.000000  0.000028  0.000063  0.000003 -0.000003
 35H   1py        0.000007  0.000005  0.000019 -0.000069 -0.000003  0.000002
 36H   1s        -0.000003  0.000006 -0.000006 -0.000055 -0.000001  0.000004
 36H   2s         0.000075 -0.000020  0.000156  0.000269 -0.000003 -0.000036
 36H   3s         0.000154 -0.000117  0.000067  0.000655  0.000039 -0.000035
 36H   1pz       -0.000003  0.000002 -0.000012 -0.000004 -0.000004  0.000004
 36H   1px        0.000002 -0.000002  0.000028  0.000063  0.000000 -0.000003
 36H   1py        0.000008  0.000005  0.000019 -0.000070 -0.000002  0.000000
 37H   1s         0.000004  0.000003 -0.000002  0.000010 -0.000001  0.000001
 37H   2s         0.000023  0.000012 -0.000032 -0.000020 -0.000012  0.000008
 37H   3s        -0.000055 -0.000098  0.000004 -0.000352  0.000005 -0.000032
 37H   1pz        0.000000  0.000000  0.000000 -0.000000  0.000000 -0.000000
 37H   1px        0.000002 -0.000002 -0.000002 -0.000016  0.000002 -0.000000
 37H   1py       -0.000010 -0.000003  0.000007 -0.000001  0.000001 -0.000002
 38H   1s         0.000000 -0.000001  0.000001 -0.000021  0.000002  0.000000
 38H   2s         0.000021 -0.000018  0.000001  0.000065 -0.000000 -0.000003
 38H   3s        -0.000003  0.000040 -0.000042  0.000106 -0.000034  0.000003
 38H   1pz       -0.000005  0.000005  0.000000  0.000017 -0.000001  0.000001
 38H   1px        0.000005 -0.000004  0.000002 -0.000014  0.000001 -0.000001
 38H   1py       -0.000001 -0.000001  0.000001  0.000008  0.000002 -0.000000
 39H   1s         0.000001 -0.000001  0.000001 -0.000021  0.000003 -0.000000
 39H   2s         0.000024 -0.000015  0.000003  0.000065  0.000007 -0.000009
 39H   3s        -0.000005  0.000030 -0.000045  0.000106 -0.000049  0.000008
 39H   1pz        0.000006 -0.000005  0.000000 -0.000017  0.000003 -0.000002
 39H   1px        0.000005 -0.000004  0.000002 -0.000014  0.000001 -0.000002
 39H   1py       -0.000001 -0.000000  0.000001  0.000007  0.000002 -0.000000
 40H   1s        -0.000022  0.000015 -0.000083  0.000003 -0.000008  0.000021
 40H   2s         0.000029 -0.000020 -0.000738  0.000039  0.000061 -0.000130
 40H   3s         0.000435  0.000041 -0.000290  0.000077 -0.000019 -0.000117
 40H   1pz       -0.000031 -0.000014 -0.000047  0.000014 -0.000001 -0.000014
 40H   1px        0.000023 -0.000008  0.000053  0.000002  0.000002 -0.000018
 40H   1py       -0.000005 -0.000011 -0.000166  0.000056  0.000001 -0.000018
 41H   1s        -0.000022  0.000014 -0.000082  0.000003 -0.000008  0.000021
 41H   2s         0.000016 -0.000007 -0.000725  0.000045  0.000058 -0.000112
 41H   3s         0.000428  0.000008 -0.000305  0.000077 -0.000057 -0.000085
 41H   1pz        0.000032  0.000012  0.000048 -0.000016  0.000002  0.000012
 41H   1px        0.000023 -0.000009  0.000053  0.000003  0.000001 -0.000019
 41H   1py       -0.000006 -0.000010 -0.000164  0.000057 -0.000001 -0.000017
 42H   1s        -0.000006 -0.000003 -0.000053  0.000006 -0.000001 -0.000000
 42H   2s         0.000074 -0.000004  0.000287  0.000100 -0.000009 -0.000041
 42H   3s         0.000095  0.000081  0.000661 -0.000065  0.000007 -0.000064
 42H   1pz        0.000004  0.000001  0.000007  0.000009 -0.000001  0.000002
 42H   1px        0.000004 -0.000001  0.000083  0.000002 -0.000000  0.000002
 42H   1py       -0.000009  0.000002  0.000036 -0.000035  0.000001  0.000006
 43H   1s        -0.000007 -0.000002 -0.000052  0.000006 -0.000001  0.000000
 43H   2s         0.000081 -0.000006  0.000283  0.000099 -0.000007 -0.000050
 43H   3s         0.000104  0.000073  0.000651 -0.000067  0.000007 -0.000073
 43H   1pz       -0.000004 -0.000001 -0.000007 -0.000008  0.000000 -0.000001
 43H   1px        0.000004 -0.000001  0.000083  0.000002 -0.000001  0.000002
 43H   1py       -0.000010  0.000002  0.000037 -0.000035  0.000001  0.000006
 44H   1s         0.000002  0.000000 -0.000006  0.000001  0.000001 -0.000001
 44H   2s        -0.000026 -0.000001  0.000155 -0.000029 -0.000005  0.000017
 44H   3s         0.000044  0.000015  0.000015 -0.000023  0.000015 -0.000024
 44H   1pz        0.000002  0.000001 -0.000015  0.000003  0.000000 -0.000001
 44H   1px       -0.000001 -0.000000  0.000008 -0.000003  0.000000  0.000001
 44H   1py       -0.000002 -0.000000  0.000017 -0.000002 -0.000001  0.000003
 45H   1s        -0.000002 -0.000004  0.000002 -0.000000  0.000000  0.000002
 45H   2s         0.000021  0.000008 -0.000090  0.000029  0.000004 -0.000002
 45H   3s         0.000001  0.000086 -0.000242  0.000087 -0.000023 -0.000005
 45H   1pz        0.000000 -0.000000 -0.000000 -0.000000  0.000000 -0.000000
 45H   1px       -0.000004 -0.000002 -0.000013  0.000007 -0.000001  0.000005
 45H   1py        0.000003  0.000003  0.000003 -0.000003  0.000001 -0.000001
 46H   1s         0.000002  0.000000 -0.000006  0.000001  0.000000 -0.000001
 46H   2s        -0.000026 -0.000000  0.000156 -0.000029 -0.000005  0.000016
 46H   3s         0.000050  0.000015  0.000013 -0.000024  0.000018 -0.000032
 46H   1pz       -0.000002 -0.000001  0.000015 -0.000002 -0.000000  0.000001
 46H   1px       -0.000000 -0.000000  0.000008 -0.000003  0.000000  0.000001
 46H   1py       -0.000003 -0.000000  0.000017 -0.000002 -0.000001  0.000003
 47H   1s         0.000002  0.000028 -0.000217  0.000073  0.000018 -0.000008
 47H   2s         0.000040 -0.000524  0.002317  0.000062 -0.000098 -0.000857
 47H   3s        -0.002102  0.000327  0.000854 -0.001578 -0.000382 -0.000426
 47H   1pz       -0.000001  0.000001 -0.000002 -0.000001  0.000003  0.000002
 47H   1px        0.000244 -0.000197 -0.000545 -0.000236  0.000019 -0.000006
 47H   1py        0.000021 -0.000119  0.000354  0.000193 -0.000031 -0.000080
 48H   1s         0.000300  0.000013 -0.000006  0.000008  0.000009 -0.000672
 48H   2s         0.000667 -0.001118  0.000084  0.000070 -0.000016 -0.001199
 48H   3s         0.000988 -0.001584 -0.000242 -0.000058 -0.000232 -0.002946
 48H   1pz        0.000002 -0.000005 -0.000000 -0.000000 -0.000000  0.000013
 48H   1px        0.000003  0.000008  0.000003 -0.000008  0.000001  0.001644
 48H   1py        0.000103 -0.000350  0.000020  0.000015  0.000005 -0.001545
 49H   1s        -0.000006  0.000043 -0.000003 -0.000005  0.000134 -0.000012
 49H   2s         0.000225 -0.000821 -0.000050  0.000101 -0.002470  0.000304
 49H   3s        -0.000757 -0.000772 -0.000062 -0.000066 -0.004508 -0.004229
 49H   1pz        0.000030 -0.000047  0.000012  0.000013 -0.000278  0.000025
 49H   1px        0.000001  0.000026 -0.000012 -0.000005  0.000518  0.000018
 49H   1py        0.000036 -0.000074 -0.000009  0.000007 -0.000259  0.000006
 50H   1s         0.000000 -0.000016  0.000005  0.000002 -0.000061 -0.000008
 50H   2s        -0.000002 -0.000269 -0.000020 -0.000046 -0.000356  0.000246
 50H   3s         0.000148 -0.000500 -0.000147 -0.000132  0.000660  0.001032
 50H   1pz       -0.000002 -0.000012 -0.000002 -0.000003 -0.000047  0.000025
 50H   1px       -0.000001  0.000057 -0.000002  0.000002  0.000264 -0.000016
 50H   1py       -0.000006 -0.000011 -0.000011 -0.000008  0.000108  0.000020
 51H   1s        -0.000000 -0.000017  0.000002  0.000001 -0.000043 -0.000008
 51H   2s         0.000030  0.000002  0.000094  0.000049 -0.000151 -0.000091
 51H   3s         0.000087 -0.000403  0.000277  0.000104 -0.000178 -0.000025
 51H   1pz        0.000001 -0.000010  0.000002 -0.000000  0.000016 -0.000008
 51H   1px       -0.000005  0.000014 -0.000016 -0.000007  0.000026  0.000010
 51H   1py       -0.000001 -0.000020 -0.000007 -0.000004  0.000076  0.000016
                     12        13        14        15        16        17   
                 -10.23392 -10.23320 -10.22563 -10.22510 -10.22402 -10.22390
                   2.00000   2.00000   2.00000   2.00000   2.00000   2.00000
                  --------  --------  --------  --------  --------  --------
  0C   1s         0.000000 -0.000001  0.000001  0.000001 -0.000520 -0.000001
  0C   2s        -0.000000 -0.000000  0.000001  0.000000 -0.000668 -0.000000
  0C   3s         0.000004 -0.000019  0.000027  0.000012  0.002449 -0.000008
  0C   4s        -0.000075  0.000207 -0.000225 -0.000138 -0.050890  0.000086
  0C   5s        -0.000048  0.000315 -0.000502 -0.000281 -0.049363  0.000154
  0C   1pz       -0.000000  0.000000 -0.000001  0.000000 -0.000074 -0.000000
  0C   1px       -0.000002  0.000001  0.000000 -0.000000 -0.000092 -0.000000
  0C   1py       -0.000002  0.000000  0.000000  0.000000 -0.000294 -0.000000
  0C   2pz        0.000017 -0.000030  0.000034  0.000016  0.007796 -0.000011
  0C   2px        0.000012 -0.000020  0.000034  0.000015  0.006132 -0.000006
  0C   2py        0.000060 -0.000099  0.000109  0.000059  0.027703 -0.000036
  0C   3pz        0.000014 -0.000032  0.000072  0.000022  0.004073 -0.000011
  0C   3px       -0.000014 -0.000003 -0.000028  0.000001  0.002867 -0.000004
  0C   3py        0.000004 -0.000071  0.000115  0.000064  0.014181 -0.000036
  0C   1dz2       0.000001 -0.000002  0.000003  0.000001  0.000069 -0.000001
  0C   1dxz       0.000001  0.000000 -0.000000 -0.000000 -0.000008  0.000000
  0C   1dyz      -0.000001  0.000001  0.000000 -0.000001 -0.000075  0.000000
  0C   1dx2y2     0.000001 -0.000002  0.000004  0.000001  0.000114 -0.000001
  0C   1dxy       0.000001  0.000001 -0.000002 -0.000001 -0.000049  0.000001
  0C   2dz2       0.000002 -0.000006  0.000008  0.000004  0.002850 -0.000002
  0C   2dxz      -0.000001  0.000002 -0.000006 -0.000001 -0.000804  0.000001
  0C   2dyz      -0.000011  0.000015 -0.000023 -0.000006 -0.003462  0.000004
  0C   2dx2y2     0.000015 -0.000020  0.000021  0.000011  0.005983 -0.000007
  0C   2dxy       0.000004  0.000002 -0.000007 -0.000002 -0.002232  0.000000
  0C   1f0       -0.000001  0.000001 -0.000001 -0.000000 -0.000088  0.000000
  0C   1f+1      -0.000001  0.000000  0.000000 -0.000000 -0.000086 -0.000000
  0C   1f-1      -0.000001  0.000001 -0.000001 -0.000000 -0.000144  0.000000
  0C   1f+2      -0.000002  0.000001 -0.000002 -0.000001 -0.000158  0.000000
  0C   1f-2      -0.000002  0.000000  0.000001 -0.000000  0.000036 -0.000000
  0C   1f+3      -0.000001  0.000000 -0.000001 -0.000000  0.000100 -0.000000
  0C   1f-3      -0.000001 -0.000001  0.000002  0.000000  0.000089 -0.000000
  1C   1s        -0.000001 -0.000001  0.000007 -0.000001 -0.030204 -0.000008
  1C   2s        -0.000001 -0.000001  0.000009 -0.000001 -0.039158 -0.000010
  1C   3s        -0.000028  0.000016  0.000005 -0.000021 -0.015496  0.000006
  1C   4s         0.000207 -0.000151 -0.000088  0.000182  0.086307 -0.000065
  1C   5s         0.000220  0.000958 -0.000845 -0.000699 -0.053110  0.000517
  1C   1pz        0.000001  0.000001 -0.000002  0.000000  0.000015  0.000000
  1C   1px       -0.000004  0.000002 -0.000009 -0.000000  0.000044 -0.000000
  1C   1py        0.000001  0.000001 -0.000001 -0.000001  0.000080  0.000001
  1C   2pz       -0.000009 -0.000025  0.000083 -0.000002  0.000025 -0.000007
  1C   2px       -0.000006 -0.000016  0.000121  0.000001 -0.000343 -0.000001
  1C   2py       -0.000030 -0.000073  0.000254  0.000000 -0.000198 -0.000022
  1C   3pz       -0.000050 -0.000158  0.000135  0.000150  0.020776 -0.000097
  1C   3px        0.000041 -0.000169  0.000330  0.000130  0.014639 -0.000076
  1C   3py       -0.000043 -0.000662  0.000814  0.000546  0.072228 -0.000346
  1C   1dz2       0.000002 -0.000001 -0.000000  0.000000 -0.000119 -0.000000
  1C   1dxz       0.000003 -0.000000 -0.000003  0.000000 -0.000004  0.000000
  1C   1dyz      -0.000001  0.000001 -0.000002 -0.000000  0.000108  0.000000
  1C   1dx2y2    -0.000005 -0.000000  0.000003  0.000000 -0.000139 -0.000001
  1C   1dxy      -0.000001  0.000001  0.000005 -0.000000  0.000084  0.000001
  1C   2dz2      -0.000038  0.000026  0.000001 -0.000019 -0.009677  0.000008
  1C   2dxz      -0.000001 -0.000006 -0.000010  0.000004  0.002698 -0.000004
  1C   2dyz       0.000016 -0.000017 -0.000008  0.000021  0.010985 -0.000007
  1C   2dx2y2    -0.000012  0.000035 -0.000004 -0.000034 -0.018978  0.000016
  1C   2dxy       0.000051 -0.000029 -0.000055  0.000016  0.008422 -0.000012
  1C   1f0       -0.000001  0.000002 -0.000003 -0.000000  0.000427  0.000000
  1C   1f+1       0.000003 -0.000000 -0.000001 -0.000000  0.000037  0.000000
  1C   1f-1       0.000002  0.000001 -0.000003 -0.000000  0.000441  0.000000
  1C   1f+2       0.000001  0.000001 -0.000005  0.000000  0.000555  0.000001
  1C   1f-2      -0.000001 -0.000000  0.000006  0.000000 -0.000374 -0.000000
  1C   1f+3      -0.000002 -0.000001  0.000010  0.000001 -0.000629 -0.000000
  1C   1f-3       0.000002 -0.000001  0.000003  0.000000 -0.000915 -0.000000
  2C   1s        -0.000001  0.000002  0.000028 -0.000015 -0.465269 -0.000109
  2C   2s        -0.000001  0.000002  0.000033 -0.000019 -0.605858 -0.000142
  2C   3s        -0.000004  0.000033  0.000062 -0.000003 -0.044127  0.000007
  2C   4s         0.000008 -0.000162 -0.000172 -0.000042 -0.002798 -0.000063
  2C   5s         0.001864 -0.001037  0.002388  0.001428  0.076477 -0.000413
  2C   1pz        0.000002 -0.000001  0.000002  0.000000 -0.000272 -0.000000
  2C   1px        0.000006 -0.000004 -0.000006  0.000003 -0.000129 -0.000002
  2C   1py        0.000001 -0.000001 -0.000004  0.000001 -0.000884 -0.000001
  2C   2pz        0.000020 -0.000003 -0.000012 -0.000008 -0.007531  0.000006
  2C   2px       -0.000246  0.000122  0.000253 -0.000058 -0.008797  0.000028
  2C   2py       -0.000105  0.000065  0.000238 -0.000067 -0.029231  0.000039
  2C   3pz        0.000307 -0.000362  0.000298  0.000126  0.013394 -0.000109
  2C   3px       -0.001393  0.000219 -0.000701 -0.000003  0.011731 -0.000113
  2C   3py       -0.000392 -0.000802  0.000329  0.000323  0.048645 -0.000404
  2C   1dz2      -0.000001  0.000001  0.000002 -0.000001  0.001167  0.000001
  2C   1dxz      -0.000003  0.000002 -0.000002 -0.000000  0.000345  0.000001
  2C   1dyz       0.000000 -0.000001  0.000003  0.000000 -0.000990 -0.000001
  2C   1dx2y2     0.000002 -0.000001 -0.000002  0.000000  0.000765 -0.000000
  2C   1dxy      -0.000002  0.000001 -0.000003  0.000000 -0.000464  0.000000
  2C   2dz2      -0.000017  0.000022  0.000034  0.000007 -0.000088  0.000006
  2C   2dxz       0.000037  0.000003  0.000043  0.000000 -0.001820  0.000007
  2C   2dyz      -0.000056  0.000020  0.000032 -0.000013 -0.001858  0.000004
  2C   2dx2y2     0.000065 -0.000042 -0.000166  0.000021  0.005707 -0.000016
  2C   2dxy       0.000130 -0.000047 -0.000069  0.000007 -0.000302 -0.000008
  2C   1f0       -0.000000  0.000001  0.000000 -0.000000  0.000240  0.000001
  2C   1f+1       0.000006 -0.000003 -0.000009  0.000001  0.000150 -0.000001
  2C   1f-1       0.000004 -0.000000 -0.000008  0.000000  0.000322 -0.000000
  2C   1f+2       0.000002 -0.000001 -0.000006 -0.000000  0.000408 -0.000000
  2C   1f-2      -0.000003 -0.000000 -0.000003 -0.000001 -0.000114 -0.000001
  2C   1f+3      -0.000000 -0.000003 -0.000005 -0.000001 -0.000238 -0.000001
  2C   1f-3       0.000004 -0.000005  0.000001 -0.000000 -0.000353 -0.000002
  3C   1s         0.000006 -0.000006 -0.000025  0.000007 -0.023491 -0.000012
  3C   2s         0.000006 -0.000005 -0.000025  0.000008 -0.030738 -0.000014
  3C   3s         0.000044 -0.000033 -0.000319  0.000012  0.000371 -0.000018
  3C   4s        -0.000293  0.000200  0.001502 -0.000012 -0.014642  0.000092
  3C   5s        -0.000672  0.000070 -0.003306 -0.000720  0.012936 -0.000031
  3C   1pz        0.000002  0.000000  0.000016 -0.000001 -0.000062  0.000000
  3C   1px       -0.000006  0.000001  0.000006 -0.000001 -0.000091 -0.000001
  3C   1py        0.000005 -0.000004  0.000024  0.000001 -0.000281 -0.000001
  3C   2pz        0.000041 -0.000023 -0.000251  0.000003  0.001972 -0.000014
  3C   2px       -0.000101  0.000083  0.000030 -0.000017 -0.004418  0.000030
  3C   2py       -0.000019  0.000023 -0.000524 -0.000027  0.002182 -0.000011
  3C   3pz        0.000113 -0.000005  0.000497  0.000167 -0.001353 -0.000010
  3C   3px       -0.001884  0.000352 -0.000541 -0.000409  0.004093 -0.000020
  3C   3py       -0.001259  0.000342  0.000478  0.000190 -0.000577 -0.000050
  3C   1dz2       0.000002 -0.000001  0.000001 -0.000001  0.000014 -0.000000
  3C   1dxz      -0.000006 -0.000000 -0.000000  0.000000 -0.000010 -0.000001
  3C   1dyz      -0.000008  0.000001  0.000018 -0.000000  0.000034  0.000000
  3C   1dx2y2     0.000014 -0.000004 -0.000017 -0.000000 -0.000028 -0.000000
  3C   1dxy       0.000005 -0.000004 -0.000006  0.000000 -0.000079 -0.000000
  3C   2dz2       0.000028 -0.000020 -0.000219  0.000008  0.001245 -0.000012
  3C   2dxz       0.000045 -0.000001 -0.000022  0.000002  0.000751  0.000001
  3C   2dyz       0.000052 -0.000024  0.000122  0.000004 -0.001436  0.000004
  3C   2dx2y2    -0.000140  0.000054 -0.000085 -0.000019  0.000859  0.000001
  3C   2dxy      -0.000076  0.000075  0.000202 -0.000013  0.000533  0.000017
  3C   1f0       -0.000002  0.000000  0.000025 -0.000001  0.000011  0.000001
  3C   1f+1       0.000009 -0.000005 -0.000000  0.000001 -0.000298 -0.000001
  3C   1f-1       0.000005 -0.000002  0.000010  0.000001 -0.000203 -0.000001
  3C   1f+2       0.000007 -0.000004  0.000032  0.000000 -0.000175  0.000000
  3C   1f-2       0.000006 -0.000003 -0.000007  0.000001 -0.000127 -0.000001
  3C   1f+3       0.000004 -0.000003 -0.000011  0.000001 -0.000116 -0.000001
  3C   1f-3       0.000005 -0.000004 -0.000030 -0.000000 -0.000342 -0.000003
  4C   1s        -0.000013  0.000012  0.000003 -0.000001  0.000106  0.000001
  4C   2s        -0.000025  0.000023  0.000006 -0.000001  0.000185  0.000002
  4C   3s         0.000205 -0.000171  0.000309  0.000008 -0.001237 -0.000020
  4C   4s        -0.001263  0.000895 -0.001176 -0.000132  0.007221  0.000160
  4C   5s        -0.000389  0.000891  0.001405  0.000502  0.003730 -0.000040
  4C   1pz        0.000002  0.000000 -0.000002  0.000001 -0.000052  0.000002
  4C   1px       -0.000013  0.000016  0.000022  0.000002 -0.000226  0.000001
  4C   1py       -0.000004  0.000006  0.000023  0.000002 -0.000339  0.000000
  4C   2pz        0.000027 -0.000005 -0.000056  0.000002 -0.000280 -0.000017
  4C   2px        0.000142 -0.000208 -0.000118 -0.000023  0.005594 -0.000020
  4C   2py        0.000135 -0.000130 -0.000482 -0.000010  0.004135 -0.000040
  4C   3pz       -0.001045  0.000321  0.000456 -0.000117 -0.002644  0.000057
  4C   3px        0.001937 -0.000973 -0.000365  0.000963  0.008291 -0.000349
  4C   3py       -0.001089 -0.000199  0.002135  0.000424 -0.000600 -0.000114
  4C   1dz2       0.000015 -0.000006 -0.000013  0.000002 -0.000005 -0.000001
  4C   1dxz      -0.000009  0.000003  0.000007  0.000000 -0.000035 -0.000000
  4C   1dyz      -0.000006  0.000005 -0.000006  0.000001  0.000028 -0.000000
  4C   1dx2y2     0.000010 -0.000001 -0.000067 -0.000001  0.000025 -0.000002
  4C   1dxy      -0.000010  0.000002  0.000013  0.000002 -0.000081  0.000001
  4C   2dz2       0.000059 -0.000076  0.000410 -0.000011 -0.000701 -0.000004
  4C   2dxz       0.000134 -0.000069  0.000161 -0.000007  0.000154 -0.000013
  4C   2dyz       0.000022 -0.000027 -0.000215 -0.000010  0.000997 -0.000005
  4C   2dx2y2    -0.000232  0.000154  0.000126  0.000025 -0.001817  0.000043
  4C   2dxy      -0.000036  0.000085  0.000082 -0.000016  0.000438 -0.000004
  4C   1f0       -0.000004  0.000000  0.000039 -0.000000 -0.000037  0.000001
  4C   1f+1      -0.000012  0.000012 -0.000029 -0.000000 -0.000182  0.000001
  4C   1f-1      -0.000005  0.000007  0.000008 -0.000000 -0.000199  0.000002
  4C   1f+2       0.000003  0.000002 -0.000030  0.000000 -0.000108  0.000001
  4C   1f-2      -0.000013  0.000007 -0.000013 -0.000000  0.000038  0.000001
  4C   1f+3      -0.000003  0.000007 -0.000113  0.000004  0.000166 -0.000000
  4C   1f-3      -0.000024  0.000019 -0.000038  0.000000 -0.000107  0.000002
  5N   1s        -0.000001  0.000001 -0.000005 -0.000000 -0.000002  0.000000
  5N   2s         0.000007 -0.000013  0.000050  0.000002  0.000025 -0.000003
  5N   3s        -0.000144  0.000227 -0.000993 -0.000028 -0.000511  0.000046
  5N   4s         0.000760 -0.001064  0.003629  0.000138  0.001767 -0.000204
  5N   5s        -0.000414  0.000086  0.002913 -0.000505  0.003794 -0.000049
  5N   1pz        0.000024 -0.000006  0.000006  0.000000  0.000008  0.000001
  5N   1px        0.000007 -0.000015  0.000090  0.000011 -0.000100 -0.000004
  5N   1py        0.000007 -0.000011  0.000152 -0.000007 -0.000045 -0.000004
  5N   2pz       -0.000119  0.000039 -0.000082  0.000006 -0.000126 -0.000003
  5N   2px       -0.000007  0.000102 -0.000967 -0.000097  0.001202  0.000032
  5N   2py       -0.000138  0.000214 -0.001942  0.000036  0.000557  0.000057
  5N   3pz        0.000413  0.000005 -0.000005 -0.000014  0.000120  0.000058
  5N   3px        0.001069 -0.001153 -0.003074  0.000424  0.002347 -0.000391
  5N   3py        0.001991 -0.000857 -0.001865  0.000379  0.002848 -0.000176
  5N   1dz2      -0.000006  0.000006  0.000008 -0.000002  0.000014  0.000001
  5N   1dxz       0.000001 -0.000003 -0.000003  0.000002 -0.000012 -0.000000
  5N   1dyz       0.000008 -0.000003 -0.000009  0.000000  0.000019 -0.000000
  5N   1dx2y2    -0.000016  0.000010  0.000012 -0.000007 -0.000026  0.000002
  5N   1dxy      -0.000004  0.000005 -0.000102  0.000003 -0.000044  0.000001
  5N   2dz2      -0.000044  0.000068 -0.000541  0.000002 -0.000331  0.000009
  5N   2dxz      -0.000010  0.000031  0.000033 -0.000014 -0.000036  0.000004
  5N   2dyz      -0.000045  0.000007  0.000044  0.000006 -0.000140 -0.000001
  5N   2dx2y2     0.000108 -0.000038 -0.000505  0.000047  0.000380 -0.000000
  5N   2dxy       0.000102 -0.000103  0.001273 -0.000038  0.000576 -0.000020
  5N   1f0       -0.000004 -0.000000  0.000011 -0.000002  0.000014 -0.000001
  5N   1f+1      -0.000008  0.000008  0.000007 -0.000000 -0.000034  0.000002
  5N   1f-1      -0.000013  0.000007  0.000061 -0.000004 -0.000003 -0.000000
  5N   1f+2      -0.000002  0.000001  0.000010  0.000000 -0.000011 -0.000000
  5N   1f-2       0.000002  0.000004 -0.000001 -0.000002 -0.000025  0.000001
  5N   1f+3      -0.000006  0.000009 -0.000075  0.000000 -0.000046  0.000001
  5N   1f-3      -0.000009  0.000014 -0.000078 -0.000000 -0.000057  0.000002
  6C   1s        -0.000002  0.000002  0.000013  0.000000 -0.000002 -0.000001
  6C   2s        -0.000010  0.000016  0.000038 -0.000003 -0.000009 -0.000004
  6C   3s         0.000269 -0.000188 -0.000882  0.000126  0.000289  0.000008
  6C   4s        -0.000494 -0.001076  0.014488 -0.000223 -0.001392 -0.000314
  6C   5s         0.004083 -0.006168 -0.008376  0.000696  0.002010 -0.005491
  6C   1pz        0.000012  0.000001 -0.000004 -0.000001 -0.000005  0.000002
  6C   1px        0.000022 -0.000010  0.000383  0.000002 -0.000018 -0.000005
  6C   1py       -0.000038  0.000017  0.000283 -0.000023  0.000004 -0.000001
  6C   2pz       -0.000066  0.000001 -0.000000  0.000003 -0.000013 -0.000010
  6C   2px       -0.000878  0.001246 -0.014863 -0.000268  0.001211  0.000034
  6C   2py        0.000857  0.000078 -0.008230  0.000360  0.000276  0.000056
  6C   3pz        0.000132 -0.000057 -0.000210 -0.000002 -0.000229 -0.000027
  6C   3px       -0.002183  0.000979  0.008937 -0.000601  0.000828  0.001299
  6C   3py        0.003062 -0.000100 -0.001343  0.001916  0.001777  0.001128
  6C   1dz2       0.000006  0.000022 -0.000096  0.000004  0.000002  0.000010
  6C   1dxz       0.000005 -0.000002 -0.000001  0.000000 -0.000007 -0.000000
  6C   1dyz       0.000006  0.000001  0.000010 -0.000001 -0.000005  0.000001
  6C   1dx2y2    -0.000030  0.000016  0.000029 -0.000013  0.000025  0.000002
  6C   1dxy       0.000006 -0.000025 -0.000000  0.000012  0.000025 -0.000002
  6C   2dz2       0.000216 -0.000219 -0.000392  0.000076  0.000308 -0.000086
  6C   2dxz      -0.000035  0.000019 -0.000059 -0.000002  0.000040  0.000001
  6C   2dyz      -0.000036  0.000008 -0.000161  0.000011 -0.000043 -0.000003
  6C   2dx2y2     0.000616 -0.000660  0.004309  0.000102 -0.000530 -0.000044
  6C   2dxy       0.000188 -0.000222  0.006082  0.000087 -0.000280  0.000010
  6C   1f0        0.000006 -0.000004  0.000015  0.000000  0.000009 -0.000000
  6C   1f+1       0.000015 -0.000011  0.000397 -0.000007 -0.000041  0.000002
  6C   1f-1      -0.000027  0.000008  0.000183 -0.000012  0.000013  0.000002
  6C   1f+2       0.000008 -0.000007  0.000031  0.000001  0.000008 -0.000001
  6C   1f-2       0.000000 -0.000002  0.000005  0.000002 -0.000012 -0.000000
  6C   1f+3      -0.000001  0.000021 -0.000420 -0.000009  0.000014  0.000010
  6C   1f-3      -0.000046  0.000012  0.000067 -0.000005 -0.000082  0.000005
  7C   1s        -0.000004 -0.000021 -0.004970 -0.000012 -0.000009 -0.000002
  7C   2s         0.000010 -0.000012 -0.006757 -0.000006 -0.000005 -0.000002
  7C   3s        -0.001069  0.000078  0.003736 -0.000481 -0.000315 -0.000133
  7C   4s         0.005975 -0.001649 -0.030843  0.003079  0.002107  0.001251
  7C   5s        -0.038878 -0.007491  0.055626 -0.016752 -0.001656 -0.005149
  7C   1pz        0.000000 -0.000001 -0.000002  0.000000 -0.000002 -0.000000
  7C   1px        0.000103 -0.000023  0.000147  0.000020 -0.000027  0.000005
  7C   1py       -0.000076  0.000003  0.000531 -0.000026 -0.000011 -0.000007
  7C   2pz       -0.000041  0.000022  0.000090 -0.000013  0.000011  0.000003
  7C   2px       -0.004051  0.001768 -0.006135 -0.001159  0.001171 -0.000342
  7C   2py        0.002740  0.000058 -0.010631  0.000770  0.000416 -0.000206
  7C   3pz       -0.000089  0.000037  0.000059  0.000106  0.000204  0.000037
  7C   3px        0.013953  0.010479 -0.014883  0.009191  0.000056  0.010903
  7C   3py       -0.012107  0.000381  0.000881 -0.011172  0.001015 -0.004852
  7C   1dz2      -0.000028 -0.000008 -0.000103 -0.000010 -0.000014 -0.000014
  7C   1dxz      -0.000000  0.000001 -0.000001  0.000001 -0.000004  0.000001
  7C   1dyz      -0.000002  0.000001  0.000001 -0.000001 -0.000004 -0.000000
  7C   1dx2y2    -0.000020 -0.000029  0.000155  0.000018  0.000017 -0.000006
  7C   1dxy      -0.000019 -0.000004 -0.000065 -0.000010 -0.000004  0.000004
  7C   2dz2      -0.000943  0.000334  0.003034 -0.000423 -0.000246 -0.000082
  7C   2dxz       0.000016 -0.000004 -0.000068  0.000005  0.000023  0.000000
  7C   2dyz      -0.000011  0.000006 -0.000004 -0.000008  0.000034 -0.000001
  7C   2dx2y2     0.000508  0.000880 -0.012163 -0.000336  0.000404 -0.000089
  7C   2dxy      -0.002124  0.001003  0.003894 -0.000701  0.000370 -0.000073
  7C   1f0        0.000004 -0.000002 -0.000011  0.000001 -0.000003 -0.000000
  7C   1f+1       0.000110 -0.000031  0.000175  0.000027 -0.000029  0.000004
  7C   1f-1      -0.000083  0.000018  0.000754 -0.000011 -0.000003  0.000007
  7C   1f+2      -0.000000  0.000001 -0.000006  0.000000  0.000003  0.000000
  7C   1f-2       0.000004 -0.000000 -0.000001  0.000001  0.000001  0.000000
  7C   1f+3      -0.000140  0.000015 -0.000293 -0.000053 -0.000030 -0.000008
  7C   1f-3      -0.000117  0.000044 -0.000458 -0.000052 -0.000024 -0.000010
  8C   1s        -0.000015 -0.000029  0.000038 -0.000001 -0.000004 -0.000004
  8C   2s         0.000006 -0.000007  0.000025 -0.000006 -0.000002 -0.000003
  8C   3s        -0.000225 -0.000719 -0.000938  0.000338 -0.000084  0.000005
  8C   4s         0.000388  0.004446  0.009703 -0.002137  0.000664  0.000271
  8C   5s         0.033728  0.028991 -0.024881  0.020613  0.000706  0.017168
  8C   1pz        0.000019 -0.000003  0.000000  0.000001 -0.000006  0.000001
  8C   1px        0.000219 -0.000012 -0.000166  0.000045  0.000011  0.000002
  8C   1py       -0.000154  0.000017  0.000269 -0.000019 -0.000009  0.000003
  8C   2pz       -0.000134  0.000029  0.000086 -0.000014  0.000026 -0.000002
  8C   2px       -0.008957  0.000384  0.008285 -0.001881 -0.000371 -0.000551
  8C   2py        0.002825 -0.000844 -0.008780  0.000344 -0.000107 -0.000293
  8C   3pz        0.000629  0.000017 -0.000110  0.000139 -0.000163  0.000104
  8C   3px        0.014596 -0.006234 -0.004795  0.010563 -0.000783  0.002251
  8C   3py       -0.022815 -0.007607  0.005749 -0.009189 -0.000140 -0.006601
  8C   1dz2      -0.000027 -0.000019 -0.000047 -0.000002 -0.000001 -0.000009
  8C   1dxz      -0.000006  0.000002  0.000005 -0.000001  0.000003 -0.000000
  8C   1dyz      -0.000000  0.000000 -0.000002  0.000000 -0.000003  0.000000
  8C   1dx2y2     0.000050 -0.000005  0.000063  0.000034 -0.000006  0.000000
  8C   1dxy       0.000125  0.000009 -0.000128  0.000029 -0.000006  0.000004
  8C   2dz2      -0.000014 -0.000491 -0.001167  0.000334 -0.000077  0.000065
  8C   2dxz       0.000015  0.000001  0.000003 -0.000003 -0.000022 -0.000003
  8C   2dyz       0.000020 -0.000005 -0.000048  0.000009  0.000011  0.000002
  8C   2dx2y2     0.001400  0.000763 -0.003574 -0.000277  0.000199  0.000144
  8C   2dxy       0.001656 -0.000687 -0.003368  0.000682  0.000147  0.000232
  8C   1f0        0.000006 -0.000001 -0.000006 -0.000000 -0.000000 -0.000000
  8C   1f+1       0.000207 -0.000007 -0.000157  0.000033  0.000015  0.000010
  8C   1f-1      -0.000090  0.000012  0.000223  0.000016 -0.000001  0.000004
  8C   1f+2      -0.000003  0.000002 -0.000008 -0.000002 -0.000002 -0.000000
  8C   1f-2      -0.000002  0.000001 -0.000001  0.000000  0.000003  0.000000
  8C   1f+3       0.000146 -0.000025  0.000178 -0.000023  0.000011 -0.000011
  8C   1f-3      -0.000186  0.000053 -0.000098 -0.000074  0.000018 -0.000010
  9C   1s        -0.000093 -0.000001 -0.000068 -0.000000 -0.000000 -0.000007
  9C   2s        -0.000195 -0.000008 -0.000181 -0.000007 -0.000002 -0.000020
  9C   3s         0.002431  0.001816  0.000788  0.000343  0.000094  0.000152
  9C   4s        -0.015424 -0.013726  0.002006 -0.000292 -0.000644  0.000169
  9C   5s        -0.023427 -0.029841 -0.005141 -0.014294 -0.000801 -0.020408
  9C   1pz       -0.000006  0.000004 -0.000001 -0.000002  0.000002 -0.000000
  9C   1px        0.000002 -0.000081  0.000032 -0.000049  0.000012 -0.000007
  9C   1py       -0.000157 -0.000219 -0.000095  0.000072  0.000003  0.000001
  9C   2pz       -0.000024 -0.000076 -0.000004  0.000020 -0.000015  0.000008
  9C   2px       -0.002651  0.002024  0.002190  0.000495 -0.000441 -0.000344
  9C   2py        0.007706  0.008371  0.001373 -0.001512 -0.000210 -0.000855
  9C   3pz       -0.000539 -0.000014 -0.000058 -0.000117  0.000112 -0.000094
  9C   3px       -0.011863 -0.016117  0.000749 -0.000990 -0.000452 -0.003128
  9C   3py        0.025233  0.003130  0.004949  0.011247 -0.000345  0.007841
  9C   1dz2      -0.000060  0.000084 -0.000039 -0.000004  0.000003 -0.000001
  9C   1dxz       0.000002 -0.000001  0.000000 -0.000000 -0.000001  0.000000
  9C   1dyz       0.000002  0.000002 -0.000001  0.000001 -0.000001  0.000001
  9C   1dx2y2    -0.000041  0.000156  0.000008  0.000034 -0.000002  0.000018
  9C   1dxy       0.000049  0.000036 -0.000053  0.000008 -0.000008  0.000007
  9C   2dz2       0.002610  0.001746  0.000037  0.000352  0.000083  0.000084
  9C   2dxz       0.000052  0.000012 -0.000030 -0.000006 -0.000007 -0.000004
  9C   2dyz       0.000029  0.000033  0.000004 -0.000003 -0.000001 -0.000006
  9C   2dx2y2     0.001404  0.001894  0.000190 -0.000873 -0.000153 -0.000495
  9C   2dxy      -0.004825 -0.002534  0.002910  0.000773 -0.000085  0.000182
  9C   1f0       -0.000000  0.000005 -0.000001 -0.000002  0.000002 -0.000000
  9C   1f+1       0.000023 -0.000027 -0.000056 -0.000047  0.000011 -0.000004
  9C   1f-1      -0.000223 -0.000208  0.000031  0.000050  0.000004  0.000010
  9C   1f+2       0.000012  0.000002 -0.000002  0.000001 -0.000001 -0.000000
  9C   1f-2       0.000006 -0.000003 -0.000002 -0.000001 -0.000002 -0.000000
  9C   1f+3      -0.000076  0.000143  0.000025  0.000052  0.000005  0.000004
  9C   1f-3       0.000436  0.000173 -0.000059  0.000113  0.000012  0.000013
 10O   1s         0.000019  0.000000 -0.000002 -0.000003 -0.000000 -0.000000
 10O   2s         0.000172 -0.000004  0.000024  0.000028  0.000001  0.000004
 10O   3s        -0.001638  0.000093 -0.000357 -0.000463 -0.000006 -0.000059
 10O   4s         0.002790 -0.000377  0.001688  0.001833  0.000014  0.000290
 10O   5s        -0.009192 -0.004728  0.000134  0.001378 -0.000015 -0.000692
 10O   1pz        0.000010 -0.000001  0.000001  0.000000 -0.000001  0.000000
 10O   1px        0.000033  0.000021 -0.000056 -0.000009  0.000000 -0.000005
 10O   1py       -0.000574  0.000061  0.000013 -0.000023  0.000001  0.000007
 10O   2pz       -0.000047  0.000007  0.000001 -0.000002  0.000006  0.000000
 10O   2px       -0.000683 -0.000292  0.000707  0.000177 -0.000003  0.000085
 10O   2py        0.002881 -0.000517 -0.000339  0.000267 -0.000006 -0.000087
 10O   3pz        0.000111 -0.000006  0.000007  0.000014 -0.000035  0.000012
 10O   3px       -0.003379 -0.000342 -0.000107 -0.000113  0.000014  0.000030
 10O   3py       -0.001603 -0.001425  0.000625 -0.000682 -0.000040 -0.000489
 10O   1dz2       0.000068  0.000000 -0.000015 -0.000015  0.000000  0.000003
 10O   1dxz      -0.000000  0.000000  0.000000 -0.000001  0.000000 -0.000000
 10O   1dyz       0.000003  0.000000 -0.000001  0.000000  0.000000  0.000000
 10O   1dx2y2     0.000295 -0.000009 -0.000004  0.000015  0.000001 -0.000000
 10O   1dxy      -0.000068  0.000014 -0.000004  0.000044 -0.000000  0.000006
 10O   2dz2      -0.000808  0.000069 -0.000019 -0.000094 -0.000003 -0.000022
 10O   2dxz      -0.000001 -0.000000  0.000001  0.000006 -0.000002  0.000001
 10O   2dyz      -0.000027  0.000001  0.000001 -0.000004 -0.000002 -0.000000
 10O   2dx2y2    -0.002293  0.000122  0.000034 -0.000119 -0.000004  0.000004
 10O   2dxy       0.000364 -0.000076 -0.000068 -0.000522 -0.000000 -0.000055
 10O   1f0        0.000008 -0.000001  0.000001 -0.000001  0.000000 -0.000000
 10O   1f+1      -0.000019 -0.000009  0.000015 -0.000010 -0.000000  0.000000
 10O   1f-1      -0.000391  0.000041 -0.000023  0.000027  0.000000  0.000005
 10O   1f+2       0.000009 -0.000001  0.000000 -0.000000  0.000000 -0.000000
 10O   1f-2      -0.000001 -0.000000  0.000000  0.000000 -0.000000 -0.000000
 10O   1f+3       0.000115  0.000008  0.000008 -0.000072  0.000000  0.000006
 10O   1f-3       0.000496 -0.000051  0.000009  0.000013 -0.000001 -0.000002
 11C   1s        -0.466875  0.001757 -0.000080  0.005978  0.000000  0.000009
 11C   2s        -0.608265  0.002333 -0.000129  0.007737  0.000001  0.000015
 11C   3s        -0.038083 -0.000692  0.000481  0.000522  0.000001 -0.000044
 11C   4s         0.025144  0.003270 -0.001697 -0.003818 -0.000002  0.000293
 11C   5s        -0.032407 -0.001341 -0.001248  0.000206 -0.000067 -0.000339
 11C   1pz       -0.000012 -0.000002 -0.000001  0.000002  0.000000 -0.000000
 11C   1px        0.000553 -0.000011 -0.000059  0.000210  0.000003  0.000009
 11C   1py        0.001466  0.000150 -0.000022 -0.000188  0.000001  0.000010
 11C   2pz        0.000036  0.000012  0.000021 -0.000001 -0.000008  0.000003
 11C   2px       -0.003169 -0.000025  0.001138  0.001178 -0.000016 -0.000060
 11C   2py       -0.001052 -0.001592 -0.000131  0.000201 -0.000004 -0.000124
 11C   3pz       -0.000078  0.000002 -0.000031 -0.000011  0.000024 -0.000010
 11C   3px        0.002158  0.000376 -0.002395  0.000568  0.000223  0.000081
 11C   3py       -0.000435  0.000069  0.001443  0.000765 -0.000113  0.000134
 11C   1dz2       0.000317 -0.000024 -0.000020 -0.000098 -0.000000  0.000001
 11C   1dxz       0.000001 -0.000000  0.000001  0.000001 -0.000001  0.000000
 11C   1dyz       0.000006  0.000000  0.000000 -0.000002  0.000001 -0.000000
 11C   1dx2y2     0.000368 -0.000020  0.000017  0.000032  0.000001 -0.000007
 11C   1dxy       0.000056  0.000030 -0.000046 -0.000038 -0.000001 -0.000008
 11C   2dz2      -0.001766 -0.000301  0.000423 -0.000040  0.000005 -0.000001
 11C   2dxz       0.000036  0.000001  0.000003  0.000010 -0.000001  0.000000
 11C   2dyz       0.000011 -0.000015  0.000013  0.000009 -0.000010  0.000002
 11C   2dx2y2     0.001095 -0.000564 -0.000276  0.001100 -0.000006 -0.000003
 11C   2dxy      -0.001802 -0.000215  0.000564 -0.000890  0.000004  0.000037
 11C   1f0        0.000021 -0.000002  0.000000  0.000012 -0.000000  0.000000
 11C   1f+1      -0.000997  0.000009 -0.000040  0.000429  0.000000 -0.000002
 11C   1f-1      -0.001162  0.000081  0.000021 -0.000472 -0.000000  0.000002
 11C   1f+2       0.000032 -0.000003  0.000002 -0.000003 -0.000001  0.000000
 11C   1f-2      -0.000010 -0.000000  0.000002  0.000004 -0.000001  0.000000
 11C   1f+3       0.000090  0.000012 -0.000042  0.000465 -0.000001 -0.000001
 11C   1f-3       0.000929 -0.000119  0.000086 -0.000608  0.000001 -0.000004
 12C   1s        -0.005926  0.000011  0.000242 -0.466863  0.000015  0.000149
 12C   2s        -0.007781  0.000019  0.000314 -0.608422  0.000020  0.000201
 12C   3s        -0.000354 -0.000002 -0.000267 -0.036814 -0.000005 -0.000060
 12C   4s        -0.004057 -0.000059  0.001697  0.020652  0.000017  0.000186
 12C   5s         0.010030  0.001663 -0.003142 -0.018876  0.000280  0.000247
 12C   1pz       -0.000002 -0.000000 -0.000001  0.000006 -0.000001  0.000000
 12C   1px       -0.000182  0.000007 -0.000038 -0.000621 -0.000001 -0.000002
 12C   1py        0.000155  0.000012  0.000011 -0.000834 -0.000000  0.000000
 12C   2pz       -0.000002  0.000000  0.000009  0.000010  0.000001 -0.000001
 12C   2px       -0.001370 -0.000159  0.001154  0.002917  0.000005  0.000020
 12C   2py        0.000133  0.000020 -0.000438 -0.000524  0.000003  0.000096
 12C   3pz        0.000043 -0.000001 -0.000028  0.000010 -0.000016  0.000003
 12C   3px        0.004509  0.000167 -0.000730  0.001959  0.000090  0.000062
 12C   3py       -0.001936  0.000141  0.000053  0.000012 -0.000028  0.000111
 12C   1dz2      -0.000086  0.000007 -0.000020  0.000283  0.000000  0.000005
 12C   1dxz       0.000001 -0.000000  0.000000 -0.000002 -0.000000  0.000000
 12C   1dyz      -0.000001  0.000000 -0.000000  0.000007  0.000000  0.000000
 12C   1dx2y2     0.000072  0.000006  0.000015  0.000262  0.000000  0.000006
 12C   1dxy      -0.000018  0.000017 -0.000021  0.000139  0.000000 -0.000001
 12C   2dz2      -0.000252  0.000030 -0.000238 -0.001732 -0.000003 -0.000061
 12C   2dxz       0.000002  0.000001  0.000005  0.000024  0.000005 -0.000001
 12C   2dyz       0.000002 -0.000002 -0.000000 -0.000020  0.000000 -0.000002
 12C   2dx2y2     0.000877 -0.000160  0.000357  0.001154 -0.000003 -0.000083
 12C   2dxy      -0.000845 -0.000047 -0.000236 -0.001821 -0.000002  0.000019
 12C   1f0       -0.000011  0.000000 -0.000001 -0.000019 -0.000001  0.000000
 12C   1f+1      -0.000398  0.000007 -0.000043  0.000972 -0.000000  0.000000
 12C   1f-1       0.000467 -0.000008  0.000013  0.001126 -0.000001 -0.000011
 12C   1f+2       0.000001  0.000000  0.000000 -0.000028  0.000000  0.000000
 12C   1f-2      -0.000003  0.000000 -0.000001  0.000012 -0.000000  0.000000
 12C   1f+3      -0.000466  0.000013 -0.000032 -0.000034  0.000000  0.000003
 12C   1f-3       0.000571 -0.000005  0.000054 -0.000890  0.000000  0.000008
 13O   1s        -0.000002 -0.000000  0.000000  0.000014 -0.000000  0.000000
 13O   2s         0.000020  0.000004 -0.000003  0.000155  0.000000 -0.000000
 13O   3s        -0.000297 -0.000047  0.000034 -0.001552 -0.000000  0.000009
 13O   4s         0.001014  0.000184 -0.000142  0.002744  0.000004 -0.000025
 13O   5s         0.000967 -0.000548  0.000680  0.000613 -0.000038 -0.000208
 13O   1pz       -0.000001  0.000000  0.000000 -0.000005  0.000000 -0.000000
 13O   1px        0.000001 -0.000006  0.000009  0.000125 -0.000000 -0.000001
 13O   1py        0.000061 -0.000000 -0.000003  0.000569 -0.000000 -0.000007
 13O   2pz        0.000008 -0.000000 -0.000001  0.000018 -0.000001 -0.000000
 13O   2px        0.000026  0.000031 -0.000053 -0.000719  0.000001  0.000002
 13O   2py       -0.000541  0.000007  0.000016 -0.002245  0.000003  0.000065
 13O   3pz       -0.000009 -0.000002  0.000003  0.000004  0.000004 -0.000002
 13O   3px        0.000162 -0.000061 -0.000220  0.001227  0.000014 -0.000047
 13O   3py        0.000069  0.000301 -0.000115 -0.000210  0.000006  0.000126
 13O   1dz2      -0.000021 -0.000004  0.000004  0.000072 -0.000000 -0.000002
 13O   1dxz      -0.000000  0.000000  0.000000  0.000001  0.000000 -0.000000
 13O   1dyz      -0.000000 -0.000000  0.000000  0.000003  0.000000 -0.000000
 13O   1dx2y2     0.000006 -0.000003 -0.000002  0.000235 -0.000000 -0.000003
 13O   1dxy       0.000019  0.000000 -0.000002 -0.000070  0.000000 -0.000001
 13O   2dz2      -0.000012  0.000016 -0.000016 -0.000842  0.000001  0.000014
 13O   2dxz       0.000003  0.000000 -0.000000 -0.000003 -0.000000  0.000000
 13O   2dyz      -0.000001  0.000000  0.000000 -0.000027 -0.000000  0.000000
 13O   2dx2y2    -0.000068  0.000020  0.000020 -0.001688  0.000001  0.000027
 13O   2dxy      -0.000274 -0.000010  0.000008  0.000276  0.000000  0.000001
 13O   1f0        0.000000 -0.000000  0.000000 -0.000009  0.000000  0.000000
 13O   1f+1       0.000002  0.000002  0.000001  0.000020 -0.000000  0.000000
 13O   1f-1      -0.000011 -0.000001 -0.000004  0.000437  0.000000 -0.000001
 13O   1f+2      -0.000000 -0.000000  0.000000 -0.000012  0.000000  0.000000
 13O   1f-2      -0.000001  0.000000  0.000000  0.000001  0.000000  0.000000
 13O   1f+3       0.000087  0.000000  0.000001 -0.000037 -0.000000 -0.000001
 13O   1f-3      -0.000026 -0.000000 -0.000002 -0.000523  0.000000  0.000001
 14C   1s         0.000014 -0.000000  0.000009  0.000412 -0.000001 -0.000001
 14C   2s         0.000008  0.000000  0.000009  0.000426 -0.000001 -0.000001
 14C   3s         0.000230 -0.000015  0.000088  0.001131 -0.000004 -0.000003
 14C   4s        -0.000550  0.000119 -0.000402 -0.002061  0.000021  0.000021
 14C   5s         0.000092 -0.000457  0.000162  0.004577 -0.000004 -0.000128
 14C   1pz        0.000001 -0.000000 -0.000000  0.000002 -0.000000  0.000000
 14C   1px        0.000048  0.000006  0.000011  0.000245 -0.000001  0.000002
 14C   1py       -0.000041 -0.000002 -0.000004 -0.000182 -0.000000 -0.000000
 14C   2pz       -0.000004  0.000001  0.000000  0.000002  0.000002 -0.000000
 14C   2px       -0.000332 -0.000035 -0.000130 -0.000590  0.000007 -0.000019
 14C   2py        0.000109 -0.000028  0.000057 -0.000419 -0.000001 -0.000003
 14C   3pz        0.000006 -0.000001  0.000003  0.000010  0.000000 -0.000000
 14C   3px       -0.000283 -0.000081  0.000047  0.000333 -0.000003 -0.000045
 14C   3py       -0.000437  0.000073  0.000042 -0.001161 -0.000012  0.000015
 14C   1dz2      -0.000013 -0.000003  0.000002 -0.000145 -0.000000 -0.000001
 14C   1dxz      -0.000000  0.000000 -0.000000  0.000001 -0.000000 -0.000000
 14C   1dyz      -0.000001 -0.000000  0.000000 -0.000003  0.000000 -0.000000
 14C   1dx2y2    -0.000012 -0.000001 -0.000003 -0.000078  0.000000  0.000000
 14C   1dxy      -0.000006 -0.000000  0.000005 -0.000082 -0.000000  0.000000
 14C   2dz2       0.000188  0.000039  0.000019  0.001121 -0.000000  0.000015
 14C   2dxz       0.000001 -0.000000 -0.000001 -0.000005 -0.000001  0.000000
 14C   2dyz       0.000005  0.000000 -0.000002  0.000026 -0.000002  0.000001
 14C   2dx2y2    -0.000059  0.000007  0.000006  0.000863  0.000000 -0.000004
 14C   2dxy       0.000131  0.000008  0.000019  0.000324 -0.000000  0.000008
 14C   1f0        0.000000  0.000000  0.000000  0.000001  0.000000  0.000000
 14C   1f+1       0.000029 -0.000003  0.000006  0.000098 -0.000000 -0.000000
 14C   1f-1      -0.000008 -0.000004  0.000003 -0.000045 -0.000000 -0.000002
 14C   1f+2      -0.000001  0.000000 -0.000000 -0.000000  0.000000 -0.000000
 14C   1f-2       0.000000  0.000000  0.000000  0.000004  0.000000 -0.000000
 14C   1f+3       0.000009 -0.000000 -0.000004 -0.000178 -0.000000 -0.000000
 14C   1f-3      -0.000040 -0.000003 -0.000008 -0.000103  0.000000 -0.000002
 15C   1s         0.000004  0.000080  0.000002  0.000008  0.000001 -0.000001
 15C   2s         0.000013  0.000174  0.000034  0.000023  0.000002  0.000005
 15C   3s        -0.001870 -0.002264 -0.000968 -0.000213 -0.000017 -0.000223
 15C   4s         0.014245  0.014614  0.006085  0.000144  0.000033 -0.000562
 15C   5s         0.039629  0.017308 -0.012035  0.018186  0.000554  0.017822
 15C   1pz        0.000006  0.000001 -0.000002  0.000001 -0.000002  0.000000
 15C   1px       -0.000008 -0.000044 -0.000290  0.000004 -0.000000  0.000072
 15C   1py       -0.000233 -0.000163  0.000111  0.000001  0.000001  0.000043
 15C   2pz       -0.000092 -0.000052  0.000024  0.000004  0.000011  0.000001
 15C   2px        0.001359  0.004831  0.006662  0.000197  0.000028 -0.001305
 15C   2py        0.008589  0.006476 -0.002474 -0.001137 -0.000088 -0.000814
 15C   3pz        0.000134 -0.000051 -0.000079 -0.000039 -0.000066 -0.000047
 15C   3px        0.016001  0.020066 -0.002425  0.004275  0.000323  0.006394
 15C   3py        0.007193  0.007343  0.011334  0.006948 -0.000357  0.008969
 15C   1dz2      -0.000090  0.000070 -0.000010 -0.000003 -0.000001  0.000012
 15C   1dxz      -0.000000 -0.000000  0.000000  0.000000 -0.000000 -0.000000
 15C   1dyz      -0.000006  0.000002 -0.000000 -0.000001  0.000001 -0.000000
 15C   1dx2y2    -0.000093  0.000059 -0.000043 -0.000010  0.000001 -0.000022
 15C   1dxy       0.000127  0.000020 -0.000025  0.000016  0.000003  0.000029
 15C   2dz2      -0.001767 -0.002507 -0.000782 -0.000113 -0.000004 -0.000267
 15C   2dxz       0.000001  0.000018  0.000007  0.000001  0.000003 -0.000001
 15C   2dyz      -0.000040 -0.000068 -0.000002  0.000003 -0.000005  0.000004
 15C   2dx2y2    -0.003175 -0.004167  0.001508  0.000577  0.000019  0.001056
 15C   2dxy      -0.000879 -0.002773 -0.000948 -0.000280 -0.000037  0.000251
 15C   1f0        0.000006  0.000004 -0.000002  0.000000 -0.000001  0.000000
 15C   1f+1      -0.000057 -0.000084 -0.000234  0.000005 -0.000001  0.000069
 15C   1f-1      -0.000205 -0.000205  0.000084  0.000011 -0.000001  0.000023
 15C   1f+2       0.000006  0.000004 -0.000000  0.000000 -0.000000  0.000001
 15C   1f-2      -0.000001 -0.000004 -0.000002 -0.000000 -0.000000  0.000000
 15C   1f+3       0.000088  0.000399 -0.000139  0.000011  0.000001  0.000059
 15C   1f-3       0.000208  0.000139 -0.000055  0.000014 -0.000001  0.000087
 16O   1s        -0.000000 -0.000019 -0.000001  0.000000  0.000000  0.000003
 16O   2s         0.000003 -0.000172  0.000009 -0.000004 -0.000000 -0.000028
 16O   3s        -0.000088  0.001633 -0.000182  0.000061  0.000001  0.000462
 16O   4s         0.000339 -0.002677  0.000193 -0.000296 -0.000007 -0.001839
 16O   5s         0.005450  0.008138  0.003440  0.000558  0.000036 -0.001330
 16O   1pz       -0.000001  0.000004  0.000000  0.000000  0.000000  0.000000
 16O   1px       -0.000004 -0.000230 -0.000049  0.000007  0.000000 -0.000001
 16O   1py        0.000055 -0.000534  0.000004  0.000005  0.000000 -0.000027
 16O   2pz        0.000005 -0.000018 -0.000000 -0.000000 -0.000001 -0.000003
 16O   2px        0.000160  0.001667  0.000424 -0.000113 -0.000002 -0.000060
 16O   2py       -0.000516  0.002540 -0.000036 -0.000052 -0.000006  0.000344
 16O   3pz        0.000007  0.000019  0.000010  0.000004  0.000007  0.000002
 16O   3px        0.000185  0.002581  0.000950 -0.000164  0.000009 -0.000048
 16O   3py       -0.001857 -0.001706 -0.001161 -0.000493  0.000013 -0.000371
 16O   1dz2       0.000004 -0.000076  0.000011 -0.000003  0.000001  0.000013
 16O   1dxz      -0.000000 -0.000001  0.000000 -0.000000  0.000000 -0.000000
 16O   1dyz       0.000000 -0.000003  0.000000 -0.000000  0.000000  0.000000
 16O   1dx2y2     0.000011 -0.000276 -0.000013  0.000003 -0.000000  0.000014
 16O   1dxy       0.000006  0.000133 -0.000022  0.000006 -0.000000  0.000043
 16O   2dz2      -0.000093  0.000853 -0.000175  0.000025 -0.000003  0.000098
 16O   2dxz       0.000001  0.000010 -0.000002  0.000000 -0.000000  0.000003
 16O   2dyz      -0.000002  0.000025 -0.000002 -0.000000 -0.000000 -0.000001
 16O   2dx2y2    -0.000108  0.002056  0.000132 -0.000031  0.000001 -0.000216
 16O   2dxy       0.000021 -0.001170  0.000223 -0.000049  0.000001 -0.000475
 16O   1f0       -0.000001  0.000007  0.000000 -0.000000  0.000000 -0.000000
 16O   1f+1       0.000022 -0.000116 -0.000007  0.000002 -0.000000  0.000015
 16O   1f-1       0.000032 -0.000382 -0.000003  0.000005  0.000000  0.000021
 16O   1f+2      -0.000000  0.000008 -0.000000  0.000000 -0.000000 -0.000001
 16O   1f-2       0.000000 -0.000005  0.000000  0.000000  0.000000 -0.000000
 16O   1f+3      -0.000047  0.000363 -0.000021 -0.000005 -0.000000  0.000051
 16O   1f-3      -0.000017  0.000364 -0.000051  0.000005  0.000000 -0.000055
 17C   1s         0.001766  0.466873 -0.000044 -0.000012  0.000003 -0.005681
 17C   2s         0.002256  0.608277 -0.000068 -0.000018  0.000004 -0.007349
 17C   3s         0.001014  0.037881  0.000409  0.000034 -0.000003 -0.000455
 17C   4s        -0.003691 -0.024025 -0.002279 -0.000261 -0.000005  0.003658
 17C   5s         0.001874  0.031906  0.002580  0.000276 -0.000055 -0.000547
 17C   1pz       -0.000002 -0.000011 -0.000000 -0.000000  0.000000  0.000001
 17C   1px        0.000050 -0.000001 -0.000012 -0.000007  0.000003 -0.000275
 17C   1py        0.000153  0.001540  0.000054  0.000012 -0.000000 -0.000112
 17C   2pz        0.000006  0.000015  0.000008 -0.000001  0.000002 -0.000007
 17C   2px       -0.000386  0.002412 -0.000018  0.000013 -0.000036 -0.000738
 17C   2py       -0.001584 -0.001662 -0.000613 -0.000113 -0.000005  0.000675
 17C   3pz       -0.000075  0.000013  0.000001 -0.000007  0.000026 -0.000010
 17C   3px       -0.000433 -0.003357  0.001381 -0.000094  0.000226 -0.000138
 17C   3py        0.000262  0.000076  0.000642  0.000158  0.000008  0.000863
 17C   1dz2       0.000017 -0.000312  0.000008 -0.000001  0.000001  0.000099
 17C   1dxz       0.000001 -0.000002  0.000000  0.000000 -0.000000 -0.000000
 17C   1dyz       0.000001 -0.000006  0.000000  0.000000  0.000000  0.000001
 17C   1dx2y2     0.000031 -0.000261 -0.000002 -0.000001 -0.000001 -0.000054
 17C   1dxy       0.000008  0.000295 -0.000011 -0.000010 -0.000001 -0.000010
 17C   2dz2       0.000342  0.001559  0.000047 -0.000018 -0.000007  0.000113
 17C   2dxz      -0.000007  0.000004  0.000002 -0.000002  0.000003 -0.000002
 17C   2dyz       0.000013  0.000004 -0.000001  0.000001 -0.000004 -0.000009
 17C   2dx2y2     0.000271 -0.001905  0.000174  0.000025  0.000018 -0.001557
 17C   2dxy      -0.000500 -0.000739  0.000002  0.000036  0.000005  0.000013
 17C   1f0       -0.000002  0.000028 -0.000001 -0.000000  0.000000  0.000005
 17C   1f+1       0.000016  0.000564 -0.000038 -0.000000  0.000001 -0.000578
 17C   1f-1       0.000071 -0.001428  0.000045  0.000002  0.000001 -0.000311
 17C   1f+2      -0.000001  0.000021 -0.000001  0.000000 -0.000000  0.000006
 17C   1f-2       0.000003  0.000001 -0.000001  0.000000 -0.000001  0.000001
 17C   1f+3      -0.000103  0.000770 -0.000039 -0.000001  0.000001 -0.000773
 17C   1f-3      -0.000047  0.000575 -0.000038 -0.000002 -0.000000  0.000074
 18C   1s         0.000033  0.005629  0.000000  0.000151 -0.000110  0.466858
 18C   2s         0.000039  0.007395  0.000003  0.000190 -0.000143  0.608425
 18C   3s        -0.000021  0.000399 -0.000109  0.000085 -0.000006  0.036483
 18C   4s         0.000200  0.003695  0.000377 -0.000213 -0.000031 -0.019077
 18C   5s        -0.001800 -0.011353  0.000057 -0.000257  0.000274  0.018725
 18C   1pz       -0.000000 -0.000001 -0.000000  0.000000  0.000000  0.000008
 18C   1px       -0.000005  0.000240 -0.000023  0.000003 -0.000000  0.000307
 18C   1py        0.000015  0.000091 -0.000005 -0.000001  0.000000 -0.000980
 18C   2pz        0.000003  0.000004 -0.000001 -0.000001 -0.000002 -0.000001
 18C   2px        0.000250  0.000950  0.000249  0.000000 -0.000024 -0.002969
 18C   2py       -0.000030 -0.000398  0.000123  0.000101 -0.000002 -0.000156
 18C   3pz        0.000046 -0.000016 -0.000007  0.000006 -0.000017 -0.000005
 18C   3px       -0.000220 -0.004870  0.000034 -0.000035  0.000094 -0.001378
 18C   3py        0.000223 -0.000153  0.000008  0.000124  0.000004  0.000591
 18C   1dz2      -0.000006  0.000089 -0.000002 -0.000005  0.000001 -0.000301
 18C   1dxz      -0.000001 -0.000000  0.000000 -0.000000  0.000000 -0.000002
 18C   1dyz      -0.000001  0.000001  0.000000 -0.000000  0.000000 -0.000005
 18C   1dx2y2     0.000006 -0.000074  0.000003 -0.000005 -0.000001 -0.000150
 18C   1dxy       0.000014  0.000034  0.000001  0.000003 -0.000000  0.000292
 18C   2dz2      -0.000056  0.000334 -0.000026  0.000067  0.000004  0.001503
 18C   2dxz      -0.000001  0.000001  0.000000 -0.000000  0.000000  0.000002
 18C   2dyz       0.000005 -0.000007  0.000000  0.000002 -0.000002  0.000003
 18C   2dx2y2     0.000114 -0.001328  0.000107  0.000074 -0.000007 -0.002117
 18C   2dxy      -0.000105 -0.000175  0.000018 -0.000037  0.000003 -0.000507
 18C   1f0        0.000001 -0.000005 -0.000000  0.000000 -0.000000 -0.000029
 18C   1f+1      -0.000008  0.000541 -0.000020 -0.000004  0.000001 -0.000550
 18C   1f-1      -0.000004  0.000311  0.000000 -0.000009 -0.000000  0.001440
 18C   1f+2      -0.000000 -0.000006 -0.000000  0.000000  0.000000 -0.000022
 18C   1f-2      -0.000001 -0.000000  0.000000 -0.000000  0.000000 -0.000000
 18C   1f+3      -0.000011  0.000744 -0.000013  0.000005  0.000001 -0.000814
 18C   1f-3       0.000003 -0.000080 -0.000010  0.000007 -0.000000 -0.000543
 19O   1s         0.000000  0.000001  0.000000 -0.000000 -0.000000 -0.000015
 19O   2s        -0.000004 -0.000017 -0.000001  0.000001  0.000000 -0.000159
 19O   3s         0.000043  0.000253  0.000014 -0.000014 -0.000002  0.001644
 19O   4s        -0.000167 -0.000869 -0.000052  0.000049  0.000008 -0.002968
 19O   5s         0.000491 -0.000951  0.000196  0.000149 -0.000029 -0.001552
 19O   1pz       -0.000001 -0.000000  0.000000 -0.000000  0.000000 -0.000005
 19O   1px        0.000007  0.000029  0.000004 -0.000001 -0.000000  0.000080
 19O   1py       -0.000001  0.000060 -0.000003 -0.000006  0.000000  0.000622
 19O   2pz        0.000003  0.000003 -0.000000 -0.000000 -0.000001  0.000021
 19O   2px       -0.000041 -0.000303 -0.000019  0.000018  0.000002 -0.000178
 19O   2py        0.000004 -0.000514  0.000018  0.000061 -0.000000 -0.002714
 19O   3pz       -0.000009  0.000001  0.000000 -0.000002  0.000003  0.000002
 19O   3px        0.000190 -0.000126  0.000190  0.000116  0.000005 -0.001327
 19O   3py        0.000268  0.000101  0.000121  0.000106 -0.000008 -0.000292
 19O   1dz2       0.000004  0.000022  0.000002  0.000001 -0.000000 -0.000071
 19O   1dxz      -0.000000 -0.000000  0.000000 -0.000000  0.000000 -0.000001
 19O   1dyz       0.000000  0.000000  0.000000  0.000000 -0.000000 -0.000003
 19O   1dx2y2     0.000003  0.000007  0.000002  0.000002 -0.000000 -0.000228
 19O   1dxy      -0.000002  0.000015 -0.000001 -0.000002 -0.000000  0.000086
 19O   2dz2      -0.000016 -0.000002 -0.000009 -0.000012  0.000000  0.000905
 19O   2dxz       0.000000  0.000002 -0.000000 -0.000000 -0.000000  0.000007
 19O   2dyz      -0.000000 -0.000001 -0.000000 -0.000000 -0.000000  0.000025
 19O   2dx2y2    -0.000019 -0.000107 -0.000009 -0.000022 -0.000000  0.001599
 19O   2dxy       0.000003 -0.000241  0.000006  0.000017  0.000001 -0.000907
 19O   1f0       -0.000000  0.000000  0.000000 -0.000000  0.000000 -0.000008
 19O   1f+1      -0.000001 -0.000004  0.000000 -0.000001 -0.000000  0.000135
 19O   1f-1       0.000000 -0.000009 -0.000001 -0.000001 -0.000000  0.000434
 19O   1f+2      -0.000000  0.000001  0.000000  0.000000  0.000000 -0.000009
 19O   1f-2       0.000000  0.000001  0.000000 -0.000000 -0.000000  0.000006
 19O   1f+3      -0.000001 -0.000066 -0.000001  0.000001 -0.000000 -0.000450
 19O   1f-3      -0.000000  0.000063 -0.000001 -0.000000  0.000000 -0.000332
 20C   1s        -0.000001 -0.000023  0.000002  0.000000 -0.000000 -0.000520
 20C   2s        -0.000001 -0.000013  0.000002  0.000001 -0.000000 -0.000578
 20C   3s        -0.000001 -0.000158  0.000002 -0.000008 -0.000001 -0.000586
 20C   4s        -0.000038  0.000177  0.000020  0.000018  0.000006  0.000105
 20C   5s         0.000284 -0.000237  0.000086  0.000122  0.000014 -0.001663
 20C   1pz       -0.000001  0.000000  0.000000 -0.000000  0.000000  0.000001
 20C   1px        0.000000 -0.000047  0.000002 -0.000001 -0.000001 -0.000267
 20C   1py       -0.000000 -0.000013  0.000004  0.000001 -0.000000 -0.000149
 20C   2pz        0.000004 -0.000001 -0.000000  0.000000 -0.000001 -0.000004
 20C   2px       -0.000018  0.000233 -0.000005  0.000011  0.000008  0.000399
 20C   2py       -0.000015 -0.000012 -0.000019 -0.000008  0.000001  0.000469
 20C   3pz       -0.000014  0.000004  0.000002 -0.000001  0.000005  0.000004
 20C   3px        0.000252  0.000649  0.000107  0.000113 -0.000008 -0.001263
 20C   3py       -0.000007 -0.000042 -0.000026 -0.000006  0.000002 -0.000440
 20C   1dz2       0.000002  0.000015  0.000001  0.000001  0.000000  0.000147
 20C   1dxz       0.000000  0.000000 -0.000000  0.000000 -0.000000  0.000001
 20C   1dyz       0.000000  0.000000 -0.000000  0.000000  0.000000  0.000001
 20C   1dx2y2    -0.000002 -0.000014 -0.000002 -0.000002  0.000000 -0.000068
 20C   1dxy      -0.000000 -0.000023  0.000004  0.000000  0.000000 -0.000124
 20C   2dz2      -0.000008 -0.000118 -0.000003 -0.000010 -0.000001 -0.000809
 20C   2dxz      -0.000002 -0.000000  0.000000 -0.000000  0.000001 -0.000005
 20C   2dyz      -0.000001 -0.000000  0.000000 -0.000000  0.000000 -0.000009
 20C   2dx2y2     0.000007  0.000135  0.000011  0.000015  0.000000  0.000286
 20C   2dxy      -0.000007  0.000085 -0.000022 -0.000001  0.000000  0.000582
 20C   1f0        0.000000  0.000000 -0.000000  0.000000  0.000000 -0.000001
 20C   1f+1      -0.000001 -0.000035  0.000002 -0.000002 -0.000000 -0.000210
 20C   1f-1      -0.000001 -0.000012  0.000001 -0.000001  0.000000  0.000036
 20C   1f+2      -0.000000  0.000000  0.000000 -0.000000  0.000000 -0.000002
 20C   1f-2       0.000000 -0.000000  0.000000 -0.000000 -0.000000 -0.000004
 20C   1f+3       0.000001 -0.000010  0.000001 -0.000000 -0.000000  0.000125
 20C   1f-3       0.000000 -0.000001  0.000001 -0.000001 -0.000000 -0.000127
 21C   1s         0.000023  0.000014 -0.003314 -0.000000 -0.000002 -0.000001
 21C   2s        -0.000000 -0.000007 -0.004452 -0.000001 -0.000001  0.000006
 21C   3s         0.000626  0.000082  0.001193 -0.000026 -0.000023 -0.000459
 21C   4s        -0.003292 -0.000268 -0.021146  0.000064  0.000044  0.002725
 21C   5s        -0.029376 -0.036881  0.052627 -0.013196  0.001162 -0.026969
 21C   1pz       -0.000000  0.000000 -0.000003  0.000000  0.000000  0.000000
 21C   1px        0.000005 -0.000241 -0.000304 -0.000010 -0.000002 -0.000037
 21C   1py        0.000024 -0.000077  0.000140  0.000008  0.000001 -0.000010
 21C   2pz        0.000009  0.000006  0.000043  0.000002 -0.000004 -0.000000
 21C   2px        0.000425  0.008730 -0.002501  0.001034  0.000041  0.001323
 21C   2py       -0.000723 -0.000415 -0.005468 -0.000507  0.000009 -0.000062
 21C   3pz       -0.000026  0.000073 -0.000087  0.000025  0.000039  0.000032
 21C   3px       -0.002762 -0.012162  0.002434 -0.004546  0.001211 -0.012440
 21C   3py       -0.009887 -0.014182  0.015774 -0.003520 -0.000332 -0.007170
 21C   1dz2       0.000006  0.000033 -0.000126  0.000005 -0.000002  0.000001
 21C   1dxz      -0.000002 -0.000000 -0.000001 -0.000000  0.000000 -0.000000
 21C   1dyz       0.000003  0.000000  0.000001  0.000000 -0.000000 -0.000000
 21C   1dx2y2     0.000016  0.000023  0.000141  0.000005 -0.000004 -0.000013
 21C   1dxy       0.000013  0.000111  0.000123  0.000004  0.000002  0.000046
 21C   2dz2       0.000452 -0.000214  0.001599 -0.000064  0.000002 -0.000452
 21C   2dxz      -0.000002 -0.000012 -0.000003 -0.000003  0.000001 -0.000001
 21C   2dyz      -0.000007 -0.000001  0.000023  0.000001 -0.000003 -0.000001
 21C   2dx2y2    -0.000810 -0.000395  0.001172  0.000175 -0.000018  0.000591
 21C   2dxy       0.000094  0.002250  0.001656  0.000395  0.000051  0.000104
 21C   1f0       -0.000001 -0.000000 -0.000001 -0.000000  0.000001 -0.000000
 21C   1f+1       0.000004 -0.000223 -0.000600 -0.000014 -0.000002 -0.000020
 21C   1f-1       0.000020 -0.000007 -0.000068  0.000010  0.000000  0.000019
 21C   1f+2       0.000000 -0.000000 -0.000002 -0.000000 -0.000000 -0.000001
 21C   1f-2      -0.000002 -0.000000 -0.000001 -0.000001  0.000000 -0.000000
 21C   1f+3       0.000030 -0.000237 -0.000364 -0.000006  0.000006 -0.000056
 21C   1f-3       0.000009 -0.000039 -0.000604 -0.000014 -0.000002 -0.000081
 22C   1s         0.000082 -0.000046 -0.466830 -0.000242 -0.000026  0.000001
 22C   2s         0.000083 -0.000054 -0.607749 -0.000320 -0.000036 -0.000001
 22C   3s         0.000187  0.000747 -0.044604  0.000185  0.000076  0.000417
 22C   4s         0.000616 -0.005058  0.029179 -0.001672 -0.000329 -0.002902
 22C   5s         0.015517  0.029614 -0.050706  0.004880  0.000309  0.020566
 22C   1pz       -0.000002  0.000002  0.000004 -0.000000  0.000001  0.000000
 22C   1px        0.000017 -0.000134  0.000094 -0.000004  0.000001 -0.000033
 22C   1py        0.000024 -0.000043 -0.000056  0.000001  0.000005 -0.000012
 22C   2pz        0.000012 -0.000016 -0.000012  0.000002  0.000004 -0.000003
 22C   2px       -0.000958  0.004953 -0.012160  0.000514 -0.000011  0.001297
 22C   2py       -0.000428  0.002177 -0.000866 -0.000355  0.000038  0.000511
 22C   3pz        0.000072  0.000016  0.000054 -0.000008 -0.000081  0.000022
 22C   3px       -0.009333 -0.015538  0.029239 -0.007747  0.001296 -0.015560
 22C   3py       -0.000451 -0.001946 -0.017797 -0.003720  0.001750 -0.004967
 22C   1dz2       0.000011  0.000031  0.001809  0.000015  0.000004  0.000010
 22C   1dxz       0.000001  0.000000 -0.000002  0.000001  0.000001  0.000000
 22C   1dyz      -0.000001  0.000000  0.000013  0.000000  0.000001 -0.000000
 22C   1dx2y2     0.000036 -0.000040 -0.000152  0.000009  0.000006 -0.000032
 22C   1dxy       0.000007 -0.000072  0.000234  0.000011 -0.000005 -0.000005
 22C   2dz2      -0.000132  0.000788 -0.001806  0.000134  0.000052  0.000418
 22C   2dxz      -0.000005 -0.000000  0.000000 -0.000002 -0.000007 -0.000001
 22C   2dyz       0.000007 -0.000004 -0.000010 -0.000001  0.000009  0.000002
 22C   2dx2y2    -0.000188 -0.001618  0.003979 -0.000114 -0.000031 -0.000013
 22C   2dxy       0.000243 -0.000328  0.004527 -0.000515  0.000176 -0.000470
 22C   1f0       -0.000000  0.000001  0.000004 -0.000000 -0.000001  0.000000
 22C   1f+1       0.000035 -0.000149  0.000583 -0.000010  0.000001 -0.000031
 22C   1f-1       0.000023 -0.000060 -0.000461  0.000014  0.000001 -0.000012
 22C   1f+2      -0.000001  0.000001 -0.000001 -0.000000 -0.000002  0.000000
 22C   1f-2       0.000000 -0.000001  0.000006  0.000000  0.000001  0.000000
 22C   1f+3       0.000017 -0.000038 -0.000643 -0.000009  0.000000 -0.000023
 22C   1f-3       0.000010 -0.000161 -0.001136 -0.000012 -0.000005 -0.000067
 23N   1s        -0.000001  0.000000  0.000049 -0.000000 -0.000000 -0.000000
 23N   2s         0.000006 -0.000002  0.000170  0.000003  0.000001  0.000001
 23N   3s        -0.000125  0.000073 -0.002872 -0.000024 -0.000023 -0.000004
 23N   4s         0.000801 -0.000410  0.010148 -0.000049  0.000201 -0.000179
 23N   5s        -0.000386  0.000752 -0.018166 -0.000065  0.000026  0.001203
 23N   1pz       -0.000001 -0.000000  0.000003 -0.000000  0.000002 -0.000000
 23N   1px       -0.000010  0.000020  0.000650 -0.000006  0.000004  0.000020
 23N   1py       -0.000007  0.000003 -0.000314 -0.000001 -0.000001  0.000002
 23N   2pz        0.000006  0.000000 -0.000022  0.000001 -0.000010  0.000001
 23N   2px        0.000124 -0.000368 -0.005742  0.000162 -0.000055 -0.000258
 23N   2py        0.000215 -0.000033  0.003380 -0.000046  0.000060 -0.000057
 23N   3pz       -0.000010 -0.000008  0.000017  0.000006  0.000031 -0.000004
 23N   3px        0.000940  0.000212  0.001885  0.000523 -0.000254  0.000363
 23N   3py       -0.000166  0.000259 -0.003784  0.000059 -0.000079  0.000509
 23N   1dz2      -0.000016  0.000003 -0.000134 -0.000004  0.000000  0.000004
 23N   1dxz      -0.000000  0.000000 -0.000000  0.000000  0.000001  0.000000
 23N   1dyz       0.000000  0.000000 -0.000000 -0.000000 -0.000001  0.000000
 23N   1dx2y2     0.000008 -0.000007  0.000026  0.000002 -0.000002 -0.000007
 23N   1dxy      -0.000006 -0.000007  0.000058 -0.000003  0.000002 -0.000002
 23N   2dz2       0.000023  0.000035 -0.001364  0.000021 -0.000016 -0.000019
 23N   2dxz       0.000003 -0.000002  0.000015 -0.000000 -0.000009 -0.000001
 23N   2dyz      -0.000000 -0.000000 -0.000010  0.000001  0.000003  0.000000
 23N   2dx2y2    -0.000056 -0.000092  0.000685 -0.000031  0.000020  0.000034
 23N   2dxy       0.000049 -0.000094 -0.003756  0.000065 -0.000040 -0.000054
 23N   1f0       -0.000001 -0.000000  0.000004 -0.000000  0.000000 -0.000000
 23N   1f+1      -0.000015  0.000015  0.000478 -0.000001  0.000000  0.000012
 23N   1f-1       0.000002  0.000006 -0.000399 -0.000002  0.000000  0.000003
 23N   1f+2       0.000001 -0.000000 -0.000001  0.000000 -0.000001 -0.000000
 23N   1f-2       0.000000 -0.000000  0.000005 -0.000000 -0.000001 -0.000000
 23N   1f+3      -0.000018  0.000005 -0.000592 -0.000003 -0.000004  0.000005
 23N   1f-3       0.000000  0.000019 -0.000819  0.000003 -0.000000  0.000001
 24C   1s        -0.000011  0.000020 -0.000100  0.000001  0.000003  0.000002
 24C   2s        -0.000022  0.000037 -0.000166  0.000001  0.000008  0.000006
 24C   3s         0.000190 -0.000255  0.001157  0.000024 -0.000039 -0.000064
 24C   4s        -0.000616  0.000780 -0.002275 -0.000051  0.000053 -0.000017
 24C   5s         0.000900  0.000905 -0.001648  0.000978  0.000069  0.001113
 24C   1pz       -0.000001  0.000001 -0.000001 -0.000000  0.000003  0.000001
 24C   1px       -0.000024  0.000049 -0.000153 -0.000003  0.000002  0.000026
 24C   1py       -0.000001 -0.000012  0.000174 -0.000006 -0.000013 -0.000001
 24C   2pz        0.000011 -0.000005  0.000004  0.000001 -0.000009 -0.000003
 24C   2px        0.000251 -0.000645 -0.001965  0.000049 -0.000032 -0.000292
 24C   2py        0.000121 -0.000099 -0.001826  0.000172  0.000035 -0.000038
 24C   3pz        0.000001 -0.000007  0.000025 -0.000006 -0.000027 -0.000007
 24C   3px       -0.000318 -0.000600 -0.000242 -0.000435 -0.000187 -0.000825
 24C   3py        0.000615  0.000553  0.000234  0.000570  0.000041  0.000753
 24C   1dz2      -0.000001 -0.000007 -0.000046 -0.000002  0.000002  0.000000
 24C   1dxz      -0.000002  0.000001  0.000002 -0.000000  0.000002  0.000000
 24C   1dyz       0.000000  0.000001 -0.000004  0.000000  0.000003  0.000001
 24C   1dx2y2    -0.000010 -0.000001  0.000160 -0.000010  0.000006 -0.000002
 24C   1dxy      -0.000010  0.000030 -0.000186 -0.000002  0.000004  0.000014
 24C   2dz2       0.000141 -0.000164  0.001238  0.000032 -0.000011 -0.000060
 24C   2dxz       0.000010 -0.000005 -0.000008  0.000002 -0.000014 -0.000000
 24C   2dyz       0.000009 -0.000008  0.000029  0.000001 -0.000013 -0.000003
 24C   2dx2y2    -0.000052  0.000262  0.001541 -0.000018 -0.000046  0.000150
 24C   2dxy       0.000060 -0.000069  0.000275  0.000046 -0.000064 -0.000050
 24C   1f0       -0.000000  0.000000  0.000000  0.000000 -0.000000  0.000000
 24C   1f+1      -0.000013  0.000040 -0.000079  0.000000 -0.000002  0.000018
 24C   1f-1       0.000004  0.000004  0.000099 -0.000002 -0.000007  0.000004
 24C   1f+2      -0.000003  0.000001 -0.000003 -0.000000  0.000001  0.000000
 24C   1f-2       0.000000 -0.000000  0.000001  0.000000  0.000001 -0.000000
 24C   1f+3      -0.000021  0.000013 -0.000025 -0.000008  0.000000  0.000007
 24C   1f-3      -0.000033  0.000035 -0.000294 -0.000009  0.000000  0.000011
 25N   1s        -0.000001  0.000001 -0.000005 -0.000000 -0.000000  0.000000
 25N   2s         0.000010 -0.000007  0.000050  0.000005  0.000003 -0.000001
 25N   3s        -0.000230  0.000150 -0.001311 -0.000092 -0.000028  0.000015
 25N   4s         0.001234 -0.000764  0.008690  0.000523 -0.000028 -0.000026
 25N   5s        -0.000409  0.000360 -0.004670 -0.000819  0.000020  0.000019
 25N   1pz       -0.000003  0.000001  0.000005 -0.000001  0.000008  0.000001
 25N   1px        0.000040 -0.000034  0.000117  0.000014 -0.000008 -0.000008
 25N   1py       -0.000016  0.000006  0.000070 -0.000011 -0.000011 -0.000003
 25N   2pz        0.000009 -0.000005 -0.000053  0.000003 -0.000043 -0.000003
 25N   2px       -0.000554  0.000416 -0.002557 -0.000185  0.000102  0.000063
 25N   2py        0.000225 -0.000184 -0.000175  0.000141  0.000089 -0.000032
 25N   3pz       -0.000062  0.000037 -0.000014 -0.000009  0.000086  0.000017
 25N   3px        0.000427 -0.000188  0.000704  0.000440  0.000085 -0.000062
 25N   3py        0.000409  0.000153 -0.001970  0.000336 -0.000214 -0.000025
 25N   1dz2      -0.000015  0.000011 -0.000069 -0.000009  0.000004  0.000003
 25N   1dxz      -0.000002  0.000000 -0.000002 -0.000000 -0.000002 -0.000000
 25N   1dyz      -0.000002  0.000000  0.000000 -0.000000  0.000000 -0.000000
 25N   1dx2y2    -0.000006  0.000008 -0.000030  0.000000  0.000008  0.000003
 25N   1dxy      -0.000001  0.000006 -0.000022  0.000002 -0.000003  0.000004
 25N   2dz2      -0.000047  0.000025 -0.000403  0.000012 -0.000019 -0.000005
 25N   2dxz       0.000007 -0.000002  0.000031 -0.000001  0.000009  0.000000
 25N   2dyz       0.000013 -0.000005 -0.000009  0.000001 -0.000016 -0.000000
 25N   2dx2y2     0.000093 -0.000118 -0.000236  0.000029 -0.000097 -0.000038
 25N   2dxy      -0.000114  0.000030 -0.000221 -0.000059  0.000009 -0.000020
 25N   1f0        0.000000 -0.000000  0.000005 -0.000000  0.000000 -0.000000
 25N   1f+1       0.000009 -0.000008  0.000022  0.000004 -0.000003 -0.000003
 25N   1f-1      -0.000004 -0.000001  0.000069 -0.000003 -0.000006  0.000001
 25N   1f+2      -0.000000 -0.000000 -0.000002  0.000000  0.000001 -0.000000
 25N   1f-2      -0.000002  0.000001  0.000002 -0.000000  0.000004  0.000000
 25N   1f+3      -0.000006  0.000004 -0.000121  0.000000 -0.000012  0.000001
 25N   1f-3      -0.000013  0.000004 -0.000073 -0.000004  0.000011 -0.000004
 26C   1s         0.000002 -0.000000  0.000000 -0.000000  0.000088  0.000000
 26C   2s        -0.000000  0.000000  0.000000  0.000000  0.000031  0.000000
 26C   3s        -0.000036  0.000013 -0.000018 -0.000009  0.001013  0.000004
 26C   4s         0.000330 -0.000092  0.000387  0.000011 -0.002987 -0.000039
 26C   5s        -0.002244  0.000031  0.000950 -0.000868 -0.006617  0.000113
 26C   1pz        0.000002  0.000001 -0.000017 -0.000001  0.000059  0.000001
 26C   1px       -0.000008 -0.000002  0.000024  0.000001 -0.000079 -0.000001
 26C   1py       -0.000002 -0.000001  0.000009  0.000002  0.000114 -0.000002
 26C   2pz        0.000068 -0.000048  0.000311 -0.000005 -0.001148 -0.000017
 26C   2px       -0.000050  0.000104 -0.000781 -0.000010  0.003253  0.000050
 26C   2py        0.000190 -0.000048 -0.000089 -0.000027 -0.000580  0.000005
 26C   3pz       -0.000248  0.000015 -0.000046 -0.000125 -0.001897  0.000047
 26C   3px        0.000375 -0.000178  0.000209 -0.000103  0.002961 -0.000082
 26C   3py       -0.000449 -0.000025  0.000001 -0.000306 -0.002430  0.000029
 26C   1dz2      -0.000001  0.000002 -0.000007 -0.000000 -0.000024  0.000001
 26C   1dxz      -0.000001  0.000001 -0.000012  0.000000 -0.000023  0.000001
 26C   1dyz      -0.000003  0.000000 -0.000003 -0.000001  0.000014 -0.000001
 26C   1dx2y2     0.000001 -0.000002  0.000013 -0.000003  0.000018  0.000000
 26C   1dxy      -0.000007  0.000004  0.000004  0.000001  0.000010  0.000001
 26C   2dz2      -0.000053  0.000007  0.000081 -0.000007  0.000126 -0.000001
 26C   2dxz      -0.000032  0.000010 -0.000087 -0.000002  0.000426 -0.000002
 26C   2dyz       0.000073 -0.000042  0.000076  0.000001 -0.000700 -0.000012
 26C   2dx2y2    -0.000040  0.000050 -0.000001  0.000021  0.000443  0.000015
 26C   2dxy      -0.000047  0.000038 -0.000189 -0.000012  0.001058  0.000014
 26C   1f0       -0.000004  0.000003 -0.000015 -0.000001  0.000064  0.000000
 26C   1f+1       0.000001 -0.000001  0.000005  0.000001 -0.000055 -0.000000
 26C   1f-1      -0.000004  0.000002  0.000000 -0.000001 -0.000005 -0.000000
 26C   1f+2      -0.000003  0.000000  0.000031 -0.000001 -0.000043  0.000001
 26C   1f-2      -0.000007  0.000002  0.000002 -0.000001  0.000030  0.000001
 26C   1f+3      -0.000007  0.000001  0.000028 -0.000000 -0.000027  0.000001
 26C   1f-3      -0.000007  0.000000  0.000013 -0.000000 -0.000020  0.000000
 27C   1s         0.000000 -0.000000 -0.000001 -0.000000  0.000017 -0.000000
 27C   2s        -0.000000 -0.000000  0.000001 -0.000000  0.000025 -0.000000
 27C   3s         0.000056 -0.000012 -0.000061  0.000006 -0.001651 -0.000005
 27C   4s        -0.000298  0.000066  0.000091 -0.000058  0.016271  0.000029
 27C   5s         0.001154  0.000365 -0.000103  0.000501 -0.000181  0.000154
 27C   1pz        0.000002 -0.000001 -0.000002  0.000000 -0.000104 -0.000000
 27C   1px       -0.000003 -0.000000  0.000018  0.000001 -0.000023 -0.000001
 27C   1py        0.000001 -0.000003  0.000005  0.000000 -0.000319 -0.000001
 27C   2pz       -0.000050  0.000028 -0.000019 -0.000010  0.004006  0.000012
 27C   2px        0.000032  0.000045 -0.000459 -0.000016  0.001549  0.000025
 27C   2py       -0.000107  0.000123 -0.000424 -0.000025  0.012738  0.000051
 27C   3pz        0.000095  0.000102  0.000075  0.000064  0.001395  0.000024
 27C   3px        0.000006 -0.000253  0.000081 -0.000135 -0.000378 -0.000066
 27C   3py        0.000285  0.000056  0.000226 -0.000001  0.003480  0.000026
 27C   1dz2       0.000001  0.000000 -0.000005 -0.000000 -0.000079  0.000000
 27C   1dxz      -0.000001  0.000001  0.000004  0.000001 -0.000012  0.000000
 27C   1dyz      -0.000001  0.000000 -0.000001  0.000000  0.000079 -0.000000
 27C   1dx2y2     0.000001 -0.000001  0.000001  0.000001 -0.000083 -0.000000
 27C   1dxy      -0.000003  0.000000  0.000008 -0.000000  0.000032  0.000000
 27C   2dz2       0.000036 -0.000008 -0.000028  0.000006 -0.001012 -0.000001
 27C   2dxz       0.000021  0.000001 -0.000070 -0.000004  0.000368  0.000002
 27C   2dyz      -0.000029  0.000021 -0.000059 -0.000009  0.002298  0.000010
 27C   2dx2y2     0.000013 -0.000037  0.000216  0.000017 -0.003919 -0.000019
 27C   2dxy      -0.000003 -0.000013  0.000028 -0.000007 -0.000201 -0.000005
 27C   1f0        0.000003 -0.000001 -0.000002  0.000001 -0.000170 -0.000001
 27C   1f+1      -0.000002 -0.000001  0.000017  0.000000 -0.000096 -0.000001
 27C   1f-1       0.000001 -0.000002  0.000013 -0.000000 -0.000149 -0.000001
 27C   1f+2      -0.000000 -0.000001  0.000003  0.000001 -0.000219 -0.000001
 27C   1f-2      -0.000001 -0.000000 -0.000004 -0.000000 -0.000122  0.000000
 27C   1f+3      -0.000004  0.000002 -0.000005  0.000002 -0.000075 -0.000000
 27C   1f-3      -0.000005 -0.000000  0.000013 -0.000002  0.000022  0.000000
 28C   1s        -0.000001 -0.000000  0.000001 -0.000001 -0.002387 -0.000001
 28C   2s         0.000000  0.000000  0.000000 -0.000000 -0.003224 -0.000001
 28C   3s        -0.000060  0.000013 -0.000037 -0.000015  0.002104 -0.000001
 28C   4s         0.000484 -0.000190  0.000501  0.000122 -0.023046 -0.000045
 28C   5s        -0.000429 -0.000551 -0.000080 -0.000297  0.007592 -0.000144
 28C   1pz        0.000000 -0.000001  0.000003 -0.000000 -0.000158 -0.000000
 28C   1px        0.000002 -0.000002  0.000000  0.000001  0.000027 -0.000000
 28C   1py        0.000000 -0.000002  0.000001  0.000001 -0.000424 -0.000002
 28C   2pz        0.000016  0.000021 -0.000099 -0.000001  0.002314  0.000014
 28C   2px       -0.000124  0.000062 -0.000041 -0.000026  0.004144  0.000014
 28C   2py       -0.000050  0.000098 -0.000270 -0.000034  0.010065  0.000054
 28C   3pz        0.000155 -0.000098  0.000085 -0.000035  0.001751 -0.000010
 28C   3px        0.000277  0.000243  0.000052  0.000116 -0.004791  0.000097
 28C   3py        0.000691 -0.000069  0.000227  0.000039  0.000926  0.000046
 28C   1dz2      -0.000003  0.000001 -0.000003 -0.000001 -0.000044  0.000000
 28C   1dxz      -0.000001  0.000000 -0.000001 -0.000001 -0.000054 -0.000000
 28C   1dyz       0.000002 -0.000002  0.000001  0.000001  0.000015 -0.000001
 28C   1dx2y2     0.000000  0.000002  0.000002 -0.000000  0.000064  0.000001
 28C   1dxy       0.000002 -0.000000 -0.000004  0.000000 -0.000018 -0.000000
 28C   2dz2      -0.000028  0.000007 -0.000029 -0.000003  0.002320  0.000001
 28C   2dxz      -0.000019 -0.000006  0.000028 -0.000000 -0.000843 -0.000006
 28C   2dyz       0.000031 -0.000009  0.000069  0.000006 -0.001202 -0.000000
 28C   2dx2y2    -0.000018  0.000019 -0.000133 -0.000007  0.002494  0.000009
 28C   2dxy      -0.000014 -0.000009  0.000029  0.000001 -0.003833 -0.000011
 28C   1f0        0.000001 -0.000001  0.000002 -0.000000 -0.000438 -0.000001
 28C   1f+1      -0.000001 -0.000000 -0.000001 -0.000000 -0.000054 -0.000000
 28C   1f-1       0.000002 -0.000001  0.000000  0.000001 -0.000198 -0.000001
 28C   1f+2       0.000003 -0.000002  0.000006 -0.000000 -0.000057 -0.000000
 28C   1f-2      -0.000004  0.000000 -0.000001 -0.000001 -0.000475 -0.000000
 28C   1f+3      -0.000005  0.000001  0.000003 -0.000001 -0.000112  0.000000
 28C   1f-3      -0.000006  0.000001 -0.000008 -0.000001 -0.000360 -0.000001
 29H   1s        -0.000002  0.000000 -0.000000  0.000000 -0.000185 -0.000000
 29H   2s        -0.000012  0.000008 -0.000007 -0.000006 -0.000665  0.000003
 29H   3s         0.000024 -0.000016  0.000031  0.000015  0.000362 -0.000005
 29H   1pz       -0.000001  0.000000  0.000001 -0.000000 -0.000053  0.000000
 29H   1px        0.000004 -0.000001  0.000000  0.000001  0.000176  0.000000
 29H   1py        0.000000  0.000000  0.000001 -0.000000  0.000003  0.000000
 30H   1s         0.000017 -0.000005  0.000012  0.000003 -0.000092 -0.000000
 30H   2s        -0.000103  0.000060 -0.000125 -0.000021  0.001643  0.000006
 30H   3s        -0.000020 -0.000051 -0.000028 -0.000161  0.000044  0.000018
 30H   1pz       -0.000002 -0.000001  0.000011  0.000000 -0.000106 -0.000000
 30H   1px       -0.000001  0.000005 -0.000004 -0.000001  0.000461  0.000001
 30H   1py       -0.000011  0.000001  0.000034 -0.000001  0.000099  0.000000
 31H   1s         0.000005 -0.000005  0.000089 -0.000007  0.000068  0.000001
 31H   2s         0.000024  0.000071 -0.000200 -0.000074 -0.000312 -0.000009
 31H   3s        -0.002042  0.000233 -0.000322  0.000000  0.000827 -0.000151
 31H   1pz        0.000032 -0.000016 -0.000015  0.000010  0.000009  0.000001
 31H   1px       -0.000002  0.000016  0.000085 -0.000013 -0.000004  0.000004
 31H   1py        0.000012 -0.000027  0.000005  0.000024 -0.000027  0.000000
 32H   1s        -0.000111 -0.000012  0.000012 -0.000064 -0.000011 -0.000002
 32H   2s         0.000840  0.000249 -0.000200  0.000768  0.000092  0.000358
 32H   3s         0.008461  0.000721  0.001095  0.000278 -0.000374  0.001105
 32H   1pz        0.000007  0.000001  0.000002  0.000001 -0.000003  0.000002
 32H   1px       -0.000161  0.000094  0.000225 -0.000089 -0.000012 -0.000027
 32H   1py        0.000093 -0.000017 -0.000210 -0.000064  0.000006 -0.000050
 33H   1s         0.000406 -0.000014 -0.000032  0.000012  0.000001  0.000001
 33H   2s         0.002754  0.000023  0.000043  0.000383 -0.000006 -0.000031
 33H   3s         0.004737 -0.000084  0.000657  0.000555 -0.000022 -0.000043
 33H   1pz       -0.001637  0.000020 -0.000005  0.000024 -0.000003  0.000002
 33H   1px       -0.000990  0.000022  0.000033 -0.000244 -0.000002  0.000002
 33H   1py       -0.000607  0.000017 -0.000025  0.000182  0.000001  0.000006
 34H   1s         0.000403 -0.000014 -0.000033  0.000012  0.000003  0.000000
 34H   2s         0.002842  0.000013  0.000092  0.000380 -0.000027 -0.000026
 34H   3s         0.004574 -0.000080  0.000583  0.000556  0.000004 -0.000056
 34H   1pz        0.001660 -0.000022  0.000013 -0.000029 -0.000002 -0.000001
 34H   1px       -0.001005  0.000023  0.000029 -0.000244 -0.000000  0.000002
 34H   1py       -0.000579  0.000016 -0.000026  0.000182  0.000002  0.000005
 35H   1s         0.000016 -0.000002 -0.000005  0.000517  0.000000 -0.000004
 35H   2s         0.000667 -0.000052  0.000077  0.002308 -0.000008  0.000026
 35H   3s         0.000295 -0.000215  0.000212  0.004259 -0.000018  0.000009
 35H   1pz        0.000042 -0.000005 -0.000003  0.001601 -0.000001 -0.000001
 35H   1px        0.000277 -0.000009 -0.000005  0.000963  0.000000  0.000003
 35H   1py       -0.000139 -0.000007  0.000005  0.000623 -0.000001  0.000002
 36H   1s         0.000017 -0.000002 -0.000006  0.000517 -0.000000 -0.000004
 36H   2s         0.000655 -0.000051  0.000086  0.002306  0.000001  0.000024
 36H   3s         0.000298 -0.000214  0.000238  0.004254 -0.000008  0.000007
 36H   1pz       -0.000036  0.000005  0.000003 -0.001608 -0.000000  0.000002
 36H   1px        0.000279 -0.000009 -0.000004  0.000970 -0.000000  0.000003
 36H   1py       -0.000142 -0.000007  0.000006  0.000595  0.000000  0.000002
 37H   1s        -0.000010  0.000001  0.000005  0.000132 -0.000000  0.000000
 37H   2s         0.000196  0.000030  0.000037  0.001438 -0.000002  0.000003
 37H   3s         0.000262  0.000034 -0.000074 -0.000632  0.000010  0.000017
 37H   1pz       -0.000000  0.000000  0.000000  0.000003  0.000000 -0.000000
 37H   1px        0.000004 -0.000001  0.000001 -0.000021 -0.000000 -0.000001
 37H   1py       -0.000035 -0.000002 -0.000013 -0.000309  0.000001  0.000001
 38H   1s        -0.000017 -0.000005 -0.000001 -0.000058 -0.000000 -0.000002
 38H   2s         0.000058 -0.000027  0.000030 -0.000337 -0.000004 -0.000006
 38H   3s        -0.000136  0.000074 -0.000007 -0.000636  0.000001  0.000005
 38H   1pz       -0.000016  0.000007 -0.000007 -0.000038  0.000001  0.000002
 38H   1px        0.000011 -0.000007  0.000007  0.000020 -0.000000 -0.000002
 38H   1py       -0.000022 -0.000003 -0.000003 -0.000184  0.000000 -0.000001
 39H   1s        -0.000018 -0.000004 -0.000000 -0.000058  0.000000 -0.000002
 39H   2s         0.000050 -0.000026  0.000032 -0.000338  0.000000 -0.000007
 39H   3s        -0.000125  0.000074 -0.000006 -0.000635 -0.000002  0.000006
 39H   1pz        0.000015 -0.000006  0.000008  0.000041  0.000000 -0.000002
 39H   1px        0.000011 -0.000007  0.000007  0.000020 -0.000000 -0.000002
 39H   1py       -0.000022 -0.000003 -0.000003 -0.000184 -0.000000 -0.000001
 40H   1s         0.000007 -0.000419 -0.000003 -0.000003  0.000001 -0.000015
 40H   2s        -0.000015 -0.002635  0.000207  0.000060  0.000004 -0.000406
 40H   3s         0.000028 -0.004639 -0.000278  0.000049 -0.000020 -0.000591
 40H   1pz        0.000009 -0.001635  0.000056  0.000004  0.000002  0.000024
 40H   1px       -0.000007  0.000747  0.000002 -0.000000 -0.000002  0.000294
 40H   1py        0.000023 -0.000895  0.000041  0.000009  0.000001  0.000089
 41H   1s         0.000007 -0.000419 -0.000003 -0.000003  0.000002 -0.000015
 41H   2s         0.000025 -0.002643  0.000196  0.000067 -0.000011 -0.000402
 41H   3s         0.000079 -0.004646 -0.000275  0.000049 -0.000038 -0.000586
 41H   1pz       -0.000014  0.001651 -0.000055 -0.000005  0.000000 -0.000026
 41H   1px       -0.000007  0.000744  0.000002 -0.000000 -0.000002  0.000294
 41H   1py        0.000026 -0.000870  0.000040  0.000009 -0.000000  0.000089
 42H   1s         0.000004 -0.000019  0.000003  0.000003  0.000001 -0.000515
 42H   2s         0.000055 -0.000656 -0.000047 -0.000028 -0.000008 -0.002352
 42H   3s         0.000172 -0.000200  0.000028 -0.000017 -0.000016 -0.004074
 42H   1pz        0.000004 -0.000039 -0.000011 -0.000000  0.000000 -0.001635
 42H   1px        0.000002 -0.000307 -0.000008 -0.000003  0.000000 -0.000732
 42H   1py       -0.000012 -0.000040  0.000004  0.000004  0.000000  0.000887
 43H   1s         0.000004 -0.000019  0.000003  0.000003  0.000000 -0.000515
 43H   2s         0.000033 -0.000652 -0.000045 -0.000031 -0.000000 -0.002351
 43H   3s         0.000148 -0.000191  0.000032 -0.000022 -0.000008 -0.004073
 43H   1pz       -0.000002  0.000039  0.000011  0.000000 -0.000001  0.001619
 43H   1px        0.000001 -0.000307 -0.000008 -0.000003  0.000000 -0.000734
 43H   1py       -0.000010 -0.000040  0.000004  0.000005 -0.000000  0.000913
 44H   1s         0.000003  0.000006  0.000001  0.000001  0.000000  0.000066
 44H   2s        -0.000016 -0.000010 -0.000002 -0.000006  0.000001  0.000371
 44H   3s        -0.000028  0.000080 -0.000023 -0.000017 -0.000006 -0.000135
 44H   1pz        0.000002  0.000005  0.000000  0.000001 -0.000000  0.000025
 44H   1px       -0.000002 -0.000007 -0.000001 -0.000001 -0.000000  0.000072
 44H   1py        0.000000  0.000008  0.000000 -0.000000  0.000000  0.000119
 45H   1s        -0.000003 -0.000027 -0.000002 -0.000002  0.000000 -0.000041
 45H   2s         0.000001  0.000100 -0.000008 -0.000006 -0.000000 -0.000198
 45H   3s         0.000110  0.000383  0.000061  0.000053 -0.000007 -0.000352
 45H   1pz       -0.000000 -0.000000  0.000000 -0.000000  0.000000 -0.000001
 45H   1px       -0.000002  0.000022 -0.000004 -0.000002  0.000001  0.000009
 45H   1py       -0.000002  0.000022 -0.000002 -0.000000 -0.000000  0.000116
 46H   1s         0.000004  0.000006  0.000001  0.000002 -0.000000  0.000066
 46H   2s        -0.000016 -0.000010 -0.000002 -0.000006  0.000001  0.000371
 46H   3s        -0.000044  0.000085 -0.000021 -0.000019  0.000000 -0.000135
 46H   1pz       -0.000001 -0.000005 -0.000000 -0.000001 -0.000000 -0.000027
 46H   1px       -0.000003 -0.000007 -0.000001 -0.000001  0.000000  0.000072
 46H   1py        0.000000  0.000008  0.000000 -0.000000  0.000000  0.000119
 47H   1s         0.000007  0.000111 -0.000228  0.000002 -0.000001  0.000072
 47H   2s        -0.000276 -0.001542  0.002565 -0.000265 -0.000017 -0.000902
 47H   3s        -0.001722 -0.003760  0.000471 -0.000496 -0.000224 -0.000477
 47H   1pz        0.000001  0.000000 -0.000001  0.000000 -0.000001  0.000001
 47H   1px       -0.000075  0.000148  0.000539  0.000016 -0.000001  0.000045
 47H   1py       -0.000006 -0.000088  0.000201 -0.000050 -0.000002 -0.000110
 48H   1s         0.000012 -0.000011  0.000040  0.000006 -0.000005 -0.000011
 48H   2s         0.000170 -0.000056  0.001511  0.000110 -0.000012  0.000050
 48H   3s         0.000161  0.000362  0.000247  0.000209  0.000103  0.000492
 48H   1pz       -0.000002  0.000000  0.000001 -0.000001  0.000002 -0.000000
 48H   1px       -0.000023 -0.000008 -0.000330 -0.000017  0.000005 -0.000016
 48H   1py        0.000022 -0.000017  0.000069  0.000012  0.000006 -0.000002
 49H   1s        -0.000003  0.000003 -0.000000  0.000002  0.000040  0.000001
 49H   2s        -0.000040  0.000024 -0.000021 -0.000008  0.000564  0.000014
 49H   3s        -0.000001  0.000008 -0.000238 -0.000083 -0.000600  0.000027
 49H   1pz       -0.000006  0.000002  0.000017 -0.000004  0.000022  0.000002
 49H   1px       -0.000008  0.000005 -0.000013 -0.000001  0.000033  0.000001
 49H   1py       -0.000002  0.000005 -0.000011  0.000001  0.000079  0.000004
 50H   1s         0.000004 -0.000002 -0.000001  0.000000  0.000099 -0.000001
 50H   2s         0.000013  0.000015 -0.000000  0.000000  0.000756  0.000004
 50H   3s        -0.000050  0.000090  0.000081 -0.000005  0.001692  0.000023
 50H   1pz        0.000002  0.000001 -0.000001  0.000000  0.000118  0.000000
 50H   1px       -0.000002 -0.000000 -0.000008 -0.000001 -0.000084  0.000000
 50H   1py        0.000002  0.000003 -0.000009  0.000001  0.000263  0.000001
 51H   1s         0.000004 -0.000001  0.000005  0.000001 -0.000133 -0.000000
 51H   2s        -0.000042 -0.000019  0.000009 -0.000004  0.002023 -0.000011
 51H   3s        -0.000186 -0.000038 -0.000055 -0.000021  0.000777 -0.000036
 51H   1pz       -0.000001 -0.000000 -0.000003  0.000000  0.000249 -0.000000
 51H   1px        0.000006  0.000003  0.000003 -0.000000 -0.000412  0.000002
 51H   1py        0.000000  0.000002 -0.000008  0.000000  0.000355  0.000001
                     18        19        20        21        22        23   
                 -10.22130 -10.21729 -10.21563 -10.21517 -10.20398 -10.19655
                   2.00000   2.00000   2.00000   2.00000   2.00000   2.00000
                  --------  --------  --------  --------  --------  --------
  0C   1s        -0.000040 -0.000000  0.009766 -0.000000  0.000010  0.000036
  0C   2s        -0.000062 -0.000000  0.012674 -0.000000  0.000009  0.000038
  0C   3s        -0.000256 -0.000007  0.001372 -0.000006  0.000084  0.000179
  0C   4s         0.014393  0.000096  0.064582  0.000087 -0.000892 -0.002129
  0C   5s         0.018642  0.000177 -0.006618  0.000152 -0.001741 -0.003787
  0C   1pz       -0.000038 -0.000000 -0.000159 -0.000000  0.000000  0.000001
  0C   1px        0.000007 -0.000000 -0.000183  0.000000  0.000002 -0.000002
  0C   1py       -0.000106 -0.000000 -0.000607 -0.000000  0.000001  0.000005
  0C   2pz       -0.002106 -0.000012 -0.009904 -0.000011  0.000113  0.000269
  0C   2px       -0.001304 -0.000009 -0.006346 -0.000008  0.000047  0.000201
  0C   2py       -0.007127 -0.000041 -0.033947 -0.000038  0.000369  0.000924
  0C   3pz       -0.001285 -0.000017  0.000782 -0.000014  0.000152  0.000319
  0C   3px       -0.001332  0.000001  0.000116 -0.000001 -0.000035  0.000062
  0C   3py       -0.004871 -0.000040  0.002256 -0.000033  0.000403  0.000878
  0C   1dz2      -0.000060 -0.000001  0.000118 -0.000001  0.000004  0.000013
  0C   1dxz      -0.000000  0.000000 -0.000005  0.000000 -0.000002 -0.000002
  0C   1dyz       0.000060  0.000000 -0.000134  0.000000 -0.000004 -0.000009
  0C   1dx2y2    -0.000077 -0.000001  0.000196 -0.000001  0.000009  0.000021
  0C   1dxy       0.000039  0.000001 -0.000059  0.000000 -0.000006 -0.000012
  0C   2dz2      -0.000505 -0.000003 -0.002930 -0.000002  0.000027  0.000065
  0C   2dxz       0.000194  0.000001  0.000471  0.000001  0.000003 -0.000022
  0C   2dyz       0.000795  0.000006  0.003414  0.000005 -0.000051 -0.000118
  0C   2dx2y2    -0.001410 -0.000007 -0.005418 -0.000007  0.000070  0.000175
  0C   2dxy       0.000285  0.000001  0.001967  0.000001  0.000012 -0.000028
  0C   1f0        0.000003  0.000000 -0.000368  0.000000 -0.000003 -0.000005
  0C   1f+1       0.000009 -0.000000 -0.000094  0.000000  0.000001 -0.000001
  0C   1f-1       0.000016  0.000000 -0.000404  0.000000 -0.000001 -0.000005
  0C   1f+2       0.000009  0.000000 -0.000531  0.000000 -0.000005 -0.000009
  0C   1f-2      -0.000026  0.000000  0.000243  0.000000 -0.000002  0.000002
  0C   1f+3      -0.000044  0.000000  0.000428  0.000000 -0.000005  0.000000
  0C   1f-3      -0.000016 -0.000000  0.000685 -0.000000  0.000006  0.000009
  1C   1s        -0.002050 -0.000002  0.465719  0.000000 -0.000003 -0.000006
  1C   2s        -0.002790 -0.000002  0.606041  0.000000 -0.000002 -0.000006
  1C   3s         0.005036  0.000017  0.065124  0.000017 -0.000120 -0.000259
  1C   4s        -0.046084 -0.000148 -0.167384 -0.000148  0.000754  0.002445
  1C   5s         0.032501  0.000498  0.059026  0.000429 -0.005208 -0.010978
  1C   1pz       -0.000003  0.000000 -0.000227  0.000000  0.000000 -0.000010
  1C   1px       -0.000053  0.000001 -0.000735  0.000001 -0.000010 -0.000007
  1C   1py       -0.000049  0.000000 -0.001292  0.000000 -0.000001 -0.000016
  1C   2pz        0.002969  0.000002  0.003384  0.000004  0.000049  0.000097
  1C   2px        0.005401 -0.000003  0.002914  0.000003  0.000103  0.000048
  1C   2py        0.013154  0.000014  0.012177  0.000020  0.000201  0.000200
  1C   3pz       -0.009768 -0.000091 -0.007230 -0.000079  0.000940  0.002127
  1C   3px       -0.004777 -0.000100 -0.005335 -0.000078  0.001123  0.001877
  1C   3py       -0.032126 -0.000363 -0.025110 -0.000313  0.003643  0.007912
  1C   1dz2       0.000059 -0.000000 -0.001306 -0.000000  0.000001  0.000002
  1C   1dxz       0.000047  0.000000  0.000357  0.000000 -0.000001 -0.000005
  1C   1dyz       0.000003  0.000000  0.001460  0.000000 -0.000002 -0.000005
  1C   1dx2y2    -0.000098 -0.000000 -0.002524  0.000000  0.000005  0.000010
  1C   1dxy      -0.000039 -0.000000  0.001151  0.000000 -0.000000 -0.000000
  1C   2dz2       0.004475  0.000017  0.016200  0.000018 -0.000101 -0.000272
  1C   2dxz      -0.001494 -0.000004 -0.003665 -0.000004  0.000021  0.000088
  1C   2dyz      -0.003964 -0.000016 -0.017741 -0.000015  0.000098  0.000266
  1C   2dx2y2     0.007431  0.000030  0.029503  0.000027 -0.000165 -0.000524
  1C   2dxy      -0.005401 -0.000011 -0.013658 -0.000015  0.000095  0.000241
  1C   1f0       -0.000078 -0.000000 -0.000223 -0.000000  0.000001 -0.000007
  1C   1f+1      -0.000023  0.000000 -0.000105 -0.000000 -0.000001 -0.000005
  1C   1f-1      -0.000097 -0.000000 -0.000228 -0.000000 -0.000002 -0.000008
  1C   1f+2       0.000083 -0.000000 -0.000232 -0.000000  0.000001 -0.000010
  1C   1f-2       0.000039 -0.000000 -0.000034 -0.000000  0.000007  0.000004
  1C   1f+3       0.000268 -0.000001  0.000121 -0.000000  0.000011  0.000012
  1C   1f-3      -0.000086  0.000000  0.000094  0.000000  0.000001 -0.000000
  2C   1s        -0.023477 -0.000001 -0.030400 -0.000001  0.000007  0.000004
  2C   2s        -0.030438 -0.000001 -0.039672 -0.000001  0.000014  0.000011
  2C   3s        -0.006792 -0.000005 -0.005410 -0.000003  0.000010 -0.000131
  2C   4s         0.048062  0.000077  0.094849  0.000068 -0.000463  0.000026
  2C   5s        -0.069793 -0.000801 -0.100317 -0.000848  0.007731  0.015074
  2C   1pz        0.000083 -0.000000  0.000225 -0.000000 -0.000003 -0.000004
  2C   1px       -0.000486 -0.000001  0.000135 -0.000002  0.000008  0.000032
  2C   1py       -0.000180 -0.000001  0.000749 -0.000001  0.000007  0.000015
  2C   2pz        0.003662  0.000017  0.011408  0.000013 -0.000045 -0.000139
  2C   2px        0.005437  0.000018  0.009591  0.000041  0.000016 -0.000756
  2C   2py        0.015201  0.000060  0.041153  0.000065 -0.000158 -0.001012
  2C   3pz       -0.001448 -0.000109  0.001320 -0.000101  0.001379  0.002137
  2C   3px       -0.011589  0.000040 -0.000061  0.000068 -0.001089  0.000799
  2C   3py       -0.013910 -0.000290  0.003349 -0.000219  0.003313  0.007006
  2C   1dz2       0.000043  0.000000  0.000088  0.000000 -0.000000 -0.000008
  2C   1dxz       0.000059  0.000000  0.000152  0.000000 -0.000006 -0.000007
  2C   1dyz      -0.000124 -0.000000 -0.000021 -0.000000  0.000002  0.000009
  2C   1dx2y2     0.000086 -0.000000 -0.000208 -0.000000  0.000005  0.000000
  2C   1dxy       0.000142  0.000000  0.000085  0.000000 -0.000011 -0.000000
  2C   2dz2      -0.002982 -0.000008 -0.005513 -0.000006  0.000051 -0.000029
  2C   2dxz      -0.000736  0.000001 -0.001483 -0.000001  0.000074 -0.000090
  2C   2dyz       0.006224  0.000011  0.005301  0.000016 -0.000032 -0.000198
  2C   2dx2y2    -0.008039 -0.000012 -0.004906 -0.000018 -0.000069  0.000387
  2C   2dxy      -0.002562  0.000005  0.001653 -0.000008  0.000041  0.000099
  2C   1f0        0.000137 -0.000000  0.000324  0.000000 -0.000004 -0.000008
  2C   1f+1      -0.000465  0.000000  0.000062 -0.000000 -0.000005  0.000007
  2C   1f-1      -0.000277 -0.000000  0.000310 -0.000000 -0.000002  0.000001
  2C   1f+2      -0.000388 -0.000000  0.000357 -0.000001 -0.000006  0.000008
  2C   1f-2       0.000015  0.000001 -0.000126  0.000001 -0.000009  0.000001
  2C   1f+3      -0.000155  0.000001 -0.000331  0.000001 -0.000010  0.000005
  2C   1f-3      -0.000250  0.000000 -0.000441 -0.000000  0.000004  0.000020
  3C   1s         0.466336  0.000003  0.000553  0.000003  0.000005 -0.000017
  3C   2s         0.607724  0.000005  0.000639  0.000004  0.000013 -0.000037
  3C   3s         0.040046  0.000003  0.000812 -0.000005 -0.000122  0.000120
  3C   4s        -0.027227 -0.000028 -0.003213  0.000014  0.000321 -0.000329
  3C   5s         0.012168  0.000590  0.041898  0.000456 -0.006664 -0.007474
  3C   1pz       -0.000411 -0.000000  0.000021 -0.000000 -0.000007  0.000005
  3C   1px        0.000793 -0.000000  0.000250  0.000000  0.000005  0.000012
  3C   1py       -0.000446  0.000000  0.000281  0.000000  0.000006  0.000020
  3C   2pz        0.001032  0.000007 -0.001173  0.000002  0.000094 -0.000104
  3C   2px       -0.002411  0.000013 -0.002836  0.000020 -0.000041 -0.000630
  3C   2py        0.000785  0.000014 -0.005866  0.000012  0.000166 -0.000666
  3C   3pz        0.000131 -0.000105 -0.007515 -0.000092  0.001075  0.001488
  3C   3px       -0.001295  0.000139  0.010726  0.000246 -0.001924 -0.001866
  3C   3py       -0.001175 -0.000121 -0.012713 -0.000022  0.001140  0.001977
  3C   1dz2      -0.000835 -0.000000  0.000024 -0.000000  0.000008 -0.000000
  3C   1dxz      -0.000447 -0.000000  0.000011 -0.000000 -0.000001  0.000010
  3C   1dyz       0.000520 -0.000002 -0.000053 -0.000001  0.000013  0.000017
  3C   1dx2y2     0.000055  0.000000  0.000071 -0.000001 -0.000006 -0.000007
  3C   1dxy       0.000264  0.000000  0.000043 -0.000000 -0.000018  0.000012
  3C   2dz2       0.001483  0.000005  0.000160 -0.000001 -0.000114  0.000060
  3C   2dxz       0.000575  0.000002 -0.000290 -0.000003 -0.000035  0.000015
  3C   2dyz      -0.000731 -0.000003  0.000870 -0.000004 -0.000052  0.000149
  3C   2dx2y2    -0.000147  0.000005 -0.001119  0.000016  0.000094 -0.000325
  3C   2dxy      -0.001041 -0.000002 -0.001705  0.000003  0.000138 -0.000213
  3C   1f0       -0.000357 -0.000001  0.000062 -0.000000  0.000000  0.000014
  3C   1f+1       0.000050 -0.000000  0.000084 -0.000001  0.000005  0.000020
  3C   1f-1      -0.000014 -0.000000  0.000172 -0.000000  0.000011  0.000012
  3C   1f+2       0.000223 -0.000001  0.000096 -0.000001  0.000008  0.000026
  3C   1f-2      -0.000640  0.000001 -0.000165 -0.000000 -0.000003 -0.000002
  3C   1f+3      -0.000280  0.000000 -0.000305 -0.000000  0.000001 -0.000005
  3C   1f-3      -0.000664  0.000000 -0.000135 -0.000000 -0.000005  0.000018
  4C   1s        -0.002144 -0.000001 -0.000040 -0.000001  0.000016 -0.000008
  4C   2s        -0.002703 -0.000003 -0.000118 -0.000002  0.000046 -0.000037
  4C   3s        -0.002814  0.000021  0.001562  0.000014 -0.000087  0.000279
  4C   4s         0.021986 -0.000108 -0.006259 -0.000029  0.000042 -0.001091
  4C   5s        -0.025011 -0.000204 -0.030235 -0.000207  0.004234  0.000870
  4C   1pz        0.000209  0.000002  0.000058  0.000000 -0.000022 -0.000004
  4C   1px       -0.000119 -0.000005  0.000068 -0.000004  0.000074  0.000008
  4C   1py        0.000516 -0.000004  0.000221 -0.000003  0.000042  0.000031
  4C   2pz       -0.004250 -0.000019 -0.000994 -0.000014  0.000003  0.000234
  4C   2px        0.007789  0.000107 -0.000471  0.000082 -0.000050 -0.001295
  4C   2py       -0.005173  0.000055 -0.003331  0.000038 -0.000207 -0.000615
  4C   3pz        0.002265 -0.000021 -0.001537  0.000078 -0.000059 -0.000375
  4C   3px        0.000363 -0.000298 -0.005584 -0.000452  0.004127  0.008172
  4C   3py        0.007749 -0.000479 -0.010128 -0.000273  0.004511  0.008389
  4C   1dz2      -0.000003  0.000004  0.000009  0.000001  0.000001 -0.000051
  4C   1dxz       0.000049  0.000001  0.000036  0.000002  0.000006 -0.000016
  4C   1dyz       0.000029  0.000001 -0.000079  0.000001  0.000013 -0.000019
  4C   1dx2y2    -0.000122  0.000001  0.000057  0.000000 -0.000016 -0.000000
  4C   1dxy       0.000037 -0.000001  0.000117 -0.000001 -0.000016  0.000016
  4C   2dz2      -0.001360 -0.000006  0.000958  0.000002  0.000135  0.000291
  4C   2dxz      -0.003801 -0.000000 -0.000312 -0.000005  0.000144  0.000078
  4C   2dyz       0.000202  0.000009 -0.000268  0.000006 -0.000082 -0.000118
  4C   2dx2y2     0.005627 -0.000027  0.000746 -0.000018 -0.000309  0.000265
  4C   2dxy      -0.002878 -0.000033 -0.001768 -0.000026  0.000257  0.000231
  4C   1f0        0.000448  0.000000  0.000087  0.000001  0.000014 -0.000010
  4C   1f+1       0.000062 -0.000002 -0.000020 -0.000002 -0.000018  0.000013
  4C   1f-1       0.000310  0.000000  0.000058 -0.000000 -0.000012 -0.000019
  4C   1f+2       0.000344  0.000000  0.000107  0.000000 -0.000031  0.000019
  4C   1f-2       0.000084 -0.000001 -0.000038 -0.000000  0.000014 -0.000003
  4C   1f+3      -0.000139  0.000000 -0.000052 -0.000000 -0.000062  0.000024
  4C   1f-3      -0.000356 -0.000002 -0.000188 -0.000001  0.000016 -0.000025
  5N   1s         0.000009  0.000000 -0.000001 -0.000000 -0.000010 -0.000003
  5N   2s        -0.000088 -0.000000  0.000006  0.000000  0.000099  0.000031
  5N   3s         0.001261  0.000012 -0.000193  0.000000 -0.001470 -0.000735
  5N   4s        -0.005023 -0.000089  0.000841 -0.000063  0.006065  0.004801
  5N   5s         0.000285  0.000219  0.001140  0.000518  0.001560 -0.010428
  5N   1pz        0.000043  0.000001  0.000008 -0.000001  0.000008  0.000007
  5N   1px        0.000122 -0.000003 -0.000035 -0.000002  0.000175  0.000062
  5N   1py        0.000183 -0.000005  0.000014 -0.000003  0.000243  0.000092
  5N   2pz       -0.000235 -0.000007 -0.000122  0.000004 -0.000118 -0.000034
  5N   2px       -0.001368  0.000049  0.000518  0.000036 -0.001536 -0.000813
  5N   2py       -0.001441  0.000085 -0.000034  0.000057 -0.003042 -0.002143
  5N   3pz       -0.001056  0.000002 -0.000075 -0.000034 -0.000214 -0.000080
  5N   3px        0.003463  0.000207  0.001059  0.000019 -0.001445  0.001508
  5N   3py        0.001505 -0.000054  0.001045 -0.000292 -0.000679  0.005138
  5N   1dz2      -0.000020  0.000001  0.000006  0.000003  0.000038 -0.000056
  5N   1dxz       0.000056 -0.000000  0.000009  0.000000 -0.000005  0.000001
  5N   1dyz      -0.000014  0.000001 -0.000007  0.000000 -0.000009 -0.000010
  5N   1dx2y2    -0.000074 -0.000001 -0.000006  0.000001 -0.000001 -0.000014
  5N   1dxy       0.000118 -0.000000  0.000018  0.000000 -0.000144  0.000061
  5N   2dz2       0.000506  0.000002 -0.000150 -0.000015 -0.000660 -0.000085
  5N   2dxz      -0.000354 -0.000003 -0.000146 -0.000006  0.000064 -0.000014
  5N   2dyz       0.000024 -0.000009  0.000020 -0.000002  0.000060  0.000163
  5N   2dx2y2     0.000612  0.000037  0.000235  0.000011 -0.000440 -0.000638
  5N   2dxy      -0.001288  0.000001 -0.000057 -0.000006  0.001537 -0.000311
  5N   1f0        0.000029  0.000001  0.000008  0.000000  0.000011 -0.000008
  5N   1f+1      -0.000014 -0.000002 -0.000008  0.000000  0.000016  0.000020
  5N   1f-1       0.000011 -0.000001 -0.000000  0.000000  0.000049 -0.000035
  5N   1f+2      -0.000046 -0.000001 -0.000013 -0.000001  0.000010  0.000003
  5N   1f-2      -0.000042 -0.000000 -0.000010 -0.000001  0.000000 -0.000016
  5N   1f+3      -0.000106 -0.000000 -0.000031 -0.000001 -0.000062 -0.000032
  5N   1f-3       0.000034  0.000001 -0.000012 -0.000002  0.000084 -0.000088
  6C   1s        -0.000006  0.000000 -0.000001  0.000000  0.001322 -0.000048
  6C   2s        -0.000023  0.000001 -0.000002  0.000003  0.001583 -0.000012
  6C   3s        -0.000357  0.000014 -0.000139 -0.000042  0.003683 -0.001007
  6C   4s         0.002256 -0.000351  0.001340  0.000029 -0.025362  0.011003
  6C   5s        -0.005682  0.001125 -0.000792  0.002512  0.001593 -0.047126
  6C   1pz       -0.000024  0.000001 -0.000009  0.000001  0.000005 -0.000016
  6C   1px        0.000060 -0.000007  0.000034 -0.000002  0.000388  0.000432
  6C   1py        0.000038 -0.000001  0.000024  0.000008  0.000066 -0.000046
  6C   2pz        0.000129 -0.000007  0.000064 -0.000004 -0.000178  0.000053
  6C   2px       -0.001184  0.000239 -0.000846  0.000114  0.003002 -0.012260
  6C   2py        0.000442  0.000143 -0.000345 -0.000056  0.003618  0.000646
  6C   3pz        0.000124  0.000025  0.000184  0.000018 -0.000183 -0.000240
  6C   3px        0.005538 -0.001271  0.000809 -0.001308  0.003867  0.022643
  6C   3py        0.009761 -0.000808 -0.000222 -0.001579  0.003208  0.033485
  6C   1dz2      -0.000008  0.000005 -0.000001 -0.000003 -0.000036 -0.000033
  6C   1dxz      -0.000002 -0.000000  0.000001 -0.000000 -0.000011  0.000006
  6C   1dyz      -0.000029 -0.000000  0.000000 -0.000000 -0.000004 -0.000017
  6C   1dx2y2    -0.000008  0.000001  0.000002  0.000007 -0.000121 -0.000085
  6C   1dxy       0.000040 -0.000006  0.000009 -0.000004 -0.000043  0.000236
  6C   2dz2      -0.000552 -0.000008 -0.000157 -0.000006  0.003445 -0.000505
  6C   2dxz       0.000030  0.000002 -0.000001  0.000004  0.000041 -0.000069
  6C   2dyz       0.000223  0.000003  0.000007  0.000001 -0.000058  0.000093
  6C   2dx2y2    -0.000301 -0.000141  0.000231 -0.000118  0.004974  0.006301
  6C   2dxy      -0.000028  0.000006 -0.000017 -0.000012  0.000713 -0.001587
  6C   1f0       -0.000004  0.000000 -0.000000  0.000000  0.000031  0.000005
  6C   1f+1       0.000020 -0.000006  0.000016 -0.000001  0.000590  0.000346
  6C   1f-1      -0.000039 -0.000004  0.000019 -0.000001  0.000076  0.000038
  6C   1f+2      -0.000022 -0.000001  0.000001 -0.000001  0.000042  0.000005
  6C   1f-2       0.000025  0.000000  0.000009 -0.000000  0.000004  0.000003
  6C   1f+3       0.000033  0.000006  0.000014  0.000005  0.000273  0.000073
  6C   1f-3       0.000099 -0.000004  0.000037 -0.000001  0.000245 -0.000293
  7C   1s         0.000007 -0.000008 -0.000003  0.000003 -0.466565  0.015209
  7C   2s        -0.000002 -0.000006 -0.000005  0.000000 -0.607382  0.019649
  7C   3s         0.000582 -0.000101  0.000178  0.000192 -0.051086  0.003125
  7C   4s        -0.003037  0.000562 -0.001029 -0.001183  0.058351 -0.020478
  7C   5s         0.005080 -0.005160  0.001157  0.010766 -0.025393  0.074218
  7C   1pz       -0.000001 -0.000001  0.000002 -0.000001 -0.000010  0.000008
  7C   1px        0.000021 -0.000006  0.000016 -0.000016  0.000021  0.000582
  7C   1py        0.000022 -0.000006  0.000007  0.000008 -0.000110 -0.000518
  7C   2pz        0.000007  0.000003 -0.000010  0.000009 -0.000067 -0.000113
  7C   2px       -0.000074  0.000194 -0.000704  0.000658 -0.005478 -0.012152
  7C   2py       -0.000695  0.000091 -0.000255 -0.000306  0.010761  0.010895
  7C   3pz       -0.000027 -0.000010 -0.000053 -0.000055  0.000202  0.000345
  7C   3px        0.008701  0.001021  0.000139 -0.008394  0.010075  0.045415
  7C   3py       -0.006989  0.000209  0.001148  0.004504 -0.005787 -0.045897
  7C   1dz2      -0.000001 -0.000004  0.000004  0.000006  0.001689 -0.000186
  7C   1dxz      -0.000004  0.000000  0.000004 -0.000000 -0.000009  0.000004
  7C   1dyz      -0.000000  0.000000  0.000002  0.000000  0.000009 -0.000013
  7C   1dx2y2    -0.000015 -0.000006 -0.000004 -0.000005 -0.000286 -0.000024
  7C   1dxy       0.000001  0.000004 -0.000001  0.000007  0.000147  0.000151
  7C   2dz2       0.000585 -0.000056  0.000171  0.000153 -0.008638  0.001544
  7C   2dxz       0.000057  0.000001 -0.000025  0.000001  0.000081  0.000076
  7C   2dyz      -0.000013 -0.000000 -0.000011  0.000004 -0.000011  0.000030
  7C   2dx2y2    -0.000269  0.000076 -0.000244  0.000088  0.007252  0.003344
  7C   2dxy       0.000055  0.000002 -0.000239  0.000279 -0.005028 -0.013514
  7C   1f0       -0.000002 -0.000000  0.000002 -0.000001  0.000002  0.000019
  7C   1f+1       0.000021 -0.000002  0.000021 -0.000014  0.000070  0.000659
  7C   1f-1       0.000034 -0.000001  0.000006  0.000009 -0.000103 -0.000591
  7C   1f+2       0.000007  0.000000 -0.000004  0.000000  0.000000 -0.000002
  7C   1f-2       0.000001  0.000000 -0.000000 -0.000000  0.000006  0.000017
  7C   1f+3       0.000046 -0.000006  0.000022  0.000018  0.000070 -0.000300
  7C   1f-3       0.000053 -0.000008  0.000018  0.000021  0.000108 -0.000564
  8C   1s        -0.000021 -0.000002 -0.000006  0.000017 -0.015098 -0.466570
  8C   2s        -0.000008 -0.000001 -0.000004  0.000015 -0.019830 -0.607753
  8C   3s        -0.000554 -0.000023 -0.000102 -0.000100  0.002902 -0.041876
  8C   4s         0.003415  0.000173  0.000530  0.000980 -0.037049  0.017662
  8C   5s         0.003267  0.001711 -0.001697 -0.015032  0.037302  0.023825
  8C   1pz        0.000004 -0.000000 -0.000005 -0.000002  0.000007 -0.000006
  8C   1px        0.000003  0.000001  0.000010 -0.000028 -0.000325  0.000184
  8C   1py        0.000026 -0.000001  0.000008  0.000041 -0.000268  0.000865
  8C   2pz       -0.000016  0.000002  0.000017  0.000017 -0.000174 -0.000090
  8C   2px       -0.000089 -0.000181 -0.000408  0.000544 -0.003886 -0.007722
  8C   2py       -0.001014  0.000022 -0.000189 -0.000709  0.013632  0.002813
  8C   3pz        0.000211  0.000007 -0.000067 -0.000111  0.000028  0.000251
  8C   3px        0.005879  0.000397  0.000137 -0.005192  0.001340  0.016283
  8C   3py       -0.002045 -0.000283  0.001062  0.006964 -0.007637 -0.007248
  8C   1dz2      -0.000019 -0.000001 -0.000001  0.000004  0.000030  0.001523
  8C   1dxz      -0.000010  0.000000 -0.000001  0.000001  0.000003 -0.000017
  8C   1dyz       0.000000  0.000001 -0.000000  0.000000 -0.000005  0.000031
  8C   1dx2y2     0.000013  0.000004  0.000002  0.000000 -0.000132 -0.000359
  8C   1dxy      -0.000004  0.000007 -0.000005 -0.000016  0.000069  0.000211
  8C   2dz2      -0.000372 -0.000009 -0.000072 -0.000198  0.004003 -0.000455
  8C   2dxz       0.000075 -0.000001  0.000002 -0.000001 -0.000045  0.000021
  8C   2dyz      -0.000014 -0.000002  0.000004 -0.000004  0.000117  0.000057
  8C   2dx2y2     0.000315  0.000040  0.000086  0.000181  0.001060  0.002363
  8C   2dxy      -0.000153  0.000007  0.000126 -0.000101 -0.000558  0.002487
  8C   1f0       -0.000003 -0.000000 -0.000000 -0.000001  0.000000 -0.000013
  8C   1f+1      -0.000007  0.000004  0.000004  0.000002 -0.000404  0.000176
  8C   1f-1       0.000027  0.000001  0.000008  0.000010 -0.000007  0.000414
  8C   1f+2      -0.000004  0.000000  0.000001  0.000000  0.000000 -0.000034
  8C   1f-2      -0.000008  0.000000  0.000000  0.000000 -0.000002  0.000015
  8C   1f+3       0.000019  0.000006 -0.000000  0.000011  0.000161 -0.000622
  8C   1f-3       0.000049  0.000001  0.000007  0.000029  0.000393 -0.001248
  9C   1s         0.000001 -0.000000  0.000001 -0.000005  0.000048  0.001811
  9C   2s         0.000000 -0.000002  0.000003 -0.000014  0.000110  0.002215
  9C   3s         0.000205 -0.000014  0.000046  0.000285 -0.002049  0.001153
  9C   4s        -0.001404  0.000094 -0.000446 -0.002051  0.012257 -0.017597
  9C   5s         0.003459  0.002380  0.002416  0.002930 -0.006575  0.025355
  9C   1pz       -0.000007  0.000000  0.000001  0.000001 -0.000001 -0.000003
  9C   1px        0.000020  0.000006  0.000005 -0.000008 -0.000396 -0.000315
  9C   1py        0.000012  0.000003  0.000002  0.000004  0.000001 -0.000407
  9C   2pz        0.000047 -0.000001 -0.000005 -0.000004  0.000030 -0.000038
  9C   2px       -0.000804 -0.000151 -0.000361  0.000166  0.009563 -0.000120
  9C   2py       -0.000397 -0.000150 -0.000167 -0.000018 -0.000856  0.009335
  9C   3pz       -0.000162  0.000013  0.000076  0.000037  0.000055 -0.000023
  9C   3px        0.003575 -0.000187  0.000714  0.002496 -0.006236  0.002462
  9C   3py        0.001935 -0.001378 -0.000959 -0.000711 -0.006601 -0.009179
  9C   1dz2       0.000010 -0.000004  0.000004  0.000024 -0.000077 -0.000173
  9C   1dxz      -0.000001 -0.000000 -0.000001 -0.000000 -0.000000 -0.000001
  9C   1dyz       0.000001 -0.000000 -0.000000 -0.000000 -0.000000 -0.000000
  9C   1dx2y2    -0.000006 -0.000002 -0.000002 -0.000006  0.000009  0.000105
  9C   1dxy       0.000003  0.000004  0.000001  0.000013  0.000044  0.000086
  9C   2dz2       0.000170 -0.000010  0.000043  0.000126 -0.001474  0.001041
  9C   2dxz       0.000033 -0.000000  0.000003 -0.000004  0.000016  0.000041
  9C   2dyz       0.000012 -0.000001  0.000000  0.000003 -0.000010  0.000066
  9C   2dx2y2    -0.000284 -0.000086 -0.000151  0.000014  0.002418  0.005800
  9C   2dxy      -0.000254 -0.000103 -0.000082  0.000043 -0.000265 -0.000008
  9C   1f0       -0.000005  0.000000  0.000000  0.000001 -0.000002  0.000003
  9C   1f+1       0.000023  0.000005  0.000009 -0.000007 -0.000364 -0.000586
  9C   1f-1       0.000008  0.000005  0.000002 -0.000003  0.000015 -0.000473
  9C   1f+2       0.000005 -0.000000 -0.000000 -0.000000  0.000004  0.000007
  9C   1f-2       0.000005  0.000000 -0.000000 -0.000001 -0.000004  0.000005
  9C   1f+3       0.000016 -0.000004  0.000006  0.000019 -0.000183 -0.000397
  9C   1f-3       0.000020 -0.000001  0.000004  0.000036  0.000131 -0.000688
 10O   1s         0.000000 -0.000000  0.000000 -0.000001 -0.000001 -0.000001
 10O   2s        -0.000002  0.000000 -0.000001  0.000012  0.000012  0.000010
 10O   3s         0.000020 -0.000003  0.000007 -0.000139 -0.000197  0.000080
 10O   4s        -0.000099 -0.000015 -0.000038  0.000369  0.000236 -0.001041
 10O   5s         0.000210  0.000121  0.000120  0.000750  0.002457  0.001494
 10O   1pz        0.000003 -0.000000 -0.000002 -0.000000 -0.000001  0.000001
 10O   1px       -0.000002  0.000003  0.000001  0.000017 -0.000044 -0.000110
 10O   1py       -0.000002 -0.000001 -0.000001 -0.000015  0.000029 -0.000050
 10O   2pz       -0.000011  0.000000  0.000007  0.000001  0.000006 -0.000008
 10O   2px       -0.000002 -0.000030 -0.000012 -0.000059  0.000380  0.000259
 10O   2py        0.000012  0.000018  0.000009  0.000094 -0.000199  0.000505
 10O   3pz        0.000061 -0.000003 -0.000027  0.000002 -0.000014  0.000022
 10O   3px       -0.000077 -0.000017 -0.000019  0.000613  0.001074  0.000550
 10O   3py       -0.000492  0.000202 -0.000085 -0.001164  0.001630  0.002203
 10O   1dz2      -0.000000  0.000000  0.000000 -0.000001  0.000018  0.000035
 10O   1dxz      -0.000000 -0.000000  0.000000 -0.000000 -0.000001 -0.000001
 10O   1dyz       0.000000  0.000000  0.000000  0.000000  0.000000 -0.000000
 10O   1dx2y2     0.000002  0.000003  0.000001 -0.000007 -0.000004 -0.000091
 10O   1dxy       0.000003  0.000000  0.000001  0.000030  0.000026 -0.000039
 10O   2dz2      -0.000001 -0.000003 -0.000001 -0.000033 -0.000186 -0.000054
 10O   2dxz       0.000002 -0.000000 -0.000000  0.000001  0.000005  0.000002
 10O   2dyz       0.000000 -0.000000 -0.000002 -0.000001 -0.000004  0.000004
 10O   2dx2y2    -0.000007 -0.000024 -0.000009  0.000031 -0.000002  0.000534
 10O   2dxy      -0.000016  0.000003 -0.000002 -0.000194 -0.000278  0.000404
 10O   1f0       -0.000000  0.000000  0.000000 -0.000000 -0.000000 -0.000000
 10O   1f+1      -0.000002  0.000000 -0.000001 -0.000003 -0.000005  0.000009
 10O   1f-1       0.000002 -0.000002  0.000000  0.000005  0.000013 -0.000004
 10O   1f+2      -0.000001  0.000000  0.000000  0.000000  0.000000 -0.000001
 10O   1f-2      -0.000000 -0.000000 -0.000000  0.000000 -0.000001  0.000001
 10O   1f+3      -0.000002 -0.000000 -0.000000 -0.000012  0.000040 -0.000083
 10O   1f-3      -0.000001  0.000002 -0.000000  0.000007  0.000040 -0.000065
 11C   1s         0.000006 -0.000001 -0.000001  0.000007  0.000003  0.000008
 11C   2s         0.000011 -0.000002 -0.000002  0.000013  0.000008  0.000035
 11C   3s        -0.000037  0.000027  0.000015  0.000470  0.000109  0.000106
 11C   4s         0.000155 -0.000165 -0.000066 -0.003217 -0.001185 -0.001946
 11C   5s         0.000229  0.000065  0.000193  0.009801 -0.000559 -0.005702
 11C   1pz        0.000000  0.000000  0.000001 -0.000000  0.000001  0.000001
 11C   1px        0.000007  0.000001  0.000002 -0.000076  0.000000 -0.000100
 11C   1py        0.000004 -0.000009  0.000001  0.000003 -0.000061 -0.000014
 11C   2pz        0.000012 -0.000002 -0.000019  0.000010 -0.000011 -0.000005
 11C   2px       -0.000121 -0.000053  0.000002  0.002380 -0.000393  0.000710
 11C   2py       -0.000054  0.000109 -0.000010 -0.000859  0.000886 -0.000010
 11C   3pz       -0.000023  0.000004  0.000030 -0.000039  0.000013  0.000027
 11C   3px        0.000611  0.000266  0.000271 -0.005435  0.001756  0.005308
 11C   3py       -0.000436 -0.000154 -0.000172  0.003927 -0.000534 -0.003209
 11C   1dz2       0.000003  0.000002 -0.000001  0.000023  0.000021 -0.000011
 11C   1dxz       0.000001 -0.000000 -0.000001 -0.000001 -0.000001 -0.000000
 11C   1dyz      -0.000002  0.000000  0.000000  0.000001  0.000000 -0.000002
 11C   1dx2y2    -0.000002  0.000002  0.000002 -0.000021 -0.000010  0.000009
 11C   1dxy       0.000002  0.000004  0.000001  0.000098  0.000040  0.000094
 11C   2dz2      -0.000059 -0.000016  0.000010  0.000605 -0.000145 -0.000095
 11C   2dxz       0.000006 -0.000000 -0.000008 -0.000006  0.000003 -0.000004
 11C   2dyz       0.000015 -0.000001 -0.000011  0.000002 -0.000001  0.000001
 11C   2dx2y2     0.000014  0.000041 -0.000012 -0.000548  0.000336 -0.000515
 11C   2dxy      -0.000055 -0.000045 -0.000003  0.000146 -0.000374 -0.000139
 11C   1f0        0.000000  0.000000 -0.000001 -0.000001  0.000000 -0.000002
 11C   1f+1      -0.000003 -0.000002 -0.000001 -0.000064 -0.000021 -0.000099
 11C   1f-1      -0.000005 -0.000007 -0.000001  0.000041 -0.000031  0.000055
 11C   1f+2       0.000001  0.000000 -0.000001  0.000000  0.000000  0.000001
 11C   1f-2       0.000002 -0.000000 -0.000002 -0.000002 -0.000001 -0.000001
 11C   1f+3       0.000004  0.000004  0.000000  0.000000  0.000032 -0.000097
 11C   1f-3      -0.000003  0.000004  0.000002  0.000057  0.000002  0.000060
 12C   1s         0.000008  0.000001  0.000000  0.000387  0.000007  0.000001
 12C   2s         0.000011  0.000001  0.000000  0.000627  0.000015  0.000004
 12C   3s         0.000017  0.000009 -0.000006 -0.001247  0.000054 -0.000250
 12C   4s        -0.000141 -0.000056  0.000031  0.003180 -0.000581  0.001113
 12C   5s         0.000670  0.000190  0.000216 -0.016432  0.001972  0.007882
 12C   1pz        0.000001  0.000000  0.000000  0.000001 -0.000000  0.000001
 12C   1px        0.000002  0.000001 -0.000001 -0.000067 -0.000004 -0.000055
 12C   1py        0.000001  0.000001  0.000001 -0.000149  0.000010  0.000041
 12C   2pz       -0.000001 -0.000000 -0.000002  0.000011 -0.000002  0.000003
 12C   2px       -0.000095 -0.000061  0.000016  0.001918 -0.000412  0.000749
 12C   2py        0.000017 -0.000009 -0.000013 -0.000844  0.000032 -0.000702
 12C   3pz        0.000019  0.000002  0.000004  0.000009  0.000001  0.000035
 12C   3px        0.000234  0.000080  0.000077 -0.001903  0.000653  0.002457
 12C   3py       -0.000083  0.000010 -0.000023 -0.001593 -0.000408 -0.000900
 12C   1dz2       0.000002  0.000000  0.000000  0.000136  0.000001 -0.000026
 12C   1dxz       0.000000 -0.000000 -0.000000 -0.000002 -0.000000  0.000000
 12C   1dyz      -0.000000 -0.000000  0.000000  0.000003 -0.000000 -0.000001
 12C   1dx2y2    -0.000001 -0.000002 -0.000000  0.000045 -0.000012 -0.000000
 12C   1dxy       0.000003  0.000000  0.000000  0.000139  0.000011  0.000000
 12C   2dz2       0.000024  0.000028 -0.000003 -0.001258  0.000140  0.000049
 12C   2dxz      -0.000005 -0.000000  0.000002  0.000016 -0.000001  0.000001
 12C   2dyz       0.000000  0.000000  0.000000 -0.000018  0.000002  0.000005
 12C   2dx2y2    -0.000019  0.000003  0.000005  0.000388 -0.000080  0.000372
 12C   2dxy       0.000010  0.000013 -0.000008 -0.001099  0.000048 -0.000427
 12C   1f0        0.000001  0.000000 -0.000000  0.000002 -0.000000 -0.000000
 12C   1f+1       0.000002 -0.000001 -0.000001 -0.000019  0.000006 -0.000048
 12C   1f-1      -0.000001  0.000000  0.000000 -0.000082  0.000002  0.000031
 12C   1f+2      -0.000000 -0.000000  0.000000  0.000003 -0.000000  0.000000
 12C   1f-2       0.000000  0.000000  0.000000  0.000001 -0.000000 -0.000001
 12C   1f+3       0.000001  0.000001  0.000000 -0.000116  0.000018 -0.000006
 12C   1f-3      -0.000005 -0.000004  0.000001  0.000114 -0.000018  0.000055
 13O   1s         0.000000 -0.000000 -0.000000 -0.000014 -0.000000 -0.000000
 13O   2s        -0.000000  0.000000  0.000000 -0.000173  0.000003  0.000004
 13O   3s         0.000000 -0.000003 -0.000000  0.001752 -0.000036 -0.000046
 13O   4s         0.000009  0.000017  0.000003 -0.003678  0.000101  0.000288
 13O   5s        -0.000094 -0.000030 -0.000011  0.004195  0.000016 -0.000875
 13O   1pz       -0.000000 -0.000000  0.000000 -0.000003  0.000000 -0.000000
 13O   1px       -0.000000 -0.000000  0.000000 -0.000555 -0.000004 -0.000003
 13O   1py        0.000001  0.000002  0.000000  0.000159  0.000004  0.000024
 13O   2pz        0.000001  0.000000 -0.000001  0.000007 -0.000000  0.000003
 13O   2px        0.000007  0.000002 -0.000001  0.002228  0.000010  0.000059
 13O   2py       -0.000010 -0.000015 -0.000001 -0.000315 -0.000040 -0.000217
 13O   3pz       -0.000004  0.000000  0.000002  0.000010  0.000001  0.000001
 13O   3px        0.000093  0.000042  0.000017 -0.002362  0.000004  0.000895
 13O   3py       -0.000030 -0.000023 -0.000007 -0.001687 -0.000025 -0.000309
 13O   1dz2      -0.000001 -0.000000 -0.000000 -0.000051  0.000002 -0.000003
 13O   1dxz      -0.000000 -0.000000 -0.000000  0.000002 -0.000000 -0.000000
 13O   1dyz      -0.000000  0.000000  0.000000  0.000000  0.000000 -0.000000
 13O   1dx2y2     0.000002  0.000001  0.000000  0.000160 -0.000000  0.000013
 13O   1dxy       0.000000 -0.000000 -0.000000 -0.000134  0.000003 -0.000001
 13O   2dz2       0.000004 -0.000001  0.000000  0.000748 -0.000017  0.000021
 13O   2dxz       0.000000 -0.000000 -0.000000 -0.000015  0.000000 -0.000000
 13O   2dyz       0.000000 -0.000000 -0.000000  0.000004 -0.000000 -0.000000
 13O   2dx2y2    -0.000011 -0.000007 -0.000001 -0.001136 -0.000008 -0.000102
 13O   2dxy       0.000001  0.000002  0.000000  0.001056 -0.000016  0.000024
 13O   1f0       -0.000000 -0.000000 -0.000000 -0.000006 -0.000000 -0.000000
 13O   1f+1      -0.000001 -0.000000 -0.000000 -0.000408  0.000001 -0.000008
 13O   1f-1       0.000001  0.000001  0.000000  0.000168  0.000002  0.000007
 13O   1f+2      -0.000000 -0.000000  0.000000  0.000005 -0.000000  0.000000
 13O   1f-2      -0.000000 -0.000000  0.000000 -0.000005  0.000000 -0.000000
 13O   1f+3      -0.000000 -0.000000 -0.000000 -0.000193 -0.000001  0.000004
 13O   1f-3       0.000001  0.000000  0.000000  0.000458 -0.000000  0.000014
 14C   1s        -0.000003 -0.000007 -0.000000  0.466892  0.000003  0.000015
 14C   2s        -0.000003 -0.000008 -0.000000  0.608581  0.000004  0.000030
 14C   3s        -0.000019 -0.000011 -0.000001  0.035389 -0.000007 -0.000211
 14C   4s         0.000091  0.000046  0.000010 -0.018685  0.000018  0.001019
 14C   5s         0.000066  0.000021  0.000013  0.020157  0.000035  0.000062
 14C   1pz        0.000000 -0.000000  0.000000  0.000007  0.000000  0.000000
 14C   1px       -0.000004 -0.000003 -0.000001  0.001084 -0.000001 -0.000047
 14C   1py        0.000001  0.000001 -0.000000 -0.000598 -0.000002 -0.000003
 14C   2pz       -0.000001  0.000000  0.000000 -0.000020 -0.000000  0.000001
 14C   2px        0.000049  0.000025  0.000006 -0.001573 -0.000005  0.000478
 14C   2py       -0.000013 -0.000006  0.000001  0.001896  0.000035 -0.000105
 14C   3pz        0.000000 -0.000000 -0.000002  0.000009  0.000001  0.000001
 14C   3px        0.000007 -0.000002 -0.000001 -0.000637 -0.000010  0.000034
 14C   3py       -0.000040  0.000000 -0.000009 -0.001306 -0.000103 -0.000220
 14C   1dz2      -0.000001 -0.000000 -0.000000 -0.000172  0.000002 -0.000009
 14C   1dxz      -0.000000  0.000000  0.000000  0.000003  0.000000  0.000000
 14C   1dyz      -0.000000 -0.000000 -0.000000 -0.000002  0.000000 -0.000001
 14C   1dx2y2     0.000001  0.000000 -0.000000  0.000142  0.000001 -0.000003
 14C   1dxy      -0.000001 -0.000001 -0.000000 -0.000231 -0.000001 -0.000018
 14C   2dz2      -0.000009 -0.000007 -0.000001  0.000313 -0.000012 -0.000063
 14C   2dxz       0.000001  0.000000 -0.000001 -0.000005 -0.000000  0.000002
 14C   2dyz       0.000002  0.000000 -0.000000  0.000005 -0.000001  0.000002
 14C   2dx2y2     0.000005  0.000002  0.000001 -0.000080 -0.000032  0.000110
 14C   2dxy      -0.000008 -0.000002  0.000000  0.000443  0.000011 -0.000040
 14C   1f0       -0.000000 -0.000000 -0.000000  0.000009  0.000000 -0.000000
 14C   1f+1      -0.000002 -0.000001  0.000000 -0.001374  0.000004 -0.000020
 14C   1f-1      -0.000000  0.000000 -0.000000 -0.000755 -0.000002 -0.000002
 14C   1f+2      -0.000000  0.000000  0.000000  0.000029  0.000000  0.000000
 14C   1f-2      -0.000000 -0.000000  0.000000 -0.000018  0.000000 -0.000000
 14C   1f+3       0.000000 -0.000000 -0.000000 -0.000145  0.000004 -0.000010
 14C   1f-3       0.000003  0.000001  0.000000  0.001255  0.000000  0.000027
 15C   1s         0.000003 -0.000007  0.000001 -0.000000 -0.000045 -0.000035
 15C   2s         0.000011 -0.000019  0.000004 -0.000001 -0.000190 -0.000071
 15C   3s        -0.000139  0.000351 -0.000046 -0.000034  0.001743 -0.000929
 15C   4s         0.000696 -0.002001  0.000125  0.000229 -0.001778  0.011637
 15C   5s        -0.001001  0.000189 -0.001561 -0.001469 -0.008998 -0.029859
 15C   1pz        0.000002  0.000000 -0.000000 -0.000000 -0.000000  0.000003
 15C   1px       -0.000004 -0.000034 -0.000002  0.000008  0.000123 -0.000127
 15C   1py        0.000005 -0.000015  0.000003 -0.000011  0.000089 -0.000310
 15C   2pz       -0.000009 -0.000001  0.000002 -0.000001  0.000013 -0.000079
 15C   2px        0.000201  0.000586  0.000024 -0.000239  0.001020  0.003754
 15C   2py       -0.000280  0.000266 -0.000145  0.000473 -0.002414  0.010400
 15C   3pz        0.000069  0.000018 -0.000029 -0.000016  0.000020  0.000064
 15C   3px       -0.001746  0.000725 -0.000477 -0.001124 -0.001560 -0.005214
 15C   3py        0.001818 -0.002233 -0.000713  0.000176 -0.003502 -0.003797
 15C   1dz2      -0.000003  0.000029 -0.000000 -0.000005 -0.000039 -0.000058
 15C   1dxz       0.000001 -0.000000 -0.000000 -0.000000  0.000000  0.000001
 15C   1dyz      -0.000003  0.000000  0.000001  0.000000  0.000001 -0.000004
 15C   1dx2y2    -0.000001 -0.000020 -0.000002 -0.000003  0.000090 -0.000004
 15C   1dxy      -0.000001 -0.000005 -0.000001 -0.000001  0.000075 -0.000061
 15C   2dz2      -0.000084  0.000159 -0.000023 -0.000018  0.000719 -0.001144
 15C   2dxz      -0.000006  0.000001 -0.000001 -0.000001  0.000016 -0.000019
 15C   2dyz       0.000012  0.000000 -0.000001 -0.000002 -0.000013 -0.000032
 15C   2dx2y2     0.000079 -0.000172  0.000073 -0.000102 -0.002039 -0.003644
 15C   2dxy      -0.000161 -0.000146 -0.000036  0.000202 -0.002752  0.001984
 15C   1f0        0.000001 -0.000000 -0.000000  0.000000 -0.000000  0.000004
 15C   1f+1       0.000001 -0.000020  0.000002  0.000006 -0.000071 -0.000139
 15C   1f-1       0.000001 -0.000004  0.000001 -0.000014  0.000009 -0.000250
 15C   1f+2      -0.000001 -0.000000 -0.000001  0.000000  0.000000  0.000002
 15C   1f-2       0.000000  0.000000  0.000000  0.000000 -0.000002 -0.000003
 15C   1f+3       0.000005 -0.000041  0.000000 -0.000002  0.000032  0.000059
 15C   1f-3       0.000011 -0.000044  0.000004  0.000007 -0.000093 -0.000079
 16O   1s         0.000000 -0.000001  0.000000 -0.000000 -0.000002 -0.000002
 16O   2s        -0.000002  0.000022 -0.000001  0.000001  0.000032  0.000029
 16O   3s         0.000024 -0.000279  0.000010 -0.000012 -0.000477 -0.000446
 16O   4s        -0.000072  0.000823 -0.000031  0.000041  0.002139  0.001730
 16O   5s        -0.000259  0.000519 -0.000151 -0.000199  0.001208  0.000915
 16O   1pz       -0.000000 -0.000000  0.000000  0.000000 -0.000000 -0.000000
 16O   1px        0.000005  0.000024  0.000002  0.000005 -0.000083 -0.000083
 16O   1py       -0.000000  0.000005  0.000001 -0.000002  0.000001 -0.000013
 16O   2pz        0.000001  0.000001 -0.000000 -0.000000  0.000001 -0.000000
 16O   2px       -0.000035 -0.000052 -0.000021 -0.000043  0.001123  0.000873
 16O   2py        0.000001 -0.000058 -0.000011 -0.000001  0.000183  0.000249
 16O   3pz       -0.000007 -0.000006  0.000001  0.000002  0.000003 -0.000002
 16O   3px        0.000080  0.001284 -0.000024 -0.000142  0.000244  0.000312
 16O   3py        0.000009  0.000892  0.000050 -0.000184 -0.000464  0.000523
 16O   1dz2       0.000001  0.000001 -0.000000 -0.000000 -0.000012 -0.000018
 16O   1dxz      -0.000000  0.000000 -0.000000  0.000000 -0.000000 -0.000000
 16O   1dyz       0.000000 -0.000000 -0.000000  0.000000 -0.000000 -0.000000
 16O   1dx2y2    -0.000003 -0.000029 -0.000000  0.000003 -0.000004 -0.000011
 16O   1dxy       0.000001 -0.000023  0.000000 -0.000001  0.000006 -0.000026
 16O   2dz2       0.000007 -0.000079  0.000005  0.000001 -0.000079 -0.000067
 16O   2dxz       0.000001 -0.000001 -0.000000 -0.000000 -0.000000 -0.000000
 16O   2dyz      -0.000000  0.000001  0.000000 -0.000000  0.000000 -0.000000
 16O   2dx2y2     0.000014  0.000188  0.000000 -0.000026  0.000144  0.000120
 16O   2dxy      -0.000016  0.000186 -0.000007  0.000008  0.000072  0.000287
 16O   1f0       -0.000000 -0.000000  0.000000  0.000000 -0.000000 -0.000000
 16O   1f+1       0.000001 -0.000011 -0.000000  0.000001  0.000022  0.000004
 16O   1f-1      -0.000001 -0.000000 -0.000000  0.000002  0.000018  0.000011
 16O   1f+2       0.000000  0.000000 -0.000000 -0.000000 -0.000000 -0.000000
 16O   1f-2      -0.000000  0.000000  0.000000  0.000000  0.000000  0.000000
 16O   1f+3       0.000000 -0.000017  0.000000 -0.000001 -0.000008 -0.000030
 16O   1f-3       0.000001  0.000001  0.000001 -0.000000 -0.000010 -0.000039
 17C   1s         0.000005  0.000013  0.000001  0.000000 -0.000017 -0.000021
 17C   2s         0.000009  0.000027  0.000001  0.000000 -0.000044 -0.000062
 17C   3s        -0.000033  0.000752 -0.000011  0.000015  0.000505  0.000506
 17C   4s         0.000125 -0.005392  0.000056 -0.000103 -0.001944 -0.001385
 17C   5s        -0.000173  0.005633 -0.000073 -0.000277 -0.001155  0.001034
 17C   1pz       -0.000000 -0.000001  0.000000 -0.000000 -0.000000 -0.000000
 17C   1px        0.000000 -0.000093  0.000001  0.000006 -0.000042 -0.000018
 17C   1py       -0.000004  0.000043 -0.000002  0.000007  0.000037  0.000060
 17C   2pz       -0.000006  0.000006  0.000000  0.000001  0.000001 -0.000008
 17C   2px       -0.000020  0.004175 -0.000012 -0.000094  0.000999  0.000833
 17C   2py        0.000067 -0.000167  0.000023 -0.000068 -0.000226 -0.000360
 17C   3pz       -0.000038  0.000016  0.000013  0.000007  0.000002 -0.000035
 17C   3px        0.000249 -0.004888  0.000054  0.000375 -0.001452 -0.002507
 17C   3py        0.000050 -0.002330 -0.000010 -0.000034 -0.000388  0.000331
 17C   1dz2      -0.000001  0.000046  0.000000  0.000002 -0.000019 -0.000018
 17C   1dxz       0.000001  0.000000 -0.000000 -0.000000  0.000000  0.000001
 17C   1dyz      -0.000000 -0.000000 -0.000000 -0.000000  0.000000  0.000001
 17C   1dx2y2    -0.000003 -0.000115 -0.000001 -0.000001  0.000035  0.000055
 17C   1dxy      -0.000001 -0.000071 -0.000000 -0.000003  0.000026  0.000039
 17C   2dz2      -0.000034  0.000978 -0.000010 -0.000013  0.000370  0.000473
 17C   2dxz      -0.000008 -0.000006  0.000002  0.000001 -0.000001 -0.000010
 17C   2dyz       0.000006  0.000006 -0.000001 -0.000001  0.000002  0.000009
 17C   2dx2y2    -0.000002 -0.001018  0.000002  0.000059 -0.000518 -0.000473
 17C   2dxy       0.000034  0.000268  0.000006  0.000002 -0.000246 -0.000338
 17C   1f0       -0.000000 -0.000000  0.000000 -0.000000 -0.000000 -0.000001
 17C   1f+1      -0.000003 -0.000101  0.000000  0.000001 -0.000057 -0.000015
 17C   1f-1       0.000000 -0.000009 -0.000000  0.000007  0.000002  0.000003
 17C   1f+2       0.000000  0.000000 -0.000000 -0.000000  0.000000  0.000001
 17C   1f-2       0.000001  0.000000 -0.000000 -0.000000  0.000000  0.000002
 17C   1f+3       0.000005 -0.000117  0.000001 -0.000001 -0.000098 -0.000074
 17C   1f-3       0.000004 -0.000028  0.000001 -0.000005 -0.000009 -0.000020
 18C   1s         0.000006  0.000496  0.000001  0.000001 -0.000003 -0.000004
 18C   2s         0.000008  0.000767  0.000001  0.000002 -0.000002 -0.000006
 18C   3s        -0.000001 -0.001338  0.000003  0.000016 -0.000313 -0.000237
 18C   4s        -0.000027  0.002625 -0.000019 -0.000098  0.001684  0.001459
 18C   5s         0.000432 -0.007011  0.000091  0.000565 -0.001701 -0.004010
 18C   1pz        0.000000 -0.000001  0.000000 -0.000000  0.000000  0.000001
 18C   1px       -0.000001 -0.000015  0.000000 -0.000001 -0.000045 -0.000025
 18C   1py       -0.000001  0.000107 -0.000000  0.000001  0.000003  0.000003
 18C   2pz        0.000001  0.000001 -0.000000  0.000000 -0.000000 -0.000002
 18C   2px       -0.000029  0.003429 -0.000015 -0.000051  0.001198  0.001005
 18C   2py        0.000003  0.000505  0.000002 -0.000009  0.000006  0.000026
 18C   3pz        0.000037 -0.000024 -0.000007 -0.000005  0.000002  0.000041
 18C   3px        0.000083  0.000239  0.000028  0.000131 -0.000192 -0.001131
 18C   3py       -0.000029  0.002716 -0.000004 -0.000043  0.000236  0.000009
 18C   1dz2       0.000001  0.000214  0.000000  0.000000 -0.000018 -0.000012
 18C   1dxz      -0.000001  0.000001  0.000000  0.000000  0.000000 -0.000000
 18C   1dyz      -0.000000  0.000001  0.000000  0.000000 -0.000000 -0.000000
 18C   1dx2y2    -0.000001 -0.000198 -0.000000 -0.000002  0.000024  0.000029
 18C   1dxy      -0.000002 -0.000180 -0.000000  0.000001  0.000003  0.000005
 18C   2dz2       0.000006 -0.002043  0.000005  0.000013 -0.000249 -0.000229
 18C   2dxz      -0.000002 -0.000007  0.000000  0.000000 -0.000000 -0.000003
 18C   2dyz       0.000003 -0.000008 -0.000001 -0.000000 -0.000000  0.000002
 18C   2dx2y2    -0.000012  0.002380 -0.000004 -0.000014  0.000407  0.000290
 18C   2dxy       0.000015  0.001019 -0.000001 -0.000007 -0.000007 -0.000031
 18C   1f0        0.000001  0.000000 -0.000000 -0.000000 -0.000000  0.000001
 18C   1f+1       0.000001  0.000004  0.000000  0.000002 -0.000043 -0.000033
 18C   1f-1       0.000001 -0.000027  0.000000 -0.000001  0.000003  0.000002
 18C   1f+2      -0.000000  0.000002  0.000000  0.000000 -0.000000 -0.000000
 18C   1f-2      -0.000001  0.000002  0.000000  0.000000 -0.000000 -0.000001
 18C   1f+3       0.000001 -0.000242  0.000001  0.000004 -0.000063 -0.000042
 18C   1f-3      -0.000002  0.000096  0.000000  0.000001 -0.000005 -0.000003
 19O   1s        -0.000000 -0.000009 -0.000000 -0.000000  0.000000  0.000000
 19O   2s         0.000000 -0.000081  0.000000  0.000001 -0.000002 -0.000006
 19O   3s        -0.000002  0.000361 -0.000001 -0.000007  0.000028  0.000069
 19O   4s         0.000015 -0.000488  0.000006  0.000029 -0.000110 -0.000248
 19O   5s        -0.000101  0.010135 -0.000016 -0.000093  0.000445  0.000575
 19O   1pz       -0.000000 -0.000000  0.000000  0.000000 -0.000000 -0.000000
 19O   1px       -0.000001 -0.000155 -0.000000 -0.000001  0.000008  0.000013
 19O   1py        0.000000  0.000023 -0.000000 -0.000000  0.000001 -0.000000
 19O   2pz        0.000002  0.000002 -0.000001 -0.000000  0.000000  0.000002
 19O   2px        0.000005 -0.001279  0.000002  0.000007 -0.000053 -0.000075
 19O   2py       -0.000002 -0.000265  0.000001  0.000005 -0.000014 -0.000018
 19O   3pz       -0.000005 -0.000021  0.000001  0.000001 -0.000002 -0.000008
 19O   3px        0.000029 -0.004146  0.000001  0.000002 -0.000085  0.000162
 19O   3py       -0.000027  0.002584 -0.000005 -0.000027  0.000140  0.000250
 19O   1dz2      -0.000001  0.000013 -0.000000 -0.000000  0.000003  0.000003
 19O   1dxz      -0.000000  0.000000  0.000000  0.000000 -0.000000 -0.000000
 19O   1dyz       0.000000  0.000001 -0.000000 -0.000000  0.000000  0.000000
 19O   1dx2y2     0.000000  0.000104  0.000000 -0.000000 -0.000000  0.000005
 19O   1dxy      -0.000000 -0.000041 -0.000000  0.000000  0.000003  0.000002
 19O   2dz2       0.000004 -0.000234  0.000000  0.000001 -0.000009 -0.000006
 19O   2dxz       0.000000 -0.000001 -0.000000 -0.000000  0.000000  0.000001
 19O   2dyz       0.000000 -0.000003 -0.000000  0.000000 -0.000000 -0.000000
 19O   2dx2y2    -0.000002  0.000054 -0.000001 -0.000002  0.000012 -0.000017
 19O   2dxy       0.000001  0.000199  0.000000  0.000000 -0.000020 -0.000018
 19O   1f0       -0.000000 -0.000000  0.000000  0.000000 -0.000000 -0.000000
 19O   1f+1      -0.000000 -0.000237 -0.000000 -0.000000  0.000002  0.000001
 19O   1f-1      -0.000000  0.000020 -0.000000 -0.000000  0.000003  0.000001
 19O   1f+2      -0.000000 -0.000000  0.000000  0.000000 -0.000000 -0.000000
 19O   1f-2       0.000000 -0.000001 -0.000000 -0.000000  0.000000  0.000000
 19O   1f+3      -0.000001 -0.000205 -0.000000 -0.000001  0.000002  0.000000
 19O   1f-3      -0.000000 -0.000015  0.000000  0.000000 -0.000001  0.000000
 20C   1s        -0.000003  0.466936  0.000002  0.000007 -0.000007 -0.000001
 20C   2s        -0.000004  0.608698  0.000002  0.000009 -0.000013 -0.000003
 20C   3s        -0.000009  0.037730 -0.000001 -0.000006  0.000046  0.000010
 20C   4s         0.000039 -0.028064  0.000005  0.000024 -0.000171 -0.000042
 20C   5s        -0.000004  0.018016  0.000001 -0.000011  0.000123  0.000050
 20C   1pz       -0.000000 -0.000002  0.000000  0.000000 -0.000000 -0.000000
 20C   1px       -0.000003  0.001313 -0.000000 -0.000003  0.000014  0.000009
 20C   1py        0.000001  0.000263 -0.000000 -0.000000  0.000004  0.000005
 20C   2pz        0.000002  0.000023 -0.000001 -0.000000  0.000001  0.000003
 20C   2px        0.000026 -0.004505  0.000004  0.000021 -0.000129 -0.000076
 20C   2py        0.000000 -0.002959  0.000001  0.000004 -0.000034 -0.000042
 20C   3pz       -0.000010  0.000011  0.000002  0.000001 -0.000001 -0.000010
 20C   3px       -0.000018 -0.003411 -0.000005 -0.000041  0.000107  0.000242
 20C   3py       -0.000004 -0.001340  0.000000 -0.000004  0.000023 -0.000044
 20C   1dz2      -0.000000  0.000056  0.000000  0.000000 -0.000001 -0.000001
 20C   1dxz       0.000000 -0.000002 -0.000000 -0.000000  0.000000  0.000000
 20C   1dyz       0.000000  0.000004 -0.000000 -0.000000 -0.000000  0.000000
 20C   1dx2y2    -0.000000  0.000397  0.000000  0.000000 -0.000003 -0.000006
 20C   1dxy       0.000001  0.000269  0.000000  0.000001 -0.000001  0.000003
 20C   2dz2      -0.000004  0.003100 -0.000001 -0.000005  0.000036  0.000016
 20C   2dxz      -0.000001  0.000003  0.000000  0.000000 -0.000000 -0.000002
 20C   2dyz      -0.000001  0.000016  0.000000  0.000000  0.000000 -0.000001
 20C   2dx2y2     0.000008 -0.003382  0.000001  0.000004 -0.000027  0.000013
 20C   2dxy      -0.000002 -0.000398  0.000000 -0.000001 -0.000012 -0.000028
 20C   1f0       -0.000000  0.000019 -0.000000 -0.000000  0.000000 -0.000000
 20C   1f+1      -0.000001  0.000011 -0.000000 -0.000001  0.000007  0.000002
 20C   1f-1       0.000000 -0.001006  0.000000  0.000000 -0.000000 -0.000000
 20C   1f+2      -0.000000  0.000012  0.000000  0.000000  0.000000 -0.000000
 20C   1f-2       0.000000 -0.000000 -0.000000 -0.000000  0.000000  0.000000
 20C   1f+3      -0.000001  0.000038 -0.000000 -0.000001  0.000004  0.000000
 20C   1f-3      -0.000000 -0.000082 -0.000000 -0.000000  0.000004  0.000004
 21C   1s        -0.000004  0.000006 -0.000002 -0.000005  0.000276  0.000629
 21C   2s        -0.000003  0.000005 -0.000001 -0.000002  0.000321  0.000642
 21C   3s         0.000027 -0.000198  0.000016 -0.000065 -0.001601  0.002024
 21C   4s        -0.000229  0.001543 -0.000192  0.000437  0.016645 -0.003016
 21C   5s         0.003396 -0.010790  0.000958  0.005128  0.002298 -0.008771
 21C   1pz       -0.000001  0.000000 -0.000000  0.000000  0.000003  0.000000
 21C   1px       -0.000005 -0.000046 -0.000000  0.000003 -0.000279  0.000070
 21C   1py       -0.000002 -0.000035  0.000000 -0.000003 -0.000220  0.000134
 21C   2pz        0.000004 -0.000005  0.000003 -0.000001 -0.000047 -0.000018
 21C   2px        0.000487  0.001145  0.000045 -0.000336  0.013885  0.000076
 21C   2py       -0.000160  0.000647 -0.000112  0.000187  0.008124  0.000803
 21C   3pz       -0.000009  0.000018  0.000016 -0.000003 -0.000002  0.000006
 21C   3px       -0.000638 -0.004458  0.000541  0.001351 -0.000384 -0.013517
 21C   3py        0.001257 -0.003713  0.000250  0.000879  0.003113  0.009487
 21C   1dz2       0.000002  0.000003  0.000003 -0.000006 -0.000108 -0.000021
 21C   1dxz      -0.000002  0.000000  0.000000  0.000000  0.000000 -0.000004
 21C   1dyz      -0.000001 -0.000000 -0.000001 -0.000000  0.000001 -0.000001
 21C   1dx2y2     0.000003  0.000009 -0.000000 -0.000002  0.000126  0.000058
 21C   1dxy      -0.000006  0.000006 -0.000002 -0.000006  0.000082 -0.000041
 21C   2dz2       0.000041 -0.000265  0.000019 -0.000005 -0.001846  0.000430
 21C   2dxz      -0.000002 -0.000001  0.000002  0.000000 -0.000032  0.000004
 21C   2dyz       0.000005 -0.000001  0.000007 -0.000000 -0.000021  0.000005
 21C   2dx2y2     0.000084  0.000331  0.000025  0.000018  0.000054  0.000342
 21C   2dxy       0.000195  0.000119  0.000017 -0.000121  0.005506 -0.000366
 21C   1f0       -0.000001  0.000000 -0.000000  0.000000  0.000005  0.000002
 21C   1f+1      -0.000003 -0.000014 -0.000001  0.000007 -0.000283  0.000042
 21C   1f-1       0.000007 -0.000014  0.000003 -0.000006 -0.000230 -0.000025
 21C   1f+2       0.000001 -0.000000 -0.000000  0.000000  0.000001 -0.000001
 21C   1f-2      -0.000003 -0.000000  0.000000  0.000000 -0.000004 -0.000003
 21C   1f+3      -0.000005 -0.000017  0.000000  0.000004  0.000152 -0.000026
 21C   1f-3       0.000005 -0.000040  0.000003 -0.000006 -0.000141  0.000007
 22C   1s        -0.000025  0.000002  0.000005  0.000009  0.005106 -0.000204
 22C   2s        -0.000035  0.000002  0.000009  0.000015  0.006346 -0.000282
 22C   3s        -0.000109  0.000238 -0.000065 -0.000109  0.005901 -0.001253
 22C   4s         0.000293 -0.001893  0.000170  0.000658 -0.029369  0.015496
 22C   5s        -0.005550  0.010955 -0.000018 -0.003338  0.004965 -0.041994
 22C   1pz       -0.000003 -0.000000 -0.000001  0.000000  0.000003 -0.000005
 22C   1px        0.000009 -0.000024  0.000002 -0.000003 -0.000311  0.000081
 22C   1py        0.000009 -0.000007 -0.000001  0.000003 -0.000316 -0.000281
 22C   2pz        0.000005 -0.000001 -0.000001  0.000000 -0.000021 -0.000012
 22C   2px        0.000390  0.001094 -0.000003  0.000025  0.007656 -0.002306
 22C   2py       -0.000006  0.000415 -0.000037  0.000051  0.007443  0.012537
 22C   3pz       -0.000045  0.000002  0.000001  0.000006 -0.000046 -0.000030
 22C   3px       -0.000828 -0.005924  0.000298  0.003539  0.004025 -0.021789
 22C   3py       -0.001450  0.000387  0.000770  0.000517 -0.001728 -0.034669
 22C   1dz2       0.000005  0.000014  0.000000 -0.000007 -0.000146 -0.000088
 22C   1dxz       0.000002  0.000000 -0.000001 -0.000000  0.000004  0.000005
 22C   1dyz      -0.000002 -0.000000 -0.000001 -0.000000  0.000002 -0.000000
 22C   1dx2y2     0.000003 -0.000018 -0.000004 -0.000006  0.000135  0.000022
 22C   1dxy       0.000018 -0.000005  0.000004 -0.000005 -0.000144  0.000120
 22C   2dz2      -0.000185  0.000194 -0.000056 -0.000056  0.004464 -0.001245
 22C   2dxz      -0.000016 -0.000001  0.000010  0.000001 -0.000043 -0.000023
 22C   2dyz       0.000011  0.000001 -0.000006  0.000001 -0.000006 -0.000009
 22C   2dx2y2    -0.000151 -0.000216  0.000036  0.000034 -0.011002 -0.005240
 22C   2dxy      -0.000373 -0.000269 -0.000124  0.000067  0.003898 -0.000889
 22C   1f0       -0.000000  0.000000  0.000000  0.000000  0.000006 -0.000002
 22C   1f+1      -0.000021 -0.000027 -0.000002 -0.000002 -0.000106  0.000117
 22C   1f-1      -0.000002 -0.000008  0.000000 -0.000003 -0.000637 -0.000258
 22C   1f+2      -0.000002  0.000000  0.000001  0.000000  0.000002 -0.000002
 22C   1f-2      -0.000001  0.000000 -0.000000 -0.000000  0.000000  0.000004
 22C   1f+3       0.000011 -0.000024 -0.000000  0.000004  0.000238 -0.000191
 22C   1f-3       0.000008 -0.000028  0.000007  0.000012  0.000304  0.000128
 23N   1s         0.000000  0.000000  0.000000  0.000000 -0.000010 -0.000002
 23N   2s        -0.000004 -0.000004 -0.000001 -0.000003  0.000094  0.000029
 23N   3s         0.000102  0.000054  0.000020  0.000051 -0.001806 -0.000653
 23N   4s        -0.000607 -0.000350 -0.000132 -0.000224  0.010821  0.003576
 23N   5s        -0.000857  0.001192  0.000222  0.000072 -0.003725 -0.004466
 23N   1pz        0.000004 -0.000000 -0.000001  0.000000  0.000002  0.000000
 23N   1px       -0.000006  0.000006 -0.000005 -0.000003  0.000167  0.000044
 23N   1py        0.000002 -0.000000  0.000002  0.000006 -0.000420 -0.000097
 23N   2pz       -0.000016  0.000001  0.000004 -0.000000 -0.000016 -0.000000
 23N   2px        0.000118 -0.000087  0.000108  0.000023 -0.003063 -0.000423
 23N   2py       -0.000158 -0.000046 -0.000047 -0.000069  0.005405  0.001473
 23N   3pz        0.000074 -0.000002 -0.000019 -0.000001  0.000036  0.000064
 23N   3px       -0.000228 -0.000175 -0.000105 -0.000029  0.000323  0.003775
 23N   3py       -0.000391  0.000188 -0.000004  0.000111 -0.000021  0.000416
 23N   1dz2      -0.000004  0.000002  0.000001  0.000005 -0.000052 -0.000067
 23N   1dxz       0.000001 -0.000000 -0.000001 -0.000000  0.000001  0.000000
 23N   1dyz      -0.000002 -0.000000  0.000001 -0.000000 -0.000001 -0.000002
 23N   1dx2y2     0.000003 -0.000004 -0.000000 -0.000000  0.000125  0.000064
 23N   1dxy       0.000001  0.000001  0.000002  0.000001  0.000011  0.000010
 23N   2dz2       0.000084  0.000003  0.000001 -0.000005 -0.000487 -0.000001
 23N   2dxz      -0.000010 -0.000000  0.000005 -0.000000 -0.000000  0.000000
 23N   2dyz       0.000010  0.000000 -0.000005 -0.000000  0.000002  0.000009
 23N   2dx2y2    -0.000088  0.000006  0.000011  0.000008 -0.001568 -0.000427
 23N   2dxy       0.000062 -0.000031  0.000022  0.000008 -0.001299 -0.000441
 23N   1f0        0.000000 -0.000000  0.000000  0.000000 -0.000001 -0.000001
 23N   1f+1       0.000002  0.000006  0.000001 -0.000000  0.000021  0.000012
 23N   1f-1      -0.000002  0.000002 -0.000000  0.000002 -0.000010  0.000006
 23N   1f+2      -0.000002 -0.000000  0.000001 -0.000000 -0.000000  0.000000
 23N   1f-2      -0.000001 -0.000000 -0.000000 -0.000000  0.000000  0.000001
 23N   1f+3       0.000007  0.000003  0.000002  0.000003 -0.000125 -0.000066
 23N   1f-3       0.000006  0.000002 -0.000001  0.000001  0.000168 -0.000053
 24C   1s        -0.000007  0.000002 -0.000002 -0.000000 -0.000022 -0.000025
 24C   2s        -0.000017  0.000006 -0.000005  0.000000 -0.000061 -0.000100
 24C   3s         0.000033 -0.000079  0.000059 -0.000018  0.000229  0.001037
 24C   4s        -0.000229  0.000264 -0.000263 -0.000002 -0.000218 -0.005285
 24C   5s         0.001714  0.000461 -0.000086 -0.000613 -0.002121  0.005644
 24C   1pz       -0.000002 -0.000000 -0.000010  0.000000  0.000002  0.000006
 24C   1px       -0.000001  0.000013  0.000005  0.000001  0.000001 -0.000029
 24C   1py        0.000014 -0.000005  0.000005 -0.000000  0.000006  0.000026
 24C   2pz        0.000009  0.000000  0.000038 -0.000001  0.000005 -0.000022
 24C   2px       -0.000214 -0.000177 -0.000013  0.000008 -0.000125  0.000166
 24C   2py       -0.000161  0.000015 -0.000073 -0.000059 -0.000598 -0.000593
 24C   3pz       -0.000103 -0.000003  0.000042 -0.000001 -0.000033 -0.000073
 24C   3px       -0.000802 -0.000295 -0.000138  0.000291  0.000913 -0.004224
 24C   3py        0.000932  0.000234 -0.000007 -0.000257 -0.000981  0.004678
 24C   1dz2       0.000008 -0.000002  0.000004  0.000002 -0.000045  0.000058
 24C   1dxz      -0.000000 -0.000000 -0.000002  0.000000 -0.000001 -0.000003
 24C   1dyz       0.000006  0.000000 -0.000008  0.000000  0.000006  0.000006
 24C   1dx2y2     0.000005 -0.000002  0.000007  0.000002  0.000007  0.000015
 24C   1dxy      -0.000008  0.000009  0.000002  0.000002  0.000176  0.000089
 24C   2dz2      -0.000082 -0.000048  0.000029 -0.000022 -0.000072  0.000072
 24C   2dxz       0.000002  0.000000  0.000010 -0.000001  0.000007  0.000019
 24C   2dyz      -0.000025 -0.000001  0.000032 -0.000002 -0.000011 -0.000018
 24C   2dx2y2     0.000019  0.000083 -0.000018  0.000010 -0.000005  0.000006
 24C   2dxy       0.000119 -0.000029 -0.000054 -0.000039  0.000027 -0.000291
 24C   1f0       -0.000002  0.000000  0.000000 -0.000000  0.000001  0.000001
 24C   1f+1       0.000008  0.000011 -0.000001 -0.000000  0.000010  0.000007
 24C   1f-1       0.000003  0.000001  0.000003  0.000001  0.000009 -0.000002
 24C   1f+2       0.000003  0.000000 -0.000001  0.000000 -0.000003 -0.000001
 24C   1f-2       0.000003 -0.000000  0.000000 -0.000000  0.000003  0.000002
 24C   1f+3      -0.000003  0.000006 -0.000009  0.000004 -0.000034 -0.000075
 24C   1f-3       0.000025  0.000008 -0.000008  0.000006  0.000016 -0.000081
 25N   1s         0.000000  0.000000  0.000000  0.000000 -0.000008 -0.000001
 25N   2s        -0.000005 -0.000001 -0.000001 -0.000003  0.000079  0.000011
 25N   3s         0.000088  0.000016  0.000013  0.000042 -0.001438 -0.000483
 25N   4s        -0.000536 -0.000041 -0.000044 -0.000243  0.006831  0.001637
 25N   5s         0.001766  0.000003 -0.000369  0.000736  0.000812  0.007108
 25N   1pz       -0.000002  0.000000 -0.000007  0.000001  0.000008 -0.000004
 25N   1px       -0.000007 -0.000004  0.000002 -0.000005  0.000359  0.000149
 25N   1py        0.000005 -0.000002  0.000007  0.000002 -0.000103 -0.000016
 25N   2pz        0.000025 -0.000000  0.000036 -0.000003 -0.000058  0.000024
 25N   2px        0.000151  0.000036  0.000017  0.000063 -0.004006 -0.001613
 25N   2py       -0.000039  0.000009 -0.000113 -0.000025  0.001429 -0.000081
 25N   3pz        0.000066 -0.000000 -0.000225  0.000008  0.000033  0.000064
 25N   3px       -0.001058  0.000064  0.000235 -0.000251 -0.001217 -0.003037
 25N   3py       -0.000236  0.000213 -0.000355  0.000039 -0.001412 -0.002108
 25N   1dz2       0.000009  0.000002  0.000001  0.000006 -0.000012 -0.000018
 25N   1dxz       0.000003 -0.000000  0.000002  0.000000 -0.000004  0.000001
 25N   1dyz      -0.000003 -0.000000  0.000004  0.000000 -0.000002 -0.000005
 25N   1dx2y2     0.000002  0.000003 -0.000000  0.000002 -0.000099 -0.000058
 25N   1dxy       0.000014  0.000002  0.000004  0.000000 -0.000013  0.000013
 25N   2dz2      -0.000005 -0.000001  0.000006 -0.000021 -0.000554 -0.000309
 25N   2dxz      -0.000035 -0.000000 -0.000007 -0.000000  0.000030 -0.000006
 25N   2dyz       0.000018 -0.000000 -0.000003 -0.000001 -0.000002  0.000027
 25N   2dx2y2    -0.000037 -0.000025 -0.000012 -0.000026  0.001380  0.000507
 25N   2dxy      -0.000037 -0.000017  0.000007  0.000006 -0.000699 -0.000499
 25N   1f0       -0.000008 -0.000000  0.000004 -0.000000  0.000002 -0.000001
 25N   1f+1      -0.000007 -0.000002 -0.000003 -0.000001  0.000030  0.000032
 25N   1f-1      -0.000000 -0.000001  0.000004 -0.000000 -0.000060 -0.000047
 25N   1f+2       0.000005  0.000000  0.000002  0.000000  0.000000 -0.000002
 25N   1f-2      -0.000003 -0.000000 -0.000003  0.000000 -0.000001 -0.000000
 25N   1f+3      -0.000010  0.000001 -0.000001 -0.000001  0.000173 -0.000050
 25N   1f-3      -0.000004  0.000000 -0.000004  0.000002 -0.000109 -0.000107
 26C   1s        -0.000061  0.000000  0.000009 -0.000000  0.000002  0.000031
 26C   2s        -0.000072  0.000000  0.000012 -0.000000 -0.000000  0.000028
 26C   3s         0.001712 -0.000002 -0.000071  0.000003  0.000059  0.000105
 26C   4s        -0.017253 -0.000019 -0.002150 -0.000045  0.000031  0.000081
 26C   5s         0.024836  0.000091  0.018614  0.000439 -0.000933 -0.003053
 26C   1pz        0.000130  0.000001 -0.000010  0.000001  0.000001 -0.000011
 26C   1px       -0.000123 -0.000002  0.000023  0.000000  0.000025  0.000041
 26C   1py        0.000241 -0.000002 -0.000001 -0.000002  0.000011  0.000012
[truncated: 18,039,118 more chars]
