# Supplementary material for: Decoding dynamic interactions between EGFR‐TKD and DAC through computational and experimental approaches: A novel breakthrough in lung melanoma treatment
Source: J Cell Mol Med. 2024 Apr 29;28(9):e18263. doi: 10.1111/jcmm.18263 (PMC11058330; doi:10.1111/jcmm.18263)
Supplement: Supplementary file 2 — Data S1. [file JCMM-28-e18263-s001.zip › R3_Molecular-Dockings.csv]

Ligand	Binding Affinity	rmsd/ub	rmsd/lb
CTX-1_TKD	-7.9	0	0
CTX-1_TKD	-7.9	5.33	0.069
CTX-1_TKD	-7.6	5.4	1.234
CTX-1_TKD	-7.6	3.469	1.513
CTX-1_TKD	-7.6	2.578	1.94
CTX-1_TKD	-7.6	5.147	1.927
CTX-1_TKD	-7.6	5.893	1.534
CTX-1_TKD	-7.3	2.33	1.688
CTX-1_TKD	-7.3	5.671	1.772
Erlotinib-TKD	-7.3	0	0
Erlotinib-TKD	-7.1	7.719	3.385
Erlotinib-TKD	-7.1	3.478	1.929
Erlotinib-TKD	-7	7.158	2.357
Erlotinib-TKD	-7	6.917	2.231
Erlotinib-TKD	-6.9	4.801	2.949
Erlotinib-TKD	-6.6	3.951	2.37
Erlotinib-TKD	-6.6	4.182	2.195
Erlotinib-TKD	-6.6	8.592	3.386
