# Supplementary material for: Decoding dynamic interactions between EGFR‐TKD and DAC through computational and experimental approaches: A novel breakthrough in lung melanoma treatment
Source: J Cell Mol Med. 2024 Apr 29;28(9):e18263. doi: 10.1111/jcmm.18263 (PMC11058330; doi:10.1111/jcmm.18263)
Supplement: Supplementary file 2 — Data S1. [file JCMM-28-e18263-s001.zip › R4_CTX-1_TKD_Molecular-Dynamics.xlsx]

## Sheet: RMSD-CTX-1&TKD
	RMSD_CTX-1 and TKD
Time	RMSD
0	5e-07
10	0.0595367
20	0.0870777
30	0.0735132
40	0.0928262
50	0.0979635
60	0.0635373
70	0.0944187
80	0.0544758
90	0.102417
100	0.0614237
110	0.147237
120	0.172276
130	0.236208
140	0.222059
150	0.22778
160	0.166383
170	0.199756
180	0.234567
190	0.251013
200	0.174454
210	0.230494
220	0.251616
230	0.287265
240	0.231567
250	0.239588
260	0.235362
270	0.199816
280	0.279569
290	0.182426
300	0.148661
310	0.187679
320	0.30197
330	0.207758
340	0.169924
350	0.146912
360	0.129759
370	0.218857
380	0.266624
390	0.223691
400	0.210137
410	0.134077
420	0.161793
430	0.124689
440	0.148263
450	0.0973554
460	0.105308
470	0.162934
480	0.147309
490	0.125953
500	0.169562
510	0.160484
520	0.186607
530	0.195273
540	0.156308
550	0.203261
560	0.214638
570	0.189367
580	0.112375
590	0.140658
600	0.196538
610	0.176602
620	0.209437
630	0.167636
640	0.210868
650	0.181349
660	0.112274
670	0.161013
680	0.318476
690	0.285928
700	0.235525
710	0.215917
720	0.239708
730	0.248002
740	0.292033
750	0.278641
760	0.326473
770	0.245856
780	0.30513
790	0.263625
800	0.345898
810	0.366089
820	0.27946
830	0.255946
840	0.228841
850	0.252509
860	0.235274
870	0.256289
880	0.26088
890	0.238277
900	0.259848
910	0.269499
920	0.213688
930	0.201889
940	0.234085
950	0.150708
960	0.229182
970	0.26361
980	0.269705
990	0.253873
1000	0.219959
1010	0.197746
1020	0.197064
1030	0.257656
1040	0.240392
1050	0.259894
1060	0.263859
1070	0.272787
1080	0.261044
1090	0.253126
1100	0.243884
1110	0.358058
1120	0.405219
1130	0.329795
1140	0.333384
1150	0.301745
1160	0.354168
1170	0.29975
1180	0.328734
1190	0.250487
1200	0.271706
1210	0.249775
1220	0.314502
1230	0.301901
1240	0.182269
1250	0.219453
1260	0.264174
1270	0.218112
1280	0.202006
1290	0.234281
1300	0.174156
1310	0.221525
1320	0.2644
1330	0.233408
1340	0.266668
1350	0.331742
1360	0.281266
1370	0.292005
1380	0.259068
1390	0.201981
1400	0.291279
1410	0.326105
1420	0.272952
1430	0.278132
1440	0.247764
1450	0.243135
1460	0.267162
1470	0.260106
1480	0.32401
1490	0.299674
1500	0.274963
1510	0.292767
1520	0.322815
1530	0.37987
1540	0.30832
1550	0.273673
1560	0.294567
1570	0.27661
1580	0.294559
1590	0.195397
1600	0.258087
1610	0.312381
1620	0.288531
1630	0.2943
1640	0.286672
1650	0.250225
1660	0.244098
1670	0.26051
1680	0.288909
1690	0.190026
1700	0.256698
1710	0.205605
1720	0.182202
1730	0.231584
1740	0.231451
1750	0.250034
1760	0.254574
1770	0.211982
1780	0.291578
1790	0.276581
1800	0.279673
1810	0.286315
1820	0.228775
1830	0.250233
1840	0.160478
1850	0.227331
1860	0.206667
1870	0.224411
1880	0.172644
1890	0.0811122
1900	0.0990551
1910	0.213501
1920	0.194371
1930	0.207069
1940	0.230625
1950	0.323728
1960	0.278936
1970	0.259292
1980	0.248283
1990	0.205304
2000	0.166889
2010	0.17721
2020	0.167056
2030	0.189149
2040	0.116717
2050	0.172903
2060	0.194478
2070	0.179181
2080	0.218194
2090	0.155598
2100	0.154271
2110	0.0996752
2120	0.203098
2130	0.137294
2140	0.151915
2150	0.0681266
2160	0.128088
2170	0.147529
2180	0.0721829
2190	0.0722379
2200	0.0805537
2210	0.104343
2220	0.0712202
2230	0.141982
2240	0.0900272
2250	0.0713585
2260	0.144336
2270	0.207559
2280	0.208951
2290	0.193661
2300	0.151015
2310	0.173816
2320	0.203241
2330	0.279414
2340	0.233048
2350	0.239605
2360	0.23626
2370	0.221397
2380	0.154508
2390	0.211857
2400	0.236009
2410	0.126318
2420	0.190595
2430	0.149047
2440	0.18318
2450	0.225136
2460	0.175547
2470	0.244864
2480	0.207951
2490	0.225347
2500	0.182613
2510	0.200402
2520	0.177447
2530	0.164161
2540	0.194681
2550	0.150631
2560	0.228833
2570	0.237254
2580	0.290209
2590	0.298713
2600	0.226149
2610	0.254437
2620	0.214692
2630	0.177084
2640	0.201836
2650	0.158097
2660	0.145095
2670	0.181395
2680	0.133751
2690	0.199645
2700	0.102733
2710	0.13676
2720	0.162822
2730	0.165794
2740	0.218054
2750	0.137243
2760	0.146287
2770	0.180449
2780	0.117809
2790	0.133015
2800	0.102758
2810	0.0877831
2820	0.0553471
2830	0.0922775
2840	0.0710294
2850	0.2026
2860	0.251988
2870	0.2552
2880	0.323652
2890	0.282366
2900	0.176917
2910	0.214993
2920	0.243052
2930	0.256758
2940	0.243694
2950	0.280603
2960	0.264627
2970	0.255292
2980	0.294028
2990	0.284936
3000	0.27945
3010	0.279516
3020	0.345125
3030	0.263559
3040	0.310468
3050	0.204589
3060	0.229862
3070	0.193477
3080	0.177007
3090	0.202578
3100	0.184398
3110	0.182784
3120	0.166089
3130	0.203298
3140	0.199086
3150	0.202682
3160	0.183364
3170	0.214672
3180	0.203824
3190	0.147395
3200	0.1937
3210	0.2025
3220	0.26927
3230	0.269732
3240	0.259307
3250	0.274996
3260	0.271082
3270	0.28945
3280	0.251124
3290	0.256813
3300	0.267074
3310	0.239794
3320	0.210648
3330	0.282273
3340	0.238148
3350	0.203568
3360	0.244405
3370	0.240728
3380	0.282432
3390	0.287865
3400	0.276112
3410	0.280201
3420	0.325424
3430	0.298376
3440	0.275756
3450	0.252471
3460	0.319979
3470	0.306792
3480	0.317232
3490	0.28351
3500	0.338253
3510	0.317891
3520	0.343263
3530	0.314953
3540	0.324703
3550	0.313108
3560	0.302979
3570	0.271311
3580	0.332572
3590	0.33783
3600	0.338282
3610	0.283792
3620	0.314965
3630	0.294425
3640	0.318669
3650	0.301105
3660	0.333263
3670	0.294104
3680	0.302186
3690	0.303551
3700	0.299261
3710	0.308529
3720	0.311439
3730	0.292512
3740	0.293052
3750	0.318546
3760	0.320592
3770	0.295011
3780	0.318261
3790	0.302338
3800	0.291291
3810	0.298609
3820	0.300515
3830	0.30661
3840	0.317216
3850	0.290469
3860	0.294791
3870	0.315041
3880	0.327377
3890	0.33348
3900	0.30832
3910	0.320679
3920	0.31961
3930	0.325573
3940	0.319762
3950	0.322323
3960	0.316411
3970	0.306114
3980	0.334055
3990	0.318294
4000	0.349343
4010	0.31548
4020	0.279851
4030	0.304047
4040	0.310581
4050	0.307107
4060	0.308731
4070	0.318131
4080	0.300063
4090	0.313094
4100	0.312429
4110	0.31339
4120	0.297258
4130	0.297577
4140	0.301744
4150	0.312198
4160	0.330257
4170	0.337617
4180	0.306054
4190	0.325549
4200	0.305162
4210	0.316485
4220	0.312171
4230	0.312299
4240	0.314475
4250	0.320474
4260	0.30363
4270	0.299576
4280	0.319521
4290	0.31067
4300	0.317667
4310	0.328752
4320	0.336326
4330	0.327136
4340	0.31585
4350	0.329546
4360	0.332066
4370	0.339572
4380	0.321691
4390	0.31871
4400	0.324624
4410	0.349974
4420	0.349881
4430	0.34126
4440	0.334142
4450	0.32811
4460	0.35949
4470	0.343805
4480	0.328969
4490	0.319296
4500	0.320919
4510	0.341423
4520	0.296593
4530	0.306023
4540	0.296834
4550	0.330109
4560	0.293245
4570	0.353513
4580	0.347773
4590	0.355582
4600	0.318475
4610	0.346846
4620	0.346896
4630	0.335026
4640	0.347069
4650	0.327144
4660	0.31918
4670	0.311591
4680	0.325119
4690	0.310237
4700	0.310337
4710	0.333312
4720	0.315762
4730	0.347556
4740	0.336621
4750	0.333702
4760	0.321251
4770	0.304548
4780	0.334814
4790	0.304977
4800	0.298206
4810	0.316034
4820	0.285258
4830	0.310018
4840	0.326151
4850	0.324148
4860	0.324357
4870	0.343319
4880	0.297251
4890	0.327742
4900	0.305444
4910	0.386581
4920	0.33753
4930	0.33955
4940	0.307323
4950	0.301902
4960	0.328382
4970	0.286297
4980	0.301427
4990	0.304746
5000	0.324951
5010	0.311843
5020	0.279616
5030	0.294631
5040	0.340436
5050	0.310779
5060	0.269479
5070	0.301834
5080	0.294229
5090	0.283423
5100	0.292586
5110	0.287733
5120	0.289661
5130	0.290127
5140	0.302652
5150	0.29524
5160	0.262412
5170	0.277918
5180	0.287412
5190	0.292538
5200	0.269019
5210	0.289946
5220	0.302842
5230	0.310759
5240	0.298797
5250	0.279346
5260	0.38751
5270	0.300391
5280	0.341564
5290	0.336489
5300	0.298181
5310	0.284657
5320	0.306975
5330	0.346961
5340	0.323416
5350	0.327686
5360	0.351142
5370	0.322504
5380	0.30905
5390	0.331935
5400	0.314851
5410	0.325711
5420	0.319182
5430	0.317794
5440	0.284907
5450	0.287693
5460	0.293747
5470	0.314933
5480	0.326546
5490	0.342688
5500	0.336834
5510	0.341338
5520	0.346662
5530	0.334683
5540	0.338657
5550	0.333545
5560	0.340902
5570	0.338716
5580	0.332681
5590	0.332214
5600	0.34585
5610	0.300243
5620	0.339809
5630	0.334486
5640	0.324167
5650	0.343863
5660	0.330226
5670	0.340425
5680	0.322333
5690	0.338881
5700	0.344527
5710	0.344065
5720	0.327399
5730	0.339002
5740	0.351426
5750	0.31569
5760	0.325848
5770	0.309597
5780	0.332406
5790	0.371623
5800	0.313083
5810	0.351324
5820	0.321246
5830	0.338597
5840	0.323182
5850	0.317497
5860	0.320953
5870	0.309415
5880	0.305173
5890	0.31011
5900	0.33597
5910	0.318512
5920	0.322037
5930	0.328984
5940	0.337587
5950	0.309379
5960	0.29878
5970	0.307786
5980	0.311093
5990	0.320519
6000	0.386001
6010	0.405797
6020	0.30632
6030	0.342215
6040	0.325501
6050	0.348157
6060	0.334222
6070	0.326626
6080	0.320353
6090	0.34304
6100	0.351654
6110	0.313227
6120	0.3292
6130	0.318489
6140	0.315491
6150	0.316366
6160	0.317924
6170	0.336788
6180	0.335392
6190	0.339037
6200	0.320651
6210	0.327351
6220	0.362418
6230	0.372162
6240	0.321084
6250	0.315756
6260	0.360762
6270	0.361498
6280	0.336203
6290	0.332182
6300	0.29916
6310	0.268476
6320	0.309101
6330	0.30916
6340	0.298477
6350	0.32813
6360	0.331266
6370	0.311238
6380	0.329741
6390	0.308194
6400	0.309255
6410	0.329675
6420	0.319075
6430	0.320112
6440	0.296594
6450	0.299236
6460	0.316379
6470	0.410843
6480	0.389291
6490	0.371486
6500	0.368168
6510	0.342545
6520	0.354812
6530	0.305796
6540	0.314674
6550	0.307328
6560	0.323671
6570	0.335496
6580	0.383029
6590	0.34024
6600	0.342624
6610	0.334454
6620	0.353454
6630	0.337582
6640	0.35752
6650	0.318261
6660	0.363462
6670	0.342588
6680	0.34849
6690	0.321496
6700	0.343724
6710	0.373522
6720	0.372348
6730	0.334523
6740	0.358806
6750	0.294129
6760	0.301299
6770	0.326939
6780	0.314406
6790	0.331443
6800	0.343302
6810	0.306706
6820	0.303851
6830	0.366667
6840	0.359642
6850	0.371549
6860	0.299059
6870	0.329082
6880	0.283232
6890	0.315581
6900	0.319654
6910	0.377978
6920	0.375334
6930	0.298918
6940	0.334226
6950	0.309709
6960	0.304063
6970	0.300859
6980	0.303617
6990	0.311831
7000	0.308968
7010	0.31429
7020	0.31183
7030	0.316616
7040	0.313301
7050	0.301607
7060	0.298135
7070	0.339448
7080	0.320593
7090	0.270073
7100	0.285328
7110	0.316584
7120	0.357561
7130	0.303647
7140	0.281377
7150	0.322344
7160	0.311964
7170	0.322758
7180	0.297348
7190	0.304724
7200	0.295396
7210	0.286601
7220	0.284544
7230	0.28891
7240	0.305176
7250	0.320582
7260	0.331357
7270	0.326026
7280	0.308132
7290	0.319077
7300	0.312597
7310	0.323111
7320	0.314601
7330	0.333787
7340	0.300174
7350	0.306615
7360	0.298368
7370	0.290545
7380	0.296009
7390	0.318818
7400	0.309944
7410	0.303453
7420	0.313254
7430	0.305157
7440	0.295626
7450	0.310798
7460	0.29339
7470	0.311332
7480	0.290981
7490	0.310111
7500	0.293262
7510	0.323178
7520	0.316947
7530	0.27989
7540	0.297589
7550	0.307669
7560	0.322568
7570	0.33014
7580	0.297989
7590	0.295517
7600	0.286351
7610	0.29736
7620	0.306635
7630	0.301039
7640	0.281734
7650	0.307709
7660	0.282311
7670	0.30559
7680	0.304358
7690	0.28316
7700	0.291472
7710	0.327331
7720	0.313538
7730	0.326697
7740	0.326553
7750	0.301055
7760	0.295695
7770	0.314569
7780	0.303365
7790	0.37586
7800	0.324489
7810	0.333807
7820	0.318963
7830	0.292383
7840	0.28427
7850	0.287011
7860	0.296359
7870	0.296961
7880	0.289837
7890	0.310566
7900	0.345142
7910	0.293907
7920	0.319292
7930	0.28707
7940	0.313018
7950	0.3089
7960	0.312919
7970	0.294509
7980	0.314266
7990	0.311144
8000	0.305108
8010	0.305297
8020	0.321734
8030	0.300684
8040	0.303769
8050	0.311481
8060	0.31281
8070	0.316258
8080	0.29479
8090	0.320253
8100	0.339709
8110	0.314574
8120	0.326095
8130	0.313424
8140	0.339737
8150	0.315705
8160	0.31378
8170	0.321216
8180	0.318034
8190	0.322226
8200	0.316804
8210	0.316476
8220	0.322875
8230	0.314615
8240	0.297475
8250	0.300545
8260	0.341778
8270	0.314795
8280	0.322554
8290	0.330625
8300	0.314691
8310	0.336248
8320	0.324656
8330	0.310607
8340	0.316037
8350	0.299383
8360	0.293811
8370	0.313599
8380	0.273046
8390	0.313631
8400	0.282192
8410	0.293627
8420	0.313906
8430	0.298148
8440	0.319003
8450	0.316514
8460	0.289634
8470	0.308385
8480	0.294746
8490	0.284158
8500	0.329512
8510	0.292785
8520	0.302133
8530	0.298157
8540	0.279153
8550	0.307559
8560	0.316873
8570	0.290459
8580	0.298667
8590	0.327563
8600	0.291204
8610	0.301922
8620	0.318449
8630	0.287567
8640	0.303764
8650	0.324402
8660	0.308981
8670	0.310231
8680	0.286399
8690	0.310642
8700	0.335333
8710	0.314137
8720	0.331894
8730	0.307484
8740	0.288311
8750	0.326603
8760	0.313375
8770	0.303707
8780	0.305981
8790	0.324463
8800	0.333053
8810	0.298425
8820	0.29239
8830	0.295978
8840	0.345641
8850	0.319602
8860	0.332969
8870	0.326528
8880	0.338655
8890	0.327868
8900	0.337913
8910	0.308972
8920	0.326211
8930	0.324001
8940	0.29968
8950	0.307611
8960	0.312217
8970	0.305112
8980	0.333103
8990	0.318617
9000	0.343519
9010	0.315815
9020	0.315763
9030	0.307608
9040	0.305426
9050	0.319045
9060	0.301969
9070	0.286447
9080	0.340872
9090	0.302671
9100	0.321426
9110	0.303841
9120	0.318788
9130	0.312057
9140	0.31176
9150	0.310248
9160	0.313832
9170	0.312974
9180	0.291236
9190	0.29868
9200	0.316581
9210	0.288901
9220	0.306117
9230	0.278006
9240	0.295965
9250	0.302119
9260	0.312449
9270	0.319333
9280	0.321665
9290	0.308623
9300	0.316307
9310	0.320123
9320	0.294519
9330	0.308758
9340	0.292342
9350	0.281993
9360	0.289354
9370	0.303267
9380	0.309499
9390	0.317339
9400	0.309658
9410	0.278849
9420	0.266494
9430	0.304885
9440	0.309861
9450	0.31239
9460	0.310502
9470	0.317779
9480	0.30745
9490	0.321095
9500	0.286051
9510	0.288562
9520	0.295816
9530	0.285388
9540	0.32929
9550	0.310312
9560	0.283956
9570	0.302188
9580	0.308081
9590	0.265325
9600	0.26469
9610	0.280713
9620	0.354085
9630	0.306442
9640	0.330727
9650	0.281228
9660	0.324101
9670	0.319893
9680	0.298557
9690	0.332662
9700	0.324809
9710	0.336868
9720	0.304156
9730	0.304497
9740	0.299383
9750	0.313788
9760	0.313036
9770	0.316649
9780	0.337011
9790	0.400865
9800	0.325315
9810	0.272102
9820	0.288502
9830	0.298292
9840	0.336437
9850	0.307952
9860	0.294871
9870	0.282623
9880	0.338071
9890	0.330086
9900	0.344205
9910	0.326549
9920	0.300295
9930	0.344274
9940	0.331733
9950	0.291258
9960	0.319439
9970	0.333437
9980	0.343645
9990	0.319962
10000	0.354949
10010	0.340253
10020	0.378447
10030	0.358721
10040	0.335265
10050	0.335856
10060	0.321131
10070	0.366976
10080	0.347032
10090	0.344754
10100	0.260657
10110	0.285364
10120	0.357372
10130	0.316597
10140	0.344188
10150	0.329763
10160	0.310453
10170	0.352423
10180	0.336683
10190	0.312194
10200	0.355252
10210	0.329392
10220	0.380395
10230	0.330758
10240	0.302038
10250	0.308809
10260	0.303361
10270	0.337228
10280	0.330605
10290	0.318219
10300	0.30087
10310	0.311421
10320	0.291918
10330	0.356098
10340	0.378852
10350	0.367567
10360	0.359305
10370	0.317844
10380	0.357569
10390	0.334524
10400	0.316991
10410	0.366192
10420	0.350717
10430	0.423687
10440	0.308788
10450	0.348497
10460	0.338252
10470	0.294548
10480	0.341988
10490	0.376494
10500	0.332136
10510	0.339544
10520	0.334377
10530	0.349681
10540	0.343054
10550	0.338522
10560	0.327834
10570	0.370758
10580	0.361954
10590	0.338299
10600	0.306567
10610	0.324956
10620	0.352199
10630	0.321388
10640	0.275707
10650	0.271616
10660	0.30526
10670	0.309588
10680	0.330299
10690	0.288007
10700	0.350123
10710	0.341872
10720	0.368151
10730	0.359672
10740	0.326014
10750	0.32134
10760	0.373971
10770	0.329633
10780	0.295911
10790	0.303802
10800	0.313541
10810	0.309059
10820	0.351681
10830	0.301889
10840	0.328116
10850	0.338674
10860	0.375507
10870	0.333338
10880	0.350826
10890	0.327255
10900	0.302105
10910	0.298407
10920	0.343579
10930	0.369555
10940	0.394975
10950	0.311271
10960	0.311118
10970	0.297532
10980	0.378157
10990	0.347784
11000	0.329626
11010	0.368333
11020	0.319744
11030	0.356879
11040	0.350641
11050	0.35642
11060	0.303551
11070	0.296026
11080	0.320063
11090	0.323623
11100	0.343367
11110	0.307864
11120	0.28326
11130	0.316724
11140	0.297589
11150	0.27194
11160	0.298515
11170	0.289203
11180	0.294717
11190	0.280802
11200	0.249942
11210	0.288211
11220	0.279112
11230	0.287405
11240	0.268194
11250	0.302126
11260	0.302269
11270	0.295758
11280	0.259655
11290	0.286386
11300	0.277083
11310	0.314673
11320	0.352838
11330	0.328222
11340	0.299638
11350	0.267655
11360	0.309787
11370	0.285273
11380	0.290723
11390	0.26762
11400	0.238829
11410	0.289467
11420	0.31121
11430	0.307453
11440	0.262425
11450	0.310513
11460	0.29769
11470	0.292007
11480	0.307767
11490	0.308185
11500	0.306832
11510	0.304992
11520	0.304004
11530	0.299722
11540	0.281179
11550	0.318217
11560	0.301577
11570	0.325057
11580	0.376308
11590	0.280436
11600	0.320643
11610	0.338562
11620	0.356926
11630	0.33246
11640	0.316236
11650	0.295935
11660	0.310906
11670	0.277667
11680	0.319448
11690	0.318209
11700	0.342172
11710	0.344707
11720	0.284859
11730	0.292875
11740	0.311871
11750	0.308063
11760	0.297737
11770	0.286771
11780	0.307378
11790	0.3096
11800	0.286244
11810	0.314193
11820	0.31644
11830	0.32069
11840	0.290239
11850	0.301832
11860	0.322071
11870	0.289756
11880	0.33748
11890	0.300139
11900	0.322154
11910	0.296975
11920	0.315455
11930	0.328584
11940	0.316497
11950	0.331126
11960	0.319846
11970	0.305313
11980	0.29726
11990	0.311205
12000	0.307671
12010	0.307724
12020	0.29111
12030	0.305967
12040	0.316818
12050	0.313681
12060	0.305646
12070	0.317832
12080	0.314273
12090	0.341891
12100	0.323738
12110	0.309242
12120	0.297272
12130	0.30274
12140	0.295689
12150	0.320322
12160	0.278635
12170	0.292715
12180	0.300545
12190	0.293941
12200	0.324639
12210	0.297145
12220	0.304091
12230	0.29044
12240	0.303261
12250	0.300349
12260	0.301906
12270	0.284785
12280	0.290422
12290	0.322056
12300	0.288879
12310	0.271708
12320	0.304762
12330	0.306195
12340	0.304853
12350	0.339807
12360	0.304867
12370	0.285532
12380	0.312229
12390	0.304194
12400	0.299803
12410	0.283921
12420	0.300281
12430	0.278952
12440	0.295251
12450	0.313715
12460	0.288573
12470	0.291561
12480	0.302865
12490	0.314
12500	0.300383
12510	0.307406
12520	0.307258
12530	0.297673
12540	0.296998
12550	0.289126
12560	0.305863
12570	0.298667
12580	0.308882
12590	0.287732
12600	0.314308
12610	0.291617
12620	0.313163
12630	0.29861
12640	0.319804
12650	0.305225
12660	0.34254
12670	0.326872
12680	0.338178
12690	0.309458
12700	0.298152
12710	0.273507
12720	0.310575
12730	0.308455
12740	0.316846
12750	0.308787
12760	0.30332
12770	0.336873
12780	0.320252
12790	0.328731
12800	0.307502
12810	0.310203
12820	0.32154
12830	0.310162
12840	0.291037
12850	0.317476
12860	0.333355
12870	0.308591
12880	0.306516
12890	0.312855
12900	0.338073
12910	0.317112
12920	0.317953
12930	0.296721
12940	0.301299
12950	0.309623
12960	0.305695
12970	0.296032
12980	0.333101
12990	0.299652
13000	0.31702
13010	0.304464
13020	0.302778
13030	0.265261
13040	0.291314
13050	0.320259
13060	0.32883
13070	0.310451
13080	0.310258
13090	0.329225
13100	0.321658
13110	0.319816
13120	0.31152
13130	0.306716
13140	0.298344
13150	0.304354
13160	0.328336
13170	0.309164
13180	0.298775
13190	0.346643
13200	0.302125
13210	0.320494
13220	0.326666
13230	0.3421
13240	0.344801
13250	0.330007
13260	0.29328
13270	0.296279
13280	0.321383
13290	0.309871
13300	0.313293
13310	0.295834
13320	0.31415
13330	0.293138
13340	0.349862
13350	0.382058
13360	0.358402
13370	0.34611
13380	0.314675
13390	0.340997
13400	0.300457
13410	0.288286
13420	0.306671
13430	0.267317
13440	0.31971
13450	0.315293
13460	0.321701
13470	0.322965
13480	0.313503
13490	0.321758
13500	0.355405
13510	0.33572
13520	0.305097
13530	0.320398
13540	0.300005
13550	0.308662
13560	0.303349
13570	0.306896
13580	0.28779
13590	0.283853
13600	0.304746
13610	0.318941
13620	0.290906
13630	0.285359
13640	0.309723
13650	0.321949
13660	0.342172
13670	0.322794
13680	0.317815
13690	0.312947
13700	0.31568
13710	0.321395
13720	0.325647
13730	0.320716
13740	0.310785
13750	0.30554
13760	0.330253
13770	0.329123
13780	0.328268
13790	0.311476
13800	0.340602
13810	0.304744
13820	0.336869
13830	0.297377
13840	0.310046
13850	0.364514
13860	0.322009
13870	0.322435
13880	0.302535
13890	0.315641
13900	0.313476
13910	0.3042
13920	0.291536
13930	0.319844
13940	0.285617
13950	0.317265
13960	0.292777
13970	0.300683
13980	0.327032
13990	0.318353
14000	0.314656
14010	0.309427
14020	0.293081
14030	0.308887
14040	0.318366
14050	0.297788
14060	0.314211
14070	0.294421
14080	0.313063
14090	0.288561
14100	0.32035
14110	0.31626
14120	0.305371
14130	0.297958
14140	0.296299
14150	0.290761
14160	0.338137
14170	0.302405
14180	0.284518
14190	0.319347
14200	0.307111
14210	0.314604
14220	0.330053
14230	0.304799
14240	0.300574
14250	0.308164
14260	0.296249
14270	0.298749
14280	0.296641
14290	0.311116
14300	0.302937
14310	0.297833
14320	0.319066
14330	0.320422
14340	0.297684
14350	0.28769
14360	0.315977
14370	0.292159
14380	0.331724
14390	0.300139
14400	0.303553
14410	0.300909
14420	0.306569
14430	0.306471
14440	0.289955
14450	0.311229
14460	0.314056
14470	0.326902
14480	0.314556
14490	0.325078
14500	0.327212
14510	0.335412
14520	0.297262
14530	0.350107
14540	0.315628
14550	0.336026
14560	0.334971
14570	0.290332
14580	0.310436
14590	0.315909
14600	0.302588
14610	0.324848
14620	0.337483
14630	0.305629
14640	0.318951
14650	0.321115
14660	0.292965
14670	0.329581
14680	0.305097
14690	0.30736
14700	0.269118
14710	0.293801
14720	0.304933
14730	0.325172
14740	0.274221
14750	0.313665
14760	0.320697
14770	0.347539
14780	0.331647
14790	0.318393
14800	0.285535
14810	0.288653
14820	0.260443
14830	0.278563
14840	0.298768
14850	0.306222
14860	0.290808
14870	0.293792
14880	0.307704
14890	0.290382
14900	0.304731
14910	0.301957
14920	0.300869
14930	0.302648
14940	0.292037
14950	0.291193
14960	0.300565
14970	0.286768
14980	0.305417
14990	0.271285
15000	0.320935
15010	0.284548
15020	0.326496
15030	0.304499
15040	0.310565
15050	0.274777
15060	0.313214
15070	0.289677
15080	0.320931
15090	0.306986
15100	0.345218
15110	0.316255
15120	0.316962
15130	0.336184
15140	0.299491
15150	0.332379
15160	0.311777
15170	0.317016
15180	0.31439
15190	0.297377
15200	0.316928
15210	0.301947
15220	0.330441
15230	0.3292
15240	0.304999
15250	0.297321
15260	0.320251
15270	0.28343
15280	0.337751
15290	0.365474
15300	0.307876
15310	0.330167
15320	0.291141
15330	0.324411
15340	0.314789
15350	0.313807
15360	0.30709
15370	0.307513
15380	0.406244
15390	0.361185
15400	0.340631
15410	0.344191
15420	0.388774
15430	0.324125
15440	0.329593
15450	0.293824
15460	0.30621
15470	0.305043
15480	0.344987
15490	0.331097
15500	0.309371
15510	0.282705
15520	0.349782
15530	0.345571
15540	0.342765
15550	0.367781
15560	0.317887
15570	0.318713
15580	0.352309
15590	0.317756
15600	0.329094
15610	0.34017
15620	0.362936
15630	0.314604
15640	0.328581
15650	0.284827
15660	0.299609
15670	0.356706
15680	0.354126
15690	0.32626
15700	0.330108
15710	0.362713
15720	0.336
15730	0.325596
15740	0.344911
15750	0.312903
15760	0.346553
15770	0.340373
15780	0.342871
15790	0.345975
15800	0.297231
15810	0.353312
15820	0.306167
15830	0.304753
15840	0.31676
15850	0.315133
15860	0.297357
15870	0.300331
15880	0.331458
15890	0.300117
15900	0.280911
15910	0.27224
15920	0.31322
15930	0.297843
15940	0.315063
15950	0.296588
15960	0.304613
15970	0.31085
15980	0.287538
15990	0.290363
16000	0.307575
16010	0.319922
16020	0.285948
16030	0.316977
16040	0.356219
16050	0.328858
16060	0.347741
16070	0.328952
16080	0.357776
16090	0.339353
16100	0.306015
16110	0.345539
16120	0.311919
16130	0.339065
16140	0.299965
16150	0.336046
16160	0.314242
16170	0.317835
16180	0.367142
16190	0.353022
16200	0.319237
16210	0.323009
16220	0.301721
16230	0.292126
16240	0.291247
16250	0.317843
16260	0.330483
16270	0.387328
16280	0.374338
16290	0.344017
16300	0.359479
16310	0.319461
16320	0.335989
16330	0.409154
16340	0.368416
16350	0.385826
16360	0.321135
16370	0.377053
16380	0.383644
16390	0.351579
16400	0.344046
16410	0.371293
16420	0.354737
16430	0.367209
16440	0.378986
16450	0.33253
16460	0.330174
16470	0.370867
16480	0.312963
16490	0.330672
16500	0.345313
16510	0.317354
16520	0.343114
16530	0.327885
16540	0.386603
16550	0.401678
16560	0.352964
16570	0.369177
16580	0.337901
16590	0.325422
16600	0.343546
16610	0.323167
16620	0.31682
16630	0.304377
16640	0.337083
16650	0.32562
16660	0.296233
16670	0.29477
16680	0.338732
16690	0.388257
16700	0.356981
16710	0.323807
16720	0.348347
16730	0.359516
16740	0.382212
16750	0.344678
16760	0.369002
16770	0.36914
16780	0.349486
16790	0.321769
16800	0.355747
16810	0.351001
16820	0.361738
16830	0.313021
16840	0.356459
16850	0.330696
16860	0.392569
16870	0.354059
16880	0.370454
16890	0.32334
16900	0.325394
16910	0.321737
16920	0.344325
16930	0.374974
16940	0.373831
16950	0.404005
16960	0.36731
16970	0.392605
16980	0.336153
16990	0.317823
17000	0.28233
17010	0.384361
17020	0.377642
17030	0.406899
17040	0.363777
17050	0.405799
17060	0.391475
17070	0.389016
17080	0.402153
17090	0.375106
17100	0.383671
17110	0.368397
17120	0.376052
17130	0.366384
17140	0.407145
17150	0.353249
17160	0.398175
17170	0.379302
17180	0.357895
17190	0.367813
17200	0.373124
17210	0.379401
17220	0.366291
17230	0.332875
17240	0.304084
17250	0.328545
17260	0.41426
17270	0.350089
17280	0.324132
17290	0.265071
17300	0.33599
17310	0.292659
17320	0.271888
17330	0.25297
17340	0.301379
17350	0.304227
17360	0.356211
17370	0.409916
17380	0.368979
17390	0.369904
17400	0.336664
17410	0.360557
17420	0.365017
17430	0.374215
17440	0.375336
17450	0.383133
17460	0.378469
17470	0.365889
17480	0.349156
17490	0.387454
17500	0.356736
17510	0.343852
17520	0.339711
17530	0.34958
17540	0.36229
17550	0.357424
17560	0.382517
17570	0.413246
17580	0.363454
17590	0.38425
17600	0.350154
17610	0.39542
17620	0.375862
17630	0.394456
17640	0.346995
17650	0.323724
17660	0.357991
17670	0.367409
17680	0.381603
17690	0.378668
17700	0.368978
17710	0.363359
17720	0.401912
17730	0.371233
17740	0.395665
17750	0.365141
17760	0.36954
17770	0.365854
17780	0.37354
17790	0.403281
17800	0.398655
17810	0.410556
17820	0.386883
17830	0.402803
17840	0.369863
17850	0.390722
17860	0.373774
17870	0.406515
17880	0.391914
17890	0.397815
17900	0.396527
17910	0.414655
17920	0.413789
17930	0.418654
17940	0.402144
17950	0.405732
17960	0.409998
17970	0.395526
17980	0.373382
17990	0.381224
18000	0.386443
18010	0.395821
18020	0.385342
18030	0.288325
18040	0.294029
18050	0.303063
18060	0.277711
18070	0.307284
18080	0.275646
18090	0.340028
18100	0.336071
18110	0.333058
18120	0.348407
18130	0.29403
18140	0.278578
18150	0.263944
18160	0.401304
18170	0.351113
18180	0.302073
18190	0.304224
18200	0.310208
18210	0.311267
18220	0.278823
18230	0.286843
18240	0.331967
18250	0.316477
18260	0.300466
18270	0.305939
18280	0.351116
18290	0.285304
18300	0.351374
18310	0.317271
18320	0.325906
18330	0.310323
18340	0.306182
18350	0.365509
18360	0.38863
18370	0.369398
18380	0.360364
18390	0.370664
18400	0.340792
18410	0.358557
18420	0.391547
18430	0.4145
18440	0.383332
18450	0.367337
18460	0.342829
18470	0.39518
18480	0.395446
18490	0.365473
18500	0.376544
18510	0.359644
18520	0.360193
18530	0.370801
18540	0.367913
18550	0.367277
18560	0.358464
18570	0.378906
18580	0.329825
18590	0.347383
18600	0.395729
18610	0.353126
18620	0.304348
18630	0.363494
18640	0.350019
18650	0.397762
18660	0.387744
18670	0.350654
18680	0.367416
18690	0.356583
18700	0.375895
18710	0.36701
18720	0.385181
18730	0.376522
18740	0.347193
18750	0.372605
18760	0.388469
18770	0.377609
18780	0.379779
18790	0.293212
18800	0.349082
18810	0.367331
18820	0.333137
18830	0.388916
18840	0.392641
18850	0.346529
18860	0.342657
18870	0.325666
18880	0.415267
18890	0.343896
18900	0.377934
18910	0.364533
18920	0.310976
18930	0.2966
18940	0.313367
18950	0.283244
18960	0.28482
18970	0.305094
18980	0.346921
18990	0.324036
19000	0.294008
19010	0.287351
19020	0.269724
19030	0.3144
19040	0.297201
19050	0.338803
19060	0.328012
19070	0.349725
19080	0.329216
19090	0.344745
19100	0.36767
19110	0.333653
19120	0.339165
19130	0.355435
19140	0.354984
19150	0.322572
19160	0.321224
19170	0.345374
19180	0.359543
19190	0.320555
19200	0.344418
19210	0.390733
19220	0.377282
19230	0.38398
19240	0.391097
19250	0.37773
19260	0.387758
19270	0.341576
19280	0.384437
19290	0.4081
19300	0.363285
19310	0.383554
19320	0.396637
19330	0.362205
19340	0.358518
19350	0.379586
19360	0.377739
19370	0.385875
19380	0.392182
19390	0.349047
19400	0.380024
19410	0.386492
19420	0.321211
19430	0.355957
19440	0.354482
19450	0.382803
19460	0.386752
19470	0.364928
19480	0.371615
19490	0.381744
19500	0.378162
19510	0.405524
19520	0.433472
19530	0.396042
19540	0.411961
19550	0.416017
19560	0.373542
19570	0.41491
19580	0.395031
19590	0.415646
19600	0.413276
19610	0.345649
19620	0.304135
19630	0.281687
19640	0.302007
19650	0.291811
19660	0.291847
19670	0.284832
19680	0.281841
19690	0.281606
19700	0.296805
19710	0.293905
19720	0.354149
19730	0.370474
19740	0.362406
19750	0.371766
19760	0.357834
19770	0.357746
19780	0.337381
19790	0.389018
19800	0.367331
19810	0.356204
19820	0.328319
19830	0.354981
19840	0.332136
19850	0.32144
19860	0.372835
19870	0.352008
19880	0.346319
19890	0.394971
19900	0.393656
19910	0.380843
19920	0.386217
19930	0.394748
19940	0.40738
19950	0.327137
19960	0.363628
19970	0.373372
[truncated: 8,003 more rows]

## Sheet: RMSD-C-alpha_-CTX-1&TKD
	RMSD_C_Alpha_CTX-1 and TKD
Time	RMSD
0	6e-07
10	0.0765463
20	0.0849439
30	0.0864779
40	0.083984
50	0.0830375
60	0.0781198
70	0.0933098
80	0.0817069
90	0.0858879
100	0.0965431
110	0.0933112
120	0.111457
130	0.115067
140	0.132727
150	0.1322
160	0.13626
170	0.126045
180	0.11452
190	0.100238
200	0.111798
210	0.12536
220	0.128171
230	0.146161
240	0.1446
250	0.13359
260	0.158848
270	0.141815
280	0.158265
290	0.148195
300	0.150218
310	0.155052
320	0.165382
330	0.151629
340	0.150815
350	0.151174
360	0.142688
370	0.149191
380	0.14436
390	0.167284
400	0.173042
410	0.17218
420	0.154845
430	0.134274
440	0.141342
450	0.138624
460	0.120535
470	0.116882
480	0.13324
490	0.125658
500	0.146157
510	0.137317
520	0.121614
530	0.120866
540	0.125667
550	0.120745
560	0.123079
570	0.140566
580	0.15388
590	0.170481
600	0.145091
610	0.160848
620	0.152979
630	0.168248
640	0.15606
650	0.132863
660	0.144641
670	0.131027
680	0.150586
690	0.130789
700	0.143465
710	0.155617
720	0.152475
730	0.163345
740	0.165482
750	0.164389
760	0.14026
770	0.172335
780	0.173439
790	0.172645
800	0.166465
810	0.152537
820	0.152205
830	0.145068
840	0.147424
850	0.149622
860	0.15375
870	0.15111
880	0.138385
890	0.15597
900	0.143832
910	0.134576
920	0.13324
930	0.139324
940	0.145614
950	0.151111
960	0.144026
970	0.116938
980	0.157584
990	0.120911
1000	0.114734
1010	0.116759
1020	0.14241
1030	0.151196
1040	0.146373
1050	0.146634
1060	0.14195
1070	0.162282
1080	0.162099
1090	0.149136
1100	0.15376
1110	0.158215
1120	0.165108
1130	0.164991
1140	0.173292
1150	0.16312
1160	0.154227
1170	0.152165
1180	0.136561
1190	0.141406
1200	0.140754
1210	0.136301
1220	0.144395
1230	0.134205
1240	0.151627
1250	0.133006
1260	0.131913
1270	0.132997
1280	0.139706
1290	0.13391
1300	0.125821
1310	0.116677
1320	0.120095
1330	0.143435
1340	0.144056
1350	0.150682
1360	0.146512
1370	0.1448
1380	0.132855
1390	0.128863
1400	0.125927
1410	0.132804
1420	0.128345
1430	0.151075
1440	0.158253
1450	0.137906
1460	0.127116
1470	0.136762
1480	0.162814
1490	0.16334
1500	0.168544
1510	0.172214
1520	0.157153
1530	0.157913
1540	0.148607
1550	0.16686
1560	0.176155
1570	0.15468
1580	0.179607
1590	0.180116
1600	0.177169
1610	0.159166
1620	0.162037
1630	0.159166
1640	0.157942
1650	0.157806
1660	0.181607
1670	0.186132
1680	0.17297
1690	0.178088
1700	0.165515
1710	0.171632
1720	0.167679
1730	0.175983
1740	0.175768
1750	0.180765
1760	0.18689
1770	0.170685
1780	0.175307
1790	0.18308
1800	0.196238
1810	0.188806
1820	0.182381
1830	0.181743
1840	0.178876
1850	0.181956
1860	0.181614
1870	0.185227
1880	0.174217
1890	0.158707
1900	0.152616
1910	0.170698
1920	0.163083
1930	0.164757
1940	0.17711
1950	0.154335
1960	0.158794
1970	0.175794
1980	0.158509
1990	0.163321
2000	0.158414
2010	0.164498
2020	0.166241
2030	0.15402
2040	0.175805
2050	0.170983
2060	0.161375
2070	0.181722
2080	0.171342
2090	0.165239
2100	0.161761
2110	0.175627
2120	0.184578
2130	0.182571
2140	0.188477
2150	0.193549
2160	0.175092
2170	0.168988
2180	0.172069
2190	0.186827
2200	0.19117
2210	0.169202
2220	0.165377
2230	0.182452
2240	0.170339
2250	0.153298
2260	0.14286
2270	0.166675
2280	0.162897
2290	0.146706
2300	0.165598
2310	0.164038
2320	0.162725
2330	0.187801
2340	0.168028
2350	0.171096
2360	0.168732
2370	0.167998
2380	0.169293
2390	0.170419
2400	0.179711
2410	0.158522
2420	0.154583
2430	0.165449
2440	0.167775
2450	0.156671
2460	0.161657
2470	0.147083
2480	0.145773
2490	0.147334
2500	0.160949
2510	0.160218
2520	0.156749
2530	0.162472
2540	0.157544
2550	0.143377
2560	0.15591
2570	0.161389
2580	0.145274
2590	0.157979
2600	0.154821
2610	0.141009
2620	0.149111
2630	0.161137
2640	0.149261
2650	0.144699
2660	0.166789
2670	0.156843
2680	0.147873
2690	0.154765
2700	0.145505
2710	0.14099
2720	0.150959
2730	0.13722
2740	0.154748
2750	0.142315
2760	0.139306
2770	0.140516
2780	0.155161
2790	0.156723
2800	0.165995
2810	0.157681
2820	0.168604
2830	0.162526
2840	0.153342
2850	0.147596
2860	0.158641
2870	0.165711
2880	0.16752
2890	0.144424
2900	0.129712
2910	0.149486
2920	0.177037
2930	0.156766
2940	0.184653
2950	0.182298
2960	0.166601
2970	0.175421
2980	0.182418
2990	0.200225
3000	0.174288
3010	0.166879
3020	0.182281
3030	0.167657
3040	0.177505
3050	0.15451
3060	0.166942
3070	0.154743
3080	0.146567
3090	0.152709
3100	0.15048
3110	0.166186
3120	0.173858
3130	0.188613
3140	0.203883
3150	0.195038
3160	0.174293
3170	0.168879
3180	0.155116
3190	0.158705
3200	0.168542
3210	0.16991
3220	0.160902
3230	0.156183
3240	0.143509
3250	0.154422
3260	0.149942
3270	0.133127
3280	0.148024
3290	0.146269
3300	0.135914
3310	0.147347
3320	0.155827
3330	0.178476
3340	0.175039
3350	0.170962
3360	0.162599
3370	0.173864
3380	0.188948
3390	0.21803
3400	0.200944
3410	0.199841
3420	0.20234
3430	0.184267
3440	0.183384
3450	0.176525
3460	0.18956
3470	0.193847
3480	0.200599
3490	0.185653
3500	0.205192
3510	0.221765
3520	0.201138
3530	0.193559
3540	0.190931
3550	0.200432
3560	0.189959
3570	0.210228
3580	0.209978
3590	0.211572
3600	0.186956
3610	0.19338
3620	0.18783
3630	0.203248
3640	0.205525
3650	0.204972
3660	0.208863
3670	0.208885
3680	0.227605
3690	0.206705
3700	0.210038
3710	0.193367
3720	0.196012
3730	0.188462
3740	0.20308
3750	0.188259
3760	0.186834
3770	0.184152
3780	0.198349
3790	0.216028
3800	0.211981
3810	0.221567
3820	0.22369
3830	0.222469
3840	0.214349
3850	0.209738
3860	0.173121
3870	0.186012
3880	0.187741
3890	0.191253
3900	0.196028
3910	0.19763
3920	0.194237
3930	0.198642
3940	0.184317
3950	0.18124
3960	0.171137
3970	0.168781
3980	0.163829
3990	0.171631
4000	0.174861
4010	0.185841
4020	0.175684
4030	0.17922
4040	0.167752
4050	0.177573
4060	0.174428
4070	0.164108
4080	0.183329
4090	0.189319
4100	0.173791
4110	0.172788
4120	0.156562
4130	0.166786
4140	0.166165
4150	0.176385
4160	0.148267
4170	0.165255
4180	0.16675
4190	0.1486
4200	0.167076
4210	0.191891
4220	0.175545
4230	0.172998
4240	0.169136
4250	0.172605
4260	0.160217
4270	0.165072
4280	0.161588
4290	0.159017
4300	0.161356
4310	0.16861
4320	0.166166
4330	0.188746
4340	0.171964
4350	0.177946
4360	0.178706
4370	0.17387
4380	0.193386
4390	0.207076
4400	0.186813
4410	0.184444
4420	0.164732
4430	0.162024
4440	0.167782
4450	0.168084
4460	0.168656
4470	0.171664
4480	0.176629
4490	0.175907
4500	0.171885
4510	0.170514
4520	0.17269
4530	0.175568
4540	0.178937
4550	0.176506
4560	0.173942
4570	0.170492
4580	0.174637
4590	0.17453
4600	0.172285
4610	0.163529
4620	0.155627
4630	0.160218
4640	0.168674
4650	0.157744
4660	0.159103
4670	0.158172
4680	0.155086
4690	0.154116
4700	0.168606
4710	0.174445
4720	0.178344
4730	0.173801
4740	0.180686
4750	0.187081
4760	0.175883
4770	0.178078
4780	0.18902
4790	0.191203
4800	0.180834
4810	0.19429
4820	0.190193
4830	0.200991
4840	0.214108
4850	0.224338
4860	0.213768
4870	0.186703
4880	0.18087
4890	0.183515
4900	0.184736
4910	0.200585
4920	0.192301
4930	0.222943
4940	0.217556
4950	0.229022
4960	0.22918
4970	0.239315
4980	0.242289
4990	0.253747
5000	0.255111
5010	0.25026
5020	0.26127
5030	0.273819
5040	0.280543
5050	0.287224
5060	0.265763
5070	0.273141
5080	0.2793
5090	0.270217
5100	0.262848
5110	0.271454
5120	0.266817
5130	0.250477
5140	0.240433
5150	0.242343
5160	0.247393
5170	0.265215
5180	0.261435
5190	0.246427
5200	0.245682
5210	0.248252
5220	0.251577
5230	0.239709
5240	0.259335
5250	0.274818
5260	0.28377
5270	0.291291
5280	0.277967
5290	0.279047
5300	0.276224
5310	0.27257
5320	0.280249
5330	0.264165
5340	0.268578
5350	0.260481
5360	0.267748
5370	0.254678
5380	0.258722
5390	0.277924
5400	0.261696
5410	0.262158
5420	0.254038
5430	0.241756
5440	0.243738
5450	0.253763
5460	0.25921
5470	0.261307
5480	0.288526
5490	0.278157
5500	0.26626
5510	0.269284
5520	0.275952
5530	0.28337
5540	0.288715
5550	0.283668
5560	0.276783
5570	0.279585
5580	0.279541
5590	0.268825
5600	0.268593
5610	0.291138
5620	0.288898
5630	0.281415
5640	0.287495
5650	0.294278
5660	0.298561
5670	0.300738
5680	0.318309
5690	0.310269
5700	0.31588
5710	0.304955
5720	0.310491
5730	0.302394
5740	0.309941
5750	0.304271
5760	0.317174
5770	0.314645
5780	0.316883
5790	0.324522
5800	0.311601
5810	0.326952
5820	0.31192
5830	0.309324
5840	0.311091
5850	0.314262
5860	0.315963
5870	0.325875
5880	0.327797
5890	0.328565
5900	0.327929
5910	0.347786
5920	0.342308
5930	0.350161
5940	0.360084
5950	0.359249
5960	0.367128
5970	0.337403
5980	0.339008
5990	0.336944
6000	0.339318
6010	0.329686
6020	0.330325
6030	0.342007
6040	0.318752
6050	0.314948
6060	0.323556
6070	0.307297
6080	0.31986
6090	0.302182
6100	0.2934
6110	0.309335
6120	0.300515
6130	0.296867
6140	0.321153
6150	0.330924
6160	0.311324
6170	0.324996
6180	0.317014
6190	0.326663
6200	0.315912
6210	0.330085
6220	0.329517
6230	0.334115
6240	0.323253
6250	0.322682
6260	0.306246
6270	0.301043
6280	0.301432
6290	0.300691
6300	0.291838
6310	0.288002
6320	0.275813
6330	0.279303
6340	0.271065
6350	0.271328
6360	0.272718
6370	0.276783
6380	0.295809
6390	0.296001
6400	0.296705
6410	0.315291
6420	0.318073
6430	0.305141
6440	0.298609
6450	0.314826
6460	0.313142
6470	0.325365
6480	0.326096
6490	0.312553
6500	0.307556
6510	0.30977
6520	0.308401
6530	0.306878
6540	0.313013
6550	0.315236
6560	0.315245
6570	0.303738
6580	0.318777
6590	0.327411
6600	0.309169
6610	0.304151
6620	0.311559
6630	0.313284
6640	0.307449
6650	0.299834
6660	0.296022
6670	0.316755
6680	0.30066
6690	0.30692
6700	0.300304
6710	0.307467
6720	0.300304
6730	0.292971
6740	0.304301
6750	0.302798
6760	0.322276
6770	0.328082
6780	0.315187
6790	0.320914
6800	0.317142
6810	0.324624
6820	0.31615
6830	0.328419
6840	0.323967
6850	0.328733
6860	0.33174
6870	0.332632
6880	0.311272
6890	0.310972
6900	0.291293
6910	0.307065
6920	0.3072
6930	0.302471
6940	0.28634
6950	0.278821
6960	0.29899
6970	0.307166
6980	0.300469
6990	0.28706
7000	0.307277
7010	0.303634
7020	0.296741
7030	0.300299
7040	0.287422
7050	0.282434
7060	0.288796
7070	0.279799
7080	0.294606
7090	0.292091
7100	0.291884
7110	0.298987
7120	0.32209
7130	0.302868
7140	0.314982
7150	0.334807
7160	0.334116
7170	0.344792
7180	0.344558
7190	0.329756
7200	0.334525
7210	0.344257
7220	0.336332
7230	0.334149
7240	0.321238
7250	0.320859
7260	0.313945
7270	0.306488
7280	0.320145
7290	0.297836
7300	0.29612
7310	0.289918
7320	0.303838
7330	0.305898
7340	0.307422
7350	0.317746
7360	0.330699
7370	0.335328
7380	0.332071
7390	0.32901
7400	0.311685
7410	0.314685
7420	0.32535
7430	0.329122
7440	0.336044
7450	0.329112
7460	0.332671
7470	0.332034
7480	0.320524
7490	0.316991
7500	0.312323
7510	0.309007
7520	0.301018
7530	0.307882
7540	0.306282
7550	0.302595
7560	0.294753
7570	0.301607
7580	0.274085
7590	0.283945
7600	0.291122
7610	0.288587
7620	0.291454
7630	0.29045
7640	0.294793
7650	0.281774
7660	0.284536
7670	0.276633
7680	0.266673
7690	0.277705
7700	0.290998
7710	0.277077
7720	0.270293
7730	0.270357
7740	0.264449
7750	0.267832
7760	0.273838
7770	0.255292
7780	0.257563
7790	0.252086
7800	0.251617
7810	0.257973
7820	0.247509
7830	0.251871
7840	0.261114
7850	0.255971
7860	0.267503
7870	0.270448
7880	0.277313
7890	0.272706
7900	0.286911
7910	0.29411
7920	0.30225
7930	0.300076
7940	0.306412
7950	0.303521
7960	0.308443
7970	0.31343
7980	0.28989
7990	0.279898
8000	0.289681
8010	0.295956
8020	0.279666
8030	0.278053
8040	0.280141
8050	0.266089
8060	0.256345
8070	0.257036
8080	0.263404
8090	0.271989
8100	0.280424
8110	0.290679
8120	0.273426
8130	0.262101
8140	0.262682
8150	0.262133
8160	0.252375
8170	0.25611
8180	0.258032
8190	0.250663
8200	0.246693
8210	0.24689
8220	0.24754
8230	0.25827
8240	0.270005
8250	0.261447
8260	0.278154
8270	0.285812
8280	0.285395
8290	0.298898
8300	0.286183
8310	0.295251
8320	0.301997
8330	0.310843
8340	0.301079
8350	0.303383
8360	0.299005
8370	0.293098
8380	0.293608
8390	0.29022
8400	0.294976
8410	0.26382
8420	0.263467
8430	0.253356
8440	0.248192
8450	0.243312
8460	0.225282
8470	0.223893
8480	0.2454
8490	0.242194
8500	0.238326
8510	0.236324
8520	0.232517
8530	0.228412
8540	0.224239
8550	0.225573
8560	0.2231
8570	0.250597
8580	0.24812
8590	0.251118
8600	0.260402
8610	0.240346
8620	0.245378
8630	0.238967
8640	0.236752
8650	0.241029
8660	0.260267
8670	0.239648
8680	0.231146
8690	0.251181
8700	0.25658
8710	0.2523
8720	0.260559
8730	0.259042
8740	0.268007
8750	0.271769
8760	0.278363
8770	0.278156
8780	0.288311
8790	0.284781
8800	0.296722
8810	0.292242
8820	0.296994
8830	0.300479
8840	0.289132
8850	0.289906
8860	0.28257
8870	0.279506
8880	0.280019
8890	0.292287
8900	0.293964
8910	0.297161
8920	0.292995
8930	0.30841
8940	0.297728
8950	0.313413
8960	0.282114
8970	0.273956
8980	0.287795
8990	0.286459
9000	0.291141
9010	0.293919
9020	0.294622
9030	0.291044
9040	0.298779
9050	0.298496
9060	0.286147
9070	0.284271
9080	0.292078
9090	0.266932
9100	0.260523
9110	0.266523
9120	0.256659
9130	0.26606
9140	0.273828
9150	0.256278
9160	0.242626
9170	0.258197
9180	0.256597
9190	0.265569
9200	0.270428
9210	0.272289
9220	0.272231
9230	0.274763
9240	0.268515
9250	0.291249
9260	0.304155
9270	0.291865
9280	0.287902
9290	0.301287
9300	0.30311
9310	0.286895
9320	0.293512
9330	0.290276
9340	0.277231
9350	0.282709
9360	0.29133
9370	0.285001
9380	0.297906
9390	0.293905
9400	0.278854
9410	0.285332
9420	0.270255
9430	0.290177
9440	0.281103
9450	0.300135
9460	0.294351
9470	0.298522
9480	0.31501
9490	0.294776
9500	0.304294
9510	0.306881
9520	0.317284
9530	0.290338
9540	0.292235
9550	0.280394
9560	0.284155
9570	0.286064
9580	0.268978
9590	0.238756
9600	0.245405
9610	0.242051
9620	0.262557
9630	0.270716
9640	0.24423
9650	0.248189
9660	0.256482
9670	0.265843
9680	0.266564
9690	0.268982
9700	0.276813
9710	0.266377
9720	0.251105
9730	0.262381
9740	0.246577
9750	0.245286
9760	0.260917
9770	0.259995
9780	0.279126
9790	0.28165
9800	0.268294
9810	0.272081
9820	0.27767
9830	0.290664
9840	0.284892
9850	0.267013
9860	0.287953
9870	0.279666
9880	0.285937
9890	0.267871
9900	0.289993
9910	0.275373
9920	0.289854
9930	0.286871
9940	0.290293
9950	0.272147
9960	0.295834
9970	0.284732
9980	0.283845
9990	0.275614
10000	0.297796
10010	0.316344
10020	0.309843
10030	0.306737
10040	0.28817
10050	0.278441
10060	0.28313
10070	0.313055
10080	0.291055
10090	0.303019
10100	0.303222
10110	0.302829
10120	0.314795
10130	0.327952
10140	0.334838
10150	0.323769
10160	0.317349
10170	0.324015
10180	0.310717
10190	0.305877
10200	0.312962
10210	0.321097
10220	0.310896
10230	0.306258
10240	0.311582
10250	0.323205
10260	0.327377
10270	0.314696
10280	0.315065
10290	0.297642
10300	0.302946
10310	0.322317
10320	0.314721
10330	0.312093
10340	0.324061
10350	0.316361
10360	0.3205
10370	0.311925
10380	0.321285
10390	0.326691
10400	0.310806
10410	0.324877
10420	0.329843
10430	0.340215
10440	0.337814
10450	0.325814
10460	0.33347
10470	0.337742
10480	0.320939
10490	0.342586
10500	0.34278
10510	0.323932
10520	0.316187
10530	0.316684
10540	0.311962
10550	0.318443
10560	0.329067
10570	0.331246
10580	0.317097
10590	0.311037
10600	0.337931
10610	0.321735
10620	0.327325
10630	0.327144
10640	0.310467
10650	0.296828
10660	0.301804
10670	0.298694
10680	0.310642
10690	0.314116
10700	0.309858
10710	0.312449
10720	0.315483
10730	0.330301
10740	0.337502
10750	0.331976
10760	0.322073
10770	0.30591
10780	0.311594
10790	0.32463
10800	0.320013
10810	0.319065
10820	0.321951
10830	0.315884
10840	0.314744
10850	0.306428
10860	0.300658
10870	0.308961
10880	0.302054
10890	0.285352
10900	0.289301
10910	0.29158
10920	0.302471
10930	0.294267
10940	0.297152
10950	0.293488
10960	0.301116
10970	0.298299
10980	0.312554
10990	0.316954
11000	0.317412
11010	0.307711
11020	0.30834
11030	0.295379
11040	0.277874
11050	0.280929
11060	0.270418
11070	0.303725
11080	0.276945
11090	0.279195
11100	0.274103
11110	0.276136
11120	0.268936
11130	0.273337
11140	0.260456
11150	0.255754
11160	0.257769
11170	0.250746
11180	0.272625
11190	0.290608
11200	0.286758
11210	0.273404
11220	0.271623
11230	0.268579
11240	0.267406
11250	0.277664
11260	0.253547
11270	0.265869
11280	0.267428
11290	0.269462
11300	0.273233
11310	0.271575
11320	0.281095
11330	0.289381
11340	0.258813
11350	0.270226
11360	0.276686
11370	0.266634
11380	0.256434
11390	0.265959
11400	0.270888
11410	0.265092
11420	0.257812
11430	0.257996
11440	0.246499
11450	0.252502
11460	0.262038
11470	0.27653
11480	0.269883
11490	0.265332
11500	0.282278
11510	0.280959
11520	0.287843
11530	0.292071
11540	0.286498
11550	0.302322
11560	0.302253
11570	0.303706
11580	0.311057
11590	0.290574
11600	0.300544
11610	0.306348
11620	0.30688
11630	0.298698
11640	0.275421
11650	0.274913
11660	0.29028
11670	0.29652
11680	0.298515
11690	0.295351
11700	0.295681
11710	0.29063
11720	0.294025
11730	0.290783
11740	0.297789
11750	0.29939
11760	0.30417
11770	0.301891
11780	0.289083
11790	0.286301
11800	0.298425
11810	0.294219
11820	0.296311
11830	0.297443
11840	0.301942
11850	0.307279
11860	0.319928
11870	0.311074
11880	0.333923
11890	0.319174
11900	0.314068
11910	0.321242
11920	0.329627
11930	0.320754
11940	0.313818
11950	0.3136
11960	0.310356
11970	0.312018
11980	0.311668
11990	0.307834
12000	0.297594
12010	0.289862
12020	0.302355
12030	0.298688
12040	0.298499
12050	0.29349
12060	0.309035
12070	0.327457
12080	0.3272
12090	0.320676
12100	0.30676
12110	0.324495
12120	0.308448
12130	0.319039
12140	0.317245
12150	0.315018
12160	0.322858
12170	0.329006
12180	0.317392
12190	0.316805
12200	0.312259
12210	0.320395
12220	0.302282
12230	0.294801
12240	0.299824
12250	0.298223
12260	0.29066
12270	0.291322
12280	0.291408
12290	0.303727
12300	0.301729
12310	0.315785
12320	0.308561
12330	0.309752
12340	0.307155
12350	0.303052
12360	0.300706
12370	0.313388
12380	0.29572
12390	0.287197
12400	0.29117
12410	0.296807
12420	0.301324
12430	0.310842
12440	0.302373
12450	0.300459
12460	0.285531
12470	0.274235
12480	0.268241
12490	0.262512
12500	0.27716
12510	0.286217
12520	0.288612
12530	0.287738
12540	0.285138
12550	0.272919
12560	0.280123
12570	0.282479
12580	0.279842
12590	0.279573
12600	0.272342
12610	0.269432
12620	0.27821
12630	0.274434
12640	0.273729
12650	0.276235
12660	0.275312
12670	0.294584
12680	0.29101
12690	0.298341
12700	0.2943
12710	0.293273
12720	0.293441
12730	0.296077
12740	0.287888
12750	0.287757
12760	0.284742
12770	0.298141
12780	0.300888
12790	0.304793
12800	0.309321
12810	0.300052
12820	0.29828
12830	0.3011
12840	0.306159
12850	0.316209
12860	0.286693
12870	0.280315
12880	0.279039
12890	0.271591
12900	0.276635
12910	0.265871
12920	0.281959
12930	0.278683
12940	0.281619
12950	0.287367
12960	0.291267
12970	0.287876
12980	0.294535
12990	0.292474
13000	0.28913
13010	0.27768
13020	0.297987
13030	0.271616
13040	0.278006
13050	0.276183
13060	0.273928
13070	0.284853
13080	0.283513
13090	0.301956
13100	0.294307
13110	0.288571
13120	0.280672
13130	0.274948
13140	0.27712
13150	0.284831
13160	0.281407
13170	0.286713
13180	0.296591
13190	0.309548
13200	0.323087
13210	0.311776
13220	0.324283
13230	0.307069
13240	0.317777
13250	0.312325
13260	0.303357
13270	0.311403
13280	0.303151
13290	0.315649
13300	0.305957
13310	0.285856
13320	0.285601
13330	0.290573
13340	0.299196
13350	0.291334
13360	0.287603
13370	0.299884
13380	0.274054
13390	0.277495
13400	0.283288
13410	0.286038
13420	0.283472
13430	0.286554
13440	0.300117
13450	0.283726
13460	0.26467
13470	0.269352
13480	0.279263
13490	0.280259
13500	0.284687
13510	0.278846
13520	0.271782
13530	0.260922
13540	0.256161
13550	0.260914
13560	0.260542
13570	0.245066
13580	0.272868
13590	0.274975
13600	0.275988
13610	0.268695
13620	0.273894
13630	0.275134
13640	0.26693
13650	0.271866
13660	0.276784
13670	0.279689
13680	0.284311
13690	0.277962
13700	0.285956
13710	0.277825
13720	0.298941
13730	0.287006
13740	0.283947
13750	0.289416
13760	0.28429
13770	0.282617
13780	0.282765
13790	0.278881
13800	0.287245
13810	0.282902
13820	0.301859
13830	0.289187
13840	0.295359
13850	0.301756
13860	0.278992
13870	0.295468
13880	0.292761
13890	0.298625
13900	0.294205
13910	0.306225
13920	0.307516
13930	0.29705
13940	0.281718
13950	0.27849
13960	0.285559
13970	0.280947
13980	0.281477
13990	0.275848
14000	0.280033
14010	0.271879
14020	0.286732
14030	0.292639
14040	0.290875
14050	0.302333
14060	0.307226
14070	0.310063
14080	0.30152
14090	0.288726
14100	0.280942
14110	0.284286
14120	0.2937
14130	0.322978
14140	0.309273
14150	0.291155
14160	0.28715
14170	0.29921
14180	0.306406
14190	0.298233
14200	0.294312
14210	0.297282
14220	0.296201
14230	0.282967
14240	0.288771
14250	0.287735
14260	0.281971
14270	0.28415
14280	0.283133
14290	0.298169
14300	0.309067
14310	0.308258
14320	0.274652
14330	0.296183
14340	0.288607
14350	0.28693
14360	0.276544
14370	0.267386
14380	0.268621
14390	0.262907
14400	0.262555
14410	0.266791
14420	0.270581
14430	0.278846
14440	0.285984
14450	0.271835
14460	0.26907
14470	0.270668
14480	0.278402
14490	0.290189
14500	0.297489
14510	0.310804
14520	0.316567
14530	0.330558
14540	0.317555
14550	0.328921
14560	0.331934
14570	0.309855
14580	0.315543
14590	0.313477
14600	0.316601
14610	0.303709
14620	0.310132
14630	0.299899
14640	0.303342
14650	0.3102
14660	0.316825
14670	0.303032
14680	0.305321
14690	0.305466
14700	0.301202
14710	0.302801
14720	0.323276
14730	0.315354
14740	0.299486
14750	0.306041
14760	0.291153
14770	0.290219
14780	0.290776
14790	0.292364
14800	0.286551
14810	0.288293
14820	0.278394
14830	0.279308
14840	0.29099
14850	0.285252
14860	0.30605
14870	0.303592
14880	0.286169
14890	0.295821
14900	0.296427
14910	0.292741
14920	0.306851
14930	0.292173
14940	0.314461
14950	0.304395
14960	0.300017
14970	0.299333
14980	0.305071
14990	0.311504
15000	0.294624
15010	0.279181
15020	0.285686
15030	0.275668
15040	0.277847
15050	0.284325
15060	0.28865
15070	0.283957
15080	0.297003
15090	0.295645
15100	0.306943
15110	0.288642
15120	0.284832
15130	0.295461
15140	0.273645
15150	0.282283
15160	0.288363
15170	0.280519
15180	0.272084
15190	0.269201
15200	0.274887
15210	0.259215
15220	0.279456
15230	0.280296
15240	0.278228
15250	0.287708
15260	0.276272
15270	0.267902
15280	0.258376
15290	0.252292
15300	0.264814
15310	0.268198
15320	0.279464
15330	0.279019
15340	0.277283
15350	0.287973
15360	0.295468
15370	0.305989
15380	0.300442
15390	0.300217
15400	0.285785
15410	0.274986
15420	0.2831
15430	0.271392
15440	0.271765
15450	0.276602
15460	0.28955
15470	0.274191
15480	0.275188
15490	0.264137
15500	0.263998
15510	0.251246
15520	0.267244
15530	0.273136
15540	0.28422
15550	0.270893
15560	0.27267
15570	0.285286
15580	0.261366
15590	0.251249
15600	0.271189
15610	0.288447
15620	0.293746
15630	0.272194
15640	0.282664
15650	0.280948
15660	0.268272
15670	0.265737
15680	0.251578
15690	0.248442
15700	0.273214
15710	0.265932
15720	0.246604
15730	0.261541
15740	0.253117
15750	0.276773
15760	0.287426
15770	0.28744
15780	0.287752
15790	0.293835
15800	0.298821
15810	0.291512
15820	0.288006
15830	0.28227
15840	0.275645
15850	0.275772
15860	0.282045
15870	0.269867
15880	0.282829
15890	0.289246
15900	0.288344
15910	0.277639
15920	0.275795
15930	0.263972
15940	0.269129
15950	0.262404
15960	0.271765
15970	0.284838
15980	0.284044
15990	0.288658
16000	0.266291
16010	0.280283
16020	0.277562
16030	0.285533
16040	0.295339
16050	0.290749
16060	0.298476
16070	0.303287
16080	0.30555
16090	0.303036
16100	0.319467
16110	0.314482
16120	0.321154
16130	0.301511
16140	0.313123
16150	0.317121
16160	0.310972
16170	0.32954
16180	0.293744
16190	0.292132
16200	0.291103
16210	0.301247
16220	0.2943
16230	0.294298
16240	0.295941
16250	0.293599
16260	0.294951
16270	0.310797
16280	0.310662
16290	0.328909
16300	0.324583
16310	0.338819
16320	0.346401
16330	0.341744
16340	0.328706
16350	0.298201
16360	0.296927
16370	0.298308
16380	0.307994
16390	0.288845
16400	0.322079
16410	0.312971
16420	0.322786
16430	0.311614
16440	0.325909
16450	0.313856
16460	0.284542
16470	0.2717
16480	0.280413
16490	0.277935
16500	0.287503
16510	0.295778
16520	0.286522
16530	0.283002
16540	0.287037
16550	0.313894
16560	0.316785
16570	0.333172
16580	0.338306
16590	0.332979
16600	0.329213
16610	0.355625
16620	0.337026
16630	0.327946
16640	0.316402
16650	0.326258
16660	0.322019
16670	0.318482
16680	0.326276
16690	0.314862
16700	0.30729
16710	0.320123
16720	0.319695
16730	0.314501
16740	0.316096
16750	0.316126
16760	0.312321
16770	0.322695
16780	0.318003
16790	0.311479
16800	0.301732
16810	0.316526
16820	0.31009
16830	0.307387
16840	0.325594
16850	0.318111
16860	0.314922
16870	0.32836
16880	0.311453
16890	0.3146
16900	0.329622
16910	0.317227
16920	0.323888
16930	0.32719
16940	0.322447
16950	0.334114
16960	0.332779
16970	0.321445
16980	0.336823
16990	0.332087
17000	0.33414
17010	0.331553
17020	0.335263
17030	0.350089
17040	0.35232
17050	0.344689
17060	0.343148
17070	0.353114
17080	0.361613
17090	0.352107
17100	0.344529
17110	0.348609
17120	0.343883
17130	0.344032
17140	0.349581
17150	0.359335
17160	0.360008
17170	0.345496
17180	0.344449
17190	0.342301
17200	0.34843
17210	0.35468
17220	0.358914
17230	0.357249
17240	0.355488
17250	0.349928
17260	0.354141
17270	0.360413
17280	0.363523
17290	0.357159
17300	0.36385
17310	0.363265
17320	0.35778
17330	0.361313
17340	0.357865
17350	0.351506
17360	0.355256
17370	0.361799
17380	0.355362
17390	0.363137
17400	0.368183
17410	0.362596
17420	0.37259
17430	0.364992
17440	0.356382
17450	0.353497
17460	0.35139
17470	0.350766
17480	0.348953
17490	0.34617
17500	0.350582
17510	0.342174
17520	0.340323
17530	0.328047
17540	0.357453
17550	0.355852
17560	0.352868
17570	0.342513
17580	0.359521
17590	0.365675
17600	0.348707
17610	0.342044
17620	0.332537
17630	0.345248
17640	0.311432
17650	0.307571
17660	0.313858
17670	0.313516
17680	0.305722
17690	0.307816
17700	0.308543
17710	0.292944
17720	0.30461
17730	0.314794
17740	0.310313
17750	0.321845
17760	0.316658
17770	0.324544
17780	0.331636
17790	0.33222
17800	0.332889
17810	0.328175
17820	0.326184
17830	0.318302
17840	0.309031
17850	0.296535
17860	0.303436
17870	0.308589
17880	0.307293
17890	0.304576
17900	0.320945
17910	0.308461
17920	0.314707
17930	0.307402
17940	0.303591
17950	0.286487
17960	0.295403
17970	0.28371
17980	0.286476
17990	0.30708
18000	0.297183
18010	0.29226
18020	0.293683
18030	0.292796
18040	0.315536
18050	0.313596
18060	0.330315
18070	0.33138
18080	0.315916
18090	0.312908
18100	0.320555
18110	0.315264
18120	0.307404
18130	0.304784
18140	0.311104
18150	0.296129
18160	0.322501
18170	0.323643
18180	0.328853
18190	0.33285
18200	0.322203
18210	0.314687
18220	0.318478
18230	0.339132
18240	0.341881
18250	0.337066
18260	0.317533
18270	0.30946
18280	0.296123
18290	0.295179
18300	0.304395
18310	0.291916
18320	0.307881
18330	0.299336
18340	0.298864
18350	0.314356
18360	0.318684
18370	0.29979
18380	0.296149
18390	0.295965
18400	0.289688
18410	0.291691
18420	0.297811
18430	0.312106
18440	0.316544
18450	0.30931
18460	0.303149
18470	0.296882
18480	0.300034
18490	0.308887
18500	0.30953
18510	0.30259
18520	0.30074
18530	0.32235
18540	0.305245
18550	0.310123
18560	0.296562
18570	0.305021
18580	0.321484
18590	0.328073
18600	0.3199
18610	0.310389
18620	0.307267
18630	0.290249
18640	0.310165
18650	0.324267
18660	0.337156
18670	0.326554
18680	0.313562
18690	0.332064
18700	0.319606
18710	0.295584
18720	0.318213
18730	0.313484
18740	0.313133
18750	0.322425
18760	0.309954
18770	0.306934
18780	0.303998
18790	0.316181
18800	0.320636
18810	0.3262
18820	0.337443
18830	0.332622
18840	0.325045
18850	0.344021
18860	0.344727
18870	0.341803
18880	0.335439
18890	0.336986
18900	0.345759
18910	0.35941
18920	0.357956
18930	0.350985
18940	0.353067
18950	0.35549
18960	0.344665
18970	0.325174
18980	0.330311
18990	0.334041
19000	0.329805
19010	0.340566
19020	0.324288
19030	0.326809
19040	0.323883
19050	0.331178
19060	0.329604
19070	0.318232
19080	0.305026
19090	0.296079
19100	0.303944
19110	0.299514
19120	0.301484
19130	0.307486
19140	0.309622
19150	0.308117
19160	0.31408
19170	0.323238
19180	0.310087
19190	0.320754
19200	0.319806
19210	0.310482
19220	0.293084
19230	0.303611
19240	0.296882
19250	0.297772
19260	0.290009
19270	0.287769
19280	0.304438
19290	0.307107
19300	0.29067
19310	0.290447
19320	0.279628
19330	0.284624
19340	0.289301
19350	0.28271
19360	0.290055
19370	0.278162
19380	0.281272
19390	0.303618
19400	0.310489
19410	0.312235
19420	0.30545
19430	0.300339
19440	0.291734
19450	0.29075
19460	0.316073
19470	0.304114
19480	0.304208
19490	0.288541
19500	0.287692
19510	0.281744
19520	0.278957
19530	0.27646
19540	0.276498
19550	0.26729
19560	0.27873
19570	0.266521
19580	0.25379
19590	0.266262
19600	0.290515
19610	0.28041
19620	0.281328
19630	0.278227
19640	0.283767
19650	0.299393
19660	0.294751
19670	0.287017
19680	0.30807
19690	0.305515
19700	0.299673
19710	0.30963
19720	0.305259
19730	0.309048
19740	0.31419
19750	0.297665
19760	0.316599
19770	0.334383
19780	0.330123
19790	0.330464
19800	0.329681
19810	0.332817
19820	0.336933
19830	0.341866
19840	0.31534
19850	0.320042
19860	0.310747
19870	0.313749
19880	0.327596
19890	0.32313
19900	0.329735
19910	0.330468
19920	0.325617
19930	0.325785
19940	0.329289
19950	0.331435
19960	0.324589
19970	0.332342
[truncated: 8,003 more rows]

## Sheet: RMSD-CTX-1&CTX-1
	RMSD_CTX-1 and CTX-1
Time	RMSD
0	1e-06
10	0.0148266
20	0.0176998
30	0.0221882
40	0.0193142
50	0.0202629
60	0.0092643
70	0.0157059
80	0.0109417
90	0.0188739
100	0.0174698
110	0.0125417
120	0.0173796
130	0.014022
140	0.0154614
150	0.0122935
160	0.0120125
170	0.0150062
180	0.0183504
190	0.0179607
200	0.0187494
210	0.0123114
220	0.0241882
230	0.0195066
240	0.0131119
250	0.0168373
260	0.0165375
270	0.0243086
280	0.0207909
290	0.0176714
300	0.0149529
310	0.019381
320	0.0160893
330	0.0160519
340	0.0176247
350	0.0228272
360	0.0176495
370	0.0145178
380	0.0197474
390	0.0225661
400	0.0292957
410	0.0168665
420	0.018243
430	0.0242215
440	0.0228751
450	0.0226018
460	0.0227716
470	0.0275394
480	0.0194978
490	0.0181415
500	0.0228338
510	0.0232307
520	0.0184136
530	0.0171174
540	0.0189443
550	0.0176351
560	0.0176427
570	0.015288
580	0.0215361
590	0.0206443
600	0.0206359
610	0.0255984
620	0.01905
630	0.0217233
640	0.0233224
650	0.0153822
660	0.0221866
670	0.018426
680	0.0160602
690	0.0166377
700	0.0184586
710	0.0198513
720	0.0209173
730	0.0162616
740	0.0223284
750	0.0226245
760	0.0206409
770	0.0155946
780	0.0215128
790	0.0136874
800	0.0156611
810	0.0202137
820	0.016135
830	0.0162711
840	0.0166632
850	0.0183086
860	0.0149827
870	0.0147269
880	0.015739
890	0.016516
900	0.0182892
910	0.0202796
920	0.0116427
930	0.0128131
940	0.0235291
950	0.0126084
960	0.0132543
970	0.0147102
980	0.0144163
990	0.0178072
1000	0.0153363
1010	0.0196692
1020	0.0116472
1030	0.0187001
1040	0.0146436
1050	0.0158041
1060	0.0185707
1070	0.016119
1080	0.0140494
1090	0.0260761
1100	0.0169578
1110	0.0204867
1120	0.0181693
1130	0.0187729
1140	0.0183015
1150	0.0151843
1160	0.0208573
1170	0.0170987
1180	0.011999
1190	0.0151009
1200	0.013336
1210	0.0309991
1220	0.0225621
1230	0.0248132
1240	0.025571
1250	0.0251713
1260	0.026066
1270	0.0225732
1280	0.0246644
1290	0.0231851
1300	0.0217635
1310	0.0236346
1320	0.024963
1330	0.0287145
1340	0.0218466
1350	0.0233305
1360	0.0307912
1370	0.0253606
1380	0.0266009
1390	0.0219269
1400	0.0296089
1410	0.030449
1420	0.0241596
1430	0.0220257
1440	0.0264666
1450	0.0234616
1460	0.0223089
1470	0.0260758
1480	0.0299239
1490	0.0240413
1500	0.0299014
1510	0.0279444
1520	0.0273663
1530	0.0300881
1540	0.0259815
1550	0.0287726
1560	0.0282247
1570	0.0240845
1580	0.024081
1590	0.0221908
1600	0.0242769
1610	0.0230553
1620	0.0204783
1630	0.0206519
1640	0.026084
1650	0.0231436
1660	0.0240421
1670	0.025167
1680	0.0213227
1690	0.0274665
1700	0.026155
1710	0.0250815
1720	0.0237233
1730	0.0220451
1740	0.0264605
1750	0.0210974
1760	0.0201486
1770	0.0278852
1780	0.0215035
1790	0.0288041
1800	0.0210442
1810	0.0211296
1820	0.026689
1830	0.0256699
1840	0.025709
1850	0.0193494
1860	0.0203099
1870	0.0242628
1880	0.0232478
1890	0.0187744
1900	0.0240815
1910	0.0252472
1920	0.0242446
1930	0.0228528
1940	0.0225025
1950	0.0236442
1960	0.0204755
1970	0.0220408
1980	0.0273679
1990	0.0240847
2000	0.0216795
2010	0.0230721
2020	0.0298152
2030	0.0215444
2040	0.0207396
2050	0.0233518
2060	0.0233758
2070	0.0231822
2080	0.0221463
2090	0.0242804
2100	0.0214559
2110	0.0195589
2120	0.0250949
2130	0.0241687
2140	0.0230076
2150	0.0202554
2160	0.0261141
2170	0.0234841
2180	0.0212986
2190	0.0234613
2200	0.0200277
2210	0.0248562
2220	0.0225832
2230	0.0263456
2240	0.0221849
2250	0.0212622
2260	0.0243128
2270	0.0210353
2280	0.0236805
2290	0.0202217
2300	0.0261752
2310	0.0250436
2320	0.0194682
2330	0.0192097
2340	0.0201436
2350	0.018692
2360	0.0215329
2370	0.0253784
2380	0.0230382
2390	0.0250222
2400	0.0215051
2410	0.0276522
2420	0.0248706
2430	0.0259024
2440	0.0266058
2450	0.0281528
2460	0.0199647
2470	0.0239345
2480	0.0223542
2490	0.0238216
2500	0.0259001
2510	0.0282605
2520	0.0224542
2530	0.0234495
2540	0.0260742
2550	0.0225796
2560	0.0258656
2570	0.0257945
2580	0.0260867
2590	0.0269911
2600	0.0232617
2610	0.0236902
2620	0.0275269
2630	0.0257958
2640	0.0234876
2650	0.0247576
2660	0.0201164
2670	0.0218025
2680	0.0225641
2690	0.0226341
2700	0.0202649
2710	0.0233102
2720	0.0249811
2730	0.0221763
2740	0.0208055
2750	0.0213639
2760	0.0231391
2770	0.0203038
2780	0.0241694
2790	0.0303857
2800	0.0254018
2810	0.0260714
2820	0.0219887
2830	0.0220902
2840	0.0257389
2850	0.0250614
2860	0.0287795
2870	0.0215491
2880	0.022962
2890	0.0257976
2900	0.0185751
2910	0.0249401
2920	0.0225267
2930	0.0229856
2940	0.0199267
2950	0.0223469
2960	0.0203135
2970	0.0291166
2980	0.0246154
2990	0.0201055
3000	0.0239384
3010	0.0223704
3020	0.0262175
3030	0.0254942
3040	0.0253241
3050	0.023997
3060	0.019416
3070	0.0227008
3080	0.0227621
3090	0.0195395
3100	0.0226164
3110	0.0222373
3120	0.0208402
3130	0.0224433
3140	0.0287708
3150	0.021749
3160	0.0243391
3170	0.0191028
3180	0.023545
3190	0.0227815
3200	0.0206585
3210	0.0236251
3220	0.0246061
3230	0.0215284
3240	0.0269417
3250	0.0183355
3260	0.0215991
3270	0.0216151
3280	0.0202123
3290	0.0212597
3300	0.0204143
3310	0.0200422
3320	0.0214858
3330	0.0201397
3340	0.025947
3350	0.0316149
3360	0.0237424
3370	0.0208127
3380	0.0187553
3390	0.0236645
3400	0.0304146
3410	0.0208166
3420	0.0255358
3430	0.0212056
3440	0.0207198
3450	0.0243273
3460	0.0240896
3470	0.0219387
3480	0.0241757
3490	0.0205026
3500	0.0209658
3510	0.0221617
3520	0.0236239
3530	0.0278585
3540	0.0230401
3550	0.0215401
3560	0.0247141
3570	0.0203601
3580	0.0246751
3590	0.0293129
3600	0.0255373
3610	0.021642
3620	0.024396
3630	0.0229383
3640	0.0216246
3650	0.0220736
3660	0.0219126
3670	0.0239822
3680	0.0258821
3690	0.0228452
3700	0.0249628
3710	0.0235207
3720	0.0210668
3730	0.0258911
3740	0.0213247
3750	0.0237619
3760	0.0229085
3770	0.0220204
3780	0.0216632
3790	0.0216238
3800	0.0250348
3810	0.0255042
3820	0.0234317
3830	0.0261972
3840	0.0223917
3850	0.0210074
3860	0.0235972
3870	0.0207161
3880	0.0232713
3890	0.0221592
3900	0.0235492
3910	0.0253907
3920	0.0234955
3930	0.0230097
3940	0.0309089
3950	0.0206789
3960	0.0213617
3970	0.0222769
3980	0.0257819
3990	0.0222412
4000	0.0229929
4010	0.0224647
4020	0.0234695
4030	0.0212901
4040	0.0216502
4050	0.0250633
4060	0.0197841
4070	0.0238044
4080	0.0249786
4090	0.0220486
4100	0.0231352
4110	0.022987
4120	0.0267058
4130	0.0283046
4140	0.0259249
4150	0.0211807
4160	0.0207683
4170	0.0231575
4180	0.0226444
4190	0.0205468
4200	0.0215917
4210	0.0252406
4220	0.0228996
4230	0.0204448
4240	0.025359
4250	0.0223522
4260	0.025034
4270	0.0292228
4280	0.023121
4290	0.0229529
4300	0.0225254
4310	0.0254445
4320	0.0314538
4330	0.0226638
4340	0.0254683
4350	0.0236338
4360	0.0266058
4370	0.0278671
4380	0.0246074
4390	0.0267482
4400	0.024609
4410	0.033529
4420	0.0225287
4430	0.0237869
4440	0.0261626
4450	0.0275483
4460	0.0232481
4470	0.0268304
4480	0.025375
4490	0.0256063
4500	0.0284982
4510	0.0248946
4520	0.0222204
4530	0.0267605
4540	0.0243487
4550	0.0257166
4560	0.038644
4570	0.0269888
4580	0.029193
4590	0.0247413
4600	0.020675
4610	0.0223603
4620	0.0284825
4630	0.025859
4640	0.0261316
4650	0.0226173
4660	0.0215697
4670	0.0217976
4680	0.0229076
4690	0.0260971
4700	0.0242224
4710	0.0221349
4720	0.0288316
4730	0.0226717
4740	0.0291005
4750	0.0217177
4760	0.0212162
4770	0.0201016
4780	0.0233506
4790	0.0297937
4800	0.0211018
4810	0.0233069
4820	0.0239615
4830	0.02526
4840	0.0240923
4850	0.0252439
4860	0.022444
4870	0.0272441
4880	0.0219533
4890	0.0237225
4900	0.0201905
4910	0.0266807
4920	0.0210517
4930	0.0211343
4940	0.0229157
4950	0.0219969
4960	0.0221001
4970	0.0231
4980	0.0254666
4990	0.0207946
5000	0.0231331
5010	0.0234418
5020	0.0255601
5030	0.0261574
5040	0.031162
5050	0.0261193
5060	0.0243345
5070	0.0238021
5080	0.0255857
5090	0.022283
5100	0.0213606
5110	0.0231332
5120	0.0278138
5130	0.0297473
5140	0.019722
5150	0.0219097
5160	0.0246013
5170	0.0222231
5180	0.0283278
5190	0.0208491
5200	0.0245074
5210	0.0237602
5220	0.0216915
5230	0.0286765
5240	0.0242931
5250	0.0212656
5260	0.022681
5270	0.0217632
5280	0.0240573
5290	0.0204868
5300	0.0274483
5310	0.0310239
5320	0.0314559
5330	0.029854
5340	0.031341
5350	0.030274
5360	0.0280954
5370	0.0299677
5380	0.0287005
5390	0.0264746
5400	0.0285304
5410	0.0362583
5420	0.0285648
5430	0.0356412
5440	0.0324026
5450	0.0283019
5460	0.0277111
5470	0.0286715
5480	0.0335748
5490	0.0317346
5500	0.0350436
5510	0.0303202
5520	0.0285916
5530	0.0317396
5540	0.0288433
5550	0.0293965
5560	0.0334
5570	0.0365007
5580	0.0287001
5590	0.0323682
5600	0.029215
5610	0.0385561
5620	0.0265151
5630	0.0300199
5640	0.028371
5650	0.0322905
5660	0.028721
5670	0.0295038
5680	0.026089
5690	0.0362646
5700	0.0300197
5710	0.0325644
5720	0.0287737
5730	0.0271238
5740	0.0291875
5750	0.0271618
5760	0.0317901
5770	0.0263957
5780	0.0312118
5790	0.0282715
5800	0.027972
5810	0.0402952
5820	0.029088
5830	0.0281841
5840	0.0347035
5850	0.0274911
5860	0.0303266
5870	0.027486
5880	0.030394
5890	0.0306726
5900	0.0334832
5910	0.0262421
5920	0.0274388
5930	0.0289952
5940	0.0283505
5950	0.0285969
5960	0.0285398
5970	0.0270564
5980	0.0286892
5990	0.0267125
6000	0.0248996
6010	0.0258078
6020	0.029178
6030	0.0302298
6040	0.0279784
6050	0.0295219
6060	0.0247288
6070	0.0301381
6080	0.0277528
6090	0.0269704
6100	0.028103
6110	0.0291769
6120	0.0250722
6130	0.0258706
6140	0.0291275
6150	0.0273031
6160	0.0313001
6170	0.0303867
6180	0.0310871
6190	0.0316368
6200	0.0267674
6210	0.0291211
6220	0.027752
6230	0.0266741
6240	0.0324847
6250	0.0307462
6260	0.029681
6270	0.0264277
6280	0.0279433
6290	0.0259378
6300	0.0311591
6310	0.0263501
6320	0.0256697
6330	0.0268028
6340	0.0258809
6350	0.0260636
6360	0.0293002
6370	0.0287716
6380	0.0289937
6390	0.0275821
6400	0.026998
6410	0.0293822
6420	0.0260724
6430	0.0283758
6440	0.0272004
6450	0.0268122
6460	0.0265542
6470	0.0257738
6480	0.0292457
6490	0.0248805
6500	0.0260426
6510	0.0260151
6520	0.0269405
6530	0.0266295
6540	0.0301713
6550	0.0293045
6560	0.029686
6570	0.0276829
6580	0.0268962
6590	0.0275277
6600	0.0280887
6610	0.0275906
6620	0.0290347
6630	0.0299783
6640	0.026836
6650	0.0266676
6660	0.0267928
6670	0.0349206
6680	0.0306663
6690	0.026073
6700	0.0258296
6710	0.0270059
6720	0.0299159
6730	0.0279546
6740	0.032035
6750	0.0279562
6760	0.0282805
6770	0.027437
6780	0.0261707
6790	0.0295859
6800	0.0253982
6810	0.0269202
6820	0.0274085
6830	0.0264575
6840	0.0288911
6850	0.0256636
6860	0.0260893
6870	0.0248287
6880	0.025792
6890	0.0257869
6900	0.029565
6910	0.0284823
6920	0.0280838
6930	0.0251214
6940	0.0267899
6950	0.0306618
6960	0.0254976
6970	0.0264832
6980	0.029917
6990	0.0300814
7000	0.0300651
7010	0.0277553
7020	0.0265737
7030	0.0260111
7040	0.0250572
7050	0.0294498
7060	0.0264519
7070	0.0295151
7080	0.0259351
7090	0.0294408
7100	0.0262469
7110	0.0259866
7120	0.0283309
7130	0.0253255
7140	0.0269598
7150	0.0280668
7160	0.0286556
7170	0.0283315
7180	0.0280349
7190	0.0263957
7200	0.0263486
7210	0.0262505
7220	0.0313925
7230	0.0266845
7240	0.0295751
7250	0.0283252
7260	0.0279924
7270	0.0294069
7280	0.0315779
7290	0.0311184
7300	0.0268843
7310	0.0260621
7320	0.0309738
7330	0.0285893
7340	0.0254285
7350	0.0257093
7360	0.0272106
7370	0.0270118
7380	0.0278779
7390	0.027398
7400	0.0257388
7410	0.027343
7420	0.0283314
7430	0.0262769
7440	0.026468
7450	0.0332983
7460	0.0267096
7470	0.0282988
7480	0.0276136
7490	0.0277313
7500	0.0268572
7510	0.0285265
7520	0.0253037
7530	0.0319086
7540	0.0259522
7550	0.0273022
7560	0.0271469
7570	0.0255635
7580	0.0281441
7590	0.0286829
7600	0.0296759
7610	0.0322339
7620	0.0295944
7630	0.0262233
7640	0.0306201
7650	0.0276031
7660	0.0267433
7670	0.0262103
7680	0.0289965
7690	0.0263622
7700	0.0292091
7710	0.0288788
7720	0.026998
7730	0.0332363
7740	0.0311191
7750	0.0277176
7760	0.0254024
7770	0.0274458
7780	0.0311358
7790	0.0277495
7800	0.0320385
7810	0.0287226
7820	0.0280536
7830	0.0283214
7840	0.0286553
7850	0.0302118
7860	0.0311801
7870	0.0265474
7880	0.0358118
7890	0.029925
7900	0.0328973
7910	0.0320971
7920	0.0293231
7930	0.0302624
7940	0.0284116
7950	0.0269708
7960	0.0262779
7970	0.0288968
7980	0.025885
7990	0.0308007
8000	0.0282042
8010	0.0260677
8020	0.0310958
8030	0.0324687
8040	0.0262398
8050	0.0320895
8060	0.0311993
8070	0.036089
8080	0.0331075
8090	0.0297439
8100	0.0304145
8110	0.0297142
8120	0.0308144
8130	0.0313268
8140	0.0279883
8150	0.0301042
8160	0.0295417
8170	0.0332626
8180	0.0303276
8190	0.0312277
8200	0.0292054
8210	0.0317816
8220	0.0317485
8230	0.0306333
8240	0.0311522
8250	0.0345491
8260	0.0295992
8270	0.0288346
8280	0.0323789
8290	0.034702
8300	0.0313337
8310	0.0297384
8320	0.0294773
8330	0.0317017
8340	0.0300219
8350	0.0325161
8360	0.0272536
8370	0.0297544
8380	0.0252183
8390	0.0262198
8400	0.0286039
8410	0.0256178
8420	0.0279612
8430	0.0287978
8440	0.0280257
8450	0.0285738
8460	0.0286584
8470	0.0286597
8480	0.0270801
8490	0.0284714
8500	0.0271145
8510	0.0269589
8520	0.0306001
8530	0.0274719
8540	0.0299909
8550	0.0273149
8560	0.0298512
8570	0.0315599
8580	0.0261505
8590	0.0280783
8600	0.0258502
8610	0.0286664
8620	0.0272791
8630	0.0264155
8640	0.0256355
8650	0.0284809
8660	0.0256938
8670	0.0289682
8680	0.0312362
8690	0.029011
8700	0.0260122
8710	0.0288987
8720	0.0270109
8730	0.0284474
8740	0.0265968
8750	0.0300641
8760	0.0252418
8770	0.0291752
8780	0.027076
8790	0.0265021
8800	0.026443
8810	0.0285754
8820	0.0305553
8830	0.0284797
8840	0.028647
8850	0.0266112
8860	0.0259058
8870	0.0267636
8880	0.0260124
8890	0.0313956
8900	0.0323366
8910	0.0278802
8920	0.0278637
8930	0.0250296
8940	0.0260621
8950	0.0278786
8960	0.031167
8970	0.0270035
8980	0.0309628
8990	0.0311691
9000	0.0267722
9010	0.0259983
9020	0.0263785
9030	0.0290991
9040	0.03182
9050	0.0252916
9060	0.0279048
9070	0.0256319
9080	0.027091
9090	0.0262458
9100	0.0267874
9110	0.0277186
9120	0.0259119
9130	0.028173
9140	0.0295351
9150	0.0250157
9160	0.0270134
9170	0.0267734
9180	0.0281844
9190	0.0265575
9200	0.0268814
9210	0.0257763
9220	0.0281893
9230	0.0281934
9240	0.0286347
9250	0.0262049
9260	0.0270165
9270	0.0251675
9280	0.0276491
9290	0.0251427
9300	0.0271246
9310	0.026647
9320	0.0271385
9330	0.0294319
9340	0.0285478
9350	0.0297832
9360	0.028415
9370	0.0342867
9380	0.0289196
9390	0.0294966
9400	0.0272264
9410	0.0291643
9420	0.0297077
9430	0.0271304
9440	0.0290447
9450	0.0264321
9460	0.0284703
9470	0.026774
9480	0.032725
9490	0.0297215
9500	0.0297517
9510	0.0261386
9520	0.0267125
9530	0.0266448
9540	0.0259949
9550	0.0283524
9560	0.0253078
9570	0.0291287
9580	0.0329388
9590	0.0270605
9600	0.0271213
9610	0.0320926
9620	0.0265902
9630	0.0285121
9640	0.0296822
9650	0.0304095
9660	0.0270388
9670	0.0337731
9680	0.0296336
9690	0.0301547
9700	0.0291924
9710	0.0261636
9720	0.029137
9730	0.025926
9740	0.0268119
9750	0.026238
9760	0.0252172
9770	0.0281657
9780	0.0270409
9790	0.0294795
9800	0.0325594
9810	0.0317986
9820	0.0255787
9830	0.0318345
9840	0.0264162
9850	0.0269512
9860	0.0324749
9870	0.0289433
9880	0.0252063
9890	0.0275549
9900	0.031393
9910	0.0290613
9920	0.0263216
9930	0.0286394
9940	0.0305021
9950	0.0254988
9960	0.0260287
9970	0.0257644
9980	0.0301384
9990	0.0279451
10000	0.0278411
10010	0.0325329
10020	0.0260044
10030	0.0262844
10040	0.0288428
10050	0.0282464
10060	0.037823
10070	0.0305272
10080	0.0303199
10090	0.0293047
10100	0.0278806
10110	0.028215
10120	0.0328458
10130	0.0262925
10140	0.027999
10150	0.0318601
10160	0.0283599
10170	0.0312629
10180	0.0276476
10190	0.0263669
10200	0.0248686
10210	0.0289153
10220	0.0257807
10230	0.0314572
10240	0.0312133
10250	0.0330405
10260	0.0283968
10270	0.0292602
10280	0.0327811
10290	0.0352706
10300	0.0302449
10310	0.0296419
10320	0.0256767
10330	0.029831
10340	0.0296082
10350	0.0281861
10360	0.0308669
10370	0.0307619
10380	0.0300213
10390	0.0267376
10400	0.0314843
10410	0.0279227
10420	0.0290364
10430	0.0274478
10440	0.0333014
10450	0.0284321
10460	0.0283815
10470	0.0269798
10480	0.0323365
10490	0.0304171
10500	0.0294232
10510	0.0323078
10520	0.0314189
10530	0.0286249
10540	0.031348
10550	0.02828
10560	0.0291548
10570	0.0279948
10580	0.0317575
10590	0.0275241
10600	0.030136
10610	0.0263017
10620	0.030813
10630	0.0286886
10640	0.0255069
10650	0.027495
10660	0.026307
10670	0.0285321
10680	0.0286146
10690	0.026339
10700	0.0268955
10710	0.0331143
10720	0.0263688
10730	0.0266695
10740	0.0255962
10750	0.0272616
10760	0.0263283
10770	0.0268498
10780	0.0279902
10790	0.0262661
10800	0.0257589
10810	0.0268751
10820	0.025366
10830	0.0256601
10840	0.0274284
10850	0.0303758
10860	0.0300091
10870	0.0269202
10880	0.0300274
10890	0.0265497
10900	0.0284357
10910	0.0258858
10920	0.0304872
10930	0.0255666
10940	0.0257828
10950	0.0268471
10960	0.0300421
10970	0.0287845
10980	0.0284372
10990	0.024319
11000	0.0257285
11010	0.0296606
11020	0.029583
11030	0.0278901
11040	0.0247614
11050	0.0311283
11060	0.028848
11070	0.0287324
11080	0.0281349
11090	0.0284063
11100	0.0294218
11110	0.0272169
11120	0.0294802
11130	0.0304341
11140	0.0268074
11150	0.0275073
11160	0.0284613
11170	0.0267634
11180	0.0295884
11190	0.0255814
11200	0.0282228
11210	0.0277631
11220	0.0257433
11230	0.0277906
11240	0.0304907
11250	0.0283152
11260	0.0273809
11270	0.0270934
11280	0.0286179
11290	0.0251101
11300	0.0290774
11310	0.0280806
11320	0.0263591
11330	0.0278482
11340	0.0285104
11350	0.0286383
11360	0.030065
11370	0.0292334
11380	0.0277467
11390	0.0261749
11400	0.0332648
11410	0.0279837
11420	0.0348954
11430	0.029263
11440	0.0265182
11450	0.0260674
11460	0.032147
11470	0.0287925
11480	0.0273313
11490	0.0290009
11500	0.0275131
11510	0.0300235
11520	0.026121
11530	0.0282512
11540	0.0272969
11550	0.0257498
11560	0.0260044
11570	0.0271562
11580	0.0258937
11590	0.0292712
11600	0.0308966
11610	0.0290715
11620	0.0316412
11630	0.0323253
11640	0.0271297
11650	0.0259159
11660	0.0264461
11670	0.0267844
11680	0.0263432
11690	0.0271666
11700	0.0340412
11710	0.0249092
11720	0.0260674
11730	0.0274193
11740	0.0315555
11750	0.0289605
11760	0.0284753
11770	0.025485
11780	0.0272196
11790	0.026334
11800	0.0285051
11810	0.0271244
11820	0.0278108
11830	0.0361213
11840	0.0283876
11850	0.0264715
11860	0.0273649
11870	0.0315922
11880	0.0254769
11890	0.0289384
11900	0.0256646
11910	0.027585
11920	0.0279778
11930	0.0272894
11940	0.0282701
11950	0.0303562
11960	0.0305716
11970	0.0315037
11980	0.029365
11990	0.0286718
12000	0.0258854
12010	0.0258828
12020	0.0257623
12030	0.030497
12040	0.0288293
12050	0.0277025
12060	0.0283301
12070	0.0269267
12080	0.0296749
12090	0.0270248
12100	0.0288668
12110	0.0260467
12120	0.0264547
12130	0.0278505
12140	0.032303
12150	0.0283883
12160	0.0289347
12170	0.0318863
12180	0.0333524
12190	0.0279233
12200	0.0267103
12210	0.0257829
12220	0.0270404
12230	0.0329434
12240	0.0316671
12250	0.0285448
12260	0.0273767
12270	0.0278618
12280	0.0259269
12290	0.0268936
12300	0.0284983
12310	0.0253283
12320	0.0271997
12330	0.0283835
12340	0.027571
12350	0.0308121
12360	0.028412
12370	0.0285058
12380	0.026621
12390	0.0283385
12400	0.0267128
12410	0.0266335
12420	0.0264988
12430	0.0262477
12440	0.0324361
12450	0.0298627
12460	0.028211
12470	0.0254676
12480	0.0283201
12490	0.0314331
12500	0.0273072
12510	0.0284306
12520	0.0276276
12530	0.027337
12540	0.0264649
12550	0.0276923
12560	0.0265657
12570	0.0345303
12580	0.0293628
12590	0.0253504
12600	0.0295
12610	0.0256797
12620	0.0279261
12630	0.028542
12640	0.027699
12650	0.024697
12660	0.028242
12670	0.0280794
12680	0.0323476
12690	0.0232542
12700	0.0243551
12710	0.0205263
12720	0.0236027
12730	0.0206458
12740	0.0217085
12750	0.0227705
12760	0.0215634
12770	0.0254207
12780	0.0229035
12790	0.0235465
12800	0.0242978
12810	0.0217346
12820	0.0270959
12830	0.0218598
12840	0.0233963
12850	0.0251314
12860	0.0214877
12870	0.0281418
12880	0.0220911
12890	0.0276719
12900	0.0238678
12910	0.0214242
12920	0.0239471
12930	0.023689
12940	0.0216009
12950	0.0211237
12960	0.0260427
12970	0.0241947
12980	0.0237867
12990	0.0248833
13000	0.021508
13010	0.0228417
13020	0.028184
13030	0.0223748
13040	0.0217567
13050	0.0234042
13060	0.0225775
13070	0.0262282
13080	0.0228091
13090	0.0216753
13100	0.0261376
13110	0.0239586
13120	0.0248594
13130	0.0251801
13140	0.0238408
13150	0.0237303
13160	0.023157
13170	0.029412
13180	0.023438
13190	0.0216316
13200	0.0313822
13210	0.0221166
13220	0.0229379
13230	0.0210974
13240	0.0307223
13250	0.0206103
13260	0.0222763
13270	0.0238586
13280	0.0233821
13290	0.0225041
13300	0.0293656
13310	0.0244395
13320	0.0217007
13330	0.0238965
13340	0.0280612
13350	0.0269925
13360	0.0230932
13370	0.0213404
13380	0.0241725
13390	0.02685
13400	0.0243777
13410	0.0279174
13420	0.0223965
13430	0.0209308
13440	0.0261481
13450	0.0210667
13460	0.0246794
13470	0.024748
13480	0.0238015
13490	0.0234697
13500	0.0242348
13510	0.02675
13520	0.0219986
13530	0.0204992
13540	0.0212876
13550	0.0237566
13560	0.0213086
13570	0.0223141
13580	0.0215365
13590	0.0204485
13600	0.0220102
13610	0.0244234
13620	0.026637
13630	0.0241597
13640	0.0193541
13650	0.0212336
13660	0.0220866
13670	0.0250928
13680	0.0245418
13690	0.0233339
13700	0.0259341
13710	0.0229491
13720	0.0234441
13730	0.0264149
13740	0.0244958
13750	0.0206283
13760	0.0282563
13770	0.0223064
13780	0.0204229
13790	0.0282275
13800	0.0212677
13810	0.0239738
13820	0.0247422
13830	0.0204658
13840	0.0269285
13850	0.0242228
13860	0.0218816
13870	0.0222642
13880	0.0211562
13890	0.0224052
13900	0.0223087
13910	0.0213358
13920	0.0241502
13930	0.0213885
13940	0.0237199
13950	0.0265312
13960	0.0225922
13970	0.0220612
13980	0.021319
13990	0.0221727
14000	0.021292
14010	0.0223272
14020	0.0197579
14030	0.0226906
14040	0.0241975
14050	0.0209056
14060	0.0208664
14070	0.0206454
14080	0.0214272
14090	0.0270477
14100	0.0226422
14110	0.024053
14120	0.0216286
14130	0.0245561
14140	0.0239264
14150	0.0237992
14160	0.0250554
14170	0.0244515
14180	0.0213492
14190	0.0239314
14200	0.0252006
14210	0.0267565
14220	0.0223409
14230	0.0265229
14240	0.0220261
14250	0.0236757
14260	0.0234067
14270	0.0201903
14280	0.0205332
14290	0.0221197
14300	0.0226653
14310	0.026073
14320	0.0202369
14330	0.0257297
14340	0.0200439
14350	0.0223719
14360	0.0206469
14370	0.0235325
14380	0.0209412
14390	0.0228153
14400	0.0217952
14410	0.0271041
14420	0.0267965
14430	0.0260382
14440	0.0234476
14450	0.0263648
14460	0.0238455
14470	0.0201598
14480	0.0216203
14490	0.0206738
14500	0.0229934
14510	0.0209249
14520	0.0272792
14530	0.0255034
14540	0.0232929
14550	0.02089
14560	0.0207719
14570	0.0213908
14580	0.0217039
14590	0.0252083
14600	0.0211031
14610	0.0280839
14620	0.0225241
14630	0.0223744
14640	0.0207577
14650	0.0247563
14660	0.0210611
14670	0.022242
14680	0.0191261
14690	0.0180603
14700	0.0216191
14710	0.0178236
14720	0.0141332
14730	0.0204177
14740	0.0210769
14750	0.0195408
14760	0.0273245
14770	0.0245448
14780	0.0212543
14790	0.0253163
14800	0.0176356
14810	0.0151208
14820	0.0150301
14830	0.0112281
14840	0.0176586
14850	0.0143595
14860	0.0133016
14870	0.0139508
14880	0.0162808
14890	0.0136924
14900	0.017443
14910	0.0224117
14920	0.0200578
14930	0.0156359
14940	0.0149145
14950	0.0150748
14960	0.0145325
14970	0.0189921
14980	0.0182165
14990	0.0227773
15000	0.0165696
15010	0.015039
15020	0.0164972
15030	0.0157011
15040	0.0166294
15050	0.014021
15060	0.0156815
15070	0.0169678
15080	0.015054
15090	0.0150858
15100	0.0176223
15110	0.0158283
15120	0.0189291
15130	0.01659
15140	0.0167503
15150	0.0139333
15160	0.0199106
15170	0.0160059
15180	0.0187786
15190	0.0185537
15200	0.0157228
15210	0.0156823
15220	0.0195801
15230	0.0167397
15240	0.0183996
15250	0.0163925
15260	0.0169367
15270	0.0151935
15280	0.0165871
15290	0.0174983
15300	0.0167627
15310	0.0194561
15320	0.0143397
15330	0.0265669
15340	0.0144369
15350	0.0162066
15360	0.0197391
15370	0.0191177
15380	0.0168679
15390	0.0224357
15400	0.0158874
15410	0.0151624
15420	0.0143469
15430	0.0271468
15440	0.0187197
15450	0.0170214
15460	0.0195361
15470	0.017769
15480	0.0187032
15490	0.0204943
15500	0.0268136
15510	0.0176887
15520	0.0168129
15530	0.0169122
15540	0.0177111
15550	0.0210672
15560	0.0196808
15570	0.0210582
15580	0.0164981
15590	0.0173105
15600	0.0230947
15610	0.0205818
15620	0.0183048
15630	0.0176784
15640	0.0195829
15650	0.0197004
15660	0.0181243
15670	0.0187175
15680	0.0199161
15690	0.0190951
15700	0.0234561
15710	0.0188402
15720	0.016301
15730	0.0186608
15740	0.0202386
15750	0.0196739
15760	0.018905
15770	0.020682
15780	0.0152386
15790	0.0226141
15800	0.017315
15810	0.0247258
15820	0.0160095
15830	0.0144999
15840	0.0158673
15850	0.0158459
15860	0.0171839
15870	0.0215249
15880	0.0207002
15890	0.0165267
15900	0.0167223
15910	0.0170651
15920	0.0170334
15930	0.0177089
15940	0.0143662
15950	0.0153207
15960	0.0178875
15970	0.0128986
15980	0.0171113
15990	0.0182602
16000	0.0202036
16010	0.0167312
16020	0.0140751
16030	0.0137737
16040	0.0184569
16050	0.0138657
16060	0.0160597
16070	0.0177073
16080	0.0103388
16090	0.0164853
16100	0.016583
16110	0.0192569
16120	0.0144998
16130	0.0200708
16140	0.0161135
16150	0.0234397
16160	0.0204464
16170	0.0185729
16180	0.0144457
16190	0.0168107
16200	0.0176203
16210	0.0152436
16220	0.0143345
16230	0.017863
16240	0.0176019
16250	0.0192132
16260	0.0196856
16270	0.0181568
16280	0.016064
16290	0.0131187
16300	0.014118
16310	0.0175548
16320	0.016714
16330	0.0160246
16340	0.0164072
16350	0.0190612
16360	0.0171488
16370	0.017515
16380	0.0197065
16390	0.0166151
16400	0.0207528
16410	0.0173823
16420	0.0181671
16430	0.01964
16440	0.0191914
16450	0.0220175
16460	0.025649
16470	0.016745
16480	0.0160612
16490	0.0225106
16500	0.0171499
16510	0.0265114
16520	0.0223998
16530	0.0173999
16540	0.0173298
16550	0.0158147
16560	0.0181991
16570	0.0205307
16580	0.0190581
16590	0.0214773
16600	0.0243635
16610	0.0246847
16620	0.020926
16630	0.014893
16640	0.0218784
16650	0.0169524
16660	0.0202548
16670	0.0174082
16680	0.0204243
16690	0.018923
16700	0.0151931
16710	0.0223541
16720	0.0203726
16730	0.0249182
16740	0.019595
16750	0.0188536
16760	0.0238617
16770	0.0220786
16780	0.017656
16790	0.0165244
16800	0.0231751
16810	0.0185668
16820	0.0194737
16830	0.0175811
16840	0.0193548
16850	0.0185104
16860	0.0217487
16870	0.0175253
16880	0.0142686
16890	0.0177588
16900	0.0156098
16910	0.0143296
16920	0.017176
16930	0.0138111
16940	0.0205084
16950	0.0177958
16960	0.0145808
16970	0.0258948
16980	0.0179639
16990	0.0166551
17000	0.0153056
17010	0.0197546
17020	0.0241452
17030	0.0238505
17040	0.0158304
17050	0.0150011
17060	0.0214904
17070	0.0162645
17080	0.0190701
17090	0.0187509
17100	0.0153665
17110	0.0195725
17120	0.0184947
17130	0.0204314
17140	0.0144027
17150	0.0191659
17160	0.0171268
17170	0.0179904
17180	0.0149192
17190	0.0138239
17200	0.0204406
17210	0.0185757
17220	0.019934
17230	0.014926
17240	0.0154205
17250	0.0151542
17260	0.0173527
17270	0.0162213
17280	0.0211022
17290	0.0122458
17300	0.0165799
17310	0.0140884
17320	0.0163385
17330	0.01656
17340	0.0197563
17350	0.0180472
17360	0.0194714
17370	0.0210545
17380	0.0186676
17390	0.0230858
17400	0.0180565
17410	0.0184475
17420	0.0194458
17430	0.0220289
17440	0.0182909
17450	0.0210965
17460	0.0226139
17470	0.0214625
17480	0.0184449
17490	0.0187267
17500	0.0217768
17510	0.0195114
17520	0.0206089
17530	0.0232677
17540	0.0162903
17550	0.0167802
17560	0.020088
17570	0.021751
17580	0.0180863
17590	0.0194488
17600	0.0170782
17610	0.0175381
17620	0.0170544
17630	0.0252553
17640	0.0186834
17650	0.0219101
17660	0.0225032
17670	0.0228062
17680	0.0170606
17690	0.018926
17700	0.0182003
17710	0.0189234
17720	0.015464
17730	0.0176004
17740	0.020921
17750	0.021677
17760	0.0181878
17770	0.0179784
17780	0.0215714
17790	0.0164029
17800	0.0178472
17810	0.0149593
17820	0.0192806
17830	0.0190206
17840	0.0176182
17850	0.0200345
17860	0.0178944
17870	0.0166659
17880	0.0263115
17890	0.0189444
17900	0.0207073
17910	0.0188353
17920	0.0218469
17930	0.0167118
17940	0.0156763
17950	0.0181907
17960	0.0162833
17970	0.0179092
17980	0.0168019
17990	0.0152178
18000	0.0180488
18010	0.0152131
18020	0.0193816
18030	0.0168356
18040	0.0223311
18050	0.015313
18060	0.0164854
18070	0.0177955
18080	0.0178497
18090	0.0164717
18100	0.0187879
18110	0.0181491
18120	0.023068
18130	0.0153693
18140	0.0198182
18150	0.0176877
18160	0.0235146
18170	0.0167781
18180	0.0153603
18190	0.0171456
18200	0.0145306
18210	0.0139394
18220	0.0135664
18230	0.021038
18240	0.0173115
18250	0.0124631
18260	0.0146033
18270	0.0164481
18280	0.0149432
18290	0.016226
18300	0.0157542
18310	0.0149577
18320	0.017339
18330	0.0229878
18340	0.0139473
18350	0.0160416
18360	0.0150518
18370	0.0192292
18380	0.0152586
18390	0.0181681
18400	0.0228195
18410	0.0191289
18420	0.0199726
18430	0.0162688
18440	0.0207863
18450	0.0189937
18460	0.0192789
18470	0.0253032
18480	0.0158406
18490	0.019199
18500	0.0216368
18510	0.0155934
18520	0.0242765
18530	0.0214724
18540	0.021175
18550	0.0201645
18560	0.0211
18570	0.0171974
18580	0.016884
18590	0.0239986
18600	0.0161565
18610	0.0178926
18620	0.0171387
18630	0.0182012
18640	0.017847
18650	0.0192338
18660	0.0177926
18670	0.0186302
18680	0.0212074
18690	0.0236936
18700	0.0178068
18710	0.0211703
18720	0.0224389
18730	0.0227892
18740	0.0198163
18750	0.0190103
18760	0.0179435
18770	0.0184357
18780	0.0238421
18790	0.0207942
18800	0.0175707
18810	0.0181693
18820	0.0213947
18830	0.0258006
18840	0.0176726
18850	0.016931
18860	0.0206685
18870	0.0182653
18880	0.0200009
18890	0.0160193
18900	0.0164376
18910	0.0219302
18920	0.014539
18930	0.0162541
18940	0.0176922
18950	0.0149398
18960	0.0140685
18970	0.0158842
18980	0.0293461
18990	0.0155315
19000	0.0180073
19010	0.0199598
19020	0.0164776
19030	0.0171468
19040	0.0123914
19050	0.0166885
19060	0.0147071
19070	0.0125932
19080	0.0162368
19090	0.0211473
19100	0.0103397
19110	0.0170895
19120	0.0170738
19130	0.0157005
19140	0.0167401
19150	0.0162236
19160	0.0185533
19170	0.0169723
19180	0.0211863
19190	0.0187941
19200	0.0186228
19210	0.0238003
19220	0.0245834
19230	0.0224255
19240	0.0167707
19250	0.0175519
19260	0.0197919
19270	0.0181543
19280	0.0150609
19290	0.0189266
19300	0.016777
19310	0.0207899
19320	0.0170695
19330	0.0218362
19340	0.0196429
19350	0.0178714
19360	0.0172882
19370	0.0191017
19380	0.015005
19390	0.0206909
19400	0.0249389
19410	0.0156904
19420	0.0187297
19430	0.0165614
19440	0.0171037
19450	0.0183137
19460	0.0183968
19470	0.0274356
19480	0.0207409
19490	0.0234049
19500	0.0204642
19510	0.0211804
19520	0.0208883
19530	0.018376
19540	0.0177835
19550	0.0153515
19560	0.0133134
19570	0.017524
19580	0.0159446
19590	0.0182945
19600	0.0164033
19610	0.0170995
19620	0.0132837
19630	0.01519
19640	0.019965
19650	0.014325
19660	0.0179779
19670	0.0139691
19680	0.0198758
19690	0.0164618
19700	0.0167439
19710	0.0135355
19720	0.0148759
19730	0.017414
19740	0.0193064
19750	0.0171168
19760	0.0221862
19770	0.0187925
19780	0.0256977
19790	0.0196397
19800	0.0183874
19810	0.0224292
19820	0.0175123
19830	0.0183122
19840	0.020161
19850	0.0207008
19860	0.0184792
19870	0.0158527
19880	0.0184619
19890	0.0144906
19900	0.0189174
19910	0.0210462
19920	0.0165632
19930	0.0241599
19940	0.0169895
19950	0.0261872
19960	0.025322
19970	0.0227497
[truncated: 8,003 more rows]

## Sheet: RoG-CTX-1&TKD
	Radius of Gyration (CTX-1&TKD)
Time	RoG
0	1.98577
1	1.98281
2	1.98268
3	1.98271
4	1.98041
5	1.9784
6	1.97838
7	1.98453
8	1.98464
9	1.98482
10	1.97463
11	1.98006
12	1.97949
13	1.96687
14	1.97554
15	1.97271
16	1.97075
17	1.97283
18	1.97701
19	1.98086
20	1.97729
21	1.98512
22	1.986
23	1.98199
24	1.97932
25	1.97741
26	1.98125
27	1.98773
28	1.98369
29	1.99374
30	1.98669
31	1.98386
32	1.97881
33	1.97479
34	1.98301
35	1.98359
36	1.98066
37	1.9791
38	1.97769
39	1.97741
40	1.974
41	1.97669
42	1.97677
43	1.98083
44	1.97361
45	1.97391
46	1.97448
47	1.97922
48	1.98249
49	1.98579
50	1.97888
51	1.97706
52	1.97938
53	1.97728
54	1.98019
55	1.98777
56	1.97905
57	1.97683
58	1.9832
59	1.98017
60	1.98951
61	1.99179
62	1.98866
63	1.99189
64	1.99216
65	1.98605
66	1.98528
67	1.9878
68	1.98018
69	1.98071
70	1.97492
71	1.98162
72	1.98298
73	1.98434
74	1.9846
75	1.97739
76	1.98772
77	1.98177
78	1.98033
79	1.97809
80	1.98138
81	1.97693
82	1.9787
83	1.97884
84	1.97903
85	1.97713
86	1.98053
87	1.98119
88	1.98615
89	1.98731
90	1.98396
91	1.98748
92	1.98344
93	1.97911
94	1.97999
95	1.98178
96	1.98256
97	1.98552
98	1.9848
99	1.98123
100	1.98218
101	1.98149
102	1.97765
103	1.97474
104	1.98351
105	1.98583
106	1.98191
107	1.98036
108	1.98038
109	1.97707
110	1.9801
111	1.97249
112	1.97846
113	1.9802
114	1.98228
115	1.98109
116	1.9809
117	1.97547
118	1.9733
119	1.97689
120	1.97465
121	1.97649
122	1.97102
123	1.97939
124	1.97549
125	1.97974
126	1.98046
127	1.9816
128	1.97765
129	1.97842
130	1.98986
131	1.98078
132	1.97657
133	1.97891
134	1.98619
135	1.98416
136	1.98123
137	1.97899
138	1.97916
139	1.98513
140	1.98191
141	1.98312
142	1.98712
143	1.98645
144	1.98242
145	1.9853
146	1.98095
147	1.97955
148	1.97317
149	1.97354
150	1.97654
151	1.97719
152	1.97618
153	1.97797
154	1.97926
155	1.97365
156	1.98264
157	1.98112
158	1.98238
159	1.97973
160	1.97912
161	1.9802
162	1.98767
163	1.98529
164	1.98506
165	1.98319
166	1.99129
167	1.98669
168	1.98904
169	1.98902
170	1.99375
171	1.98759
172	1.98538
173	1.99037
174	1.98528
175	1.98163
176	1.97966
177	1.994
178	1.99154
179	1.99189
180	1.99166
181	1.98744
182	1.99267
183	1.99175
184	1.99428
185	1.98703
186	1.98337
187	1.98897
188	1.99442
189	1.98787
190	1.9803
191	1.98113
192	1.98136
193	1.98548
194	1.97828
195	1.97954
196	1.98459
197	1.98946
198	1.98295
199	1.99031
200	1.98664
201	1.98158
202	1.97651
203	1.97381
204	1.98614
205	1.98504
206	1.98657
207	1.9855
208	1.98478
209	1.98318
210	1.99191
211	1.98031
212	1.97681
213	1.97781
214	1.97659
215	1.98418
216	1.98824
217	1.98896
218	1.98783
219	1.98428
220	1.97712
221	1.9885
222	1.99001
223	1.98775
224	1.99403
225	1.9922
226	1.99602
227	1.99265
228	1.99432
229	1.99472
230	1.99612
231	1.99973
232	2.00182
233	2.00105
234	1.99716
235	1.9933
236	1.98903
237	1.98952
238	1.99452
239	1.99775
240	1.99676
241	1.99814
242	1.99886
243	1.9963
244	1.99153
245	1.98958
246	1.98463
247	1.98563
248	1.99193
249	1.99063
250	1.99015
251	1.99184
252	1.98302
253	1.98463
254	1.98505
255	1.98566
256	1.98914
257	1.98854
258	1.99968
259	1.99648
260	1.99535
261	1.9947
262	1.9935
263	1.99327
264	1.99992
265	1.9968
266	2.00235
267	1.99971
268	2.00223
269	1.99643
270	1.99609
271	1.99885
272	1.99829
273	2.00191
274	2.00425
275	1.99818
276	2.00288
277	1.99371
278	1.99836
279	2.0016
280	2.00052
281	2.00371
282	2.00407
283	2.00285
284	2.00237
285	1.99717
286	1.99743
287	1.99348
288	1.9971
289	1.99183
290	1.98943
291	2.00098
292	1.99792
293	1.99315
294	1.99715
295	1.99628
296	2.00027
297	2.00246
298	1.99686
299	2.00364
300	2.00281
301	2.00236
302	2.00374
303	2.00247
304	2.00355
305	2.00835
306	2.00198
307	1.99487
308	2.00328
309	1.99681
310	2.00364
311	2.00096
312	1.99514
313	1.99359
314	1.99214
315	1.99886
316	1.99661
317	1.989
318	1.98963
319	1.9912
320	1.99886
321	1.99461
322	1.99496
323	1.99187
324	1.99497
325	1.99513
326	1.99729
327	1.99996
328	1.99211
329	1.99658
330	1.99753
331	1.99775
332	1.99287
333	1.9972
334	1.99882
335	2.00066
336	2.00881
337	2.00815
338	2.00649
339	2.00034
340	1.99807
341	1.99637
342	2.00398
343	2.00604
344	2.00307
345	1.99748
346	1.99827
347	2.00425
348	1.99876
349	1.99419
350	2.00105
351	1.99501
352	2.00769
353	2.00557
354	2.00327
355	2.00127
356	1.99144
357	1.99397
358	1.99406
359	1.99835
360	2.00206
361	1.99832
362	1.99857
363	1.99639
364	1.98895
365	1.99026
366	1.98719
367	1.98965
368	1.99305
369	1.99369
370	1.99887
371	1.99745
372	1.99599
373	1.99507
374	1.99716
375	1.99328
376	1.98412
377	1.98476
378	1.98028
379	1.98343
380	1.98409
381	1.98783
382	1.99443
383	1.99877
384	1.98829
385	1.9905
386	1.99166
387	1.99185
388	1.99089
389	1.98643
390	1.98571
391	1.99047
392	1.98906
393	1.99103
394	1.98669
395	1.99048
396	1.98488
397	1.99011
398	1.98718
399	1.98432
400	1.9933
401	1.98959
402	1.99601
403	1.9978
404	1.99947
405	2.00418
406	2.00414
407	2.00479
408	2.00934
409	2.00234
410	1.99894
411	1.99338
412	1.99729
413	1.99089
414	1.99481
415	1.99803
416	1.99594
417	1.99294
418	1.99572
419	1.99125
420	1.98815
421	1.99055
422	1.9963
423	1.99429
424	1.99492
425	1.99958
426	2.00165
427	1.99306
428	1.98951
429	1.99235
430	1.99378
431	2.00187
432	1.99838
433	1.99665
434	1.99366
435	1.99309
436	1.98545
437	1.98906
438	1.98977
439	1.98497
440	1.97651
441	1.99236
442	1.99576
443	1.99722
444	1.98942
445	1.99554
446	1.99801
447	1.99422
448	1.99829
449	1.99127
450	1.99384
451	1.98952
452	1.99734
453	1.99308
454	2.00221
455	1.99578
456	1.99376
457	1.99193
458	1.99689
459	1.99281
460	1.98454
461	1.99416
462	1.98615
463	1.98828
464	1.99567
465	1.99
466	1.9885
467	1.99232
468	1.99663
469	1.991
470	1.99026
471	1.9824
472	1.98993
473	1.99787
474	1.99297
475	1.9905
476	1.99009
477	1.99044
478	1.98551
479	1.98643
480	1.98804
481	1.98904
482	1.98998
483	1.98902
484	1.99269
485	1.99039
486	1.99507
487	1.9947
488	1.99283
489	1.99363
490	1.99306
491	1.99248
492	2.00034
493	1.99914
494	1.99763
495	1.99516
496	1.98746
497	1.98727
498	1.99439
499	1.99537
500	1.99176
501	1.9887
502	1.98638
503	1.99039
504	1.99121
505	1.99233
506	1.99089
507	1.99622
508	1.99832
509	2.00009
510	2.00216
511	1.99804
512	1.99797
513	1.99277
514	1.99366
515	1.99116
516	1.98934
517	1.98676
518	1.99282
519	1.99384
520	1.98227
521	1.9821
522	1.98068
523	1.97764
524	1.97482
525	1.97236
526	1.97442
527	1.97771
528	1.97791
529	1.9713
530	1.96854
531	1.97318
532	1.97467
533	1.97895
534	1.97831
535	1.97624
536	1.97071
537	1.9763
538	1.98584
539	1.98115
540	1.98723
541	1.9787
542	1.98656
543	1.98663
544	1.98506
545	1.98246
546	1.98625
547	1.9826
548	1.98741
549	1.97985
550	1.97644
551	1.98088
552	1.97979
553	1.98315
554	1.98712
555	1.98767
556	1.98149
557	1.99188
558	1.99803
559	2.00082
560	1.9993
561	1.98471
562	1.9826
563	1.99006
564	1.98428
565	1.97969
566	1.97876
567	1.98273
568	1.98555
569	1.98632
570	1.98351
571	1.98061
572	1.98039
573	1.98541
574	1.9874
575	1.99363
576	1.99536
577	1.99295
578	1.99277
579	1.9873
580	1.98534
581	1.98025
582	1.97608
583	1.97879
584	1.98636
585	1.98929
586	1.98288
587	1.98632
588	1.98476
589	1.98758
590	1.98302
591	1.98453
592	1.97655
593	1.98297
594	1.97859
595	1.97757
596	1.9772
597	1.97731
598	1.98012
599	1.97676
600	1.97504
601	1.98095
602	1.9812
603	1.98032
604	1.97459
605	1.97753
606	1.9692
607	1.96925
608	1.96966
609	1.97559
610	1.97241
611	1.9793
612	1.97649
613	1.97386
614	1.97668
615	1.97631
616	1.96035
617	1.97207
618	1.97063
619	1.96983
620	1.9721
621	1.97129
622	1.97345
623	1.97115
624	1.97175
625	1.973
626	1.9694
627	1.97625
628	1.97085
629	1.9754
630	1.97388
631	1.97003
632	1.97327
633	1.97512
634	1.97791
635	1.97521
636	1.97969
637	1.97733
638	1.98247
639	1.97742
640	1.97763
641	1.97075
642	1.97478
643	1.97893
644	1.97146
645	1.97429
646	1.97711
647	1.98164
648	1.9725
649	1.97894
650	1.97095
651	1.96834
652	1.97619
653	1.97143
654	1.96619
655	1.97549
656	1.97834
657	1.97116
658	1.96487
659	1.96296
660	1.96302
661	1.96737
662	1.96652
663	1.97034
664	1.96886
665	1.97154
666	1.97552
667	1.9847
668	1.97399
669	1.97366
670	1.97531
671	1.97754
672	1.97327
673	1.97283
674	1.97422
675	1.96867
676	1.97069
677	1.97682
678	1.97224
679	1.96748
680	1.96376
681	1.96209
682	1.96621
683	1.96944
684	1.96497
685	1.96464
686	1.97147
687	1.96839
688	1.96099
689	1.96903
690	1.96395
691	1.97175
692	1.97811
693	1.97238
694	1.97271
695	1.9739
696	1.97573
697	1.97107
698	1.97189
699	1.96546
700	1.96824
701	1.97436
702	1.97441
703	1.9728
704	1.97906
705	1.97143
706	1.97379
707	1.97134
708	1.97023
709	1.96842
710	1.97828
711	1.97462
712	1.96967
713	1.96848
714	1.96942
715	1.97211
716	1.97233
717	1.97132
718	1.97265
719	1.97189
720	1.97389
721	1.97303
722	1.97668
723	1.97963
724	1.97803
725	1.97797
726	1.97328
727	1.97705
728	1.9732
729	1.97368
730	1.97593
731	1.98075
732	1.97592
733	1.97483
734	1.96763
735	1.97535
736	1.97294
737	1.96619
738	1.96919
739	1.9661
740	1.96247
741	1.96559
742	1.96505
743	1.96275
744	1.96617
745	1.96971
746	1.96797
747	1.96539
748	1.96517
749	1.96162
750	1.96282
751	1.96453
752	1.96772
753	1.96879
754	1.97415
755	1.97433
756	1.97499
757	1.97948
758	1.9751
759	1.97807
760	1.97515
761	1.97329
762	1.97499
763	1.97028
764	1.97266
765	1.96877
766	1.9672
767	1.97633
768	1.97382
769	1.96599
770	1.97383
771	1.97836
772	1.96905
773	1.96831
774	1.97535
775	1.97541
776	1.97441
777	1.96986
778	1.97015
779	1.97323
780	1.97243
781	1.97785
782	1.97111
783	1.96707
784	1.96686
785	1.96642
786	1.96603
787	1.96378
788	1.97301
789	1.97204
790	1.97438
791	1.96168
792	1.96968
793	1.97507
794	1.97041
795	1.9709
796	1.96609
797	1.96393
798	1.96653
799	1.96518
800	1.9607
801	1.96436
802	1.9708
803	1.97186
804	1.96314
805	1.96923
806	1.97753
807	1.98047
808	1.97207
809	1.9701
810	1.97368
811	1.97758
812	1.9718
813	1.97537
814	1.98165
815	1.97935
816	1.97971
817	1.98172
818	1.98108
819	1.97835
820	1.97576
821	1.96907
822	1.97115
823	1.97326
824	1.97687
825	1.9831
826	1.99138
827	1.98357
828	1.97501
829	1.97498
830	1.97894
831	1.97963
832	1.9861
833	1.98338
834	1.98165
835	1.98127
836	1.97056
837	1.97586
838	1.97566
839	1.97435
840	1.97604
841	1.9766
842	1.97403
843	1.97908
844	1.97973
845	1.97167
846	1.97151
847	1.9698
848	1.97611
849	1.97229
850	1.97943
851	1.97876
852	1.97321
853	1.97132
854	1.97228
855	1.97564
856	1.97652
857	1.97512
858	1.97156
859	1.96981
860	1.96528
861	1.97114
862	1.9666
863	1.96899
864	1.97049
865	1.96906
866	1.96839
867	1.97154
868	1.97315
869	1.97244
870	1.96931
871	1.97247
872	1.96999
873	1.97461
874	1.97847
875	1.97455
876	1.98007
877	1.97523
878	1.97103
879	1.97068
880	1.96846
881	1.96002
882	1.96657
883	1.96122
884	1.97155
885	1.96381
886	1.96337
887	1.95893
888	1.96129
889	1.95577
890	1.96974
891	1.9676
892	1.97276
893	1.96236
894	1.97082
895	1.97243
896	1.96761
897	1.96826
898	1.9647
899	1.9708
900	1.97502
901	1.97869
902	1.97703
903	1.97448
904	1.97839
905	1.97482
906	1.97485
907	1.97042
908	1.97636
909	1.9779
910	1.979
911	1.97002
912	1.9657
913	1.97046
914	1.97742
915	1.97604
916	1.97777
917	1.97972
918	1.98303
919	1.98713
920	1.98159
921	1.97984
922	1.98486
923	1.98606
924	1.9821
925	1.97514
926	1.97287
927	1.97421
928	1.97772
929	1.97975
930	1.98517
931	1.98096
932	1.98522
933	1.98952
934	1.98261
935	1.98301
936	1.98328
937	1.98727
938	1.98775
939	1.98898
940	1.98631
941	1.98445
942	1.97997
943	1.97839
944	1.97853
945	1.96555
946	1.97627
947	1.98298
948	1.98676
949	1.98156
950	1.98125
951	1.97828
952	1.98038
953	1.9845
954	1.97929
955	1.97695
956	1.98649
957	1.9845
958	1.98512
959	1.97954
960	1.98647
961	1.98473
962	1.98654
963	1.98102
964	1.98123
965	1.97789
966	1.98102
967	1.97181
968	1.96841
969	1.97148
970	1.97407
971	1.97752
972	1.97503
973	1.97119
974	1.97722
975	1.97375
976	1.97713
977	1.97148
978	1.97023
979	1.96991
980	1.96483
981	1.96564
982	1.96884
983	1.97134
984	1.97417
985	1.97623
986	1.96826
987	1.96645
988	1.96406
989	1.96039
990	1.95974
991	1.96094
992	1.96052
993	1.96545
994	1.9626
995	1.96734
996	1.97451
997	1.97553
998	1.96732
999	1.96803
1000	1.96654
1001	1.96874
1002	1.96403
1003	1.96287
1004	1.96834
1005	1.96487
1006	1.96779
1007	1.96369
1008	1.96835
1009	1.97322
1010	1.96559
1011	1.962
1012	1.96043
1013	1.95985
1014	1.9684
1015	1.96272
1016	1.95852
1017	1.96663
1018	1.965
1019	1.97018
1020	1.97329
1021	1.97086
1022	1.95688
1023	1.95649
1024	1.95798
1025	1.95557
1026	1.96062
1027	1.963
1028	1.95467
1029	1.95475
1030	1.95239
1031	1.95345
1032	1.9487
1033	1.95662
1034	1.95603
1035	1.95924
1036	1.95445
1037	1.95588
1038	1.95853
1039	1.95254
1040	1.95247
1041	1.95818
1042	1.95693
1043	1.95589
1044	1.95326
1045	1.94874
1046	1.95507
1047	1.96514
1048	1.95065
1049	1.95976
1050	1.95901
1051	1.95611
1052	1.95253
1053	1.95469
1054	1.95271
1055	1.95572
1056	1.95705
1057	1.94839
1058	1.9548
1059	1.95232
1060	1.95283
1061	1.95674
1062	1.9537
1063	1.95684
1064	1.95254
1065	1.95465
1066	1.94803
1067	1.94524
1068	1.94687
1069	1.94908
1070	1.94505
1071	1.95166
1072	1.94432
1073	1.95156
1074	1.9458
1075	1.94276
1076	1.94011
1077	1.94676
1078	1.94915
1079	1.94236
1080	1.94683
1081	1.94867
1082	1.94639
1083	1.94495
1084	1.95038
1085	1.95162
1086	1.94601
1087	1.95338
1088	1.95052
1089	1.95413
1090	1.95461
1091	1.95555
1092	1.95286
1093	1.94913
1094	1.9479
1095	1.95197
1096	1.95526
1097	1.95748
1098	1.95732
1099	1.96103
1100	1.95292
1101	1.95822
1102	1.95287
1103	1.96074
1104	1.95783
1105	1.95604
1106	1.95032
1107	1.95575
1108	1.96007
1109	1.95832
1110	1.95634
1111	1.96077
1112	1.95971
1113	1.95308
1114	1.9507
1115	1.95763
1116	1.95501
1117	1.95914
1118	1.95491
1119	1.9594
1120	1.95676
1121	1.95102
1122	1.95201
1123	1.94622
1124	1.94853
1125	1.95109
1126	1.95384
1127	1.95761
1128	1.95942
1129	1.9578
1130	1.96014
1131	1.95817
1132	1.95139
1133	1.95651
1134	1.95699
1135	1.95483
1136	1.95072
1137	1.95414
1138	1.95905
1139	1.9578
1140	1.95064
1141	1.95642
1142	1.95079
1143	1.95449
1144	1.95143
1145	1.94851
1146	1.95055
1147	1.95474
1148	1.95947
1149	1.95382
1150	1.95167
1151	1.94832
1152	1.95473
1153	1.95681
1154	1.95874
1155	1.95475
1156	1.95644
1157	1.95794
1158	1.96036
1159	1.95075
1160	1.94915
1161	1.94186
1162	1.94718
1163	1.94946
1164	1.95055
1165	1.96142
1166	1.95274
1167	1.95328
1168	1.95613
1169	1.95504
1170	1.95229
1171	1.95205
1172	1.95149
1173	1.95002
1174	1.95225
1175	1.95628
1176	1.95042
1177	1.9558
1178	1.95266
1179	1.94978
1180	1.95675
1181	1.95817
1182	1.96016
1183	1.95693
1184	1.96096
1185	1.95962
1186	1.95863
1187	1.9621
1188	1.96451
1189	1.95804
1190	1.95036
1191	1.95204
1192	1.95791
1193	1.95338
1194	1.96016
1195	1.96001
1196	1.95761
1197	1.95884
1198	1.96689
1199	1.9642
1200	1.96852
1201	1.96846
1202	1.96926
1203	1.96427
1204	1.96397
1205	1.96627
1206	1.97822
1207	1.96886
1208	1.97419
1209	1.97762
1210	1.976
1211	1.9725
1212	1.97431
1213	1.97433
1214	1.96824
1215	1.97238
1216	1.97163
1217	1.96629
1218	1.96639
1219	1.96639
1220	1.9691
1221	1.96579
1222	1.96582
1223	1.96382
1224	1.96968
1225	1.96862
1226	1.96766
1227	1.96753
1228	1.97026
1229	1.96719
1230	1.97111
1231	1.96912
1232	1.96663
1233	1.96719
1234	1.96125
1235	1.95741
1236	1.96151
1237	1.96237
1238	1.96732
1239	1.96612
1240	1.95586
1241	1.95815
1242	1.96331
1243	1.96602
1244	1.96025
1245	1.96384
1246	1.96578
1247	1.96639
1248	1.96848
1249	1.96735
1250	1.9633
1251	1.96683
1252	1.97425
1253	1.96921
1254	1.95991
1255	1.96096
1256	1.95695
1257	1.96187
1258	1.95648
1259	1.95154
1260	1.95674
1261	1.96168
1262	1.96073
1263	1.96377
1264	1.95534
1265	1.95896
1266	1.95967
1267	1.96209
1268	1.96
1269	1.95155
1270	1.95366
1271	1.9546
1272	1.96058
1273	1.95674
1274	1.95034
1275	1.95125
1276	1.95457
1277	1.94816
1278	1.94952
1279	1.94889
1280	1.95873
1281	1.95112
1282	1.94665
1283	1.95911
1284	1.96272
1285	1.95741
1286	1.95339
1287	1.95113
1288	1.95665
1289	1.95311
1290	1.95184
1291	1.94736
1292	1.94744
1293	1.9522
1294	1.95357
1295	1.94887
1296	1.95311
1297	1.94882
1298	1.95727
1299	1.95994
1300	1.96449
1301	1.96552
1302	1.9671
1303	1.96327
1304	1.9681
1305	1.96276
1306	1.96492
1307	1.96753
1308	1.96402
1309	1.96182
1310	1.9597
1311	1.95699
1312	1.95969
1313	1.95378
1314	1.95958
1315	1.96317
1316	1.96883
1317	1.96618
1318	1.95912
1319	1.9568
1320	1.96159
1321	1.96075
1322	1.96562
1323	1.96679
1324	1.95667
1325	1.95741
1326	1.96073
1327	1.9616
1328	1.95966
1329	1.95797
1330	1.95947
1331	1.95742
1332	1.96414
1333	1.96713
1334	1.96611
1335	1.95378
1336	1.9603
1337	1.95237
1338	1.95001
1339	1.95715
1340	1.95472
1341	1.95815
1342	1.95895
1343	1.96199
1344	1.95715
1345	1.96136
1346	1.96451
1347	1.96044
1348	1.96056
1349	1.95117
1350	1.95958
1351	1.95878
1352	1.96215
1353	1.96014
1354	1.96107
1355	1.95668
1356	1.95766
1357	1.9592
1358	1.94596
1359	1.94863
1360	1.96346
1361	1.95883
1362	1.96126
1363	1.96579
1364	1.96122
1365	1.95661
1366	1.95243
1367	1.95383
1368	1.9495
1369	1.96015
1370	1.96317
1371	1.9652
1372	1.95891
1373	1.95312
1374	1.95938
1375	1.9569
1376	1.96092
1377	1.96559
1378	1.95659
1379	1.96126
1380	1.9588
1381	1.95949
1382	1.9609
1383	1.96384
1384	1.96395
1385	1.95641
1386	1.95765
1387	1.96538
1388	1.9643
1389	1.96799
1390	1.96063
1391	1.9531
1392	1.9574
1393	1.96248
1394	1.96511
1395	1.97392
1396	1.96124
1397	1.95915
1398	1.96414
1399	1.95259
1400	1.95389
1401	1.96067
1402	1.96332
1403	1.96669
1404	1.96398
1405	1.95838
1406	1.95892
1407	1.96682
1408	1.97002
1409	1.9671
1410	1.96048
1411	1.95912
1412	1.96258
1413	1.96555
1414	1.95587
1415	1.95588
1416	1.96581
1417	1.96249
1418	1.9627
1419	1.9584
1420	1.96565
1421	1.96073
1422	1.96601
1423	1.95437
1424	1.95757
1425	1.96334
1426	1.96197
1427	1.96534
1428	1.96064
1429	1.96083
1430	1.9625
1431	1.96937
1432	1.96585
1433	1.96148
1434	1.96191
1435	1.96033
1436	1.96342
1437	1.96413
1438	1.96345
1439	1.95519
1440	1.95559
1441	1.96098
1442	1.96349
1443	1.96451
1444	1.96539
1445	1.96771
1446	1.96272
1447	1.9557
1448	1.95897
1449	1.95735
1450	1.9553
1451	1.95921
1452	1.95582
1453	1.95537
1454	1.95909
1455	1.96446
1456	1.95957
1457	1.95471
1458	1.95991
1459	1.96258
1460	1.9623
1461	1.95962
1462	1.95683
1463	1.96252
1464	1.95884
1465	1.95368
1466	1.95053
1467	1.95072
1468	1.95544
1469	1.95861
1470	1.96074
1471	1.95756
1472	1.95473
1473	1.96362
1474	1.96045
1475	1.95753
1476	1.95389
1477	1.96117
1478	1.96537
1479	1.96043
1480	1.96089
1481	1.9563
1482	1.96002
1483	1.96206
1484	1.96037
1485	1.96193
1486	1.95722
1487	1.96122
1488	1.96152
1489	1.95631
1490	1.95551
1491	1.95646
1492	1.95828
1493	1.95834
1494	1.96159
1495	1.96006
1496	1.95294
1497	1.96014
1498	1.96607
1499	1.96212
1500	1.96258
1501	1.96201
1502	1.96535
1503	1.96754
1504	1.96885
1505	1.96665
1506	1.96533
1507	1.95979
1508	1.96911
1509	1.9686
1510	1.96096
1511	1.95204
1512	1.94705
1513	1.95406
1514	1.9618
1515	1.95861
1516	1.96168
1517	1.96452
1518	1.9665
1519	1.96901
1520	1.97132
1521	1.97038
1522	1.97244
1523	1.96764
1524	1.95976
1525	1.96263
1526	1.95906
1527	1.96714
1528	1.96311
1529	1.96334
1530	1.95976
1531	1.95529
1532	1.96665
1533	1.95593
1534	1.96788
1535	1.9587
1536	1.96148
1537	1.95498
1538	1.95702
1539	1.95961
1540	1.96037
1541	1.95271
1542	1.96275
1543	1.96029
1544	1.95934
1545	1.95804
1546	1.95542
1547	1.95614
1548	1.95774
1549	1.95835
1550	1.95781
1551	1.95422
1552	1.95818
1553	1.9534
1554	1.96272
1555	1.9623
1556	1.96153
1557	1.96419
1558	1.9702
1559	1.96153
1560	1.96202
1561	1.96533
1562	1.96175
1563	1.95846
1564	1.95415
1565	1.9536
1566	1.9628
1567	1.96447
1568	1.96628
1569	1.96711
1570	1.96684
1571	1.9753
1572	1.96906
1573	1.97046
1574	1.96659
1575	1.96772
1576	1.96746
1577	1.96438
1578	1.96971
1579	1.9665
1580	1.95805
1581	1.95869
1582	1.96145
1583	1.96192
1584	1.96303
1585	1.96347
1586	1.96157
1587	1.95719
1588	1.95949
1589	1.96003
1590	1.96361
1591	1.95854
1592	1.96051
1593	1.9627
1594	1.96045
1595	1.95803
1596	1.96073
1597	1.97403
1598	1.96903
1599	1.96969
1600	1.96874
1601	1.96934
1602	1.96441
1603	1.96939
1604	1.96937
1605	1.96162
1606	1.96224
1607	1.95882
1608	1.96433
1609	1.96142
1610	1.95942
1611	1.96724
1612	1.96663
1613	1.97169
1614	1.97504
1615	1.96788
1616	1.96844
1617	1.96607
1618	1.96738
1619	1.97018
1620	1.97623
1621	1.97471
1622	1.97505
1623	1.96598
1624	1.96492
1625	1.97356
1626	1.9706
1627	1.96902
1628	1.96905
1629	1.96696
1630	1.97355
1631	1.97314
1632	1.97623
1633	1.96292
1634	1.96256
1635	1.97441
1636	1.97152
1637	1.97135
1638	1.97295
1639	1.96978
1640	1.96938
1641	1.96995
1642	1.96915
1643	1.9656
1644	1.96657
1645	1.97111
1646	1.96559
1647	1.96852
1648	1.97027
1649	1.96933
1650	1.96585
1651	1.97077
1652	1.97492
1653	1.96951
1654	1.9682
1655	1.97273
1656	1.97511
1657	1.96691
1658	1.96625
1659	1.96197
1660	1.95879
1661	1.96255
1662	1.96293
1663	1.96295
1664	1.96418
1665	1.95842
1666	1.95981
1667	1.96673
1668	1.96699
1669	1.96098
1670	1.96001
1671	1.96181
1672	1.96938
1673	1.96697
1674	1.96122
1675	1.96622
1676	1.96573
1677	1.96687
1678	1.9589
1679	1.95775
1680	1.96032
1681	1.95428
1682	1.96076
1683	1.96042
1684	1.96
1685	1.96452
1686	1.96788
1687	1.95979
1688	1.95934
1689	1.959
1690	1.96361
1691	1.95959
1692	1.95579
1693	1.96011
1694	1.95781
1695	1.96804
1696	1.97346
1697	1.96375
1698	1.96263
1699	1.96189
1700	1.95819
1701	1.96254
1702	1.95846
1703	1.97271
1704	1.9665
1705	1.96981
1706	1.97055
1707	1.97235
1708	1.96807
1709	1.96713
1710	1.96794
1711	1.96845
1712	1.96336
1713	1.97206
1714	1.97014
1715	1.96541
1716	1.9706
1717	1.96799
1718	1.96383
1719	1.96343
1720	1.96446
1721	1.96883
1722	1.96605
1723	1.9654
1724	1.96567
1725	1.9704
1726	1.96421
1727	1.96427
1728	1.96263
1729	1.96358
1730	1.9649
1731	1.97151
1732	1.96905
1733	1.97002
1734	1.97144
1735	1.96492
1736	1.96388
1737	1.96685
1738	1.96391
1739	1.96414
1740	1.96824
1741	1.96841
1742	1.9705
1743	1.96416
1744	1.97084
1745	1.96741
1746	1.96139
1747	1.96993
1748	1.96274
1749	1.964
1750	1.96214
1751	1.96303
1752	1.96266
1753	1.97167
1754	1.9727
1755	1.96982
1756	1.96891
1757	1.96822
1758	1.96655
1759	1.96594
1760	1.96883
1761	1.96686
1762	1.96428
1763	1.96457
1764	1.96119
1765	1.95889
1766	1.96407
1767	1.96739
1768	1.96706
1769	1.96284
1770	1.95504
1771	1.95432
1772	1.94896
1773	1.95196
1774	1.95711
1775	1.96627
1776	1.96089
1777	1.95546
1778	1.95736
1779	1.95765
1780	1.95603
1781	1.95973
1782	1.95711
1783	1.9574
1784	1.95083
1785	1.95508
1786	1.94908
1787	1.95035
1788	1.952
1789	1.95196
1790	1.94738
1791	1.94823
1792	1.95206
1793	1.95423
1794	1.94806
1795	1.95621
1796	1.95042
1797	1.95056
1798	1.94923
1799	1.95287
1800	1.95714
1801	1.96115
1802	1.96967
1803	1.96282
1804	1.95926
1805	1.95153
1806	1.95749
1807	1.94817
1808	1.95502
1809	1.9526
1810	1.95099
1811	1.9512
1812	1.95119
1813	1.95826
1814	1.96028
1815	1.95774
1816	1.96014
1817	1.96119
1818	1.95662
1819	1.95251
1820	1.94885
1821	1.94594
1822	1.95114
1823	1.95292
1824	1.95374
1825	1.95369
1826	1.95712
1827	1.95486
1828	1.95054
1829	1.95357
1830	1.95557
1831	1.95884
1832	1.96179
1833	1.95845
1834	1.95617
1835	1.96095
1836	1.9605
1837	1.95982
1838	1.95914
1839	1.96496
1840	1.96442
1841	1.97186
1842	1.96789
1843	1.97023
1844	1.96603
1845	1.97067
1846	1.96817
1847	1.9689
1848	1.97563
1849	1.97007
1850	1.96091
1851	1.96187
1852	1.96819
1853	1.96469
1854	1.95825
1855	1.95317
1856	1.95721
1857	1.95829
1858	1.95891
1859	1.96116
1860	1.96405
1861	1.96498
1862	1.97033
1863	1.97408
1864	1.96978
1865	1.96907
1866	1.96525
1867	1.96027
1868	1.96189
1869	1.96732
1870	1.96792
1871	1.96763
1872	1.96524
1873	1.95792
1874	1.96027
1875	1.9648
1876	1.97209
1877	1.97047
1878	1.96808
1879	1.96816
1880	1.96521
1881	1.96754
1882	1.97115
1883	1.9694
1884	1.9712
1885	1.97333
1886	1.96842
1887	1.96809
1888	1.97481
1889	1.97393
1890	1.97432
1891	1.97198
1892	1.97556
1893	1.96998
1894	1.9727
1895	1.97147
1896	1.97089
1897	1.97027
1898	1.97052
1899	1.96767
1900	1.96667
1901	1.97305
1902	1.97809
1903	1.97243
1904	1.97272
1905	1.9687
1906	1.97077
1907	1.9638
1908	1.96364
1909	1.96746
1910	1.96478
1911	1.96491
1912	1.97569
1913	1.96542
1914	1.96603
1915	1.96559
1916	1.9646
1917	1.9664
1918	1.96221
1919	1.96617
1920	1.9709
1921	1.96793
1922	1.97345
1923	1.97255
1924	1.97233
1925	1.96581
1926	1.96834
1927	1.96734
1928	1.97658
1929	1.9713
1930	1.96139
1931	1.96723
1932	1.96969
1933	1.96435
1934	1.9653
1935	1.96247
1936	1.96976
1937	1.96821
1938	1.97386
1939	1.96746
1940	1.95768
1941	1.96604
1942	1.95818
1943	1.96464
1944	1.96421
1945	1.96999
1946	1.96987
1947	1.97163
1948	1.97341
1949	1.96927
1950	1.97024
1951	1.9854
1952	1.97091
1953	1.97433
1954	1.97324
1955	1.97608
1956	1.97564
1957	1.968
1958	1.96881
1959	1.96823
1960	1.96538
1961	1.96507
1962	1.96237
1963	1.9659
1964	1.96201
1965	1.96215
1966	1.96005
1967	1.96041
1968	1.95584
1969	1.95915
1970	1.9583
1971	1.96213
1972	1.96499
1973	1.96296
1974	1.96554
1975	1.96348
1976	1.96045
1977	1.96424
1978	1.97131
1979	1.96365
1980	1.95992
1981	1.96858
1982	1.96397
1983	1.97055
1984	1.97524
1985	1.97624
1986	1.97638
1987	1.97581
1988	1.98166
1989	1.98078
1990	1.97296
1991	1.9719
1992	1.97703
1993	1.97782
1994	1.97875
1995	1.97893
1996	1.98066
1997	1.98205
[truncated: 98,003 more rows]

## Sheet: RMSF-CTX-1&TKD
	RMSF (CTX-1&TKD)
Residues	RMSF
672	1.0411
673	0.8922
674	0.5734
675	0.4718
676	0.2681
677	0.2562
678	0.1386
679	0.1805
680	0.131
681	0.1944
682	0.1255
683	0.1167
684	0.184
685	0.1806
686	0.1352
687	0.1368
688	0.0942
689	0.1844
690	0.1317
691	0.1558
692	0.2059
693	0.17
694	0.1668
695	0.158
696	0.1902
697	0.2001
698	0.2455
699	0.2521
700	0.1814
701	0.1466
702	0.1406
703	0.1307
704	0.1577
705	0.1053
706	0.1429
707	0.1135
708	0.1638
709	0.1727
710	0.2957
711	0.3047
712	0.2905
713	0.3522
714	0.2331
715	0.2059
716	0.1407
717	0.1288
718	0.094
719	0.0904
720	0.0929
721	0.107
722	0.1511
723	0.213
724	0.4668
725	0.4673
726	0.3703
727	0.4615
728	0.3178
729	0.3017
730	0.3001
731	0.1905
732	0.1982
733	0.2663
734	0.1677
735	0.1393
736	0.1319
737	0.1388
738	0.1024
739	0.0914
740	0.1697
741	0.1012
742	0.0745
743	0.0726
744	0.0906
745	0.0773
746	0.1146
747	0.0635
748	0.0773
749	0.0569
750	0.0632
751	0.083
752	0.1019
753	0.0714
754	0.1113
755	0.0645
756	0.1038
757	0.0876
758	0.1343
759	0.1907
760	0.2232
761	0.2013
762	0.1347
763	0.097
764	0.0893
765	0.0709
766	0.0919
767	0.1479
768	0.1296
769	0.1066
770	0.1032
771	0.1174
772	0.075
773	0.0847
774	0.0665
775	0.0788
776	0.1103
777	0.0905
778	0.0824
779	0.1781
780	0.1534
781	0.1235
782	0.1745
783	0.2083
784	0.1762
785	0.1254
786	0.0968
787	0.1045
788	0.1291
789	0.1485
790	0.1062
791	0.0721
792	0.1235
793	0.0634
794	0.0609
795	0.0624
796	0.062
797	0.0594
798	0.0558
799	0.1262
800	0.0576
801	0.1202
802	0.118
803	0.0693
804	0.1117
805	0.149
806	0.1418
807	0.1499
808	0.2184
809	0.1046
810	0.0858
811	0.068
812	0.1039
813	0.0926
814	0.0737
815	0.059
816	0.0595
817	0.1724
818	0.0802
819	0.0622
820	0.0695
821	0.0696
822	0.1229
823	0.0789
824	0.0844
825	0.1369
826	0.0931
827	0.0646
828	0.0865
829	0.0907
830	0.0666
831	0.1207
832	0.1136
833	0.093
834	0.1061
835	0.0716
836	0.0872
837	0.1289
838	0.1091
839	0.1292
840	0.1987
841	0.2317
842	0.2206
843	0.2221
844	0.1394
845	0.1279
846	0.1831
847	0.1179
848	0.2716
849	0.2011
850	0.1879
851	0.3526
852	0.1735
853	0.2142
854	0.1426
855	0.1127
856	0.0698
857	0.0977
858	0.0757
859	0.1066
860	0.0995
861	0.0789
862	0.0997
863	0.1341
864	0.1337
865	0.2099
866	0.105
867	0.0824
868	0.0869
869	0.1007
870	0.098
871	0.0626
872	0.055
873	0.0743
874	0.0515
875	0.0462
876	0.0474
877	0.0432
878	0.0549
879	0.0522
880	0.0607
881	0.0624
882	0.0657
883	0.0913
884	0.0816
885	0.0727
886	0.1183
887	0.0789
888	0.0998
889	0.1505
890	0.0869
891	0.0942
892	0.1718
893	0.2109
894	0.1689
895	0.1664
896	0.1763
897	0.1826
898	0.1886
899	0.1303
900	0.138
901	0.1242
902	0.1358
903	0.1001
904	0.1559
905	0.1974
906	0.1026
907	0.1507
908	0.0736
909	0.0748
910	0.0869
911	0.0883
912	0.0767
913	0.1132
914	0.095
915	0.0912
916	0.0897
917	0.135
918	0.1075
919	0.079
920	0.0854
921	0.1449
922	0.0774
923	0.0667
924	0.0898
925	0.13
926	0.0525
927	0.0541
928	0.1235
929	0.133
930	0.1212
931	0.0887
932	0.1622
933	0.0921
934	0.0616
935	0.0739
936	0.1399
937	0.1067
938	0.2123
939	0.1483
940	0.0954
941	0.0968
942	0.1174
943	0.1031
944	0.1047
945	0.0798
946	0.1539
947	0.087
948	0.0908
949	0.2466
950	0.1323
951	0.0957
952	0.146
953	0.1808
954	0.0956
955	0.1014
956	0.1464
957	0.1612
958	0.2683
959	0.3432
960	0.4176
961	0.4769
962	0.7011
963	0.7852
964	1.092

## Sheet: SASA-CTX-1&TKD
	SASA (CTX-1&TKD)
Time	AREA nm2
0	159.942
1	158.799
2	160.733
3	159.468
4	157.676
5	157.271
6	157.527
7	157.809
8	157.203
9	159.503
10	156.928
11	159.266
12	156.861
13	154.262
14	157.936
15	157.211
16	158.55
17	159.149
18	158.459
19	160.384
20	159.629
21	161.394
22	158.221
23	159.842
24	159.414
25	157.348
26	157.799
27	160.449
28	158.607
29	160.266
30	160.254
31	159.996
32	157.538
33	157.938
34	160.515
35	160.183
36	161.002
37	155.888
38	157.775
39	158.936
40	157.01
41	157.649
42	158.636
43	160.314
44	158.356
45	159.629
46	159.085
47	159.79
48	160.487
49	161.372
50	158.128
51	159.11
52	159.464
53	158.748
54	158.577
55	159.46
56	158.661
57	159.435
58	161.047
59	158.273
60	160.921
61	160.302
62	160.427
63	163.084
64	161.847
65	159.521
66	161.558
67	160.642
68	160.38
69	160.35
70	159.328
71	160.226
72	160.959
73	158.659
74	160.496
75	160.63
76	159.995
77	158.694
78	157.758
79	159.105
80	157.042
81	156.47
82	159.377
83	158.727
84	156.908
85	157.837
86	157.317
87	160.453
88	158.582
89	158.133
90	158.511
91	161.044
92	158.116
93	159.313
94	159.202
95	158.179
96	157.649
97	159.273
98	158.471
99	159.114
100	158.474
101	158.958
102	158.742
103	158.538
104	160.659
105	159.367
106	159.119
107	157.916
108	158.846
109	158.328
110	159.818
111	157.967
112	158.315
113	157.672
114	158.383
115	156.785
116	159.613
117	158.012
118	158.681
119	158.703
120	158.322
121	158.102
122	157.605
123	157.894
124	158.049
125	160.227
126	156.383
127	156.194
128	157.4
129	158.215
130	159.293
131	157.599
132	157.413
133	156.771
134	158.481
135	156.456
136	157.966
137	157.073
138	158.81
139	157.191
140	156.381
141	155.538
142	157.871
143	158.554
144	158.29
145	159.018
146	160.183
147	158.429
148	158.87
149	157.724
150	160.539
151	157.927
152	159.157
153	159.086
154	159.936
155	158.085
156	160.176
157	157.796
158	159.288
159	160.124
160	156.913
161	158.964
162	158.798
163	158.989
164	160.277
165	156.861
166	159.28
167	158.784
168	156.577
169	157.906
170	159.172
171	160.59
172	157.584
173	160.162
174	161.308
175	159.42
176	157.992
177	160.257
178	160.519
179	157.896
180	161.326
181	159.516
182	160.719
183	160.357
184	161.123
185	159.891
186	159.669
187	158.309
188	159.564
189	159.097
190	158.623
191	157.27
192	156.464
193	160.396
194	156.478
195	155.801
196	155.892
197	157.735
198	156.081
199	157.729
200	157.105
201	157.138
202	156.951
203	157.219
204	157.24
205	157.16
206	157.654
207	159.14
208	158.581
209	159.692
210	158.398
211	157.732
212	160.408
213	158.755
214	157.276
215	158.811
216	158.652
217	157.172
218	156.837
219	155.087
220	156.642
221	158.979
222	157.003
223	156.574
224	158.313
225	158.111
226	157.881
227	155.317
228	159.329
229	162.68
230	159.317
231	161.728
232	161.945
233	162.515
234	162.443
235	159.707
236	158.372
237	158.342
238	160.313
239	159.672
240	162.708
241	159.484
242	158.603
243	161.31
244	161.493
245	160.621
246	159.006
247	160.848
248	162.597
249	162.532
250	159.643
251	162.23
252	159.949
253	160.847
254	160.389
255	159.775
256	161.75
257	159.254
258	160.595
259	161.38
260	162.666
261	162.52
262	160.081
263	158.882
264	159.271
265	160.651
266	160.715
267	159.355
268	159.03
269	159.461
270	160.369
271	161.306
272	160.151
273	158.685
274	160.602
275	159.898
276	160.142
277	158.74
278	159.395
279	158.301
280	158.853
281	157.873
282	157.936
283	160.858
284	159.211
285	159.605
286	159.172
287	158.599
288	159.202
289	157.897
290	158.191
291	160.625
292	160.05
293	158.667
294	161.845
295	159.64
296	160.32
297	161.636
298	161.331
299	160.003
300	161.07
301	161.376
302	160.331
303	161.731
304	160.28
305	161.207
306	160.809
307	160.389
308	161.169
309	160.588
310	160.586
311	161.095
312	160.396
313	159.759
314	162.708
315	162.036
316	161.51
317	159.701
318	161.063
319	158.683
320	161.972
321	161.911
322	163.378
323	162.368
324	159.808
325	161.399
326	159.806
327	160.223
328	159.882
329	160.037
330	160.649
331	160.423
332	161.214
333	161.79
334	158.071
335	159.686
336	161.403
337	164.509
338	161.418
339	160.44
340	159.867
341	160.361
342	160.846
343	160.4
344	158.492
345	160.311
346	158.419
347	161.35
348	161.985
349	157.932
350	158.296
351	158.766
352	158.317
353	161.421
354	157.375
355	160.222
356	159.218
357	159.96
358	158.374
359	160.654
360	159.894
361	160.704
362	160.365
363	159.804
364	158.034
365	158.869
366	159.751
367	159.69
368	158.021
369	158.013
370	158.822
371	160.769
372	161.051
373	157.414
374	161.043
375	159.564
376	159.318
377	161.772
378	160.168
379	159.129
380	158.804
381	160.663
382	163.201
383	159.56
384	160.711
385	160.737
386	160.756
387	158.911
388	163.318
389	160.264
390	160.538
391	161.976
392	158.626
393	159.977
394	159.371
395	159.497
396	157.793
397	160.761
398	158.324
399	160.281
400	160.077
401	160.42
402	161.839
403	159.263
404	159.52
405	161.546
406	158.186
407	161.224
408	160.955
409	160.539
410	163.112
411	164.118
412	159.677
413	161.044
414	160.005
415	160.719
416	161.849
417	159.527
418	162.08
419	161.961
420	161.155
421	159.894
422	160.872
423	161.816
424	159.506
425	159.372
426	161.603
427	162.791
428	162.362
429	163.481
430	160.298
431	161.169
432	158.537
433	160.503
434	160.798
435	160.221
436	158.721
437	160.572
438	159.782
439	161.535
440	157.033
441	158.128
442	162.345
443	162.945
444	161.137
445	162.032
446	160.185
447	161.354
448	162.096
449	161.012
450	159.72
451	159.349
452	161.558
453	159.409
454	157.632
455	160.6
456	161.493
457	157.349
458	158.07
459	162.467
460	158.422
461	159.14
462	159.106
463	156.407
464	161.227
465	158.321
466	156.951
467	158.537
468	158.49
469	157.765
470	159.955
471	158.625
472	156.96
473	159.521
474	157.578
475	160.509
476	159.781
477	159.972
478	161.353
479	160.855
480	162.011
481	159.682
482	159.389
483	161.882
484	159.064
485	156.847
486	159.822
487	159.911
488	158.958
489	160.284
490	162.505
491	159.219
492	158.624
493	157.963
494	159.386
495	159.459
496	161.692
497	159.198
498	159.353
499	159.855
500	158.987
501	158.989
502	158.326
503	156.308
504	157.154
505	160.382
506	159.571
507	159.615
508	157.864
509	159.327
510	157.574
511	157.618
512	158.334
513	158.503
514	158.786
515	159.578
516	158.474
517	158.927
518	160.328
519	159.217
520	157.7
521	159.553
522	156.053
523	159.771
524	157.786
525	157.718
526	156.902
527	159.98
528	156.602
529	155.78
530	157.546
531	157.121
532	159.298
533	157.355
534	159.151
535	158.836
536	159.231
537	158.848
538	160.05
539	159.18
540	161.49
541	160.698
542	161.517
543	161.092
544	160.41
545	161.531
546	159.058
547	158.767
548	160.204
549	158.41
550	159.269
551	160.733
552	158.526
553	160.506
554	158.963
555	158.455
556	160.814
557	157.713
558	160.721
559	160.34
560	162.79
561	160.128
562	158.816
563	158.575
564	158.998
565	157.766
566	159.391
567	160.34
568	160.507
569	160.765
570	162.543
571	159.489
572	160.222
573	161.456
574	161.349
575	161.226
576	162.052
577	162.211
578	160.031
579	163.624
580	161.825
581	162.31
582	161.269
583	161.665
584	163.114
585	159.981
586	160.842
587	163.783
588	161.995
589	163.766
590	159.914
591	162.356
592	162.344
593	163.207
594	158.562
595	163.22
596	164.204
597	163.325
598	161.61
599	162.591
600	161.125
601	161.859
602	160.778
603	162.201
604	161.133
605	161.384
606	160.705
607	161.761
608	161.52
609	159.93
610	159.477
611	161.474
612	159.255
613	162.746
614	162.113
615	160.917
616	159.9
617	160.474
618	160.147
619	159.806
620	159.747
621	160.444
622	159.174
623	160.936
624	158.38
625	159.698
626	160.638
627	161.631
628	161.388
629	162.064
630	159.506
631	161.509
632	160.008
633	160.164
634	162.639
635	160.487
636	160.782
637	160.904
638	161.875
639	160.057
640	161.155
641	161.386
642	158.672
643	159.993
644	159.302
645	159.311
646	159.782
647	160.277
648	158.454
649	161.432
650	159.689
651	160.901
652	162.064
653	159.608
654	158.651
655	159.274
656	158.801
657	158.69
658	158.739
659	157.09
660	158.116
661	156.702
662	160.154
663	158.74
664	155.929
665	159.791
666	159.054
667	161.565
668	158.995
669	157.677
670	158.352
671	158.06
672	160.584
673	158.417
674	160.589
675	158.357
676	159.676
677	160.018
678	160.542
679	162.081
680	159.743
681	158.705
682	156.935
683	157.767
684	159.613
685	158.618
686	161.802
687	162.14
688	157.011
689	158.618
690	158.973
691	158.896
692	158.163
693	159.205
694	160.381
695	160.312
696	159.402
697	158.723
698	158.325
699	158
700	157.053
701	159.627
702	159.99
703	159.661
704	162.445
705	160.38
706	160.811
707	159.571
708	158.754
709	160.635
710	160.605
711	158.834
712	159.331
713	160.228
714	159.115
715	158.045
716	158.828
717	158.714
718	160.748
719	160.254
720	160.117
721	159.204
722	160.788
723	159.428
724	157.54
725	161.517
726	160.812
727	162.767
728	163.134
729	160.493
730	159.669
731	160.525
732	158.791
733	161.976
734	160.3
735	159.956
736	158.651
737	157.818
738	161.35
739	157.916
740	157.458
741	157.837
742	157.719
743	157.808
744	157.396
745	159.752
746	159.721
747	158.312
748	158.441
749	158.75
750	156.905
751	158.846
752	158.429
753	158.875
754	159.316
755	157.346
756	158.402
757	157.981
758	158.931
759	158.292
760	158.628
761	158.815
762	158.872
763	156.799
764	158.229
765	157.445
766	157.774
767	158.95
768	157.649
769	156.126
770	157.924
771	158.214
772	158.522
773	156.817
774	158.99
775	156.724
776	159.915
777	158.553
778	157.796
779	159.539
780	156.912
781	157.534
782	157.939
783	154.31
784	156.44
785	155.949
786	155.234
787	157.391
788	158.319
789	156.175
790	156.91
791	157.064
792	158.026
793	156.28
794	156.913
795	156.806
796	157.328
797	155.553
798	157.145
799	158.056
800	160.13
801	158.58
802	158.075
803	157.048
804	156.866
805	155.957
806	157.938
807	158.27
808	156.966
809	156.06
810	158.493
811	159.594
812	160.259
813	160.935
814	158.962
815	158.681
816	159.772
817	160.551
818	159.418
819	160.616
820	157.128
821	157.697
822	158.693
823	157.75
824	158.763
825	156.175
826	158.905
827	160.206
828	159.499
829	160.557
830	159.218
831	158.624
832	158.386
833	159.996
834	159.388
835	159.425
836	158.99
837	157.171
838	157.551
839	158.728
840	158.441
841	157.615
842	157.661
843	159.489
844	159.707
845	159.763
846	159.938
847	159.432
848	162.824
849	158.326
850	158.125
851	160.623
852	159.846
853	159.282
854	156.218
855	158.837
856	159.755
857	158.195
858	159.367
859	157.579
860	156.313
861	156.757
862	157.354
863	158.639
864	158.835
865	158.388
866	157.166
867	159.538
868	157.152
869	158.246
870	158.697
871	159.813
872	158.328
873	159.594
874	160.599
875	158.204
876	159.905
877	157.568
878	160.203
879	157.169
880	159.635
881	158.757
882	159.287
883	156.329
884	157.023
885	159.608
886	158.871
887	159.136
888	159.054
889	157.644
890	160.795
891	158.545
892	159.736
893	159.454
894	159.593
895	161.834
896	161.114
897	162.186
898	160.714
899	162.623
900	163.309
901	165.815
902	164.496
903	165.588
904	163.843
905	163.976
906	165.016
907	161.639
908	164.056
909	162.964
910	162.799
911	163.687
912	164.113
913	164.152
914	164.172
915	165.523
916	166.503
917	163.921
918	166.626
919	165.181
920	163.623
921	163.678
922	164.786
923	162.168
924	161.048
925	161.068
926	161.047
927	161.698
928	163.221
929	165.362
930	162.695
931	164.278
932	161.689
933	165.935
934	164.36
935	160.844
936	160.719
937	159.7
938	162.427
939	161.862
940	159.1
941	159.699
942	162.038
943	163.467
944	161.488
945	159.127
946	159.511
947	161.478
948	160.841
949	160.849
950	159.696
951	160.775
952	160.3
953	159.973
954	162.328
955	160.607
956	161.089
957	160.518
958	160.491
959	157.876
960	161.337
961	163.805
962	161.055
963	160.153
964	161.917
965	160.332
966	160.135
967	161.357
968	159.95
969	161.589
970	161.301
971	158.939
972	159.636
973	159.155
974	160.284
975	159.745
976	161.337
977	162.728
978	160.535
979	160.356
980	157.126
981	158.401
982	157.377
983	155.908
984	157.295
985	160.732
986	159.759
987	160.454
988	159.087
989	160.198
990	157.562
991	160.45
992	161.017
993	162.315
994	157.828
995	159.582
996	161.27
997	159.092
998	158.073
999	159
1000	157.042
1001	157.698
1002	156.49
1003	156.684
1004	158.072
1005	159.13
1006	157.96
1007	158.679
1008	157.4
1009	156.789
1010	158.572
1011	154.465
1012	157.91
1013	157.398
1014	159.642
1015	157.27
1016	157.763
1017	158.065
1018	157.749
1019	157.576
1020	156.9
1021	158.583
1022	156.711
1023	156.533
1024	156.704
1025	158.054
1026	156.329
1027	155.565
1028	155.575
1029	155.757
1030	153.978
1031	156.106
1032	155.6
1033	156.046
1034	155.023
1035	156.009
1036	156.977
1037	156.583
1038	156.369
1039	153.633
1040	155.749
1041	156.287
1042	156.118
1043	157.511
1044	157.405
1045	156.394
1046	158.024
1047	159.276
1048	156.421
1049	157.6
1050	156.456
1051	154.536
1052	158.394
1053	154.786
1054	156.791
1055	153.609
1056	153.596
1057	154.423
1058	155.075
1059	156.291
1060	157.088
1061	155.818
1062	156.804
1063	156.608
1064	159.444
1065	156.877
1066	155.998
1067	154.589
1068	156.27
1069	155.36
1070	156.611
1071	156.952
1072	156.355
1073	156.042
1074	157.588
1075	155.975
1076	154.47
1077	155.122
1078	155.992
1079	155.426
1080	156.248
1081	156.464
1082	157.132
1083	154.517
1084	157.573
1085	154.74
1086	155.458
1087	157.884
1088	157.01
1089	156.014
1090	156.43
1091	157.732
1092	155.69
1093	154.709
1094	154.956
1095	156.306
1096	156.247
1097	155.326
1098	156.632
1099	156.515
1100	154.56
1101	153.863
1102	154.417
1103	156.392
1104	154.232
1105	154.47
1106	155.461
1107	157.372
1108	155.644
1109	154.081
1110	155.334
1111	157.706
1112	154.997
1113	156.2
1114	156.528
1115	156.949
1116	155.013
1117	155.726
1118	153.525
1119	154.68
1120	152.401
1121	154.028
1122	154.88
1123	153.765
1124	154.634
1125	153.751
1126	154.879
1127	156.684
1128	155.795
1129	156.018
1130	156.331
1131	156.492
1132	155.374
1133	155.527
1134	153.468
1135	155.903
1136	154.794
1137	152.606
1138	155.8
1139	155.647
1140	154.13
1141	155.138
1142	152.892
1143	154.767
1144	153.751
1145	152.948
1146	150.252
1147	152.446
1148	154.384
1149	152.656
1150	154.741
1151	154.378
1152	154.885
1153	153.964
1154	155.248
1155	152.954
1156	155.704
1157	155.49
1158	153.975
1159	152.829
1160	153.344
1161	151.688
1162	152.926
1163	156.627
1164	155.253
1165	154.137
1166	155.807
1167	152.849
1168	154.813
1169	156.491
1170	153.979
1171	155.441
1172	156.383
1173	155.585
1174	156.775
1175	158.049
1176	155.916
1177	156.885
1178	155.718
1179	156.099
1180	155.449
1181	154.521
1182	156.506
1183	152.714
1184	154.909
1185	154.497
1186	153.825
1187	154.533
1188	155.745
1189	156.597
1190	156.047
1191	155.104
1192	156.976
1193	157.145
1194	157.545
1195	157.996
1196	155.673
1197	155.895
1198	156.804
1199	154.294
1200	156.435
1201	156.945
1202	156.591
1203	155.724
1204	154.371
1205	156.864
1206	158.357
1207	156.08
1208	160.041
1209	157.993
1210	161.449
1211	160.513
1212	158.197
1213	156.105
1214	159.027
1215	156.918
1216	156.36
1217	156.296
1218	157.448
1219	156.841
1220	156.75
1221	157.329
1222	159.18
1223	156.595
1224	157.371
1225	160.452
1226	156.201
1227	158.21
1228	155.162
1229	159.216
1230	158.396
1231	156.038
1232	157.948
1233	159.269
1234	157.29
1235	158.117
1236	157.999
1237	157.508
1238	161.07
1239	158.501
1240	156.351
1241	159.534
1242	160.286
1243	157.903
1244	157.24
1245	156.906
1246	158.512
1247	159.888
1248	158.16
1249	158.929
1250	157.105
1251	156.196
1252	158.558
1253	157.261
1254	157.195
1255	156.661
1256	158.142
1257	156.752
1258	158.213
1259	157.539
1260	155.869
1261	156.926
1262	157.159
1263	156.94
1264	156.705
1265	156.475
1266	157.047
1267	157.351
1268	155.922
1269	155.512
1270	155.932
1271	156.871
1272	155.948
1273	157.419
1274	157.275
1275	155.388
1276	158.228
1277	156.634
1278	157.827
1279	157.587
1280	159.324
1281	157.143
1282	155.264
1283	160.551
1284	158.352
1285	157.547
1286	156.272
1287	158.181
1288	158.592
1289	156.564
1290	157.16
1291	155.894
1292	155.53
1293	156.888
1294	158.907
1295	157.136
1296	157.592
1297	157.258
1298	156.693
1299	156.01
1300	154.999
1301	155.433
1302	156.654
1303	157.717
1304	159.128
1305	158.209
1306	159.211
1307	158.439
1308	158.825
1309	157.182
1310	158.026
1311	158.37
1312	158.998
1313	155.577
1314	155.739
1315	157.03
1316	159.56
1317	160.101
1318	157.138
1319	156.286
1320	158.379
1321	157.142
1322	157.954
1323	158.857
1324	154.833
1325	157.998
1326	159.522
1327	156.228
1328	158.027
1329	158.329
1330	158.526
1331	158.24
1332	160.43
1333	160.372
1334	159.261
1335	158.772
1336	157.459
1337	158.469
1338	158.771
1339	158.322
1340	155.654
1341	156.759
1342	157.777
1343	157.538
1344	155.767
1345	157.882
1346	157.985
1347	155.13
1348	157.165
1349	156.91
1350	157.535
1351	155.838
1352	156.906
1353	157.033
1354	156.854
1355	157.307
1356	157.075
1357	159.692
1358	157.695
1359	158.596
1360	158.838
1361	156.771
1362	160.528
1363	155.689
1364	160.105
1365	157.646
1366	157.683
1367	157.502
1368	157.229
1369	158.716
1370	156.935
1371	155.724
1372	157.383
1373	156.624
1374	158.844
1375	157.154
1376	157.607
1377	156.537
1378	156.251
1379	158.95
1380	157.511
1381	158.861
1382	155.979
1383	156.334
1384	158.288
1385	158.27
1386	158.55
1387	157.906
1388	158.163
1389	156.604
1390	158.306
1391	155.036
1392	153.875
1393	156.72
1394	157.351
1395	158.008
1396	156.737
1397	157.187
1398	156.795
1399	158.058
1400	159.386
1401	156.603
1402	159.234
1403	161.104
1404	158.778
1405	158.74
1406	159.125
1407	160.292
1408	159.174
1409	159.666
1410	160.399
1411	159.456
1412	161.345
1413	160.826
1414	160.563
1415	159.491
1416	159.801
1417	158.738
1418	160.215
1419	159.576
1420	160.166
1421	159.878
1422	159.881
1423	157.285
1424	158.721
1425	156.957
1426	156.946
1427	157.196
1428	156.327
1429	157.465
1430	157.875
1431	155.674
1432	155.875
1433	156.534
1434	158.893
1435	157.849
1436	156.785
1437	156.496
1438	159.377
1439	158.579
1440	156.127
1441	160.299
1442	158.985
1443	156.533
1444	155.989
1445	160.873
1446	159.074
1447	155.327
1448	157.101
1449	157.686
1450	158.603
1451	157.34
1452	156.367
1453	156.389
1454	158.489
1455	158.946
1456	157.501
1457	157.643
1458	158.289
1459	158.108
1460	155.552
1461	157.374
1462	157.281
1463	157.844
1464	157.619
1465	158.89
1466	159.045
1467	157.851
1468	159.387
1469	157.64
1470	156.876
1471	158.287
1472	156.599
1473	157.595
1474	156.739
1475	154.806
1476	158.482
1477	158.75
1478	157.816
1479	155.205
1480	158.986
1481	157.906
1482	157.397
1483	159.759
1484	156.692
1485	156.419
1486	160.637
1487	158.993
1488	159.756
1489	158.665
1490	158.487
1491	159.376
1492	158.125
1493	163.47
1494	158.915
1495	159.195
1496	157.848
1497	162.374
1498	159.753
1499	158.186
1500	159.138
1501	159.771
1502	158.822
1503	158.245
1504	162.874
1505	162.252
1506	160.274
1507	160.178
1508	159.495
1509	161.423
1510	160.389
1511	158.967
1512	159.724
1513	159.637
1514	161.139
1515	159.147
1516	159.28
1517	158.388
1518	159.412
1519	162.677
1520	161.81
1521	161.297
1522	161.616
1523	162.224
1524	159.493
1525	159.745
1526	159.665
1527	159.927
1528	160.393
1529	161.147
1530	160.927
1531	159.821
1532	163.314
1533	160.003
1534	162.581
1535	163.593
1536	162.364
1537	158.392
1538	160.356
1539	157.88
1540	160.931
1541	159.852
1542	161.662
1543	161.642
1544	159.292
1545	159.645
1546	157.764
1547	158.19
1548	159.301
1549	158.837
1550	158.995
1551	158.933
1552	158.083
1553	158.728
1554	160.572
1555	157.333
1556	158.103
1557	159.545
1558	158.119
1559	157.304
1560	159.911
1561	159.373
1562	160.984
1563	161.639
1564	159.554
1565	159.043
1566	158.735
1567	158.339
1568	159.142
1569	161.235
1570	158.318
1571	160.941
1572	157.745
1573	162.822
1574	160.015
1575	161.671
1576	160.127
1577	158.362
1578	160.325
1579	162.701
1580	161.569
1581	158.59
1582	158.974
1583	157.671
1584	158.901
1585	157.386
1586	157.012
1587	156.165
1588	155.703
1589	157.607
1590	158.265
1591	157.474
1592	156.133
1593	158.351
1594	158.387
1595	158.75
1596	158.19
1597	158.702
1598	157.224
1599	159.442
1600	158.025
1601	157.047
1602	156.184
1603	157.795
1604	158.678
1605	157.758
1606	157.477
1607	158.972
1608	159.344
1609	158.438
1610	157.613
1611	160.418
1612	157.917
1613	157.332
1614	158.948
1615	157.862
1616	157.231
1617	156.674
1618	157.77
1619	159.448
1620	159.138
1621	158.03
1622	158.834
1623	157.421
1624	156.594
1625	157.412
1626	157.638
1627	155.835
1628	157.398
1629	158.306
1630	157.962
1631	157.054
1632	157.439
1633	157.217
1634	155.771
1635	157.979
1636	156.119
1637	157.187
1638	159.534
1639	159.596
1640	155.368
1641	156.221
1642	153.745
1643	153.841
1644	153.043
1645	155.215
1646	153.528
1647	154.704
1648	153.571
1649	158.503
1650	154.433
1651	153.724
1652	154.157
1653	155.277
1654	155.112
1655	155.554
1656	154.113
1657	156.348
1658	156.982
1659	154.174
1660	153.515
1661	153.787
1662	154.254
1663	152.53
1664	153.564
1665	152.686
1666	156.622
1667	155.787
1668	155.749
1669	155.862
1670	153.829
1671	154.943
1672	154.14
1673	155.354
1674	154.154
1675	156.09
1676	153.927
1677	154.244
1678	154.837
1679	156.067
1680	155.835
1681	153.271
1682	156.91
1683	155.64
1684	155.242
1685	158.004
1686	156.08
1687	154.261
1688	155.319
1689	152.411
1690	155.947
1691	155.662
1692	157.091
1693	154.209
1694	154.565
1695	154.618
1696	155.696
1697	154.055
1698	153.461
1699	156.15
1700	152.846
1701	152.42
1702	154.367
1703	156.053
1704	152.228
1705	153
1706	155.322
1707	155.77
1708	156.443
1709	156.602
1710	156.078
1711	156.409
1712	155.629
1713	156.479
1714	156.259
1715	156.879
1716	154.927
1717	154.498
1718	154.39
1719	154.598
1720	156.84
1721	156.826
1722	155.331
1723	156.774
1724	156.195
1725	157.747
1726	157.437
1727	156.999
1728	155.374
1729	155.303
1730	155.783
1731	156.969
1732	155.609
1733	156.232
1734	156.248
1735	155.146
1736	156.111
1737	153.144
1738	154.903
1739	155.284
1740	156.874
1741	156.35
1742	156.084
1743	153.748
1744	154.908
1745	154.659
1746	153.199
1747	155.75
1748	157.423
1749	155.669
1750	155.01
1751	158.488
1752	156.517
1753	155.448
1754	154.92
1755	156.164
1756	153.413
1757	153.744
1758	153.7
1759	153.854
1760	154.207
1761	153.123
1762	154.244
1763	153.484
1764	151.489
1765	152.52
1766	155.214
1767	155.442
1768	155.839
1769	155.751
1770	154.046
1771	156.377
1772	154.791
1773	153.681
1774	155.811
1775	155.398
1776	153.88
1777	154.39
1778	153.897
1779	152.823
1780	154.788
1781	155.311
1782	152.755
1783	154.813
1784	152.246
1785	152.776
1786	152.645
1787	151.943
1788	150.976
1789	153.328
1790	148.518
1791	149.97
1792	151.87
1793	153.636
1794	151.803
1795	152.528
1796	152.598
1797	150.821
1798	153.4
1799	153.923
1800	153.874
1801	155.049
1802	151.43
1803	154.955
1804	153.663
1805	153.429
1806	154.397
1807	151.555
1808	153.212
1809	153.959
1810	154.745
1811	151.7
1812	150.376
1813	152.202
1814	150.379
1815	152.199
1816	150.894
1817	150.838
1818	150.681
1819	152.013
1820	149.934
1821	150.268
1822	152.265
1823	154.296
1824	152.296
1825	148.496
1826	151.929
1827	150.132
1828	150.274
1829	152.008
1830	151.544
1831	153.385
1832	153.682
1833	154.792
1834	152.525
1835	153.412
1836	155.281
1837	152.265
1838	152.212
1839	152.071
1840	154.355
1841	153.873
1842	152.185
1843	151.318
1844	152.182
1845	153.44
1846	154.368
1847	154.199
1848	155.583
1849	153.435
1850	152.872
1851	155.168
1852	156.103
1853	154.879
1854	156.778
1855	152.849
1856	155.312
1857	156.576
1858	155.955
1859	153.78
1860	152.722
1861	153.599
1862	157.403
1863	155.186
1864	154.499
1865	155.01
1866	154.684
1867	157.743
1868	154.322
1869	153.776
1870	154.906
1871	156.514
1872	153.253
1873	155.316
1874	155.508
1875	156.312
1876	157.031
1877	158.869
1878	158.639
1879	156.698
1880	156.758
1881	158.699
1882	157.302
1883	157.342
1884	158.071
1885	158.532
1886	154.545
1887	158.726
1888	159.075
1889	156.433
1890	159.122
1891	156.288
1892	160.056
1893	157.441
1894	156.504
1895	158.687
1896	159.976
1897	156.218
1898	157.817
1899	158.367
1900	157.35
1901	157.908
1902	157.756
1903	157.746
1904	158.68
1905	158.233
1906	158.538
1907	155.508
1908	157.575
1909	155.504
1910	157.37
1911	154.136
1912	157.489
1913	156.088
1914	158.348
1915	155.81
1916	156.679
1917	158.376
1918	156.798
1919	155.675
1920	157.299
1921	155.684
1922	154.901
1923	158.113
1924	155.787
1925	155.015
1926	155.162
1927	154.549
1928	155.81
1929	153.722
1930	155.665
1931	157.119
1932	154.601
1933	154.354
1934	156.114
1935	156.181
1936	155.886
1937	157.525
1938	157.373
1939	155.015
1940	156.814
1941	154.976
1942	154.082
1943	155.097
1944	156.92
1945	154.94
1946	154.974
1947	155.766
1948	159.326
1949	157.279
1950	155.313
1951	157.715
1952	155.573
1953	157.566
1954	157.455
1955	155.999
1956	158.877
1957	157.649
1958	158.189
1959	156.179
1960	157.316
1961	155.6
1962	155.597
1963	158.314
1964	155.317
1965	156.899
1966	157.17
1967	155.447
1968	158.81
1969	155.23
1970	154.563
1971	156.18
1972	158.255
1973	154.491
1974	156.991
1975	156.43
1976	153.886
1977	157.03
1978	158.363
1979	157.435
1980	156.053
1981	157.889
1982	156.213
1983	157.683
1984	156.896
1985	157.476
1986	155.255
1987	156.542
1988	156.982
1989	157.551
1990	155.552
1991	154.756
1992	156.685
1993	155.535
1994	158.052
1995	156.368
1996	154.463
1997	157.009
[truncated: 98,003 more rows]

## Sheet: FEL-CTX-1&TKD
	Free energy landscape
	CTX-1 & TKD
-3.93543	-2.73809	19.4
-3.71876	-2.73809	19.4
-3.50209	-2.73809	19.4
-3.28542	-2.73809	19.4
-3.06875	-2.73809	19.4
-2.85208	-2.73809	19.4
-2.63541	-2.73809	19.4
-2.41874	-2.73809	19.4
-2.20206	-2.73809	19.4
-1.98539	-2.73809	19.4
-1.76872	-2.73809	19.4
-1.55205	-2.73809	19.4
-1.33538	-2.73809	19.4
-1.11871	-2.73809	19.4
-0.90204	-2.73809	19.4
-0.68537	-2.73809	19.4
-0.46869	-2.73809	19.4
-0.25202	-2.73809	19.4
-0.03535	-2.73809	18.6
0.18132	-2.73809	17
0.39799	-2.73809	19.4
0.61466	-2.73809	19.4
0.83133	-2.73809	19.4
1.048	-2.73809	19.4
1.26467	-2.73809	19.4
1.48134	-2.73809	19.4
1.69802	-2.73809	19.4
1.91469	-2.73809	19.4
2.13136	-2.73809	19.4
2.34803	-2.73809	19.4
2.5647	-2.73809	19.4
2.78137	-2.73809	19.4
-3.93543	-2.5387	19.4
-3.71876	-2.5387	19.4
-3.50209	-2.5387	19.4
-3.28542	-2.5387	19.4
-3.06875	-2.5387	19.4
-2.85208	-2.5387	19.4
-2.63541	-2.5387	19.4
-2.41874	-2.5387	19.4
-2.20206	-2.5387	19.4
-1.98539	-2.5387	19.4
-1.76872	-2.5387	19.4
-1.55205	-2.5387	19.4
-1.33538	-2.5387	19.4
-1.11871	-2.5387	19.4
-0.90204	-2.5387	19.4
-0.68537	-2.5387	19.4
-0.46869	-2.5387	17
-0.25202	-2.5387	13
-0.03535	-2.5387	12.2
0.18132	-2.5387	10.5
0.39799	-2.5387	12.2
0.61466	-2.5387	13
0.83133	-2.5387	10.5
1.048	-2.5387	14.6
1.26467	-2.5387	19.4
1.48134	-2.5387	19.4
1.69802	-2.5387	19.4
1.91469	-2.5387	19.4
2.13136	-2.5387	19.4
2.34803	-2.5387	19.4
2.5647	-2.5387	19.4
2.78137	-2.5387	19.4
-3.93543	-2.33931	19.4
-3.71876	-2.33931	19.4
-3.50209	-2.33931	19.4
-3.28542	-2.33931	19.4
-3.06875	-2.33931	19.4
-2.85208	-2.33931	19.4
-2.63541	-2.33931	19.4
-2.41874	-2.33931	19.4
-2.20206	-2.33931	19.4
-1.98539	-2.33931	19.4
-1.76872	-2.33931	19.4
-1.55205	-2.33931	19.4
-1.33538	-2.33931	19.4
-1.11871	-2.33931	19.4
-0.90204	-2.33931	19.4
-0.68537	-2.33931	19.4
-0.46869	-2.33931	10.5
-0.25202	-2.33931	6.48
-0.03535	-2.33931	6.48
0.18132	-2.33931	8.1
0.39799	-2.33931	8.1
0.61466	-2.33931	7.29
0.83133	-2.33931	4.86
1.048	-2.33931	6.48
1.26467	-2.33931	11.3
1.48134	-2.33931	19.4
1.69802	-2.33931	19.4
1.91469	-2.33931	19.4
2.13136	-2.33931	19.4
2.34803	-2.33931	19.4
2.5647	-2.33931	19.4
2.78137	-2.33931	19.4
-3.93543	-2.13992	19.4
-3.71876	-2.13992	19.4
-3.50209	-2.13992	19.4
-3.28542	-2.13992	19.4
-3.06875	-2.13992	19.4
-2.85208	-2.13992	19.4
-2.63541	-2.13992	19.4
-2.41874	-2.13992	19.4
-2.20206	-2.13992	19.4
-1.98539	-2.13992	19.4
-1.76872	-2.13992	19.4
-1.55205	-2.13992	19.4
-1.33538	-2.13992	19.4
-1.11871	-2.13992	19.4
-0.90204	-2.13992	19.4
-0.68537	-2.13992	19.4
-0.46869	-2.13992	12.2
-0.25202	-2.13992	5.67
-0.03535	-2.13992	3.24
0.18132	-2.13992	4.05
0.39799	-2.13992	7.29
0.61466	-2.13992	8.1
0.83133	-2.13992	4.86
1.048	-2.13992	4.05
1.26467	-2.13992	6.48
1.48134	-2.13992	12.2
1.69802	-2.13992	19.4
1.91469	-2.13992	19.4
2.13136	-2.13992	19.4
2.34803	-2.13992	19.4
2.5647	-2.13992	19.4
2.78137	-2.13992	19.4
-3.93543	-1.94053	19.4
-3.71876	-1.94053	19.4
-3.50209	-1.94053	19.4
-3.28542	-1.94053	19.4
-3.06875	-1.94053	19.4
-2.85208	-1.94053	19.4
-2.63541	-1.94053	19.4
-2.41874	-1.94053	19.4
-2.20206	-1.94053	19.4
-1.98539	-1.94053	19.4
-1.76872	-1.94053	18.6
-1.55205	-1.94053	13.8
-1.33538	-1.94053	13
-1.11871	-1.94053	13.8
-0.90204	-1.94053	13.8
-0.68537	-1.94053	13.8
-0.46869	-1.94053	9.72
-0.25202	-1.94053	5.67
-0.03535	-1.94053	3.24
0.18132	-1.94053	2.43
0.39799	-1.94053	4.05
0.61466	-1.94053	10.5
0.83133	-1.94053	8.1
1.048	-1.94053	4.05
1.26467	-1.94053	4.05
1.48134	-1.94053	9.72
1.69802	-1.94053	19.4
1.91469	-1.94053	19.4
2.13136	-1.94053	19.4
2.34803	-1.94053	19.4
2.5647	-1.94053	19.4
2.78137	-1.94053	19.4
-3.93543	-1.74114	19.4
-3.71876	-1.74114	19.4
-3.50209	-1.74114	19.4
-3.28542	-1.74114	19.4
-3.06875	-1.74114	19.4
-2.85208	-1.74114	19.4
-2.63541	-1.74114	19.4
-2.41874	-1.74114	14.6
-2.20206	-1.74114	10.5
-1.98539	-1.74114	8.91
-1.76872	-1.74114	8.1
-1.55205	-1.74114	6.48
-1.33538	-1.74114	6.48
-1.11871	-1.74114	6.48
-0.90204	-1.74114	8.1
-0.68537	-1.74114	8.91
-0.46869	-1.74114	8.91
-0.25202	-1.74114	6.48
-0.03535	-1.74114	4.86
0.18132	-1.74114	3.24
0.39799	-1.74114	3.24
0.61466	-1.74114	7.29
0.83133	-1.74114	7.29
1.048	-1.74114	2.43
1.26467	-1.74114	1.62
1.48134	-1.74114	4.05
1.69802	-1.74114	15.4
1.91469	-1.74114	19.4
2.13136	-1.74114	19.4
2.34803	-1.74114	19.4
2.5647	-1.74114	19.4
2.78137	-1.74114	19.4
-3.93543	-1.54175	19.4
-3.71876	-1.54175	19.4
-3.50209	-1.54175	19.4
-3.28542	-1.54175	19.4
-3.06875	-1.54175	19.4
-2.85208	-1.54175	19.4
-2.63541	-1.54175	19.4
-2.41874	-1.54175	11.3
-2.20206	-1.54175	7.29
-1.98539	-1.54175	4.86
-1.76872	-1.54175	3.24
-1.55205	-1.54175	2.43
-1.33538	-1.54175	1.62
-1.11871	-1.54175	2.43
-0.90204	-1.54175	5.67
-0.68537	-1.54175	8.91
-0.46869	-1.54175	12.2
-0.25202	-1.54175	8.91
-0.03535	-1.54175	6.48
0.18132	-1.54175	5.67
0.39799	-1.54175	4.86
0.61466	-1.54175	6.48
0.83133	-1.54175	8.1
1.048	-1.54175	2.43
1.26467	-1.54175	0
1.48134	-1.54175	1.62
1.69802	-1.54175	7.29
1.91469	-1.54175	19.4
2.13136	-1.54175	19.4
2.34803	-1.54175	19.4
2.5647	-1.54175	19.4
2.78137	-1.54175	19.4
-3.93543	-1.34236	19.4
-3.71876	-1.34236	19.4
-3.50209	-1.34236	19.4
-3.28542	-1.34236	19.4
-3.06875	-1.34236	19.4
-2.85208	-1.34236	19.4
-2.63541	-1.34236	19.4
-2.41874	-1.34236	13.8
-2.20206	-1.34236	8.91
-1.98539	-1.34236	4.86
-1.76872	-1.34236	2.43
-1.55205	-1.34236	0
-1.33538	-1.34236	0
-1.11871	-1.34236	0.81
-0.90204	-1.34236	3.24
-0.68537	-1.34236	9.72
-0.46869	-1.34236	18.6
-0.25202	-1.34236	17
-0.03535	-1.34236	13
0.18132	-1.34236	10.5
0.39799	-1.34236	8.1
0.61466	-1.34236	11.3
0.83133	-1.34236	10.5
1.048	-1.34236	5.67
1.26467	-1.34236	0.81
1.48134	-1.34236	0.81
1.69802	-1.34236	5.67
1.91469	-1.34236	18.6
2.13136	-1.34236	19.4
2.34803	-1.34236	19.4
2.5647	-1.34236	19.4
2.78137	-1.34236	19.4
-3.93543	-1.14297	19.4
-3.71876	-1.14297	19.4
-3.50209	-1.14297	19.4
-3.28542	-1.14297	19.4
-3.06875	-1.14297	19.4
-2.85208	-1.14297	19.4
-2.63541	-1.14297	19.4
-2.41874	-1.14297	11.3
-2.20206	-1.14297	8.91
-1.98539	-1.14297	8.1
-1.76872	-1.14297	2.43
-1.55205	-1.14297	0.81
-1.33538	-1.14297	0
-1.11871	-1.14297	0.81
-0.90204	-1.14297	2.43
-0.68537	-1.14297	6.48
-0.46869	-1.14297	13
-0.25202	-1.14297	19.4
-0.03535	-1.14297	19.4
0.18132	-1.14297	15.4
0.39799	-1.14297	12.2
0.61466	-1.14297	15.4
0.83133	-1.14297	11.3
1.048	-1.14297	5.67
1.26467	-1.14297	1.62
1.48134	-1.14297	0.81
1.69802	-1.14297	4.05
1.91469	-1.14297	11.3
2.13136	-1.14297	18.6
2.34803	-1.14297	19.4
2.5647	-1.14297	19.4
2.78137	-1.14297	19.4
-3.93543	-0.94358	19.4
-3.71876	-0.94358	19.4
-3.50209	-0.94358	19.4
-3.28542	-0.94358	19.4
-3.06875	-0.94358	19.4
-2.85208	-0.94358	19.4
-2.63541	-0.94358	19.4
-2.41874	-0.94358	15.4
-2.20206	-0.94358	10.5
-1.98539	-0.94358	8.1
-1.76872	-0.94358	6.48
-1.55205	-0.94358	3.24
-1.33538	-0.94358	2.43
-1.11871	-0.94358	2.43
-0.90204	-0.94358	4.05
-0.68537	-0.94358	5.67
-0.46869	-0.94358	12.2
-0.25202	-0.94358	19.4
-0.03535	-0.94358	19.4
0.18132	-0.94358	19.4
0.39799	-0.94358	19.4
0.61466	-0.94358	19.4
0.83133	-0.94358	11.3
1.048	-0.94358	4.86
1.26467	-0.94358	0.81
1.48134	-0.94358	0.81
1.69802	-0.94358	4.05
1.91469	-0.94358	8.91
2.13136	-0.94358	17
2.34803	-0.94358	19.4
2.5647	-0.94358	19.4
2.78137	-0.94358	19.4
-3.93543	-0.74419	19.4
-3.71876	-0.74419	19.4
-3.50209	-0.74419	19.4
-3.28542	-0.74419	19.4
-3.06875	-0.74419	19.4
-2.85208	-0.74419	19.4
-2.63541	-0.74419	19.4
-2.41874	-0.74419	19.4
-2.20206	-0.74419	13
-1.98539	-0.74419	7.29
-1.76872	-0.74419	6.48
-1.55205	-0.74419	5.67
-1.33538	-0.74419	4.05
-1.11871	-0.74419	3.24
-0.90204	-0.74419	4.86
-0.68537	-0.74419	7.29
-0.46869	-0.74419	13
-0.25202	-0.74419	19.4
-0.03535	-0.74419	19.4
0.18132	-0.74419	19.4
0.39799	-0.74419	19.4
0.61466	-0.74419	19.4
0.83133	-0.74419	15.4
1.048	-0.74419	6.48
1.26467	-0.74419	1.62
1.48134	-0.74419	0.81
1.69802	-0.74419	2.43
1.91469	-0.74419	7.29
2.13136	-0.74419	12.2
2.34803	-0.74419	19.4
2.5647	-0.74419	19.4
2.78137	-0.74419	19.4
-3.93543	-0.5448	19.4
-3.71876	-0.5448	19.4
-3.50209	-0.5448	19.4
-3.28542	-0.5448	19.4
-3.06875	-0.5448	19.4
-2.85208	-0.5448	19.4
-2.63541	-0.5448	19.4
-2.41874	-0.5448	18.6
-2.20206	-0.5448	9.72
-1.98539	-0.5448	5.67
-1.76872	-0.5448	4.86
-1.55205	-0.5448	4.05
-1.33538	-0.5448	3.24
-1.11871	-0.5448	3.24
-0.90204	-0.5448	4.86
-0.68537	-0.5448	7.29
-0.46869	-0.5448	8.1
-0.25202	-0.5448	9.72
-0.03535	-0.5448	19.4
0.18132	-0.5448	19.4
0.39799	-0.5448	19.4
0.61466	-0.5448	19.4
0.83133	-0.5448	19.4
1.048	-0.5448	10.5
1.26467	-0.5448	4.86
1.48134	-0.5448	2.43
1.69802	-0.5448	2.43
1.91469	-0.5448	5.67
2.13136	-0.5448	10.5
2.34803	-0.5448	19.4
2.5647	-0.5448	19.4
2.78137	-0.5448	19.4
-3.93543	-0.34541	19.4
-3.71876	-0.34541	19.4
-3.50209	-0.34541	19.4
-3.28542	-0.34541	19.4
-3.06875	-0.34541	19.4
-2.85208	-0.34541	19.4
-2.63541	-0.34541	19.4
-2.41874	-0.34541	19.4
-2.20206	-0.34541	10.5
-1.98539	-0.34541	6.48
-1.76872	-0.34541	4.05
-1.55205	-0.34541	3.24
-1.33538	-0.34541	2.43
-1.11871	-0.34541	2.43
-0.90204	-0.34541	3.24
-0.68537	-0.34541	4.86
-0.46869	-0.34541	5.67
-0.25202	-0.34541	8.1
-0.03535	-0.34541	13.8
0.18132	-0.34541	19.4
0.39799	-0.34541	19.4
0.61466	-0.34541	19.4
0.83133	-0.34541	17
1.048	-0.34541	11.3
1.26467	-0.34541	7.29
1.48134	-0.34541	4.05
1.69802	-0.34541	3.24
1.91469	-0.34541	5.67
2.13136	-0.34541	10.5
2.34803	-0.34541	19.4
2.5647	-0.34541	19.4
2.78137	-0.34541	19.4
-3.93543	-0.14602	19.4
-3.71876	-0.14602	19.4
-3.50209	-0.14602	19.4
-3.28542	-0.14602	19.4
-3.06875	-0.14602	19.4
-2.85208	-0.14602	19.4
-2.63541	-0.14602	19.4
-2.41874	-0.14602	19.4
-2.20206	-0.14602	11.3
-1.98539	-0.14602	7.29
-1.76872	-0.14602	4.05
-1.55205	-0.14602	3.24
-1.33538	-0.14602	2.43
-1.11871	-0.14602	3.24
-0.90204	-0.14602	4.05
-0.68537	-0.14602	4.86
-0.46869	-0.14602	4.86
-0.25202	-0.14602	5.67
-0.03535	-0.14602	10.5
0.18132	-0.14602	15.4
0.39799	-0.14602	19.4
0.61466	-0.14602	19.4
0.83133	-0.14602	17
1.048	-0.14602	10.5
1.26467	-0.14602	8.1
1.48134	-0.14602	6.48
1.69802	-0.14602	6.48
1.91469	-0.14602	8.1
2.13136	-0.14602	9.72
2.34803	-0.14602	18.6
2.5647	-0.14602	19.4
2.78137	-0.14602	19.4
-3.93543	0.05337	19.4
-3.71876	0.05337	19.4
-3.50209	0.05337	19.4
-3.28542	0.05337	19.4
-3.06875	0.05337	19.4
-2.85208	0.05337	19.4
-2.63541	0.05337	19.4
-2.41874	0.05337	19.4
-2.20206	0.05337	12.2
-1.98539	0.05337	8.1
-1.76872	0.05337	5.67
-1.55205	0.05337	4.05
-1.33538	0.05337	3.24
-1.11871	0.05337	3.24
-0.90204	0.05337	4.05
-0.68537	0.05337	4.86
-0.46869	0.05337	6.48
-0.25202	0.05337	6.48
-0.03535	0.05337	9.72
0.18132	0.05337	15.4
0.39799	0.05337	19.4
0.61466	0.05337	12.2
0.83133	0.05337	13.8
1.048	0.05337	9.72
1.26467	0.05337	6.48
1.48134	0.05337	5.67
1.69802	0.05337	7.29
1.91469	0.05337	8.91
2.13136	0.05337	8.1
2.34803	0.05337	12.2
2.5647	0.05337	19.4
2.78137	0.05337	19.4
-3.93543	0.25276	19.4
-3.71876	0.25276	19.4
-3.50209	0.25276	19.4
-3.28542	0.25276	19.4
-3.06875	0.25276	19.4
-2.85208	0.25276	19.4
-2.63541	0.25276	19.4
-2.41874	0.25276	19.4
-2.20206	0.25276	15.4
-1.98539	0.25276	8.91
-1.76872	0.25276	7.29
-1.55205	0.25276	5.67
-1.33538	0.25276	4.05
-1.11871	0.25276	3.24
-0.90204	0.25276	3.24
-0.68537	0.25276	4.86
-0.46869	0.25276	5.67
-0.25202	0.25276	6.48
-0.03535	0.25276	11.3
0.18132	0.25276	18.6
0.39799	0.25276	19.4
0.61466	0.25276	10.5
0.83133	0.25276	9.72
1.048	0.25276	7.29
1.26467	0.25276	5.67
1.48134	0.25276	4.86
1.69802	0.25276	7.29
1.91469	0.25276	8.91
2.13136	0.25276	9.72
2.34803	0.25276	12.2
2.5647	0.25276	19.4
2.78137	0.25276	19.4
-3.93543	0.45215	19.4
-3.71876	0.45215	19.4
-3.50209	0.45215	19.4
-3.28542	0.45215	19.4
-3.06875	0.45215	19.4
-2.85208	0.45215	19.4
-2.63541	0.45215	19.4
-2.41874	0.45215	19.4
-2.20206	0.45215	15.4
-1.98539	0.45215	11.3
-1.76872	0.45215	7.29
-1.55205	0.45215	4.86
-1.33538	0.45215	3.24
-1.11871	0.45215	2.43
-0.90204	0.45215	3.24
-0.68537	0.45215	4.05
-0.46869	0.45215	6.48
-0.25202	0.45215	7.29
-0.03535	0.45215	11.3
0.18132	0.45215	17
0.39799	0.45215	18.6
0.61466	0.45215	10.5
0.83133	0.45215	8.91
1.048	0.45215	7.29
1.26467	0.45215	5.67
1.48134	0.45215	5.67
1.69802	0.45215	7.29
1.91469	0.45215	8.91
2.13136	0.45215	9.72
2.34803	0.45215	15.4
2.5647	0.45215	19.4
2.78137	0.45215	19.4
-3.93543	0.65154	19.4
-3.71876	0.65154	19.4
-3.50209	0.65154	18.6
-3.28542	0.65154	18.6
-3.06875	0.65154	19.4
-2.85208	0.65154	19.4
-2.63541	0.65154	19.4
-2.41874	0.65154	18.6
-2.20206	0.65154	12.2
-1.98539	0.65154	8.1
-1.76872	0.65154	5.67
-1.55205	0.65154	3.24
-1.33538	0.65154	2.43
-1.11871	0.65154	2.43
-0.90204	0.65154	2.43
-0.68537	0.65154	4.86
-0.46869	0.65154	6.48
-0.25202	0.65154	10.5
-0.03535	0.65154	13
0.18132	0.65154	13
0.39799	0.65154	15.4
0.61466	0.65154	14.6
0.83133	0.65154	10.5
1.048	0.65154	6.48
1.26467	0.65154	5.67
1.48134	0.65154	5.67
1.69802	0.65154	5.67
1.91469	0.65154	6.48
2.13136	0.65154	7.29
2.34803	0.65154	12.2
2.5647	0.65154	13.8
2.78137	0.65154	19.4
-3.93543	0.85093	19.4
-3.71876	0.85093	19.4
-3.50209	0.85093	12.2
-3.28542	0.85093	10.5
-3.06875	0.85093	15.4
-2.85208	0.85093	19.4
-2.63541	0.85093	19.4
-2.41874	0.85093	13
-2.20206	0.85093	9.72
-1.98539	0.85093	8.1
-1.76872	0.85093	5.67
-1.55205	0.85093	3.24
-1.33538	0.85093	2.43
-1.11871	0.85093	2.43
-0.90204	0.85093	3.24
-0.68537	0.85093	4.86
-0.46869	0.85093	7.29
-0.25202	0.85093	15.4
-0.03535	0.85093	14.6
0.18132	0.85093	15.4
0.39799	0.85093	13
0.61466	0.85093	18.6
0.83133	0.85093	10.5
1.048	0.85093	5.67
1.26467	0.85093	4.86
1.48134	0.85093	4.86
1.69802	0.85093	4.05
1.91469	0.85093	5.67
2.13136	0.85093	7.29
2.34803	0.85093	9.72
2.5647	0.85093	13.8
2.78137	0.85093	19.4
-3.93543	1.05032	19.4
-3.71876	1.05032	13
-3.50209	1.05032	8.91
-3.28542	1.05032	8.91
-3.06875	1.05032	12.2
-2.85208	1.05032	17
-2.63541	1.05032	18.6
-2.41874	1.05032	12.2
-2.20206	1.05032	8.91
-1.98539	1.05032	10.5
-1.76872	1.05032	6.48
-1.55205	1.05032	4.05
-1.33538	1.05032	2.43
-1.11871	1.05032	2.43
-0.90204	1.05032	3.24
-0.68537	1.05032	5.67
-0.46869	1.05032	8.1
-0.25202	1.05032	11.3
-0.03535	1.05032	13.8
0.18132	1.05032	17
0.39799	1.05032	15.4
0.61466	1.05032	19.4
0.83133	1.05032	11.3
1.048	1.05032	6.48
1.26467	1.05032	4.86
1.48134	1.05032	4.05
1.69802	1.05032	4.05
1.91469	1.05032	4.05
2.13136	1.05032	7.29
2.34803	1.05032	8.1
2.5647	1.05032	11.3
2.78137	1.05032	19.4
-3.93543	1.24971	19.4
-3.71876	1.24971	14.6
-3.50209	1.24971	7.29
-3.28542	1.24971	5.67
-3.06875	1.24971	8.1
-2.85208	1.24971	13
-2.63541	1.24971	13
-2.41874	1.24971	17
-2.20206	1.24971	12.2
-1.98539	1.24971	7.29
-1.76872	1.24971	6.48
-1.55205	1.24971	4.86
-1.33538	1.24971	3.24
-1.11871	1.24971	3.24
-0.90204	1.24971	4.86
-0.68537	1.24971	5.67
-0.46869	1.24971	7.29
-0.25202	1.24971	8.91
-0.03535	1.24971	13
0.18132	1.24971	15.4
0.39799	1.24971	19.4
0.61466	1.24971	13
0.83133	1.24971	8.91
1.048	1.24971	5.67
1.26467	1.24971	4.05
1.48134	1.24971	3.24
1.69802	1.24971	3.24
1.91469	1.24971	3.24
2.13136	1.24971	5.67
2.34803	1.24971	6.48
2.5647	1.24971	10.5
2.78137	1.24971	15.4
-3.93543	1.4491	17
-3.71876	1.4491	11.3
-3.50209	1.4491	6.48
-3.28542	1.4491	4.86
-3.06875	1.4491	6.48
-2.85208	1.4491	10.5
-2.63541	1.4491	12.2
-2.41874	1.4491	18.6
-2.20206	1.4491	10.5
-1.98539	1.4491	7.29
-1.76872	1.4491	6.48
-1.55205	1.4491	6.48
-1.33538	1.4491	4.86
-1.11871	1.4491	4.86
-0.90204	1.4491	6.48
-0.68537	1.4491	6.48
-0.46869	1.4491	7.29
-0.25202	1.4491	7.29
-0.03535	1.4491	11.3
0.18132	1.4491	15.4
0.39799	1.4491	19.4
0.61466	1.4491	14.6
0.83133	1.4491	8.1
1.048	1.4491	4.86
1.26467	1.4491	2.43
1.48134	1.4491	2.43
1.69802	1.4491	2.43
1.91469	1.4491	2.43
2.13136	1.4491	4.05
2.34803	1.4491	7.29
2.5647	1.4491	11.3
2.78137	1.4491	15.4
-3.93543	1.64849	19.4
-3.71876	1.64849	10.5
-3.50209	1.64849	6.48
-3.28542	1.64849	4.05
-3.06875	1.64849	4.86
-2.85208	1.64849	8.1
-2.63541	1.64849	11.3
-2.41874	1.64849	15.4
-2.20206	1.64849	8.91
-1.98539	1.64849	7.29
-1.76872	1.64849	8.1
-1.55205	1.64849	8.1
-1.33538	1.64849	8.1
-1.11871	1.64849	7.29
-0.90204	1.64849	8.1
-0.68537	1.64849	8.1
-0.46869	1.64849	6.48
-0.25202	1.64849	8.1
-0.03535	1.64849	10.5
0.18132	1.64849	19.4
0.39799	1.64849	19.4
0.61466	1.64849	13
0.83133	1.64849	6.48
1.048	1.64849	3.24
1.26467	1.64849	2.43
1.48134	1.64849	1.62
1.69802	1.64849	1.62
1.91469	1.64849	2.43
2.13136	1.64849	4.05
2.34803	1.64849	7.29
2.5647	1.64849	11.3
2.78137	1.64849	18.6
-3.93543	1.84788	19.4
-3.71876	1.84788	11.3
-3.50209	1.84788	8.1
-3.28542	1.84788	6.48
-3.06875	1.84788	4.86
-2.85208	1.84788	6.48
-2.63541	1.84788	8.91
-2.41874	1.84788	12.2
-2.20206	1.84788	9.72
-1.98539	1.84788	8.1
-1.76872	1.84788	7.29
-1.55205	1.84788	8.1
-1.33538	1.84788	8.91
-1.11871	1.84788	8.91
-0.90204	1.84788	9.72
-0.68537	1.84788	8.91
-0.46869	1.84788	8.1
-0.25202	1.84788	8.91
-0.03535	1.84788	13
0.18132	1.84788	19.4
0.39799	1.84788	19.4
0.61466	1.84788	19.4
0.83133	1.84788	8.91
1.048	1.84788	4.86
1.26467	1.84788	3.24
1.48134	1.84788	2.43
1.69802	1.84788	1.62
1.91469	1.84788	2.43
2.13136	1.84788	4.86
2.34803	1.84788	8.1
2.5647	1.84788	10.5
2.78137	1.84788	19.4
-3.93543	2.04727	19.4
-3.71876	2.04727	13.8
-3.50209	2.04727	9.72
-3.28542	2.04727	8.91
-3.06875	2.04727	7.29
-2.85208	2.04727	6.48
-2.63541	2.04727	7.29
-2.41874	2.04727	8.91
-2.20206	2.04727	9.72
-1.98539	2.04727	8.91
-1.76872	2.04727	7.29
-1.55205	2.04727	8.91
-1.33538	2.04727	9.72
-1.11871	2.04727	9.72
-0.90204	2.04727	9.72
-0.68537	2.04727	8.91
-0.46869	2.04727	12.2
-0.25202	2.04727	11.3
-0.03535	2.04727	15.4
0.18132	2.04727	19.4
0.39799	2.04727	19.4
0.61466	2.04727	19.4
0.83133	2.04727	12.2
1.048	2.04727	8.1
1.26467	2.04727	5.67
1.48134	2.04727	4.86
1.69802	2.04727	4.05
1.91469	2.04727	4.86
2.13136	2.04727	5.67
2.34803	2.04727	10.5
2.5647	2.04727	13.8
2.78137	2.04727	19.4
-3.93543	2.24666	19.4
-3.71876	2.24666	15.4
-3.50209	2.24666	11.3
-3.28542	2.24666	8.1
-3.06875	2.24666	8.91
-2.85208	2.24666	8.91
-2.63541	2.24666	8.1
-2.41874	2.24666	7.29
-2.20206	2.24666	8.91
-1.98539	2.24666	10.5
-1.76872	2.24666	8.91
-1.55205	2.24666	8.1
-1.33538	2.24666	11.3
-1.11871	2.24666	11.3
-0.90204	2.24666	13
-0.68537	2.24666	11.3
-0.46869	2.24666	19.4
-0.25202	2.24666	19.4
-0.03535	2.24666	19.4
0.18132	2.24666	19.4
0.39799	2.24666	19.4
0.61466	2.24666	19.4
0.83133	2.24666	19.4
1.048	2.24666	15.4
1.26467	2.24666	10.5
1.48134	2.24666	7.29
1.69802	2.24666	7.29
1.91469	2.24666	7.29
2.13136	2.24666	9.72
2.34803	2.24666	14.6
2.5647	2.24666	18.6
2.78137	2.24666	19.4
-3.93543	2.44605	19.4
-3.71876	2.44605	19.4
-3.50209	2.44605	11.3
-3.28542	2.44605	8.91
-3.06875	2.44605	9.72
-2.85208	2.44605	10.5
-2.63541	2.44605	10.5
-2.41874	2.44605	8.1
-2.20206	2.44605	8.91
-1.98539	2.44605	8.91
-1.76872	2.44605	9.72
-1.55205	2.44605	9.72
-1.33538	2.44605	13
-1.11871	2.44605	13.8
-0.90204	2.44605	19.4
-0.68537	2.44605	19.4
-0.46869	2.44605	19.4
-0.25202	2.44605	19.4
-0.03535	2.44605	19.4
0.18132	2.44605	19.4
0.39799	2.44605	19.4
0.61466	2.44605	19.4
0.83133	2.44605	19.4
1.048	2.44605	19.4
1.26467	2.44605	19.4
1.48134	2.44605	14.6
1.69802	2.44605	9.72
1.91469	2.44605	10.5
2.13136	2.44605	14.6
2.34803	2.44605	19.4
2.5647	2.44605	19.4
2.78137	2.44605	19.4
-3.93543	2.64544	19.4
-3.71876	2.64544	19.4
-3.50209	2.64544	18.6
-3.28542	2.64544	12.2
-3.06875	2.64544	9.72
-2.85208	2.64544	9.72
-2.63541	2.64544	11.3
-2.41874	2.64544	8.91
-2.20206	2.64544	8.91
-1.98539	2.64544	8.1
-1.76872	2.64544	8.91
-1.55205	2.64544	10.5
-1.33538	2.64544	18.6
-1.11871	2.64544	14.6
-0.90204	2.64544	19.4
-0.68537	2.64544	19.4
-0.46869	2.64544	19.4
-0.25202	2.64544	19.4
-0.03535	2.64544	19.4
0.18132	2.64544	19.4
0.39799	2.64544	19.4
0.61466	2.64544	19.4
0.83133	2.64544	19.4
1.048	2.64544	19.4
1.26467	2.64544	19.4
1.48134	2.64544	19.4
1.69802	2.64544	13
1.91469	2.64544	12.2
2.13136	2.64544	18.6
2.34803	2.64544	19.4
2.5647	2.64544	19.4
2.78137	2.64544	19.4
-3.93543	2.84483	19.4
-3.71876	2.84483	19.4
-3.50209	2.84483	19.4
-3.28542	2.84483	14.6
-3.06875	2.84483	15.4
-2.85208	2.84483	11.3
-2.63541	2.84483	8.91
-2.41874	2.84483	8.1
-2.20206	2.84483	9.72
-1.98539	2.84483	8.91
-1.76872	2.84483	9.72
-1.55205	2.84483	13
-1.33538	2.84483	19.4
-1.11871	2.84483	19.4
-0.90204	2.84483	19.4
-0.68537	2.84483	19.4
-0.46869	2.84483	19.4
-0.25202	2.84483	19.4
-0.03535	2.84483	19.4
0.18132	2.84483	19.4
0.39799	2.84483	19.4
0.61466	2.84483	19.4
0.83133	2.84483	19.4
1.048	2.84483	19.4
1.26467	2.84483	19.4
1.48134	2.84483	19.4
1.69802	2.84483	19.4
1.91469	2.84483	19.4
2.13136	2.84483	19.4
2.34803	2.84483	19.4
2.5647	2.84483	19.4
2.78137	2.84483	19.4
-3.93543	3.04422	19.4
-3.71876	3.04422	19.4
-3.50209	3.04422	19.4
-3.28542	3.04422	19.4
-3.06875	3.04422	19.4
-2.85208	3.04422	12.2
-2.63541	3.04422	9.72
-2.41874	3.04422	9.72
-2.20206	3.04422	12.2
-1.98539	3.04422	19.4
-1.76872	3.04422	18.6
-1.55205	3.04422	15.4
-1.33538	3.04422	19.4
-1.11871	3.04422	19.4
-0.90204	3.04422	19.4
-0.68537	3.04422	19.4
-0.46869	3.04422	19.4
-0.25202	3.04422	19.4
-0.03535	3.04422	19.4
0.18132	3.04422	19.4
0.39799	3.04422	19.4
0.61466	3.04422	19.4
0.83133	3.04422	19.4
1.048	3.04422	19.4
1.26467	3.04422	19.4
1.48134	3.04422	19.4
1.69802	3.04422	19.4
1.91469	3.04422	19.4
2.13136	3.04422	19.4
2.34803	3.04422	19.4
2.5647	3.04422	19.4
2.78137	3.04422	19.4
-3.93543	3.24361	19.4
-3.71876	3.24361	19.4
-3.50209	3.24361	19.4
-3.28542	3.24361	19.4
-3.06875	3.24361	19.4
-2.85208	3.24361	13.8
-2.63541	3.24361	11.3
-2.41874	3.24361	12.2
-2.20206	3.24361	17
-1.98539	3.24361	19.4
-1.76872	3.24361	19.4
-1.55205	3.24361	19.4
-1.33538	3.24361	19.4
-1.11871	3.24361	19.4
-0.90204	3.24361	19.4
-0.68537	3.24361	19.4
-0.46869	3.24361	19.4
-0.25202	3.24361	19.4
-0.03535	3.24361	19.4
0.18132	3.24361	19.4
0.39799	3.24361	19.4
0.61466	3.24361	19.4
0.83133	3.24361	19.4
1.048	3.24361	19.4
1.26467	3.24361	19.4
1.48134	3.24361	19.4
1.69802	3.24361	19.4
1.91469	3.24361	19.4
2.13136	3.24361	19.4
2.34803	3.24361	19.4
2.5647	3.24361	19.4
2.78137	3.24361	19.4
-3.93543	3.443	19.4
-3.71876	3.443	19.4
-3.50209	3.443	19.4
-3.28542	3.443	19.4
-3.06875	3.443	19.4
-2.85208	3.443	19.4
-2.63541	3.443	19.4
-2.41874	3.443	15.4
-2.20206	3.443	17
-1.98539	3.443	19.4
-1.76872	3.443	19.4
-1.55205	3.443	19.4
-1.33538	3.443	19.4
-1.11871	3.443	19.4
-0.90204	3.443	19.4
-0.68537	3.443	19.4
-0.46869	3.443	19.4
-0.25202	3.443	19.4
-0.03535	3.443	19.4
0.18132	3.443	19.4
0.39799	3.443	19.4
0.61466	3.443	19.4
0.83133	3.443	19.4
1.048	3.443	19.4
1.26467	3.443	19.4
1.48134	3.443	19.4
1.69802	3.443	19.4
1.91469	3.443	19.4
2.13136	3.443	19.4
2.34803	3.443	19.4
2.5647	3.443	19.4
2.78137	3.443	19.4

## Sheet: FBE-CTX-1&TKD
	Free energy binding
#Complex Number: 1		CTX-1 & TKD
===============
SUMMARY
===============
van der Waal energy = -121.048 +/- 0.901 kJ/mol
Electrostattic energy = -78.117 +/- 2.474 kJ/mol
Polar solvation energy = 106.983 +/- 1.394 kJ/mol
SASA energy = -13.781 +/- 0.073 kJ/mol
SAV energy = 0.000 +/- 0.000 kJ/mol
WCA energy = 0.000 +/- 0.000 kJ/mol
Binding energy = -105.976 +/- 1.916 kJ/mol
===============
END
===============
