# Supplementary material for: Decoding dynamic interactions between EGFR‐TKD and DAC through computational and experimental approaches: A novel breakthrough in lung melanoma treatment
Source: J Cell Mol Med. 2024 Apr 29;28(9):e18263. doi: 10.1111/jcmm.18263 (PMC11058330; doi:10.1111/jcmm.18263)
Supplement: Supplementary file 2 — Data S1. [file JCMM-28-e18263-s001.zip › R5_Erlotinib_TKD_Molecular-Dynamics.xlsx]

## Sheet: RMSD Erlotinb & TKD
	RMSD Erlotinb & TKD
Time	RMSD
0	0.0005133
10	0.0742035
20	0.093388
30	0.0811387
40	0.100776
50	0.0736772
60	0.160003
70	0.138024
80	0.106685
90	0.0878749
100	0.103599
110	0.117112
120	0.0971111
130	0.0880469
140	0.084165
150	0.11874
160	0.143877
170	0.162362
180	0.140148
190	0.124874
200	0.135477
210	0.106243
220	0.124937
230	0.135763
240	0.162779
250	0.208365
260	0.16321
270	0.191652
280	0.195141
290	0.159114
300	0.103305
310	0.121326
320	0.113062
330	0.12832
340	0.141912
350	0.151979
360	0.147913
370	0.164194
380	0.116611
390	0.112258
400	0.0913993
410	0.0814235
420	0.095582
430	0.150749
440	0.132478
450	0.0987487
460	0.135772
470	0.158998
480	0.12044
490	0.149612
500	0.125386
510	0.133547
520	0.130392
530	0.172209
540	0.162039
550	0.165888
560	0.179503
570	0.153411
580	0.172211
590	0.16304
600	0.211294
610	0.139908
620	0.16895
630	0.180488
640	0.221291
650	0.115934
660	0.124544
670	0.206026
680	0.169133
690	0.20124
700	0.210601
710	0.229898
720	0.236794
730	0.250013
740	0.244919
750	0.212697
760	0.186104
770	0.207865
780	0.177667
790	0.178162
800	0.216642
810	0.197624
820	0.197973
830	0.167728
840	0.157982
850	0.141563
860	0.186703
870	0.13888
880	0.16022
890	0.17456
900	0.168516
910	0.107132
920	0.106647
930	0.119147
940	0.122181
950	0.122051
960	0.1287
970	0.150404
980	0.152444
990	0.187316
1000	0.177338
1010	0.123994
1020	0.094743
1030	0.100156
1040	0.106913
1050	0.131862
1060	0.149311
1070	0.13036
1080	0.124885
1090	0.119386
1100	0.126984
1110	0.0832394
1120	0.0900855
1130	0.153235
1140	0.150717
1150	0.112959
1160	0.159264
1170	0.149471
1180	0.13564
1190	0.151598
1200	0.134927
1210	0.123863
1220	0.139269
1230	0.141364
1240	0.142197
1250	0.157352
1260	0.137294
1270	0.12775
1280	0.158352
1290	0.178556
1300	0.155901
1310	0.15646
1320	0.156312
1330	0.163949
1340	0.166027
1350	0.159003
1360	0.200572
1370	0.197411
1380	0.15647
1390	0.168297
1400	0.158152
1410	0.186812
1420	0.132858
1430	0.158102
1440	0.168571
1450	0.143499
1460	0.133824
1470	0.138419
1480	0.141073
1490	0.133544
1500	0.225855
1510	0.170337
1520	0.15618
1530	0.112005
1540	0.139507
1550	0.135028
1560	0.208428
1570	0.225785
1580	0.174957
1590	0.195651
1600	0.224637
1610	0.213262
1620	0.239205
1630	0.280928
1640	0.219932
1650	0.235584
1660	0.253201
1670	0.179367
1680	0.178784
1690	0.229933
1700	0.202129
1710	0.18781
1720	0.209017
1730	0.194337
1740	0.145279
1750	0.149646
1760	0.163177
1770	0.206075
1780	0.20591
1790	0.174034
1800	0.188864
1810	0.183759
1820	0.159367
1830	0.195453
1840	0.146929
1850	0.20428
1860	0.247285
1870	0.186582
1880	0.17306
1890	0.169384
1900	0.170533
1910	0.183496
1920	0.144785
1930	0.172736
1940	0.150912
1950	0.168206
1960	0.175186
1970	0.182636
1980	0.209993
1990	0.186284
2000	0.219764
2010	0.169467
2020	0.170529
2030	0.205206
2040	0.146478
2050	0.128978
2060	0.162327
2070	0.173313
2080	0.22764
2090	0.203459
2100	0.268488
2110	0.212162
2120	0.159863
2130	0.209453
2140	0.198931
2150	0.222029
2160	0.212063
2170	0.199994
2180	0.168783
2190	0.222095
2200	0.196032
2210	0.171151
2220	0.188196
2230	0.217737
2240	0.166742
2250	0.179813
2260	0.222943
2270	0.222109
2280	0.173889
2290	0.176739
2300	0.198601
2310	0.207723
2320	0.208199
2330	0.257311
2340	0.303838
2350	0.279807
2360	0.301845
2370	0.301312
2380	0.277344
2390	0.308586
2400	0.313652
2410	0.296784
2420	0.293394
2430	0.293727
2440	0.266488
2450	0.263651
2460	0.29068
2470	0.309359
2480	0.263444
2490	0.295469
2500	0.300499
2510	0.267846
2520	0.272363
2530	0.332979
2540	0.218739
2550	0.179144
2560	0.190403
2570	0.159086
2580	0.131376
2590	0.170856
2600	0.209098
2610	0.152163
2620	0.190243
2630	0.2529
2640	0.223876
2650	0.168927
2660	0.160388
2670	0.214919
2680	0.190337
2690	0.155968
2700	0.199581
2710	0.189392
2720	0.190452
2730	0.149256
2740	0.165093
2750	0.166944
2760	0.176275
2770	0.173604
2780	0.1569
2790	0.145802
2800	0.175147
2810	0.155492
2820	0.161344
2830	0.164135
2840	0.156648
2850	0.188963
2860	0.155801
2870	0.143635
2880	0.138226
2890	0.165387
2900	0.164321
2910	0.196612
2920	0.17836
2930	0.20733
2940	0.227297
2950	0.201637
2960	0.197805
2970	0.198683
2980	0.199949
2990	0.25509
3000	0.220935
3010	0.152453
3020	0.165299
3030	0.18336
3040	0.186047
3050	0.212541
3060	0.164594
3070	0.200172
3080	0.174551
3090	0.157516
3100	0.195106
3110	0.190641
3120	0.202444
3130	0.18299
3140	0.12374
3150	0.153458
3160	0.162489
3170	0.176265
3180	0.191173
3190	0.178636
3200	0.170586
3210	0.175939
3220	0.181576
3230	0.168961
3240	0.199882
3250	0.12685
3260	0.173356
3270	0.135311
3280	0.180263
3290	0.150648
3300	0.132254
3310	0.130674
3320	0.126754
3330	0.1417
3340	0.146832
3350	0.167345
3360	0.163684
3370	0.165457
3380	0.139454
3390	0.206921
3400	0.191169
3410	0.205616
3420	0.191797
3430	0.214874
3440	0.201342
3450	0.196863
3460	0.236243
3470	0.220505
3480	0.178772
3490	0.19246
3500	0.1753
3510	0.162887
3520	0.186758
3530	0.20193
3540	0.162161
3550	0.164231
3560	0.185208
3570	0.189628
3580	0.196637
3590	0.199715
3600	0.200581
3610	0.18025
3620	0.171531
3630	0.160233
3640	0.231129
3650	0.180062
3660	0.232232
3670	0.172104
3680	0.182098
3690	0.152688
3700	0.14813
3710	0.158778
3720	0.178311
3730	0.214042
3740	0.180679
3750	0.163302
3760	0.173046
3770	0.202028
3780	0.209321
3790	0.159302
3800	0.143178
3810	0.129585
3820	0.151609
3830	0.146724
3840	0.166799
3850	0.171642
3860	0.174301
3870	0.158599
3880	0.191851
3890	0.184312
3900	0.175543
3910	0.13159
3920	0.177323
3930	0.184913
3940	0.122531
3950	0.113555
3960	0.170765
3970	0.0991481
3980	0.144324
3990	0.141414
4000	0.126018
4010	0.126046
4020	0.159174
4030	0.200027
4040	0.157286
4050	0.129789
4060	0.109923
4070	0.171062
4080	0.159949
4090	0.171703
4100	0.158717
4110	0.18277
4120	0.16835
4130	0.179196
4140	0.191654
4150	0.195958
4160	0.183441
4170	0.221713
4180	0.213472
4190	0.193197
4200	0.181261
4210	0.216505
4220	0.190114
4230	0.232337
4240	0.241883
4250	0.218952
4260	0.182895
4270	0.200513
4280	0.16671
4290	0.179646
4300	0.18606
4310	0.18313
4320	0.168227
4330	0.166109
4340	0.193022
4350	0.205404
4360	0.144816
4370	0.192545
4380	0.142891
4390	0.157463
4400	0.138959
4410	0.15399
4420	0.139741
4430	0.151022
4440	0.173056
4450	0.145916
4460	0.157794
4470	0.177886
4480	0.167141
4490	0.170498
4500	0.183836
4510	0.165585
4520	0.170366
4530	0.189615
4540	0.206558
4550	0.19082
4560	0.14746
4570	0.161068
4580	0.188012
4590	0.150092
4600	0.157542
4610	0.199852
4620	0.186095
4630	0.241308
4640	0.183959
4650	0.235317
4660	0.215576
4670	0.205011
4680	0.24312
4690	0.203768
4700	0.13934
4710	0.200704
4720	0.177307
4730	0.161092
4740	0.181741
4750	0.180252
4760	0.177416
4770	0.186466
4780	0.197409
4790	0.174776
4800	0.147369
4810	0.156229
4820	0.138154
4830	0.187835
4840	0.132158
4850	0.137234
4860	0.143405
4870	0.20416
4880	0.152223
4890	0.138194
4900	0.141557
4910	0.161303
4920	0.145594
4930	0.168005
4940	0.154962
4950	0.112856
4960	0.159616
4970	0.162114
4980	0.135122
4990	0.150607
5000	0.155115
5010	0.187231
5020	0.175504
5030	0.132413
5040	0.143007
5050	0.141554
5060	0.157061
5070	0.158002
5080	0.129423
5090	0.181133
5100	0.141057
5110	0.160797
5120	0.134472
5130	0.136971
5140	0.160182
5150	0.141851
5160	0.155686
5170	0.154404
5180	0.162515
5190	0.142274
5200	0.125619
5210	0.160185
5220	0.155688
5230	0.20064
5240	0.165255
5250	0.134161
5260	0.154084
5270	0.159353
5280	0.134895
5290	0.127981
5300	0.154942
5310	0.162708
5320	0.125986
5330	0.157568
5340	0.174935
5350	0.149214
5360	0.149734
5370	0.186199
5380	0.129758
5390	0.147786
5400	0.114792
5410	0.129123
5420	0.1332
5430	0.171884
5440	0.179352
5450	0.155808
5460	0.131301
5470	0.167446
5480	0.144358
5490	0.172997
5500	0.158234
5510	0.176071
5520	0.176934
5530	0.17197
5540	0.166484
5550	0.182057
5560	0.149189
5570	0.172973
5580	0.153791
5590	0.151664
5600	0.159271
5610	0.161396
5620	0.153052
5630	0.148539
5640	0.13654
5650	0.149162
5660	0.129048
5670	0.168998
5680	0.114706
5690	0.150765
5700	0.132454
5710	0.163094
5720	0.148858
5730	0.133119
5740	0.204182
5750	0.181018
5760	0.217801
5770	0.184371
5780	0.249295
5790	0.253908
5800	0.172804
5810	0.158332
5820	0.181211
5830	0.135969
5840	0.207203
5850	0.175163
5860	0.121823
5870	0.138129
5880	0.0868799
5890	0.120351
5900	0.107879
5910	0.134649
5920	0.131142
5930	0.113531
5940	0.150812
5950	0.125162
5960	0.150197
5970	0.118039
5980	0.135021
5990	0.119776
6000	0.122127
6010	0.138119
6020	0.151449
6030	0.119947
6040	0.166627
6050	0.147478
6060	0.179304
6070	0.133016
6080	0.134047
6090	0.138312
6100	0.106081
6110	0.145864
6120	0.146672
6130	0.158395
6140	0.11572
6150	0.113194
6160	0.10287
6170	0.146998
6180	0.122817
6190	0.125688
6200	0.15091
6210	0.11393
6220	0.130506
6230	0.134148
6240	0.13278
6250	0.130746
6260	0.180604
6270	0.164701
6280	0.153496
6290	0.155268
6300	0.195693
6310	0.152712
6320	0.163192
6330	0.210128
6340	0.193223
6350	0.167484
6360	0.200837
6370	0.144212
6380	0.199967
6390	0.205314
6400	0.201402
6410	0.197253
6420	0.142571
6430	0.135284
6440	0.0969187
6450	0.112245
6460	0.150085
6470	0.163869
6480	0.176404
6490	0.157497
6500	0.16084
6510	0.193513
6520	0.196581
6530	0.166343
6540	0.190846
6550	0.165516
6560	0.215358
6570	0.183521
6580	0.171618
6590	0.157617
6600	0.142537
6610	0.11087
6620	0.176558
6630	0.169196
6640	0.168543
6650	0.185683
6660	0.227573
6670	0.165606
6680	0.143721
6690	0.14217
6700	0.128221
6710	0.200274
6720	0.208428
6730	0.165661
6740	0.211665
6750	0.231703
6760	0.206171
6770	0.226444
6780	0.242114
6790	0.224837
6800	0.187849
6810	0.224999
6820	0.193318
6830	0.121019
6840	0.195263
6850	0.214696
6860	0.184582
6870	0.225952
6880	0.170666
6890	0.238841
6900	0.165407
6910	0.193778
6920	0.206157
6930	0.227962
6940	0.209583
6950	0.189197
6960	0.196111
6970	0.209878
6980	0.174432
6990	0.145387
7000	0.170333
7010	0.134859
7020	0.13917
7030	0.252719
7040	0.18636
7050	0.19198
7060	0.175903
7070	0.241451
7080	0.234335
7090	0.145518
7100	0.18401
7110	0.194399
7120	0.176568
7130	0.17703
7140	0.198068
7150	0.192937
7160	0.216141
7170	0.185462
7180	0.141139
7190	0.181182
7200	0.128042
7210	0.163834
7220	0.180263
7230	0.197869
7240	0.173269
7250	0.159403
7260	0.178719
7270	0.16874
7280	0.164031
7290	0.161665
7300	0.154537
7310	0.146149
7320	0.126809
7330	0.203345
7340	0.189614
7350	0.173159
7360	0.185124
7370	0.188244
7380	0.177692
7390	0.172645
7400	0.187807
7410	0.186389
7420	0.143838
7430	0.196621
7440	0.158165
7450	0.198488
7460	0.220106
7470	0.20297
7480	0.199074
7490	0.197176
7500	0.19226
7510	0.182731
7520	0.1641
7530	0.1485
7540	0.17776
7550	0.181564
7560	0.197083
7570	0.178451
7580	0.15429
7590	0.175939
7600	0.144018
7610	0.199629
7620	0.166102
7630	0.134461
7640	0.159673
7650	0.130538
7660	0.125486
7670	0.186054
7680	0.144267
7690	0.157688
7700	0.162216
7710	0.171655
7720	0.18021
7730	0.188471
7740	0.144242
7750	0.154227
7760	0.137641
7770	0.156265
7780	0.19476
7790	0.161439
7800	0.18434
7810	0.158248
7820	0.154956
7830	0.175492
7840	0.198682
7850	0.176997
7860	0.18064
7870	0.172884
7880	0.181941
7890	0.183365
7900	0.191319
7910	0.2004
7920	0.223365
7930	0.212703
7940	0.223938
7950	0.208484
7960	0.205706
7970	0.207757
7980	0.223882
7990	0.216282
8000	0.208322
8010	0.214893
8020	0.183796
8030	0.184613
8040	0.201707
8050	0.1894
8060	0.212996
8070	0.253176
8080	0.23534
8090	0.219799
8100	0.237388
8110	0.221015
8120	0.216956
8130	0.154336
8140	0.211429
8150	0.166208
8160	0.184327
8170	0.174963
8180	0.204098
8190	0.156791
8200	0.164551
8210	0.158177
8220	0.185731
8230	0.162935
8240	0.153956
8250	0.157614
8260	0.160606
8270	0.109727
8280	0.153253
8290	0.144857
8300	0.175392
8310	0.219492
8320	0.173299
8330	0.154745
8340	0.183698
8350	0.190264
8360	0.199858
8370	0.17214
8380	0.207688
8390	0.234431
8400	0.204214
8410	0.186784
8420	0.190375
8430	0.158521
8440	0.220902
8450	0.230492
8460	0.22227
8470	0.227431
8480	0.20275
8490	0.241959
8500	0.170475
8510	0.217423
8520	0.153
8530	0.143179
8540	0.170518
8550	0.180917
8560	0.203634
8570	0.161264
8580	0.184616
8590	0.211812
8600	0.200108
8610	0.176626
8620	0.176955
8630	0.179461
8640	0.124112
8650	0.127937
8660	0.157783
8670	0.117492
8680	0.180768
8690	0.165645
8700	0.196549
8710	0.188581
8720	0.186773
8730	0.138143
8740	0.194445
8750	0.217599
8760	0.146478
8770	0.178495
8780	0.195769
8790	0.174423
8800	0.181432
8810	0.218598
8820	0.174847
8830	0.185871
8840	0.211382
8850	0.171704
8860	0.186101
8870	0.217382
8880	0.202117
8890	0.195712
8900	0.176416
8910	0.208233
8920	0.173702
8930	0.153847
8940	0.176296
8950	0.177953
8960	0.135162
8970	0.184227
8980	0.158224
8990	0.168603
9000	0.136699
9010	0.140008
9020	0.162448
9030	0.200835
9040	0.124902
9050	0.123798
9060	0.177857
9070	0.149431
9080	0.170117
9090	0.168772
9100	0.169306
9110	0.164396
9120	0.151839
9130	0.165206
9140	0.184687
9150	0.181793
9160	0.186269
9170	0.177388
9180	0.147791
9190	0.175925
9200	0.147554
9210	0.15661
9220	0.155017
9230	0.157126
9240	0.191366
9250	0.151587
9260	0.165072
9270	0.224769
9280	0.196994
9290	0.193605
9300	0.165641
9310	0.173442
9320	0.170531
9330	0.152664
9340	0.163252
9350	0.174991
9360	0.148445
9370	0.143086
9380	0.178319
9390	0.195188
9400	0.202637
9410	0.203328
9420	0.18736
9430	0.201609
9440	0.212486
9450	0.182346
9460	0.151706
9470	0.167209
9480	0.2006
9490	0.184415
9500	0.212128
9510	0.206625
9520	0.232618
9530	0.21577
9540	0.169203
9550	0.201702
9560	0.234407
9570	0.228536
9580	0.230009
9590	0.190332
9600	0.155557
9610	0.152754
9620	0.155089
9630	0.157545
9640	0.158535
9650	0.166598
9660	0.128442
9670	0.165952
9680	0.176669
9690	0.170195
9700	0.119791
9710	0.171235
9720	0.152345
9730	0.178764
9740	0.210536
9750	0.170082
9760	0.213403
9770	0.261775
9780	0.156558
9790	0.155261
9800	0.145661
9810	0.12671
9820	0.180591
9830	0.176067
9840	0.197769
9850	0.166141
9860	0.18256
9870	0.156792
9880	0.170186
9890	0.163946
9900	0.156135
9910	0.13572
9920	0.141131
9930	0.20114
9940	0.145221
9950	0.155978
9960	0.153372
9970	0.164581
9980	0.137068
9990	0.146212
10000	0.116422
10010	0.142708
10020	0.162184
10030	0.185835
10040	0.197001
10050	0.145169
10060	0.200742
10070	0.188272
10080	0.186358
10090	0.171639
10100	0.184584
10110	0.206615
10120	0.188119
10130	0.196672
10140	0.178324
10150	0.179119
10160	0.169883
10170	0.206125
10180	0.167085
10190	0.207023
10200	0.12128
10210	0.173511
10220	0.148767
10230	0.147621
10240	0.175151
10250	0.175452
10260	0.157778
10270	0.216893
10280	0.162633
10290	0.183556
10300	0.151943
10310	0.146858
10320	0.129712
10330	0.153428
10340	0.135491
10350	0.191107
10360	0.165996
10370	0.21375
10380	0.191227
10390	0.198748
10400	0.1825
10410	0.144689
10420	0.146204
10430	0.181845
10440	0.142914
10450	0.175603
10460	0.0996965
10470	0.117117
10480	0.128966
10490	0.16541
10500	0.155251
10510	0.118387
10520	0.153356
10530	0.157505
10540	0.120428
10550	0.123076
10560	0.111081
10570	0.120523
10580	0.0874804
10590	0.124174
10600	0.0929206
10610	0.129556
10620	0.137551
10630	0.110589
10640	0.134224
10650	0.153039
10660	0.144454
10670	0.118742
10680	0.136255
10690	0.118383
10700	0.143238
10710	0.123848
10720	0.122597
10730	0.129876
10740	0.138932
10750	0.170626
10760	0.130848
10770	0.188961
10780	0.167421
10790	0.152453
10800	0.138691
10810	0.173621
10820	0.156763
10830	0.155874
10840	0.137236
10850	0.195382
10860	0.163143
10870	0.199447
10880	0.206117
10890	0.152774
10900	0.141696
10910	0.200526
10920	0.210661
10930	0.192516
10940	0.203276
10950	0.200035
10960	0.181866
10970	0.188921
10980	0.172069
10990	0.175688
11000	0.18858
11010	0.157843
11020	0.172933
11030	0.170734
11040	0.223226
11050	0.180448
11060	0.178066
11070	0.192091
11080	0.182368
11090	0.193321
11100	0.174516
11110	0.182566
11120	0.23557
11130	0.191691
11140	0.188895
11150	0.201111
11160	0.181131
11170	0.227765
11180	0.164371
11190	0.187048
11200	0.158425
11210	0.132738
11220	0.153275
11230	0.177497
11240	0.159178
11250	0.160317
11260	0.162454
11270	0.149832
11280	0.133623
11290	0.153411
11300	0.147665
11310	0.129875
11320	0.113536
11330	0.201659
11340	0.164455
11350	0.169228
11360	0.150376
11370	0.101104
11380	0.156038
11390	0.125381
11400	0.128921
11410	0.181627
11420	0.213854
11430	0.16381
11440	0.208299
11450	0.207027
11460	0.254194
11470	0.16894
11480	0.195842
11490	0.177593
11500	0.194476
11510	0.150047
11520	0.183765
11530	0.217119
11540	0.239996
11550	0.223459
11560	0.204982
11570	0.181687
11580	0.195501
11590	0.199601
11600	0.225001
11610	0.196556
11620	0.18754
11630	0.200641
11640	0.232085
11650	0.224811
11660	0.180713
11670	0.16768
11680	0.165854
11690	0.162064
11700	0.161907
11710	0.14592
11720	0.127865
11730	0.15694
11740	0.179106
11750	0.191314
11760	0.210593
11770	0.16817
11780	0.169835
11790	0.135863
11800	0.18062
11810	0.208256
11820	0.156198
11830	0.170305
11840	0.207152
11850	0.181573
11860	0.144807
11870	0.166717
11880	0.149756
11890	0.179761
11900	0.140765
11910	0.183557
11920	0.176257
11930	0.181574
11940	0.208995
11950	0.233984
11960	0.187574
11970	0.155489
11980	0.147082
11990	0.184558
12000	0.12578
12010	0.107576
12020	0.109673
12030	0.125524
12040	0.156343
12050	0.151581
12060	0.117205
12070	0.128585
12080	0.111429
12090	0.1025
12100	0.128915
12110	0.0975416
12120	0.130126
12130	0.142442
12140	0.168536
12150	0.138682
12160	0.190046
12170	0.130497
12180	0.118983
12190	0.15467
12200	0.146834
12210	0.170096
12220	0.118027
12230	0.159285
12240	0.124476
12250	0.104264
12260	0.109406
12270	0.130825
12280	0.121752
12290	0.11192
12300	0.135426
12310	0.140885
12320	0.148281
12330	0.106331
12340	0.136874
12350	0.128022
12360	0.123077
12370	0.158625
12380	0.157301
12390	0.132823
12400	0.154304
12410	0.108025
12420	0.143382
12430	0.155619
12440	0.125212
12450	0.152414
12460	0.176006
12470	0.188314
12480	0.221278
12490	0.177239
12500	0.193754
12510	0.183791
12520	0.184824
12530	0.139996
12540	0.112794
12550	0.138766
12560	0.101568
12570	0.115624
12580	0.132118
12590	0.174276
12600	0.141612
12610	0.120724
12620	0.179453
12630	0.139245
12640	0.137035
12650	0.13132
12660	0.178224
12670	0.13046
12680	0.110828
12690	0.174806
12700	0.146542
12710	0.193012
12720	0.17217
12730	0.118294
12740	0.1692
12750	0.164961
12760	0.176452
12770	0.182443
12780	0.192187
12790	0.172281
12800	0.174193
12810	0.168642
12820	0.164545
12830	0.179654
12840	0.185536
12850	0.178058
12860	0.185991
12870	0.182004
12880	0.166389
12890	0.165838
12900	0.140295
12910	0.219495
12920	0.258239
12930	0.221758
12940	0.176789
12950	0.157098
12960	0.155734
12970	0.184186
12980	0.158295
12990	0.128844
13000	0.212031
13010	0.179543
13020	0.168732
13030	0.192091
13040	0.205753
13050	0.184934
13060	0.11454
13070	0.1146
13080	0.140406
13090	0.158167
13100	0.102275
13110	0.160129
13120	0.1351
13130	0.157831
13140	0.152862
13150	0.147701
13160	0.143284
13170	0.172201
13180	0.140178
13190	0.144106
13200	0.142882
13210	0.164923
13220	0.18019
13230	0.184698
13240	0.232016
13250	0.269698
13260	0.23067
13270	0.206491
13280	0.210577
13290	0.189291
13300	0.183776
13310	0.172096
13320	0.207184
13330	0.188008
13340	0.182631
13350	0.184246
13360	0.201545
13370	0.204479
13380	0.212311
13390	0.217601
13400	0.196863
13410	0.205735
13420	0.186092
13430	0.199748
13440	0.190368
13450	0.187759
13460	0.207381
13470	0.179367
13480	0.194023
13490	0.199907
13500	0.216596
13510	0.211139
13520	0.198551
13530	0.225417
13540	0.226081
13550	0.208449
13560	0.201241
13570	0.23399
13580	0.280279
13590	0.228442
13600	0.249337
13610	0.211751
13620	0.262128
13630	0.252522
13640	0.236003
13650	0.225833
13660	0.213925
13670	0.216158
13680	0.216953
13690	0.201161
13700	0.219552
13710	0.23282
13720	0.204875
13730	0.162308
13740	0.211273
13750	0.191419
13760	0.183257
13770	0.22267
13780	0.225925
13790	0.229654
13800	0.21757
13810	0.228277
13820	0.199312
13830	0.24814
13840	0.21231
13850	0.251988
13860	0.253933
13870	0.231115
13880	0.216367
13890	0.242838
13900	0.24008
13910	0.266909
13920	0.271689
13930	0.226607
13940	0.25224
13950	0.203768
13960	0.218224
13970	0.227576
13980	0.212064
13990	0.209766
14000	0.24569
14010	0.238459
14020	0.235859
14030	0.227956
14040	0.22985
14050	0.193824
14060	0.195426
14070	0.193398
14080	0.184879
14090	0.181889
14100	0.202541
14110	0.181317
14120	0.187249
14130	0.201645
14140	0.19481
14150	0.170975
14160	0.179998
14170	0.178265
14180	0.182269
14190	0.177953
14200	0.194822
14210	0.149676
14220	0.170838
14230	0.191283
14240	0.194433
14250	0.202414
14260	0.191943
14270	0.175648
14280	0.221452
14290	0.185651
14300	0.203732
14310	0.23736
14320	0.223944
14330	0.214402
14340	0.251956
14350	0.219317
14360	0.212065
14370	0.234856
14380	0.209624
14390	0.266377
14400	0.250346
14410	0.239636
14420	0.257002
14430	0.217639
14440	0.227772
14450	0.245342
14460	0.216913
14470	0.216783
14480	0.218627
14490	0.191237
14500	0.233336
14510	0.212151
14520	0.21477
14530	0.239227
14540	0.215331
14550	0.202744
14560	0.204756
14570	0.214324
14580	0.26799
14590	0.212564
14600	0.201344
14610	0.182203
14620	0.210786
14630	0.23604
14640	0.208074
14650	0.200019
14660	0.175962
14670	0.199822
14680	0.26166
14690	0.215163
14700	0.244465
14710	0.251597
14720	0.24388
14730	0.234736
14740	0.259599
14750	0.2063
14760	0.254496
14770	0.233492
14780	0.205635
14790	0.208018
14800	0.19476
14810	0.222673
14820	0.205729
14830	0.210462
14840	0.214482
14850	0.216976
14860	0.211286
14870	0.188937
14880	0.209556
14890	0.214641
14900	0.220216
14910	0.200249
14920	0.205235
14930	0.191312
14940	0.219464
14950	0.238448
14960	0.224866
14970	0.220269
14980	0.217604
14990	0.208651
15000	0.206499
15010	0.167473
15020	0.175872
15030	0.187749
15040	0.167744
15050	0.212426
15060	0.166189
15070	0.166261
15080	0.193033
15090	0.18645
15100	0.175383
15110	0.151613
15120	0.180839
15130	0.173393
15140	0.18602
15150	0.171637
15160	0.182056
15170	0.161248
15180	0.176532
15190	0.199037
15200	0.18581
15210	0.193902
15220	0.214277
15230	0.165316
15240	0.195306
15250	0.191425
15260	0.202519
15270	0.202597
15280	0.169641
15290	0.18189
15300	0.201752
15310	0.207675
15320	0.198037
15330	0.167657
15340	0.207802
15350	0.156255
15360	0.231413
15370	0.231459
15380	0.238557
15390	0.22451
15400	0.22635
15410	0.20289
15420	0.173131
15430	0.187855
15440	0.184382
15450	0.176726
15460	0.190144
15470	0.170964
15480	0.173114
15490	0.231198
15500	0.208938
15510	0.183533
15520	0.191609
15530	0.191251
15540	0.168632
15550	0.173345
15560	0.18152
15570	0.203764
15580	0.199173
15590	0.190128
15600	0.192806
15610	0.151491
15620	0.157863
15630	0.168979
15640	0.163591
15650	0.19226
15660	0.179898
15670	0.176654
15680	0.172506
15690	0.172467
15700	0.171443
15710	0.168583
15720	0.161225
15730	0.164893
15740	0.174734
15750	0.179475
15760	0.188343
15770	0.204798
15780	0.233892
15790	0.237571
15800	0.193441
15810	0.158969
15820	0.177031
15830	0.180138
15840	0.168854
15850	0.184508
15860	0.181949
15870	0.176099
15880	0.189875
15890	0.188599
15900	0.174235
15910	0.174136
15920	0.178628
15930	0.200269
15940	0.187796
15950	0.191994
15960	0.19386
15970	0.195252
15980	0.200319
15990	0.20301
16000	0.172559
16010	0.184937
16020	0.216062
16030	0.186934
16040	0.170438
16050	0.171415
16060	0.172055
16070	0.193927
16080	0.180124
16090	0.202639
16100	0.151497
16110	0.183475
16120	0.177002
16130	0.198855
16140	0.170907
16150	0.178466
16160	0.207883
16170	0.186774
16180	0.199962
16190	0.191552
16200	0.181603
16210	0.182768
16220	0.20196
16230	0.203939
16240	0.207538
16250	0.160795
16260	0.217643
16270	0.213087
16280	0.191646
16290	0.186241
16300	0.181003
16310	0.213156
16320	0.160026
16330	0.174564
16340	0.175336
16350	0.170579
16360	0.172427
16370	0.193784
16380	0.190371
16390	0.211537
16400	0.15282
16410	0.18371
16420	0.177715
16430	0.157334
16440	0.199804
16450	0.192042
16460	0.157538
16470	0.211085
16480	0.197761
16490	0.180338
16500	0.156089
16510	0.174454
16520	0.18639
16530	0.181112
16540	0.186137
16550	0.19989
16560	0.171309
16570	0.185889
16580	0.166484
16590	0.17596
16600	0.16916
16610	0.206609
16620	0.180008
16630	0.188455
16640	0.168283
16650	0.185511
16660	0.221918
16670	0.205332
16680	0.190348
16690	0.195377
16700	0.19035
16710	0.162629
16720	0.196467
16730	0.204046
16740	0.20308
16750	0.180098
16760	0.174152
16770	0.199817
16780	0.213718
16790	0.197366
16800	0.21543
16810	0.223279
16820	0.178239
16830	0.206428
16840	0.187584
16850	0.164694
16860	0.196347
16870	0.182815
16880	0.183675
16890	0.203917
16900	0.214034
16910	0.178441
16920	0.197492
16930	0.178453
16940	0.21269
16950	0.175156
16960	0.174795
16970	0.156104
16980	0.150013
16990	0.164459
17000	0.154929
17010	0.182657
17020	0.201628
17030	0.196133
17040	0.177591
17050	0.188538
17060	0.191603
17070	0.185692
17080	0.205417
17090	0.165867
17100	0.157287
17110	0.151462
17120	0.163989
17130	0.166605
17140	0.145842
17150	0.171162
17160	0.164166
17170	0.156764
17180	0.158005
17190	0.150271
17200	0.164692
17210	0.202387
17220	0.156554
17230	0.192408
17240	0.179145
17250	0.134155
17260	0.157744
17270	0.189923
17280	0.160365
17290	0.197049
17300	0.181169
17310	0.181735
17320	0.198964
17330	0.169615
17340	0.155983
17350	0.197154
17360	0.174712
17370	0.184947
17380	0.206926
17390	0.174546
17400	0.171877
17410	0.18607
17420	0.161274
17430	0.212461
17440	0.174652
17450	0.197325
17460	0.192257
17470	0.197373
17480	0.191154
17490	0.173541
17500	0.163716
17510	0.173326
17520	0.179717
17530	0.219175
17540	0.158768
17550	0.18043
17560	0.183075
17570	0.200506
17580	0.189311
17590	0.173098
17600	0.16627
17610	0.1666
17620	0.167979
17630	0.13861
17640	0.15446
17650	0.162806
17660	0.162294
17670	0.14368
17680	0.16811
17690	0.168601
17700	0.177834
17710	0.189462
17720	0.190988
17730	0.182339
17740	0.173639
17750	0.16162
17760	0.176312
17770	0.187333
17780	0.185494
17790	0.197869
17800	0.216709
17810	0.205073
17820	0.16089
17830	0.17403
17840	0.165307
17850	0.16073
17860	0.190518
17870	0.171013
17880	0.170445
17890	0.212015
17900	0.185678
17910	0.195625
17920	0.168753
17930	0.167521
17940	0.170043
17950	0.170303
17960	0.198315
17970	0.198682
17980	0.184032
17990	0.197768
18000	0.215767
18010	0.172656
18020	0.17971
18030	0.236809
18040	0.244873
18050	0.269532
18060	0.289626
18070	0.225868
18080	0.211643
18090	0.168558
18100	0.189449
18110	0.199217
18120	0.162273
18130	0.175746
18140	0.172562
18150	0.181642
18160	0.169208
18170	0.167834
18180	0.214854
18190	0.211836
18200	0.179259
18210	0.185288
18220	0.169884
18230	0.185256
18240	0.169627
18250	0.199698
18260	0.188174
18270	0.181137
18280	0.173124
18290	0.190607
18300	0.172578
18310	0.211671
18320	0.191187
18330	0.206879
18340	0.18541
18350	0.205767
18360	0.165267
18370	0.177364
18380	0.215681
18390	0.15232
18400	0.161733
18410	0.159905
18420	0.184133
18430	0.174987
18440	0.170346
18450	0.180556
18460	0.18624
18470	0.143459
18480	0.140235
18490	0.157603
18500	0.183484
18510	0.163464
18520	0.183699
18530	0.161572
18540	0.184458
18550	0.175931
18560	0.202582
18570	0.196015
18580	0.182904
18590	0.175287
18600	0.206743
18610	0.167243
18620	0.160913
18630	0.173426
18640	0.170135
18650	0.175675
18660	0.170045
18670	0.175601
18680	0.177364
18690	0.146805
18700	0.17111
18710	0.167184
18720	0.176134
18730	0.203918
18740	0.155008
18750	0.177997
18760	0.178297
18770	0.19511
18780	0.198002
18790	0.197694
18800	0.196793
18810	0.198426
18820	0.204477
18830	0.222172
18840	0.200449
18850	0.173876
18860	0.183151
18870	0.198852
18880	0.18845
18890	0.202788
18900	0.217321
18910	0.178742
18920	0.161572
18930	0.161891
18940	0.169333
18950	0.169
18960	0.202071
18970	0.228611
18980	0.202255
18990	0.183038
19000	0.20965
19010	0.281215
19020	0.212736
19030	0.236409
19040	0.162411
19050	0.158906
19060	0.141072
19070	0.147589
19080	0.155127
19090	0.188448
19100	0.167048
19110	0.207984
19120	0.190455
19130	0.236445
19140	0.211106
19150	0.236845
19160	0.220336
19170	0.235883
19180	0.168027
19190	0.191715
19200	0.196068
19210	0.192064
19220	0.148622
19230	0.178385
19240	0.183285
19250	0.166592
19260	0.160702
19270	0.170472
19280	0.191543
19290	0.194937
19300	0.175052
19310	0.182521
19320	0.180938
19330	0.144596
19340	0.176273
19350	0.168457
19360	0.173856
19370	0.159525
19380	0.173772
19390	0.133676
19400	0.18482
19410	0.126877
19420	0.155377
19430	0.175091
19440	0.185693
19450	0.26891
19460	0.302544
19470	0.2235
19480	0.198279
19490	0.196828
19500	0.190497
19510	0.20099
19520	0.18032
19530	0.218481
19540	0.188823
19550	0.17321
19560	0.181969
19570	0.220684
19580	0.185593
19590	0.190318
19600	0.189627
19610	0.194097
19620	0.206848
19630	0.217658
19640	0.209558
19650	0.222276
19660	0.226482
19670	0.232879
19680	0.250735
19690	0.220351
19700	0.267369
19710	0.28342
19720	0.270508
19730	0.257537
19740	0.220166
19750	0.194685
19760	0.224993
19770	0.190878
19780	0.195528
19790	0.184448
19800	0.169097
19810	0.169495
19820	0.168003
19830	0.147115
19840	0.169966
19850	0.18227
19860	0.163662
19870	0.201128
19880	0.184908
19890	0.192583
19900	0.189033
19910	0.15935
19920	0.147817
19930	0.182594
19940	0.174192
19950	0.127939
19960	0.180834
19970	0.204746
[truncated: 8,003 more rows]

## Sheet: RMSD C-alpha_Erlotinb & TKD
	RMSD_C-alpha (erlotinb & TKD)
Time	RMSD
0	0.0343031
10	0.0793884
20	0.101079
30	0.113545
40	0.121339
50	0.14331
60	0.152739
70	0.151877
80	0.164394
90	0.159264
100	0.168673
110	0.18394
120	0.202005
130	0.198578
140	0.205591
150	0.211404
160	0.194154
170	0.198484
180	0.207921
190	0.20152
200	0.209424
210	0.205499
220	0.184393
230	0.180674
240	0.184741
250	0.211986
260	0.198248
270	0.197468
280	0.203494
290	0.210799
300	0.204325
310	0.197816
320	0.176543
330	0.180586
340	0.18678
350	0.186905
360	0.182814
370	0.179906
380	0.17696
390	0.177058
400	0.171363
410	0.196505
420	0.17781
430	0.165974
440	0.184044
450	0.175585
460	0.184339
470	0.18259
480	0.172321
490	0.151801
500	0.151139
510	0.154453
520	0.148548
530	0.1709
540	0.16767
550	0.177307
560	0.179704
570	0.162468
580	0.174424
590	0.185306
600	0.191235
610	0.185082
620	0.177489
630	0.170983
640	0.15838
650	0.159872
660	0.148968
670	0.15914
680	0.169919
690	0.170142
700	0.164126
710	0.16755
720	0.15709
730	0.156583
740	0.165238
750	0.155992
760	0.160638
770	0.166591
780	0.153029
790	0.156456
800	0.173025
810	0.179199
820	0.175418
830	0.170416
840	0.164411
850	0.173855
860	0.165056
870	0.166737
880	0.165017
890	0.168695
900	0.177775
910	0.157376
920	0.155231
930	0.161581
940	0.152588
950	0.156418
960	0.167966
970	0.14366
980	0.146661
990	0.164277
1000	0.167063
1010	0.169778
1020	0.162092
1030	0.162292
1040	0.162996
1050	0.169105
1060	0.158288
1070	0.160457
1080	0.162742
1090	0.153532
1100	0.170538
1110	0.179691
1120	0.176409
1130	0.18834
1140	0.184386
1150	0.208238
1160	0.218285
1170	0.210961
1180	0.22724
1190	0.2289
1200	0.226969
1210	0.217313
1220	0.245071
1230	0.231884
1240	0.228853
1250	0.231973
1260	0.232509
1270	0.242888
1280	0.23345
1290	0.24159
1300	0.238405
1310	0.231986
1320	0.225493
1330	0.225834
1340	0.194721
1350	0.205695
1360	0.216987
1370	0.226108
1380	0.202773
1390	0.224863
1400	0.236546
1410	0.239941
1420	0.246649
1430	0.240596
1440	0.240488
1450	0.231912
1460	0.247782
1470	0.241356
1480	0.237783
1490	0.215213
1500	0.217055
1510	0.243381
1520	0.232365
1530	0.227892
1540	0.24422
1550	0.245703
1560	0.2526
1570	0.252301
1580	0.251402
1590	0.254152
1600	0.246793
1610	0.241237
1620	0.238423
1630	0.237871
1640	0.232619
1650	0.232061
1660	0.241486
1670	0.260803
1680	0.24942
1690	0.253279
1700	0.255439
1710	0.250626
1720	0.242008
1730	0.245331
1740	0.254612
1750	0.254133
1760	0.264556
1770	0.260046
1780	0.248676
1790	0.250761
1800	0.250184
1810	0.266716
1820	0.267846
1830	0.267471
1840	0.260671
1850	0.261149
1860	0.263463
1870	0.253744
1880	0.249981
1890	0.247099
1900	0.258238
1910	0.261545
1920	0.262338
1930	0.253648
1940	0.267317
1950	0.25502
1960	0.245396
1970	0.247384
1980	0.239643
1990	0.21986
2000	0.220474
2010	0.223942
2020	0.196339
2030	0.186898
2040	0.20447
2050	0.192236
2060	0.19601
2070	0.188491
2080	0.199956
2090	0.211637
2100	0.215121
2110	0.22717
2120	0.231476
2130	0.218917
2140	0.228125
2150	0.214057
2160	0.191143
2170	0.187297
2180	0.190259
2190	0.194834
2200	0.192537
2210	0.211875
2220	0.212124
2230	0.212218
2240	0.203327
2250	0.210349
2260	0.217744
2270	0.210312
2280	0.217912
2290	0.213803
2300	0.215536
2310	0.213609
2320	0.203647
2330	0.222751
2340	0.204658
2350	0.210889
2360	0.192334
2370	0.207717
2380	0.210708
2390	0.215681
2400	0.222098
2410	0.232082
2420	0.231305
2430	0.239848
2440	0.230908
2450	0.23576
2460	0.25576
2470	0.253047
2480	0.241381
2490	0.240111
2500	0.227906
2510	0.235884
2520	0.22393
2530	0.234447
2540	0.227881
2550	0.224617
2560	0.224629
2570	0.243655
2580	0.239459
2590	0.230018
2600	0.236283
2610	0.231042
2620	0.219683
2630	0.219907
2640	0.212319
2650	0.224827
2660	0.210948
2670	0.230072
2680	0.231154
2690	0.225603
2700	0.214482
2710	0.230935
2720	0.228094
2730	0.234826
2740	0.23251
2750	0.235833
2760	0.227401
2770	0.219406
2780	0.238495
2790	0.233998
2800	0.234709
2810	0.23492
2820	0.230587
2830	0.238734
2840	0.223197
2850	0.21767
2860	0.226984
2870	0.224195
2880	0.232912
2890	0.229477
2900	0.234338
2910	0.224764
2920	0.216991
2930	0.222603
2940	0.257973
2950	0.240493
2960	0.23462
2970	0.25172
2980	0.255762
2990	0.258613
3000	0.25846
3010	0.255494
3020	0.234631
3030	0.234607
3040	0.225603
3050	0.235879
3060	0.227021
3070	0.233513
3080	0.231374
3090	0.224795
3100	0.233982
3110	0.244542
3120	0.256773
3130	0.259331
3140	0.262606
3150	0.266236
3160	0.257624
3170	0.262404
3180	0.257563
3190	0.257298
3200	0.250447
3210	0.241978
3220	0.255068
3230	0.237414
3240	0.251187
3250	0.283398
3260	0.26937
3270	0.27808
3280	0.278921
3290	0.276057
3300	0.26253
3310	0.259942
3320	0.268395
3330	0.276564
3340	0.253061
3350	0.256638
3360	0.252896
3370	0.264602
3380	0.248684
3390	0.234029
3400	0.263616
3410	0.271785
3420	0.243528
3430	0.25111
3440	0.23558
3450	0.260089
3460	0.27222
3470	0.271716
3480	0.264919
3490	0.265331
3500	0.27936
3510	0.26083
3520	0.253795
3530	0.251196
3540	0.251409
3550	0.225114
3560	0.230827
3570	0.228355
3580	0.227
3590	0.239467
3600	0.246975
3610	0.230986
3620	0.238948
3630	0.2432
3640	0.252536
3650	0.25634
3660	0.269875
3670	0.268982
3680	0.258979
3690	0.249977
3700	0.230749
3710	0.235739
3720	0.2483
3730	0.230892
3740	0.230687
3750	0.230452
3760	0.238565
3770	0.248962
3780	0.236438
3790	0.250972
3800	0.275383
3810	0.281421
3820	0.272612
3830	0.26888
3840	0.26946
3850	0.282117
3860	0.267785
3870	0.261735
3880	0.267202
3890	0.273334
3900	0.252777
3910	0.255971
3920	0.241952
3930	0.24619
3940	0.228954
3950	0.253265
3960	0.253788
3970	0.260115
3980	0.253684
3990	0.240208
4000	0.236961
4010	0.232137
4020	0.223505
4030	0.224853
4040	0.229471
4050	0.227529
4060	0.221131
4070	0.235203
4080	0.233345
4090	0.213961
4100	0.203654
4110	0.210599
4120	0.235409
4130	0.228624
4140	0.220503
4150	0.238167
4160	0.24928
4170	0.237357
4180	0.229468
4190	0.245605
4200	0.238567
4210	0.226938
4220	0.23001
4230	0.216061
4240	0.215322
4250	0.239141
4260	0.243347
4270	0.235969
4280	0.231587
4290	0.230428
4300	0.224581
4310	0.210698
4320	0.237353
4330	0.221438
4340	0.233384
4350	0.241736
4360	0.233978
4370	0.231952
4380	0.209659
4390	0.225875
4400	0.213198
4410	0.22744
4420	0.208173
4430	0.203126
4440	0.202957
4450	0.210635
4460	0.204476
4470	0.218084
4480	0.220899
4490	0.235435
4500	0.228487
4510	0.235474
4520	0.24542
4530	0.22635
4540	0.232067
4550	0.235093
4560	0.248276
4570	0.24602
4580	0.253372
4590	0.241614
4600	0.247487
4610	0.24585
4620	0.256161
4630	0.269952
4640	0.23368
4650	0.215553
4660	0.206743
4670	0.211453
4680	0.20474
4690	0.208491
4700	0.209668
4710	0.19841
4720	0.188
4730	0.19822
4740	0.189964
4750	0.207839
4760	0.22281
4770	0.216794
4780	0.202486
4790	0.184028
4800	0.169779
4810	0.165643
4820	0.161695
4830	0.15078
4840	0.17149
4850	0.184658
4860	0.17263
4870	0.165717
4880	0.172645
4890	0.176261
4900	0.187086
4910	0.200784
4920	0.217673
4930	0.214955
4940	0.205934
4950	0.226826
4960	0.237584
4970	0.256224
4980	0.270885
4990	0.273892
5000	0.262812
5010	0.258121
5020	0.248604
5030	0.261395
5040	0.257512
5050	0.25411
5060	0.268774
5070	0.274562
5080	0.276502
5090	0.272666
5100	0.260314
5110	0.239798
5120	0.244642
5130	0.2417
5140	0.235399
5150	0.228456
5160	0.222024
5170	0.213314
5180	0.195128
5190	0.185842
5200	0.188003
5210	0.184002
5220	0.190985
5230	0.203893
5240	0.220095
5250	0.230014
5260	0.209445
5270	0.219109
5280	0.197707
5290	0.195753
5300	0.212045
5310	0.233354
5320	0.215244
5330	0.217705
5340	0.229278
5350	0.227071
5360	0.225645
5370	0.229247
5380	0.23764
5390	0.235262
5400	0.239377
5410	0.248734
5420	0.252764
5430	0.268901
5440	0.240011
5450	0.25128
5460	0.248131
5470	0.246687
5480	0.269217
5490	0.248775
5500	0.248092
5510	0.240322
5520	0.22556
5530	0.217723
5540	0.219485
5550	0.23608
5560	0.237084
5570	0.244613
5580	0.235611
5590	0.221409
5600	0.229575
5610	0.209206
5620	0.196836
5630	0.183402
5640	0.198328
5650	0.198357
5660	0.198934
5670	0.18367
5680	0.190838
5690	0.186568
5700	0.194153
5710	0.210848
5720	0.208783
5730	0.213118
5740	0.221797
5750	0.246681
5760	0.236444
5770	0.21427
5780	0.240701
5790	0.22866
5800	0.228092
5810	0.236264
5820	0.224267
5830	0.230824
5840	0.221765
5850	0.216228
5860	0.222895
5870	0.22368
5880	0.212038
5890	0.229197
5900	0.23107
5910	0.228016
5920	0.229001
5930	0.223103
5940	0.226236
5950	0.217643
5960	0.211433
5970	0.202841
5980	0.206633
5990	0.219321
6000	0.217388
6010	0.203751
6020	0.196605
6030	0.20675
6040	0.212001
6050	0.201848
6060	0.198896
6070	0.194972
6080	0.177117
6090	0.180413
6100	0.189338
6110	0.1993
6120	0.191916
6130	0.202024
6140	0.207374
6150	0.196838
6160	0.180586
6170	0.1919
6180	0.180952
6190	0.184145
6200	0.1775
6210	0.190541
6220	0.184491
6230	0.178142
6240	0.167832
6250	0.172358
6260	0.165031
6270	0.186999
6280	0.181495
6290	0.177869
6300	0.183216
6310	0.205839
6320	0.213334
6330	0.215714
6340	0.210114
6350	0.22663
6360	0.211312
6370	0.220385
6380	0.22716
6390	0.21903
6400	0.220705
6410	0.234886
6420	0.216419
6430	0.225736
6440	0.209611
6450	0.20547
6460	0.222131
6470	0.206552
6480	0.218833
6490	0.218241
6500	0.220472
6510	0.223901
6520	0.237997
6530	0.227239
6540	0.224839
6550	0.197979
6560	0.187594
6570	0.197993
6580	0.196957
6590	0.169254
6600	0.174625
6610	0.180961
6620	0.193624
6630	0.18004
6640	0.180831
6650	0.174939
6660	0.177013
6670	0.189091
6680	0.187016
6690	0.187012
6700	0.205566
6710	0.177083
6720	0.179555
6730	0.175316
6740	0.167361
6750	0.161944
6760	0.188876
6770	0.197818
6780	0.216542
6790	0.205223
6800	0.213717
6810	0.195315
6820	0.215334
6830	0.211983
6840	0.190174
6850	0.213837
6860	0.216504
6870	0.201864
6880	0.212558
6890	0.204063
6900	0.222295
6910	0.230253
6920	0.23995
6930	0.251862
6940	0.251438
6950	0.258206
6960	0.26432
6970	0.274797
6980	0.25757
6990	0.255915
7000	0.266459
7010	0.253199
7020	0.256294
7030	0.275645
7040	0.268858
7050	0.290915
7060	0.258743
7070	0.258611
7080	0.250932
7090	0.259546
7100	0.284657
7110	0.284757
7120	0.267785
7130	0.273855
7140	0.286006
7150	0.290626
7160	0.288027
7170	0.2949
7180	0.300451
7190	0.319007
7200	0.316385
7210	0.319636
7220	0.318893
7230	0.336025
7240	0.313543
7250	0.28662
7260	0.270176
7270	0.2769
7280	0.308424
7290	0.310104
7300	0.343961
7310	0.316208
7320	0.322349
7330	0.318801
7340	0.300077
7350	0.290511
7360	0.310162
7370	0.30889
7380	0.311386
7390	0.298683
7400	0.301561
7410	0.317843
7420	0.302272
7430	0.291479
7440	0.29309
7450	0.293809
7460	0.299915
7470	0.294632
7480	0.28498
7490	0.287205
7500	0.297586
7510	0.307545
7520	0.3215
7530	0.33036
7540	0.315455
7550	0.298702
7560	0.285859
7570	0.280429
7580	0.280965
7590	0.298674
7600	0.311522
7610	0.316137
7620	0.318909
7630	0.309941
7640	0.320905
7650	0.299742
7660	0.308426
7670	0.304232
7680	0.307515
7690	0.322186
7700	0.333103
7710	0.351258
7720	0.360074
7730	0.36042
7740	0.334478
7750	0.349602
7760	0.334265
7770	0.351937
7780	0.364363
7790	0.344621
7800	0.32813
7810	0.322383
7820	0.318344
7830	0.323624
7840	0.328558
7850	0.314986
7860	0.31888
7870	0.33563
7880	0.33437
7890	0.339614
7900	0.340098
7910	0.342588
7920	0.333226
7930	0.321912
7940	0.328253
7950	0.30827
7960	0.282361
7970	0.29537
7980	0.30563
7990	0.33376
8000	0.346292
8010	0.34322
8020	0.337125
8030	0.329005
8040	0.328306
8050	0.339462
8060	0.305293
8070	0.30848
8080	0.316582
8090	0.307995
8100	0.326286
8110	0.324097
8120	0.323539
8130	0.319954
8140	0.330893
8150	0.312208
8160	0.308549
8170	0.304188
8180	0.310479
8190	0.315189
8200	0.314595
8210	0.295458
8220	0.286962
8230	0.274838
8240	0.292686
8250	0.291366
8260	0.320529
8270	0.297098
8280	0.296144
8290	0.289127
8300	0.289977
8310	0.291082
8320	0.297625
8330	0.296583
8340	0.306439
8350	0.30505
8360	0.302574
8370	0.320305
8380	0.315627
8390	0.303723
8400	0.30181
8410	0.290929
8420	0.290514
8430	0.283805
8440	0.291394
8450	0.303894
8460	0.296733
8470	0.277233
8480	0.279015
8490	0.274716
8500	0.285091
8510	0.298938
8520	0.291691
8530	0.296922
8540	0.301586
8550	0.321858
8560	0.314989
8570	0.294948
8580	0.309378
8590	0.315723
8600	0.303337
8610	0.300097
8620	0.312497
8630	0.342689
8640	0.338968
8650	0.345566
8660	0.345832
8670	0.354818
8680	0.3499
8690	0.333934
8700	0.324006
8710	0.332283
8720	0.336317
8730	0.340646
8740	0.33222
8750	0.353799
8760	0.351419
8770	0.362945
8780	0.377048
8790	0.368297
8800	0.36864
8810	0.360197
8820	0.350585
8830	0.36557
8840	0.357469
8850	0.345686
8860	0.344603
8870	0.340819
8880	0.33739
8890	0.335825
8900	0.335855
8910	0.332787
8920	0.325525
8930	0.330722
8940	0.348113
8950	0.355831
8960	0.358556
8970	0.351596
8980	0.343011
8990	0.359098
9000	0.372665
9010	0.360596
9020	0.34458
9030	0.348038
9040	0.34127
9050	0.329725
9060	0.332079
9070	0.338375
9080	0.329643
9090	0.337623
9100	0.358904
9110	0.351547
9120	0.338406
9130	0.338645
9140	0.347374
9150	0.357728
9160	0.347876
9170	0.362669
9180	0.354672
9190	0.365216
9200	0.350147
9210	0.333526
9220	0.331422
9230	0.316329
9240	0.329613
9250	0.331782
9260	0.326097
9270	0.321167
9280	0.304443
9290	0.283352
9300	0.294064
9310	0.297764
9320	0.306872
9330	0.311841
9340	0.316198
9350	0.311479
9360	0.305198
9370	0.316438
9380	0.323688
9390	0.311088
9400	0.321675
9410	0.321179
9420	0.307776
9430	0.320404
9440	0.328084
9450	0.334719
9460	0.329972
9470	0.325724
9480	0.324877
9490	0.333087
9500	0.322281
9510	0.308044
9520	0.312363
9530	0.300053
9540	0.296519
9550	0.293309
9560	0.288573
9570	0.285851
9580	0.293197
9590	0.314991
9600	0.314611
9610	0.309365
9620	0.312847
9630	0.310997
9640	0.296743
9650	0.302634
9660	0.311728
9670	0.298232
9680	0.315879
9690	0.317963
9700	0.30985
9710	0.309157
9720	0.314951
9730	0.32354
9740	0.312658
9750	0.317967
9760	0.312332
9770	0.328787
9780	0.326761
9790	0.335308
9800	0.330124
9810	0.327502
9820	0.307638
9830	0.304344
9840	0.299547
9850	0.306814
9860	0.303397
9870	0.320131
9880	0.312059
9890	0.324196
9900	0.331464
9910	0.321584
9920	0.319801
9930	0.30385
9940	0.304361
9950	0.295826
9960	0.309683
9970	0.316688
9980	0.314539
9990	0.316009
10000	0.315814
10010	0.313849
10020	0.304292
10030	0.32029
10040	0.320758
10050	0.329223
10060	0.320572
10070	0.310499
10080	0.304016
10090	0.296829
10100	0.302978
10110	0.311392
10120	0.310669
10130	0.321399
10140	0.303512
10150	0.316482
10160	0.312428
10170	0.312719
10180	0.312636
10190	0.31404
10200	0.319271
10210	0.329979
10220	0.328654
10230	0.313866
10240	0.323734
10250	0.326153
10260	0.324976
10270	0.325952
10280	0.302766
10290	0.300164
10300	0.304801
10310	0.314206
10320	0.314402
10330	0.325518
10340	0.310034
10350	0.312301
10360	0.318638
10370	0.312653
10380	0.301669
10390	0.288478
10400	0.288326
10410	0.290484
10420	0.292155
10430	0.296825
10440	0.291709
10450	0.297952
10460	0.299119
10470	0.305504
10480	0.314595
10490	0.302142
10500	0.3026
10510	0.304397
10520	0.302483
10530	0.299433
10540	0.290766
10550	0.288261
10560	0.301654
10570	0.297258
10580	0.287817
10590	0.28101
10600	0.275918
10610	0.271726
10620	0.292849
10630	0.290255
10640	0.280638
10650	0.28818
10660	0.291356
10670	0.275497
10680	0.279682
10690	0.276351
10700	0.277268
10710	0.273624
10720	0.258671
10730	0.265687
10740	0.256016
10750	0.239424
10760	0.256893
10770	0.253582
10780	0.24876
10790	0.262083
10800	0.258341
10810	0.245541
10820	0.261118
10830	0.257467
10840	0.25904
10850	0.269074
10860	0.246018
10870	0.27424
10880	0.245239
10890	0.251002
10900	0.259738
10910	0.25015
10920	0.264245
10930	0.269867
10940	0.268137
10950	0.269049
10960	0.264328
10970	0.264719
10980	0.275326
10990	0.273067
11000	0.262194
11010	0.256259
11020	0.261915
11030	0.259782
11040	0.262064
11050	0.251655
11060	0.261375
11070	0.260342
11080	0.264269
11090	0.272096
11100	0.29205
11110	0.292725
11120	0.264851
11130	0.275447
11140	0.268011
11150	0.266588
11160	0.273677
11170	0.290165
11180	0.298045
11190	0.273467
11200	0.291315
11210	0.280863
11220	0.277287
11230	0.27794
11240	0.272545
11250	0.277252
11260	0.287254
11270	0.286362
11280	0.300346
11290	0.284148
11300	0.271506
11310	0.268889
11320	0.287997
11330	0.278335
11340	0.285543
11350	0.288147
11360	0.28982
11370	0.289777
11380	0.280072
11390	0.290493
11400	0.296057
11410	0.308351
11420	0.297187
11430	0.289732
11440	0.286502
11450	0.288424
11460	0.289704
11470	0.289617
11480	0.291662
11490	0.301411
11500	0.287897
11510	0.289905
11520	0.28249
11530	0.286581
11540	0.293075
11550	0.301964
11560	0.300521
11570	0.299587
11580	0.309608
11590	0.318097
11600	0.316918
11610	0.329925
11620	0.3279
11630	0.319001
11640	0.327886
11650	0.322181
11660	0.318367
11670	0.334857
11680	0.312988
11690	0.295282
11700	0.28539
11710	0.292032
11720	0.294305
11730	0.298161
11740	0.296385
11750	0.29393
11760	0.305431
11770	0.31354
11780	0.318189
11790	0.321727
11800	0.284944
11810	0.281357
11820	0.293944
11830	0.299538
11840	0.292357
11850	0.27593
11860	0.292445
11870	0.317813
11880	0.317576
11890	0.302018
11900	0.307834
11910	0.308815
11920	0.300573
11930	0.292823
11940	0.302517
11950	0.306118
11960	0.325676
11970	0.331605
11980	0.308013
11990	0.316337
12000	0.312579
12010	0.326361
12020	0.323246
12030	0.344217
12040	0.345035
12050	0.332505
12060	0.341337
12070	0.31755
12080	0.320428
12090	0.308731
12100	0.313445
12110	0.310438
12120	0.295959
12130	0.291718
12140	0.277648
12150	0.288029
12160	0.308122
12170	0.29372
12180	0.32084
12190	0.324016
12200	0.328043
12210	0.333474
12220	0.342826
12230	0.343965
12240	0.335092
12250	0.338987
12260	0.335516
12270	0.321444
12280	0.330587
12290	0.344945
12300	0.342841
12310	0.347478
12320	0.336178
12330	0.344057
12340	0.337521
12350	0.34679
12360	0.333034
12370	0.335882
12380	0.331309
12390	0.344246
12400	0.334395
12410	0.330647
12420	0.348173
12430	0.342846
12440	0.359158
12450	0.368171
12460	0.351356
12470	0.359064
12480	0.359895
12490	0.344884
12500	0.339519
12510	0.347617
12520	0.355874
12530	0.356731
12540	0.344984
12550	0.344376
12560	0.332417
12570	0.331132
12580	0.338068
12590	0.332394
12600	0.312339
12610	0.32544
12620	0.328933
12630	0.340469
12640	0.351388
12650	0.353664
12660	0.348614
12670	0.35765
12680	0.346281
12690	0.354449
12700	0.367248
12710	0.350852
12720	0.354702
12730	0.354535
12740	0.353542
12750	0.366355
12760	0.348058
12770	0.365534
12780	0.351332
12790	0.358128
12800	0.367184
12810	0.378956
12820	0.376342
12830	0.376074
12840	0.383731
12850	0.377902
12860	0.382095
12870	0.373706
12880	0.381806
12890	0.373773
12900	0.363371
12910	0.372182
12920	0.376983
12930	0.380303
12940	0.377673
12950	0.361008
12960	0.370314
12970	0.362631
12980	0.352754
12990	0.363156
13000	0.367286
13010	0.366843
13020	0.371198
13030	0.379384
13040	0.376878
13050	0.375333
13060	0.377205
13070	0.377924
13080	0.384117
13090	0.389242
13100	0.380314
13110	0.386798
13120	0.396138
13130	0.393329
13140	0.394799
13150	0.389767
13160	0.386167
13170	0.400614
13180	0.397869
13190	0.398719
13200	0.399772
13210	0.392969
13220	0.390825
13230	0.39072
13240	0.391114
13250	0.389852
13260	0.376186
13270	0.386916
13280	0.390422
13290	0.391395
13300	0.391369
13310	0.385976
13320	0.393154
13330	0.396489
13340	0.388757
13350	0.391064
13360	0.39174
13370	0.393209
13380	0.392907
13390	0.397601
13400	0.393929
13410	0.385721
13420	0.398484
13430	0.388849
13440	0.390929
13450	0.391255
13460	0.397388
13470	0.384066
13480	0.390781
13490	0.390731
13500	0.391792
13510	0.389045
13520	0.381578
13530	0.388368
13540	0.389785
13550	0.392368
13560	0.398435
13570	0.399903
13580	0.395288
13590	0.399829
13600	0.391909
13610	0.388674
13620	0.387864
13630	0.381826
13640	0.380877
13650	0.383932
13660	0.378792
13670	0.381411
13680	0.380349
13690	0.386271
13700	0.398137
13710	0.391897
13720	0.385768
13730	0.393396
13740	0.393064
13750	0.390564
13760	0.402138
13770	0.390639
13780	0.39411
13790	0.406312
13800	0.41425
13810	0.417569
13820	0.41486
13830	0.408224
13840	0.403608
13850	0.411186
13860	0.413781
13870	0.415129
13880	0.403883
13890	0.402863
13900	0.401511
13910	0.4046
13920	0.399403
13930	0.397406
13940	0.396086
13950	0.393282
13960	0.401219
13970	0.400372
13980	0.403466
13990	0.404456
14000	0.423344
14010	0.418416
14020	0.426292
14030	0.423066
14040	0.420291
14050	0.424356
14060	0.418194
14070	0.418364
14080	0.402175
14090	0.40841
14100	0.403029
14110	0.40756
14120	0.398896
14130	0.408373
14140	0.400862
14150	0.407773
14160	0.404631
14170	0.397286
14180	0.416654
14190	0.403782
14200	0.39444
14210	0.40094
14220	0.408288
14230	0.409428
14240	0.410529
14250	0.403131
14260	0.402402
14270	0.40784
14280	0.408137
14290	0.404359
14300	0.40528
14310	0.411926
14320	0.41544
14330	0.421501
14340	0.407306
14350	0.415264
14360	0.421982
14370	0.402902
14380	0.40546
14390	0.400961
14400	0.413329
14410	0.408123
14420	0.410658
14430	0.405612
14440	0.410218
14450	0.394614
14460	0.399916
14470	0.402528
14480	0.391623
14490	0.396416
14500	0.392657
14510	0.394704
14520	0.413418
14530	0.413869
14540	0.401473
14550	0.407307
14560	0.397819
14570	0.401145
14580	0.402911
14590	0.402268
14600	0.397454
14610	0.397495
14620	0.387209
14630	0.389358
14640	0.396532
14650	0.4069
14660	0.414592
14670	0.40351
14680	0.405972
14690	0.408421
14700	0.409043
14710	0.41375
14720	0.413943
14730	0.405732
14740	0.392971
14750	0.396929
14760	0.392948
14770	0.397688
14780	0.413166
14790	0.403773
14800	0.401755
14810	0.396188
14820	0.405689
14830	0.388705
14840	0.391651
14850	0.401138
14860	0.407985
14870	0.403363
14880	0.40208
14890	0.404018
14900	0.400975
14910	0.405673
14920	0.402591
14930	0.410247
14940	0.402611
14950	0.405473
14960	0.407165
14970	0.411863
14980	0.403039
14990	0.39844
15000	0.407565
15010	0.404723
15020	0.41127
15030	0.404161
15040	0.413596
15050	0.408016
15060	0.4158
15070	0.414
15080	0.411814
15090	0.41728
15100	0.414758
15110	0.411324
15120	0.417432
15130	0.416011
15140	0.409735
15150	0.407894
15160	0.398259
15170	0.415215
15180	0.405922
15190	0.395128
15200	0.3987
15210	0.38921
15220	0.385425
15230	0.385963
15240	0.39354
15250	0.386105
15260	0.38571
15270	0.388516
15280	0.400733
15290	0.386218
15300	0.396396
15310	0.396364
15320	0.393833
15330	0.409333
15340	0.403745
15350	0.405608
15360	0.402593
15370	0.391931
15380	0.389952
15390	0.395197
15400	0.402337
15410	0.399268
15420	0.399649
15430	0.392259
15440	0.397525
15450	0.394035
15460	0.386595
15470	0.393756
15480	0.391598
15490	0.37969
15500	0.392276
15510	0.396
15520	0.382995
15530	0.38925
15540	0.397402
15550	0.400704
15560	0.412488
15570	0.401569
15580	0.407399
15590	0.410834
15600	0.409395
15610	0.412408
15620	0.407953
15630	0.421987
15640	0.420166
15650	0.407507
15660	0.38554
15670	0.394761
15680	0.400596
15690	0.393656
15700	0.385224
15710	0.396946
15720	0.397923
15730	0.389454
15740	0.386437
15750	0.385056
15760	0.379143
15770	0.383339
15780	0.380745
15790	0.380964
15800	0.37898
15810	0.382431
15820	0.391979
15830	0.390487
15840	0.393562
15850	0.389811
15860	0.396084
15870	0.397032
15880	0.393642
15890	0.399384
15900	0.405461
15910	0.397795
15920	0.401095
15930	0.401723
15940	0.401537
15950	0.396047
15960	0.396111
15970	0.396558
15980	0.39426
15990	0.391539
16000	0.382362
16010	0.38553
16020	0.383679
16030	0.386817
16040	0.384525
16050	0.387549
16060	0.384186
16070	0.39784
16080	0.389082
16090	0.391184
16100	0.408058
16110	0.398724
16120	0.397266
16130	0.390418
16140	0.391783
16150	0.403568
16160	0.402018
16170	0.399126
16180	0.400735
16190	0.398332
16200	0.398382
16210	0.395382
16220	0.386015
16230	0.388941
16240	0.387118
16250	0.385144
16260	0.390448
16270	0.402577
16280	0.39883
16290	0.40512
16300	0.395722
16310	0.386612
16320	0.39175
16330	0.389435
16340	0.39349
16350	0.389261
16360	0.396218
16370	0.399285
16380	0.401567
16390	0.40603
16400	0.402858
16410	0.402638
16420	0.398837
16430	0.385889
16440	0.386782
16450	0.393038
16460	0.38834
16470	0.390992
16480	0.383325
16490	0.387417
16500	0.412951
16510	0.408414
16520	0.396884
16530	0.389479
16540	0.384212
16550	0.383512
16560	0.386382
16570	0.397057
16580	0.400688
16590	0.401564
16600	0.412947
16610	0.413082
16620	0.404078
16630	0.413968
16640	0.41588
16650	0.420824
16660	0.421952
16670	0.419896
16680	0.42001
16690	0.407615
16700	0.411745
16710	0.414623
16720	0.410987
16730	0.404678
16740	0.408268
16750	0.405396
16760	0.395453
16770	0.399849
16780	0.402275
16790	0.398501
16800	0.40983
16810	0.407326
16820	0.405316
16830	0.409903
16840	0.398564
16850	0.394761
16860	0.386404
16870	0.395105
16880	0.388361
16890	0.385757
16900	0.394909
16910	0.388838
16920	0.388738
16930	0.393192
16940	0.385415
16950	0.397962
16960	0.410166
16970	0.391889
16980	0.389167
16990	0.386637
17000	0.390735
17010	0.397692
17020	0.396704
17030	0.39016
17040	0.390288
17050	0.393359
17060	0.394526
17070	0.398397
17080	0.399183
17090	0.396099
17100	0.397341
17110	0.402539
17120	0.407111
17130	0.401741
17140	0.406672
17150	0.403306
17160	0.401212
17170	0.40993
17180	0.409491
17190	0.415682
17200	0.423406
17210	0.407309
17220	0.40595
17230	0.402517
17240	0.399934
17250	0.401396
17260	0.407231
17270	0.41743
17280	0.416315
17290	0.411412
17300	0.415602
17310	0.412662
17320	0.414623
17330	0.417589
17340	0.415739
17350	0.412455
17360	0.42059
17370	0.435059
17380	0.44089
17390	0.430014
17400	0.423929
17410	0.433507
17420	0.431035
17430	0.42382
17440	0.420174
17450	0.410938
17460	0.419435
17470	0.415756
17480	0.413576
17490	0.421046
17500	0.41583
17510	0.417028
17520	0.406153
17530	0.413973
17540	0.416661
17550	0.414226
17560	0.412264
17570	0.414556
17580	0.422938
17590	0.408325
17600	0.418323
17610	0.420495
17620	0.422484
17630	0.431288
17640	0.419152
17650	0.398346
17660	0.400652
17670	0.405799
17680	0.419613
17690	0.41935
17700	0.399277
17710	0.394504
17720	0.395919
17730	0.408454
17740	0.395807
17750	0.403261
17760	0.399556
17770	0.402328
17780	0.394933
17790	0.408803
17800	0.406615
17810	0.41728
17820	0.404554
17830	0.404583
17840	0.400084
17850	0.402675
17860	0.398883
17870	0.387428
17880	0.399538
17890	0.393014
17900	0.386832
17910	0.399286
17920	0.408684
17930	0.414648
17940	0.4151
17950	0.408317
17960	0.39992
17970	0.404812
17980	0.413724
17990	0.3993
18000	0.408717
18010	0.411196
18020	0.419685
18030	0.407735
18040	0.412987
18050	0.412556
18060	0.424987
18070	0.418769
18080	0.42037
18090	0.420803
18100	0.406807
18110	0.414172
18120	0.426098
18130	0.406998
18140	0.40615
18150	0.414786
18160	0.411935
18170	0.418166
18180	0.411527
18190	0.406264
18200	0.405368
18210	0.404429
18220	0.409873
18230	0.403714
18240	0.404113
18250	0.411898
18260	0.401494
18270	0.405448
18280	0.408456
18290	0.412655
18300	0.419023
18310	0.408807
18320	0.414745
18330	0.408388
18340	0.415194
18350	0.420246
18360	0.41794
18370	0.431633
18380	0.418455
18390	0.410739
18400	0.402672
18410	0.404624
18420	0.40734
18430	0.403975
18440	0.405427
18450	0.406077
18460	0.392047
18470	0.399836
18480	0.40018
18490	0.405865
18500	0.413452
18510	0.412836
18520	0.410382
18530	0.412541
18540	0.401601
18550	0.405145
18560	0.387035
18570	0.387207
18580	0.393122
18590	0.399151
18600	0.391314
18610	0.396871
18620	0.391301
18630	0.386855
18640	0.387709
18650	0.394302
18660	0.393829
18670	0.393587
18680	0.388051
18690	0.395796
18700	0.397055
18710	0.4021
18720	0.399392
18730	0.390845
18740	0.399253
18750	0.377648
18760	0.390721
18770	0.392322
18780	0.401566
18790	0.400133
18800	0.385819
18810	0.389825
18820	0.386457
18830	0.387401
18840	0.384123
18850	0.390275
18860	0.396507
18870	0.408957
18880	0.410873
18890	0.40676
18900	0.408587
18910	0.411789
18920	0.405027
18930	0.402183
18940	0.403156
18950	0.419172
18960	0.411277
18970	0.414905
18980	0.410595
18990	0.403375
19000	0.418944
19010	0.418007
19020	0.407393
19030	0.405123
19040	0.404647
19050	0.416368
19060	0.407067
19070	0.396995
19080	0.397436
19090	0.404408
19100	0.396205
19110	0.408082
19120	0.398457
19130	0.391216
19140	0.376447
19150	0.387129
19160	0.389482
19170	0.402228
19180	0.399626
19190	0.39604
19200	0.393408
19210	0.390012
19220	0.382062
19230	0.391662
19240	0.388842
19250	0.402927
19260	0.39328
19270	0.394299
19280	0.394344
19290	0.398153
19300	0.412035
19310	0.406379
19320	0.424201
19330	0.399106
19340	0.403096
19350	0.404048
19360	0.402718
19370	0.400097
19380	0.40091
19390	0.40076
19400	0.407341
19410	0.415393
19420	0.408505
19430	0.409028
19440	0.4021
19450	0.400602
19460	0.392196
19470	0.401757
19480	0.407437
19490	0.407995
19500	0.415137
19510	0.418415
19520	0.413684
19530	0.405028
19540	0.408133
19550	0.410747
19560	0.413065
19570	0.412807
19580	0.404059
19590	0.409925
19600	0.407936
19610	0.402661
19620	0.406849
19630	0.407444
19640	0.40284
19650	0.41215
19660	0.405535
19670	0.409741
19680	0.403995
19690	0.397095
19700	0.410518
19710	0.406537
19720	0.408309
19730	0.408274
19740	0.408696
19750	0.400574
19760	0.405988
19770	0.405526
19780	0.401848
19790	0.40894
19800	0.404805
19810	0.406984
19820	0.404132
19830	0.402814
19840	0.399858
19850	0.40154
19860	0.392828
19870	0.395869
19880	0.395688
19890	0.398939
19900	0.409322
19910	0.40837
19920	0.40788
19930	0.401589
19940	0.398307
19950	0.406983
19960	0.41762
19970	0.406165
[truncated: 8,004 more rows]

## Sheet: RMSD Erlotinb & Erlotinib
	RMSD_Erlotinb and Erlotinb
Time	RMSD
0	0.0005041
10	0.0686477
20	0.0824652
30	0.0672619
40	0.0906389
50	0.0535
60	0.125221
70	0.110832
80	0.0635493
90	0.0568449
100	0.0751917
110	0.0907779
120	0.0775616
130	0.0626972
140	0.0614628
150	0.0608957
160	0.0644051
170	0.0669149
180	0.0582929
190	0.0586698
200	0.0862843
210	0.0685016
220	0.0666132
230	0.116197
240	0.100709
250	0.111278
260	0.0800423
270	0.0924088
280	0.0877053
290	0.100294
300	0.076024
310	0.0890353
320	0.0746283
330	0.0940472
340	0.0757726
350	0.12497
360	0.112442
370	0.1189
380	0.089295
390	0.0891977
400	0.0626027
410	0.0641771
420	0.0767968
430	0.06651
440	0.0638451
450	0.075037
460	0.0745514
470	0.0784084
480	0.0758312
490	0.083838
500	0.0784898
510	0.0849631
520	0.0764219
530	0.0871658
540	0.0719807
550	0.0811576
560	0.114466
570	0.107401
580	0.119243
590	0.128683
600	0.129932
610	0.119651
620	0.133123
630	0.135759
640	0.145503
650	0.0991179
660	0.114492
670	0.15802
680	0.137575
690	0.146062
700	0.171773
710	0.178841
720	0.17461
730	0.170433
740	0.173931
750	0.169979
760	0.157509
770	0.165208
780	0.123342
790	0.127382
800	0.140206
810	0.137997
820	0.104323
830	0.0985731
840	0.113413
850	0.0709881
860	0.0843196
870	0.0872649
880	0.0792856
890	0.12004
900	0.108913
910	0.0939777
920	0.0837823
930	0.0838647
940	0.093615
950	0.072222
960	0.0674111
970	0.089562
980	0.10322
990	0.127183
1000	0.126796
1010	0.114762
1020	0.0815817
1030	0.0964579
1040	0.0835299
1050	0.0837108
1060	0.127919
1070	0.109787
1080	0.110439
1090	0.0899787
1100	0.106859
1110	0.0777891
1120	0.0810382
1130	0.0983567
1140	0.111492
1150	0.0816553
1160	0.100077
1170	0.0952813
1180	0.0688332
1190	0.0913572
1200	0.0789286
1210	0.0803174
1220	0.0825409
1230	0.0961357
1240	0.10405
1250	0.132105
1260	0.0825457
1270	0.104749
1280	0.10037
1290	0.107166
1300	0.0790439
1310	0.120211
1320	0.145473
1330	0.129844
1340	0.114614
1350	0.129378
1360	0.133642
1370	0.153756
1380	0.119963
1390	0.0776201
1400	0.0693015
1410	0.100485
1420	0.09828
1430	0.125287
1440	0.141599
1450	0.119428
1460	0.0971408
1470	0.101727
1480	0.103895
1490	0.104525
1500	0.112247
1510	0.111717
1520	0.0876378
1530	0.0875439
1540	0.0829561
1550	0.0773092
1560	0.111091
1570	0.106296
1580	0.124017
1590	0.133625
1600	0.104606
1610	0.10193
1620	0.13439
1630	0.167755
1640	0.132969
1650	0.140438
1660	0.123667
1670	0.0976999
1680	0.0968119
1690	0.101731
1700	0.099403
1710	0.10161
1720	0.122072
1730	0.122624
1740	0.105445
1750	0.121689
1760	0.115065
1770	0.128474
1780	0.121261
1790	0.139138
1800	0.133035
1810	0.118658
1820	0.100197
1830	0.101789
1840	0.0800997
1850	0.116274
1860	0.119084
1870	0.118644
1880	0.116929
1890	0.113356
1900	0.130185
1910	0.106483
1920	0.0791156
1930	0.115333
1940	0.0876468
1950	0.0977328
1960	0.116789
1970	0.115807
1980	0.0819192
1990	0.112618
2000	0.130184
2010	0.0952088
2020	0.109621
2030	0.110007
2040	0.111417
2050	0.0952714
2060	0.143909
2070	0.111497
2080	0.161456
2090	0.157211
2100	0.141753
2110	0.151828
2120	0.133079
2130	0.134545
2140	0.127982
2150	0.115679
2160	0.130688
2170	0.134208
2180	0.119766
2190	0.164241
2200	0.160227
2210	0.118167
2220	0.123938
2230	0.0958518
2240	0.105595
2250	0.114104
2260	0.118005
2270	0.122193
2280	0.117556
2290	0.11381
2300	0.104378
2310	0.130783
2320	0.104231
2330	0.181402
2340	0.195924
2350	0.186898
2360	0.185562
2370	0.191059
2380	0.181118
2390	0.185732
2400	0.187421
2410	0.181062
2420	0.192896
2430	0.186236
2440	0.195515
2450	0.184349
2460	0.188893
2470	0.195234
2480	0.189962
2490	0.173871
2500	0.17445
2510	0.179817
2520	0.193144
2530	0.208021
2540	0.129499
2550	0.123561
2560	0.157115
2570	0.111513
2580	0.122363
2590	0.132584
2600	0.124822
2610	0.116919
2620	0.13681
2630	0.136837
2640	0.114862
2650	0.114248
2660	0.125437
2670	0.145955
2680	0.156304
2690	0.11439
2700	0.125901
2710	0.113825
2720	0.116777
2730	0.121825
2740	0.129147
2750	0.130335
2760	0.141556
2770	0.149253
2780	0.124573
2790	0.127796
2800	0.139109
2810	0.128238
2820	0.130642
2830	0.114219
2840	0.132097
2850	0.143613
2860	0.132513
2870	0.0899459
2880	0.11232
2890	0.106413
2900	0.12435
2910	0.127442
2920	0.134983
2930	0.150325
2940	0.156265
2950	0.155494
2960	0.127484
2970	0.153557
2980	0.128852
2990	0.165778
3000	0.141177
3010	0.123129
3020	0.147156
3030	0.142252
3040	0.150246
3050	0.146069
3060	0.136915
3070	0.135702
3080	0.123804
3090	0.105607
3100	0.125601
3110	0.124739
3120	0.138446
3130	0.150592
3140	0.116927
3150	0.112593
3160	0.13307
3170	0.124783
3180	0.150597
3190	0.156792
3200	0.145261
3210	0.124658
3220	0.140786
3230	0.120512
3240	0.117742
3250	0.0926233
3260	0.10797
3270	0.0893374
3280	0.105565
3290	0.111042
3300	0.1154
3310	0.10685
3320	0.115224
3330	0.115847
3340	0.12041
3350	0.123976
3360	0.11863
3370	0.104333
3380	0.114876
3390	0.127129
3400	0.133906
3410	0.156764
3420	0.130039
3430	0.11544
3440	0.125222
3450	0.105334
3460	0.144299
3470	0.126448
3480	0.106691
3490	0.151489
3500	0.134064
3510	0.136001
3520	0.138298
3530	0.143666
3540	0.115608
3550	0.126501
3560	0.139125
3570	0.135262
3580	0.142783
3590	0.121039
3600	0.1368
3610	0.13707
3620	0.123724
3630	0.124882
3640	0.141692
3650	0.133851
3660	0.158824
3670	0.125678
3680	0.118023
3690	0.134455
3700	0.126392
3710	0.129746
3720	0.127631
3730	0.143121
3740	0.135881
3750	0.138342
3760	0.132918
3770	0.141986
3780	0.152949
3790	0.134684
3800	0.102412
3810	0.091453
3820	0.118746
3830	0.111972
3840	0.115091
3850	0.111929
3860	0.125021
3870	0.111124
3880	0.112201
3890	0.114749
3900	0.120269
3910	0.0977253
3920	0.124573
3930	0.129947
3940	0.110262
3950	0.0749386
3960	0.0825271
3970	0.0591865
3980	0.0871351
3990	0.103407
4000	0.0850899
4010	0.081856
4020	0.109656
4030	0.127415
4040	0.0937502
4050	0.0781235
4060	0.0741022
4070	0.0907127
4080	0.109848
4090	0.130875
4100	0.0803395
4110	0.112006
4120	0.126162
4130	0.113997
4140	0.109744
4150	0.123328
4160	0.122107
4170	0.134035
4180	0.110088
4190	0.12016
4200	0.123793
4210	0.12528
4220	0.113154
4230	0.113357
4240	0.133495
4250	0.103619
4260	0.11726
4270	0.105531
4280	0.130111
4290	0.148064
4300	0.141338
4310	0.128017
4320	0.121915
4330	0.11509
4340	0.136059
4350	0.133604
4360	0.108036
4370	0.133784
4380	0.0979464
4390	0.105896
4400	0.108751
4410	0.13218
4420	0.119326
4430	0.108882
4440	0.124981
4450	0.10651
4460	0.103942
4470	0.114903
4480	0.121341
4490	0.128979
4500	0.140867
4510	0.1299
4520	0.118546
4530	0.13344
4540	0.119495
4550	0.128856
4560	0.128853
4570	0.130304
4580	0.126203
4590	0.127591
4600	0.101279
4610	0.110863
4620	0.0773049
4630	0.111241
4640	0.103339
4650	0.114476
4660	0.110859
4670	0.13471
4680	0.125813
4690	0.127235
4700	0.0986558
4710	0.0914309
4720	0.114548
4730	0.0927158
4740	0.0842616
4750	0.0779877
4760	0.07489
4770	0.128715
4780	0.0909022
4790	0.08332
4800	0.0972414
4810	0.0835789
4820	0.0532634
4830	0.104086
4840	0.0716402
4850	0.0737887
4860	0.086437
4870	0.0804485
4880	0.090933
4890	0.0655231
4900	0.0756199
4910	0.0736307
4920	0.0964773
4930	0.0693163
4940	0.103859
4950	0.0789045
4960	0.0766395
4970	0.0701488
4980	0.0613351
4990	0.101462
5000	0.0784716
5010	0.08125
5020	0.0889055
5030	0.0853121
5040	0.106069
5050	0.099023
5060	0.105567
5070	0.0910204
5080	0.0851256
5090	0.0822787
5100	0.0683743
5110	0.0922825
5120	0.081675
5130	0.0997351
5140	0.0884422
5150	0.0887984
5160	0.081651
5170	0.0949816
5180	0.0923723
5190	0.0982603
5200	0.0849731
5210	0.0978449
5220	0.100907
5230	0.111236
5240	0.103504
5250	0.0750178
5260	0.0982411
5270	0.0874713
5280	0.0981237
5290	0.0726485
5300	0.089974
5310	0.0895345
5320	0.0983282
5330	0.091416
5340	0.0768236
5350	0.0713683
5360	0.119903
5370	0.11871
5380	0.0816431
5390	0.0997061
5400	0.0887006
5410	0.0865099
5420	0.0742943
5430	0.0904447
5440	0.081555
5450	0.0892481
5460	0.0697653
5470	0.0777041
5480	0.0838836
5490	0.0870894
5500	0.0818453
5510	0.073275
5520	0.0780722
5530	0.0686388
5540	0.0665087
5550	0.0799586
5560	0.0803339
5570	0.0712474
5580	0.0716682
5590	0.0714847
5600	0.055211
5610	0.119344
5620	0.0725269
5630	0.073523
5640	0.0755774
5650	0.0824463
5660	0.0816458
5670	0.0936886
5680	0.0681062
5690	0.0829482
5700	0.0771605
5710	0.0814279
5720	0.097807
5730	0.0695512
5740	0.114303
5750	0.111626
5760	0.108521
5770	0.0919545
5780	0.130349
5790	0.129885
5800	0.0953367
5810	0.0782985
5820	0.0840101
5830	0.0723451
5840	0.114323
5850	0.102018
5860	0.0552765
5870	0.0785763
5880	0.0679302
5890	0.0743709
5900	0.0832392
5910	0.099485
5920	0.0750036
5930	0.0781898
5940	0.111706
5950	0.0830296
5960	0.100709
5970	0.0734753
5980	0.0908833
5990	0.0948286
6000	0.0856032
6010	0.110428
6020	0.0991117
6030	0.0895246
6040	0.0936051
6050	0.0818209
6060	0.0971867
6070	0.107835
6080	0.0904585
6090	0.101107
6100	0.0549858
6110	0.0679245
6120	0.0754495
6130	0.0699092
6140	0.0858746
6150	0.0714438
6160	0.0596096
6170	0.0689232
6180	0.0595518
6190	0.0713781
6200	0.0943313
6210	0.073828
6220	0.0794688
6230	0.0700123
6240	0.0803011
6250	0.0699198
6260	0.104202
6270	0.0730599
6280	0.0840006
6290	0.0922245
6300	0.0851818
6310	0.0867924
6320	0.115848
6330	0.149009
6340	0.121806
6350	0.111411
6360	0.115706
6370	0.0837834
6380	0.095175
6390	0.124496
6400	0.0714962
6410	0.0878328
6420	0.0716317
6430	0.0591298
6440	0.0678667
6450	0.0646387
6460	0.0737362
6470	0.0995226
6480	0.113136
6490	0.0998674
6500	0.0811431
6510	0.102446
6520	0.0939364
6530	0.079225
6540	0.0907987
6550	0.073096
6560	0.08464
6570	0.102687
6580	0.108034
6590	0.109267
6600	0.0928777
6610	0.0948592
6620	0.0926929
6630	0.111861
6640	0.105905
6650	0.120506
6660	0.130104
6670	0.0792293
6680	0.0762515
6690	0.0867306
6700	0.0935038
6710	0.0955989
6720	0.118605
6730	0.085236
6740	0.120971
6750	0.127323
6760	0.0952478
6770	0.120069
6780	0.103431
6790	0.100265
6800	0.109175
6810	0.116375
6820	0.0967878
6830	0.0935251
6840	0.0942404
6850	0.104794
6860	0.118227
6870	0.137666
6880	0.0848332
6890	0.109206
6900	0.0900825
6910	0.11185
6920	0.0943678
6930	0.117609
6940	0.099438
6950	0.101763
6960	0.0993138
6970	0.109055
6980	0.0994415
6990	0.0903678
7000	0.0883593
7010	0.0978101
7020	0.0928264
7030	0.127362
7040	0.109273
7050	0.108045
7060	0.0895461
7070	0.0915359
7080	0.101966
7090	0.1013
7100	0.103133
7110	0.0977181
7120	0.0798111
7130	0.0919581
7140	0.097005
7150	0.100896
7160	0.107118
7170	0.10398
7180	0.0835995
7190	0.0908147
7200	0.0643766
7210	0.0753072
7220	0.0836086
7230	0.0702112
7240	0.0734028
7250	0.0860768
7260	0.0898804
7270	0.0791526
7280	0.0619747
7290	0.0768816
7300	0.0707269
7310	0.0713237
7320	0.0635819
7330	0.0810623
7340	0.076437
7350	0.0861109
7360	0.0813086
7370	0.0751538
7380	0.0645923
7390	0.0933607
7400	0.0892225
7410	0.0955505
7420	0.0638255
7430	0.0947013
7440	0.0898993
7450	0.0933706
7460	0.0841395
7470	0.0843064
7480	0.0961767
7490	0.0979949
7500	0.125333
7510	0.108709
7520	0.0951986
7530	0.0775074
7540	0.103831
7550	0.0963542
7560	0.112512
7570	0.104218
7580	0.101207
7590	0.112672
7600	0.0907656
7610	0.0915162
7620	0.0972191
7630	0.0838364
7640	0.0774794
7650	0.0687488
7660	0.0755784
7670	0.0880026
7680	0.089908
7690	0.0800029
7700	0.0948676
7710	0.0902498
7720	0.076039
7730	0.0883541
7740	0.0915957
7750	0.0728136
7760	0.0866956
7770	0.0667454
7780	0.077982
7790	0.0759847
7800	0.0876831
7810	0.0897865
7820	0.0789804
7830	0.0732788
7840	0.0763144
7850	0.0969166
7860	0.0929028
7870	0.0902363
7880	0.102311
7890	0.0964107
7900	0.110014
7910	0.110701
7920	0.118868
7930	0.109203
7940	0.11807
7950	0.0886084
7960	0.070192
7970	0.104633
7980	0.0937243
7990	0.103201
8000	0.0947882
8010	0.105145
8020	0.0962972
8030	0.0835762
8040	0.106717
8050	0.102989
8060	0.0905683
8070	0.0876193
8080	0.0969606
8090	0.10109
8100	0.107014
8110	0.10292
8120	0.0738181
8130	0.0699936
8140	0.0760447
8150	0.0793118
8160	0.0791122
8170	0.0720954
8180	0.0874153
8190	0.104946
8200	0.0960348
8210	0.100184
8220	0.099081
8230	0.0861167
8240	0.088809
8250	0.0829569
8260	0.07716
8270	0.0892731
8280	0.119948
8290	0.090144
8300	0.0781428
8310	0.110282
8320	0.0888583
8330	0.0896116
8340	0.0881149
8350	0.0942184
8360	0.0985906
8370	0.0991466
8380	0.107936
8390	0.101485
8400	0.0905969
8410	0.0982016
8420	0.0924283
8430	0.0893867
8440	0.0960107
8450	0.0947755
8460	0.0826285
8470	0.0926608
8480	0.104747
8490	0.131164
8500	0.0665461
8510	0.110876
8520	0.0730092
8530	0.0866167
8540	0.100689
8550	0.0767047
8560	0.102595
8570	0.100865
8580	0.0907354
8590	0.11742
8600	0.112707
8610	0.0993263
8620	0.0676378
8630	0.0901046
8640	0.0746586
8650	0.0814503
8660	0.087125
8670	0.0914291
8680	0.10926
8690	0.0931007
8700	0.109586
8710	0.0941136
8720	0.111292
8730	0.0919796
8740	0.110143
8750	0.116875
8760	0.0940836
8770	0.105076
8780	0.120426
8790	0.104392
8800	0.0960868
8810	0.113061
8820	0.0967314
8830	0.105234
8840	0.117954
8850	0.116896
8860	0.103336
8870	0.0963682
8880	0.10156
8890	0.107439
8900	0.100852
8910	0.0913342
8920	0.0604422
8930	0.0781559
8940	0.0768609
8950	0.083541
8960	0.0830116
8970	0.0849452
8980	0.0771734
8990	0.0780867
9000	0.0781975
9010	0.0651121
9020	0.0773969
9030	0.0821147
9040	0.0797127
9050	0.0736526
9060	0.0608939
9070	0.0950179
9080	0.075466
9090	0.0966644
9100	0.072222
9110	0.0757743
9120	0.0854401
9130	0.0675202
9140	0.0699895
9150	0.106056
9160	0.0902353
9170	0.078042
9180	0.0819941
9190	0.0702623
9200	0.0742167
9210	0.0721837
9220	0.0716733
9230	0.0668567
9240	0.088749
9250	0.0674974
9260	0.0698834
9270	0.124479
9280	0.101765
9290	0.0828807
9300	0.0901322
9310	0.0826597
9320	0.0858169
9330	0.0941554
9340	0.101835
9350	0.107781
9360	0.0862677
9370	0.082723
9380	0.0888416
9390	0.095674
9400	0.139019
9410	0.10642
9420	0.0824471
9430	0.0715516
9440	0.109544
9450	0.106488
9460	0.0788087
9470	0.0836665
9480	0.0820781
9490	0.0862786
9500	0.117091
9510	0.0892983
9520	0.0896669
9530	0.0844742
9540	0.0800191
9550	0.0797478
9560	0.0899291
9570	0.087474
9580	0.0885512
9590	0.0795676
9600	0.0726835
9610	0.095647
9620	0.0949231
9630	0.11261
9640	0.0877808
9650	0.107981
9660	0.100233
9670	0.0898853
9680	0.0871905
9690	0.0854343
9700	0.0698519
9710	0.0930788
9720	0.0975876
9730	0.0910064
9740	0.102392
9750	0.077057
9760	0.104965
9770	0.119161
9780	0.0894194
9790	0.0848444
9800	0.0781909
9810	0.0782703
9820	0.0810685
9830	0.0829943
9840	0.0902608
9850	0.0852816
9860	0.0890189
9870	0.105073
9880	0.10882
9890	0.0846016
9900	0.0705226
9910	0.0726515
9920	0.0905218
9930	0.100981
9940	0.094268
9950	0.0784557
9960	0.0725188
9970	0.0760352
9980	0.0838264
9990	0.103481
10000	0.0768419
10010	0.0849365
10020	0.101149
10030	0.0815062
10040	0.0929984
10050	0.0924486
10060	0.0951687
10070	0.0892333
10080	0.0752837
10090	0.0959956
10100	0.0935596
10110	0.0947155
10120	0.100618
10130	0.097087
10140	0.0854415
10150	0.0968413
10160	0.0958275
10170	0.0827978
10180	0.0753333
10190	0.0968022
10200	0.0779114
10210	0.0915394
10220	0.0739843
10230	0.0898912
10240	0.100961
10250	0.101633
10260	0.0943919
10270	0.0999162
10280	0.0832729
10290	0.0899509
10300	0.0825856
10310	0.0890409
10320	0.0841329
10330	0.0923902
10340	0.0979999
10350	0.118161
10360	0.0940999
10370	0.0910224
10380	0.0830667
10390	0.0945363
10400	0.0992142
10410	0.104104
10420	0.0986624
10430	0.096665
10440	0.103873
10450	0.108844
10460	0.0811804
10470	0.0670033
10480	0.0728516
10490	0.0909326
10500	0.0807297
10510	0.0547694
10520	0.0719984
10530	0.0613333
10540	0.0737725
10550	0.0727326
10560	0.0771882
10570	0.0682403
10580	0.0773094
10590	0.0586034
10600	0.0476224
10610	0.0640633
10620	0.073783
10630	0.0815311
10640	0.0879432
10650	0.0881749
10660	0.0837276
10670	0.0937324
10680	0.0884901
10690	0.0842155
10700	0.0878413
10710	0.0774669
10720	0.0887791
10730	0.0893859
10740	0.103576
10750	0.101601
10760	0.0989815
10770	0.102074
10780	0.097892
10790	0.0878371
10800	0.054496
10810	0.0686099
10820	0.0719287
10830	0.0763756
10840	0.0821759
10850	0.0770549
10860	0.0841506
10870	0.065126
10880	0.0629244
10890	0.0744948
10900	0.07337
10910	0.0857172
10920	0.0894359
10930	0.0944357
10940	0.0919627
10950	0.0876378
10960	0.0920318
10970	0.0791845
10980	0.0753304
10990	0.0780076
11000	0.0794263
11010	0.0789852
11020	0.0880591
11030	0.069972
11040	0.0745615
11050	0.0882731
11060	0.091114
11070	0.0803042
11080	0.0833729
11090	0.0762531
11100	0.0741598
11110	0.0686333
11120	0.074006
11130	0.0661773
11140	0.0734508
11150	0.106932
11160	0.0797425
11170	0.0859529
11180	0.0697433
11190	0.101872
11200	0.0672406
11210	0.0681105
11220	0.0738501
11230	0.0686796
11240	0.0672518
11250	0.0830256
11260	0.066148
11270	0.104204
11280	0.0708974
11290	0.0794367
11300	0.0680511
11310	0.0885078
11320	0.0817743
11330	0.0750027
11340	0.0813444
11350	0.0938801
11360	0.0903339
11370	0.0693051
11380	0.0708903
11390	0.0757111
11400	0.0754662
11410	0.0923264
11420	0.101414
11430	0.0864444
11440	0.0913308
11450	0.0905502
11460	0.131532
11470	0.0838556
11480	0.103777
11490	0.108331
11500	0.127773
11510	0.0988781
11520	0.10397
11530	0.100855
11540	0.112315
11550	0.114374
11560	0.128901
11570	0.110741
11580	0.122746
11590	0.120077
11600	0.127116
11610	0.121933
11620	0.126526
11630	0.106754
11640	0.098383
11650	0.093847
11660	0.0861747
11670	0.0927307
11680	0.0781841
11690	0.0809785
11700	0.0686759
11710	0.0687604
11720	0.0862032
11730	0.109237
11740	0.0991497
11750	0.117771
11760	0.0882392
11770	0.0959603
11780	0.0945442
11790	0.090989
11800	0.0808763
11810	0.111957
11820	0.1093
11830	0.0849604
11840	0.0771923
11850	0.0793105
11860	0.0874914
11870	0.0910771
11880	0.113628
11890	0.109673
11900	0.10702
11910	0.131742
11920	0.0993401
11930	0.111306
11940	0.100117
11950	0.124092
11960	0.0895942
11970	0.100492
11980	0.0899975
11990	0.0736808
12000	0.0960496
12010	0.0903616
12020	0.0572265
12030	0.0855309
12040	0.097784
12050	0.069282
12060	0.0692538
12070	0.0448185
12080	0.0564306
12090	0.0486833
12100	0.0581402
12110	0.0594554
12120	0.0529377
12130	0.0665485
12140	0.0589592
12150	0.0880387
12160	0.0929115
12170	0.0859201
12180	0.0846345
12190	0.0829462
12200	0.0803696
12210	0.0914988
12220	0.0761191
12230	0.0816189
12240	0.0807931
12250	0.0733676
12260	0.0683493
12270	0.087295
12280	0.0967433
12290	0.0945207
12300	0.0867842
12310	0.086569
12320	0.0907615
12330	0.0832851
12340	0.0900841
12350	0.0874505
12360	0.059314
12370	0.081859
12380	0.0926905
12390	0.0858558
12400	0.0765211
12410	0.0701544
12420	0.0812467
12430	0.0647037
12440	0.0807693
12450	0.0915795
12460	0.100587
12470	0.096362
12480	0.116689
12490	0.0913672
12500	0.0797045
12510	0.136813
12520	0.0996303
12530	0.0864795
12540	0.0717983
12550	0.0906612
12560	0.0842918
12570	0.0839388
12580	0.0869419
12590	0.0835147
12600	0.0909641
12610	0.0818942
12620	0.106357
12630	0.0889302
12640	0.0761693
12650	0.0855397
12660	0.0971522
12670	0.101521
12680	0.0806329
12690	0.104823
12700	0.0870364
12710	0.0836151
12720	0.0821316
12730	0.0810394
12740	0.0821725
12750	0.0961974
12760	0.0953706
12770	0.0949546
12780	0.0922149
12790	0.0874964
12800	0.10955
12810	0.0901025
12820	0.0989784
12830	0.112788
12840	0.0945231
12850	0.0937324
12860	0.107582
12870	0.116286
12880	0.111269
12890	0.0929465
12900	0.0866141
12910	0.115181
12920	0.114647
12930	0.0761078
12940	0.0890194
12950	0.0787595
12960	0.0939705
12970	0.0864069
12980	0.0861968
12990	0.0823619
13000	0.108496
13010	0.104714
13020	0.0905482
13030	0.0977101
13040	0.0953543
13050	0.108105
13060	0.0774551
13070	0.0588566
13080	0.0622335
13090	0.093338
13100	0.0680341
13110	0.0662836
13120	0.0791065
13130	0.0974241
13140	0.0887113
13150	0.0928581
13160	0.0732274
13170	0.0795455
13180	0.0759149
13190	0.0785688
13200	0.074412
13210	0.101973
13220	0.0838446
13230	0.0824276
13240	0.0789195
13250	0.121238
13260	0.116968
13270	0.107004
13280	0.105943
13290	0.0982832
13300	0.104477
13310	0.0967887
13320	0.107581
13330	0.116449
13340	0.114938
13350	0.112978
13360	0.106943
13370	0.114359
13380	0.128408
13390	0.124056
13400	0.138348
13410	0.143206
13420	0.145862
13430	0.13486
13440	0.126786
13450	0.149458
13460	0.132732
13470	0.12649
13480	0.137226
13490	0.121257
13500	0.141069
13510	0.12167
13520	0.122303
13530	0.129941
13540	0.122768
13550	0.12765
13560	0.143516
13570	0.141742
13580	0.145462
13590	0.131881
13600	0.133146
13610	0.118753
13620	0.146366
13630	0.147521
13640	0.141694
13650	0.129713
13660	0.129413
13670	0.150194
13680	0.144045
13690	0.156213
13700	0.124699
13710	0.146353
13720	0.133547
13730	0.12622
13740	0.135829
13750	0.116648
13760	0.115174
13770	0.155734
13780	0.141691
13790	0.150695
13800	0.139199
13810	0.136495
13820	0.12749
13830	0.142737
13840	0.147377
13850	0.148675
13860	0.143178
13870	0.139714
13880	0.153957
13890	0.131494
13900	0.137507
13910	0.122306
13920	0.133452
13930	0.157615
13940	0.14786
13950	0.137227
13960	0.152402
13970	0.129955
13980	0.130773
13990	0.125723
14000	0.15425
14010	0.137573
14020	0.146444
14030	0.141147
14040	0.144679
14050	0.1291
14060	0.142168
14070	0.128671
14080	0.130145
14090	0.10956
14100	0.139433
14110	0.143738
14120	0.126917
14130	0.145718
14140	0.124172
14150	0.140376
14160	0.149371
14170	0.13202
14180	0.132815
14190	0.117193
14200	0.129379
14210	0.121591
14220	0.122701
14230	0.145507
14240	0.145226
14250	0.148321
14260	0.144166
14270	0.123841
14280	0.134782
14290	0.137104
14300	0.15987
14310	0.155193
14320	0.15751
14330	0.133152
14340	0.154222
14350	0.132489
14360	0.126226
14370	0.147477
14380	0.104186
14390	0.123254
14400	0.149
14410	0.151373
14420	0.152756
14430	0.165317
14440	0.155588
14450	0.170912
14460	0.178703
14470	0.171022
14480	0.155916
14490	0.122395
14500	0.156643
14510	0.134285
14520	0.165087
14530	0.148832
14540	0.158487
14550	0.113314
14560	0.160344
14570	0.152798
14580	0.176065
14590	0.153692
14600	0.139141
14610	0.133466
14620	0.159948
14630	0.148763
14640	0.151725
14650	0.147152
14660	0.150436
14670	0.141562
14680	0.164967
14690	0.152516
14700	0.134994
14710	0.143889
14720	0.152443
14730	0.160948
14740	0.135216
14750	0.141949
14760	0.149444
14770	0.152745
14780	0.144262
14790	0.159244
14800	0.151225
14810	0.154249
14820	0.154342
14830	0.161357
14840	0.14181
14850	0.155387
14860	0.134852
14870	0.137457
14880	0.142775
14890	0.138831
14900	0.127623
14910	0.143804
14920	0.133491
14930	0.135401
14940	0.106815
14950	0.154108
14960	0.150051
14970	0.153394
14980	0.163372
14990	0.157086
15000	0.145965
15010	0.124276
15020	0.123287
15030	0.148106
15040	0.128653
15050	0.112778
15060	0.11983
15070	0.130884
15080	0.111625
15090	0.120582
15100	0.129407
15110	0.12724
15120	0.133494
15130	0.121541
15140	0.132558
15150	0.132201
15160	0.132373
15170	0.110502
15180	0.123389
15190	0.152151
15200	0.133324
15210	0.154419
15220	0.139396
15230	0.136613
15240	0.151429
15250	0.136024
15260	0.132088
15270	0.138194
15280	0.113686
15290	0.120474
15300	0.134778
15310	0.125551
15320	0.116564
15330	0.116809
15340	0.112651
15350	0.097575
15360	0.134436
15370	0.161174
15380	0.155736
15390	0.116774
15400	0.150401
15410	0.135408
15420	0.13025
15430	0.139319
15440	0.134493
15450	0.139983
15460	0.116317
15470	0.146878
15480	0.140404
15490	0.116554
15500	0.12458
15510	0.143923
15520	0.125126
15530	0.133805
15540	0.131182
15550	0.135742
15560	0.132585
15570	0.138856
15580	0.145535
15590	0.11707
15600	0.12728
15610	0.109747
15620	0.117704
15630	0.117704
15640	0.130293
15650	0.146399
15660	0.133961
15670	0.125378
15680	0.148036
15690	0.142765
15700	0.138999
15710	0.121625
15720	0.134684
15730	0.127749
15740	0.151351
15750	0.141998
15760	0.141153
15770	0.139394
15780	0.15125
15790	0.128765
15800	0.123253
15810	0.123788
15820	0.140429
15830	0.133427
15840	0.144777
15850	0.157249
15860	0.14317
15870	0.139638
15880	0.141061
15890	0.142915
15900	0.141544
15910	0.147085
15920	0.147997
15930	0.12501
15940	0.131576
15950	0.137098
15960	0.149949
15970	0.128964
15980	0.118947
15990	0.13904
16000	0.134065
16010	0.123661
16020	0.150634
16030	0.097982
16040	0.125442
16050	0.137964
16060	0.137395
16070	0.146078
16080	0.156306
16090	0.156964
16100	0.130412
16110	0.147428
16120	0.149087
16130	0.150604
16140	0.144447
16150	0.151479
16160	0.144322
16170	0.150018
16180	0.160133
16190	0.134951
16200	0.150801
16210	0.131792
16220	0.134483
16230	0.158703
16240	0.144744
16250	0.141195
16260	0.142218
16270	0.149682
16280	0.126525
16290	0.134133
16300	0.151608
16310	0.160081
16320	0.125447
16330	0.138424
16340	0.14929
16350	0.130478
16360	0.126844
16370	0.135003
16380	0.135962
16390	0.13835
16400	0.103216
16410	0.122493
16420	0.134937
16430	0.130012
16440	0.142862
16450	0.133735
16460	0.102678
16470	0.11732
16480	0.105357
16490	0.126496
16500	0.129897
16510	0.131377
16520	0.164412
16530	0.147008
16540	0.131183
16550	0.160869
16560	0.141042
16570	0.142303
16580	0.147344
16590	0.146645
16600	0.134539
16610	0.143239
16620	0.140168
16630	0.131856
16640	0.142278
16650	0.138581
16660	0.155374
16670	0.162843
16680	0.158855
16690	0.16139
16700	0.136606
16710	0.134495
16720	0.165423
16730	0.15387
16740	0.160017
16750	0.148463
16760	0.144197
16770	0.153306
16780	0.145437
16790	0.157184
16800	0.156106
16810	0.148382
16820	0.135943
16830	0.150758
16840	0.14682
16850	0.146863
16860	0.144157
16870	0.152203
16880	0.140095
16890	0.158253
16900	0.165898
16910	0.123605
16920	0.155166
16930	0.130558
16940	0.153812
16950	0.150496
16960	0.137991
16970	0.142181
16980	0.133651
16990	0.145644
17000	0.129108
17010	0.137878
17020	0.160192
17030	0.144837
17040	0.149528
17050	0.147225
17060	0.143596
17070	0.151361
17080	0.151226
17090	0.130526
17100	0.138619
17110	0.12032
17120	0.147757
17130	0.149015
17140	0.125965
17150	0.117995
17160	0.142938
17170	0.136413
17180	0.13797
17190	0.134203
17200	0.145092
17210	0.170004
17220	0.138391
17230	0.150523
17240	0.127076
17250	0.109938
17260	0.131358
17270	0.139414
17280	0.126966
17290	0.14858
17300	0.113539
17310	0.128985
17320	0.115619
17330	0.133007
17340	0.13327
17350	0.134543
17360	0.132048
17370	0.14638
17380	0.158962
17390	0.126992
17400	0.118445
17410	0.154032
17420	0.148837
17430	0.163746
17440	0.145529
17450	0.13902
17460	0.143668
17470	0.158154
17480	0.17051
17490	0.15533
17500	0.143885
17510	0.153105
17520	0.154153
17530	0.18129
17540	0.138429
17550	0.159325
17560	0.160086
17570	0.160215
17580	0.177664
17590	0.151547
17600	0.146398
17610	0.139627
17620	0.142835
17630	0.125761
17640	0.118708
17650	0.130969
17660	0.133855
17670	0.118194
17680	0.146649
17690	0.128576
17700	0.142939
17710	0.150134
17720	0.152619
17730	0.137272
17740	0.142113
17750	0.127753
17760	0.148248
17770	0.136273
17780	0.134414
17790	0.149028
17800	0.156601
17810	0.169292
17820	0.142475
17830	0.148653
17840	0.148839
17850	0.155785
17860	0.161268
17870	0.133153
17880	0.151403
17890	0.146894
17900	0.143434
17910	0.13662
17920	0.135215
17930	0.153991
17940	0.154649
17950	0.15861
17960	0.159917
17970	0.173376
17980	0.164098
17990	0.172988
18000	0.16442
18010	0.145798
18020	0.139613
18030	0.192053
18040	0.151599
18050	0.188437
18060	0.186786
18070	0.149582
18080	0.147768
18090	0.140182
18100	0.143411
18110	0.129228
18120	0.118516
18130	0.134219
18140	0.134712
18150	0.130925
18160	0.120506
18170	0.138666
18180	0.1474
18190	0.139417
18200	0.114958
18210	0.128881
18220	0.128979
18230	0.1247
18240	0.12174
18250	0.128886
18260	0.132198
18270	0.137506
18280	0.139427
18290	0.13343
18300	0.119497
18310	0.13527
18320	0.131374
18330	0.130849
18340	0.143089
18350	0.123713
18360	0.129417
18370	0.108588
18380	0.11846
18390	0.103641
18400	0.133419
18410	0.140774
18420	0.140472
18430	0.132839
18440	0.116569
18450	0.127498
18460	0.123488
18470	0.119164
18480	0.106293
18490	0.11443
18500	0.138398
18510	0.131262
18520	0.128173
18530	0.118593
18540	0.131257
18550	0.135009
18560	0.16869
18570	0.146257
18580	0.145198
18590	0.152448
18600	0.131462
18610	0.13123
18620	0.133595
18630	0.143979
18640	0.137768
18650	0.140802
18660	0.155231
18670	0.138212
18680	0.147941
18690	0.114154
18700	0.14594
18710	0.121676
18720	0.131237
18730	0.163151
18740	0.1453
18750	0.119887
18760	0.140322
18770	0.138245
18780	0.150033
18790	0.162739
18800	0.142622
18810	0.13639
18820	0.118786
18830	0.130906
18840	0.142094
18850	0.132029
18860	0.128008
18870	0.136324
18880	0.136534
18890	0.142945
18900	0.134846
18910	0.118108
18920	0.130055
18930	0.129348
18940	0.140209
18950	0.139079
18960	0.152327
18970	0.140845
18980	0.143851
18990	0.145944
19000	0.151935
19010	0.177232
19020	0.154302
19030	0.14502
19040	0.125756
19050	0.13945
19060	0.13405
19070	0.134569
19080	0.12206
19090	0.12798
19100	0.120127
19110	0.144301
19120	0.151539
19130	0.155832
19140	0.15267
19150	0.161251
19160	0.154052
19170	0.164819
19180	0.133581
19190	0.138251
19200	0.150638
19210	0.136696
19220	0.129698
19230	0.153637
19240	0.147654
19250	0.141751
19260	0.132831
19270	0.145813
19280	0.148001
19290	0.145454
19300	0.130438
19310	0.135469
19320	0.152852
19330	0.122228
19340	0.137938
19350	0.128524
19360	0.133721
19370	0.124152
19380	0.122927
19390	0.107088
19400	0.146373
19410	0.111014
19420	0.124005
19430	0.136729
19440	0.149494
19450	0.19215
19460	0.183354
19470	0.156263
19480	0.137337
19490	0.149987
19500	0.146895
19510	0.179501
19520	0.156607
19530	0.168083
19540	0.150349
19550	0.143475
19560	0.136937
19570	0.162968
19580	0.14722
19590	0.153673
19600	0.137939
19610	0.13245
19620	0.152806
19630	0.158854
19640	0.15039
19650	0.151754
19660	0.149721
19670	0.147738
19680	0.169802
19690	0.15737
19700	0.153917
19710	0.143304
19720	0.144059
19730	0.136092
19740	0.133116
19750	0.111373
19760	0.131204
19770	0.153327
19780	0.135507
19790	0.144236
19800	0.138291
19810	0.130929
19820	0.125497
19830	0.113539
19840	0.103683
19850	0.146863
19860	0.128449
19870	0.132395
19880	0.129382
19890	0.10675
19900	0.128564
19910	0.127417
19920	0.120904
19930	0.144504
19940	0.138521
19950	0.0957283
19960	0.132399
19970	0.146666
[truncated: 8,003 more rows]

## Sheet: ROG Erlotinib-TKD
	Radius of Gyration (CTX-1&TKD)
Time	RoG
0	1.99722
1	1.98578
2	1.98312
3	1.99347
4	1.99988
5	2.00167
6	1.99865
7	2.00493
8	1.98814
9	1.99302
10	1.9885
11	1.99246
12	1.98237
13	1.99299
14	1.98745
15	1.9975
16	2.00561
17	1.99665
18	2.0147
19	2.01628
20	2.00683
21	1.99979
22	2.00752
23	2.00596
24	1.9916
25	2.00775
26	2.0046
27	2.01281
28	2.01235
29	2.00337
30	2.00406
31	1.99556
32	2.00346
33	2.01121
34	2.00016
35	2.00263
36	2.00442
37	2.01072
38	2.00985
39	2.0027
40	1.99273
41	1.99308
42	1.99579
43	2.00398
44	1.99986
45	1.99893
46	2.00026
47	2.0082
48	2.00063
49	2.00693
50	2.02055
51	2.02266
52	2.01694
53	2.01533
54	2.02479
55	2.0208
56	2.02461
57	2.0127
58	2.02155
59	2.02714
60	2.0281
61	2.01589
62	2.01599
63	2.01938
64	2.01384
65	2.01432
66	2.01233
67	2.0125
68	2.01145
69	2.00942
70	2.01593
71	2.01098
72	2.01007
73	2.0088
74	2.01477
75	2.01515
76	2.01324
77	2.00416
78	2.01434
79	2.0044
80	2.01263
81	2.02025
82	2.02964
83	2.01675
84	2.01493
85	2.00834
86	2.00645
87	2.00352
88	1.99975
89	2.00107
90	2.00512
91	2.00304
92	2.0107
93	2.00157
94	2.0091
95	1.99956
96	2.00878
97	2.0093
98	2.00851
99	2.01838
100	2.01308
101	2.00726
102	2.00444
103	2.00776
104	1.99769
105	1.98757
106	2.00221
107	1.98868
108	1.98869
109	1.98519
110	1.98679
111	1.99378
112	1.99772
113	1.99782
114	2.00977
115	2.01254
116	2.01435
117	1.99856
118	2.01642
119	2.01774
120	2.01988
121	2.03087
122	2.02373
123	2.01817
124	2.0193
125	2.02188
126	2.02638
127	2.01802
128	2.02805
129	2.02957
130	2.01371
131	2.01156
132	2.01724
133	2.02132
134	2.01949
135	2.01299
136	2.00649
137	2.03015
138	2.03011
139	2.027
140	2.02097
141	2.02808
142	2.02035
143	2.01141
144	2.01702
145	2.00562
146	2.02992
147	2.01325
148	2.01702
149	2.02527
150	2.03196
151	2.02629
152	2.02307
153	2.02971
154	2.02621
155	2.02825
156	2.02357
157	2.03154
158	2.02564
159	2.02585
160	2.02718
161	2.03135
162	2.03935
163	2.03071
164	2.02079
165	2.01407
166	2.00559
167	2.0246
168	2.01477
169	2.01119
170	2.01782
171	2.00428
172	2.00314
173	2.01168
174	2.01501
175	2.02063
176	2.01607
177	2.02152
178	2.01507
179	1.9997
180	2.00452
181	2.0121
182	2.01606
183	2.00558
184	2.00122
185	1.99724
186	1.99367
187	2.0097
188	2.0045
189	1.99703
190	2.00562
191	1.99148
192	2.00114
193	1.99746
194	2.00481
195	2.00233
196	1.98928
197	1.99123
198	1.981
199	1.9951
200	1.98959
201	1.99828
202	2.00426
203	1.99945
204	1.99559
205	1.98595
206	1.98619
207	1.98724
208	1.98451
209	1.9972
210	1.9879
211	2.00371
212	2.00956
213	2.00228
214	1.99891
215	2.00288
216	2.00894
217	2.01734
218	1.99663
219	2.00185
220	2.00025
221	1.9948
222	2.00569
223	1.9924
224	1.99219
225	1.99638
226	1.99407
227	1.99835
228	2.00567
229	2.01556
230	2.0142
231	2.02959
232	2.02134
233	2.01972
234	2.01439
235	2.02311
236	2.02126
237	2.0256
238	2.03222
239	2.01449
240	2.00599
241	2.00982
242	2.02071
243	2.02311
244	2.0221
245	2.01882
246	2.01612
247	2.01466
248	2.01587
249	2.02235
250	2.02263
251	2.01775
252	2.02538
253	2.01345
254	2.01691
255	2.02211
256	2.01548
257	2.00628
258	2.01689
259	2.01007
260	2.00967
261	2.01201
262	2.02986
263	2.02678
264	2.01122
265	2.0224
266	2.02963
267	2.01475
268	2.01903
269	2.03294
270	2.02984
271	2.02813
272	2.02484
273	2.01679
274	2.01848
275	2.01849
276	2.01796
277	2.02641
278	2.02023
279	2.01886
280	2.01865
281	2.01876
282	2.03035
283	2.0318
284	2.03709
285	2.0364
286	2.01908
287	2.02557
288	2.0155
289	2.01806
290	2.01273
291	2.02449
292	2.02266
293	2.01615
294	2.02268
295	2.02012
296	2.01981
297	2.0268
298	2.02779
299	2.03341
300	2.01442
301	2.02386
302	2.02313
303	2.01965
304	2.0261
305	2.01539
306	2.01111
307	2.0255
308	2.02408
309	2.02033
310	2.02264
311	2.02511
312	2.01341
313	2.01461
314	2.02314
315	2.01729
316	2.02249
317	2.02509
318	2.02038
319	2.0207
320	2.03309
321	2.02823
322	2.04168
323	2.0279
324	2.02689
325	2.03668
326	2.03439
327	2.04187
328	2.02993
329	2.02654
330	2.02384
331	2.02443
332	2.02101
333	2.01343
334	2.02866
335	2.03132
336	2.01896
337	2.01899
338	2.01973
339	2.02047
340	2.01009
341	2.02448
342	2.02154
343	2.02184
344	2.03972
345	2.02788
346	2.0315
347	2.02547
348	2.02405
349	2.02849
350	2.03201
351	2.03222
352	2.02145
353	2.0339
354	2.03453
355	2.04012
356	2.02264
357	2.02956
358	2.02058
359	2.03484
360	2.02594
361	2.02996
362	2.03516
363	2.03989
364	2.02536
365	2.04218
366	2.04846
367	2.04371
368	2.05098
369	2.03494
370	2.05326
371	2.0472
372	2.04038
373	2.03749
374	2.03708
375	2.03397
376	2.04686
377	2.03937
378	2.0312
379	2.02904
380	2.02844
381	2.03488
382	2.0436
383	2.03528
384	2.0209
385	2.04253
386	2.02878
387	2.03125
388	2.02288
389	2.02514
390	2.02875
391	2.03785
392	2.02832
393	2.03159
394	2.02875
395	2.03021
396	2.0294
397	2.02457
398	2.02485
399	2.01778
400	2.02546
401	2.0295
402	2.01822
403	2.0317
404	2.02873
405	2.03414
406	2.03802
407	2.03875
408	2.039
409	2.02211
410	2.0277
411	2.02714
412	2.03076
413	2.03521
414	2.02944
415	2.03889
416	2.04469
417	2.04014
418	2.04096
419	2.04469
420	2.02901
421	2.02506
422	2.02096
423	2.03964
424	2.03758
425	2.03751
426	2.04426
427	2.03581
428	2.02834
429	2.02732
430	2.03952
431	2.02984
432	2.02979
433	2.02974
434	2.0279
435	2.03263
436	2.01466
437	2.02164
438	2.02182
439	2.02337
440	2.01597
441	2.01571
442	2.02928
443	2.02051
444	2.03919
445	2.03644
446	2.028
447	2.03267
448	2.03622
449	2.03468
450	2.03124
451	2.02222
452	2.01536
453	2.02502
454	2.02331
455	2.03832
456	2.01782
457	2.01154
458	2.01595
459	2.0185
460	2.00963
461	2.01834
462	2.01119
463	2.02357
464	2.0245
465	2.02679
466	2.03975
467	2.03768
468	2.02437
469	2.02691
470	2.02813
471	2.03131
472	2.03998
473	2.02527
474	2.0311
475	2.03035
476	2.02081
477	2.01779
478	2.01868
479	2.02496
480	2.02492
481	2.02317
482	2.04164
483	2.03999
484	2.02856
485	2.0273
486	2.0184
487	2.01487
488	2.03603
489	2.03107
490	2.02011
491	2.02682
492	2.02961
493	2.02514
494	2.0166
495	2.02526
496	2.02654
497	2.02181
498	2.00982
499	2.00335
500	2.00815
501	2.01929
502	2.00682
503	2.01687
504	2.01735
505	2.01889
506	2.01444
507	2.01399
508	2.00704
509	2.0149
510	2.01121
511	2.02034
512	2.01316
513	2.00277
514	2.01423
515	2.01233
516	2.02228
517	2.00892
518	2.01234
519	2.01756
520	2.01841
521	2.00295
522	2.0058
523	2.01472
524	2.01239
525	2.01423
526	2.01133
527	2.0118
528	2.01389
529	2.01283
530	2.02106
531	1.99771
532	2.00819
533	2.01219
534	2.01418
535	2.01987
536	2.01984
537	2.0127
538	2.02186
539	2.01106
540	2.01848
541	2.01987
542	2.02567
543	2.01884
544	2.02109
545	2.01584
546	2.00949
547	2.00739
548	2.01418
549	2.02254
550	2.02669
551	2.01172
552	2.00139
553	2.01164
554	2.0056
555	2.01179
556	2.01986
557	2.00726
558	2.01016
559	2.00972
560	1.99723
561	2.01415
562	2.01343
563	2.00707
564	2.01456
565	2.02081
566	2.02155
567	2.02862
568	2.02134
569	2.02347
570	2.00979
571	2.01533
572	2.00366
573	2.00624
574	2.00266
575	2.01851
576	2.01001
577	2.01938
578	2.02227
579	2.01918
580	2.02239
581	2.02063
582	2.02662
583	2.01832
584	2.02559
585	2.01714
586	2.02666
587	2.02135
588	2.01545
589	2.02259
590	2.01613
591	2.02393
592	2.02397
593	2.02554
594	2.01384
595	2.02108
596	2.02038
597	2.01282
598	2.0187
599	2.01697
600	2.00982
601	2.01445
602	2.01788
603	2.0146
604	2.01576
605	2.00811
606	2.00846
607	2.00153
608	2.01152
609	2.0101
610	2.00957
611	2.01655
612	2.02212
613	2.03459
614	2.01921
615	2.00904
616	2.01906
617	2.01066
618	2.01002
619	2.01931
620	2.011
621	2.01154
622	2.01021
623	1.99821
624	2.00602
625	2.00384
626	2.00264
627	2.01695
628	2.01162
629	2.01519
630	2.01151
631	2.02548
632	2.00612
633	2.01231
634	2.01518
635	2.0171
636	2.01062
637	2.01551
638	2.00644
639	2.01468
640	2.00969
641	2.01201
642	2.01454
643	2.01151
644	2.01545
645	2.01549
646	2.02108
647	2.01476
648	2.01107
649	2.01388
650	2.02473
651	2.00612
652	2.01727
653	2.01419
654	2.02944
655	2.02771
656	2.03719
657	2.02551
658	2.03701
659	2.02918
660	2.03277
661	2.02372
662	2.02004
663	2.02152
664	2.0339
665	2.0292
666	2.02133
667	2.03571
668	2.01929
669	2.02245
670	2.02556
671	2.04501
672	2.03276
673	2.02957
674	2.02686
675	2.02084
676	2.02895
677	2.01845
678	2.03267
679	2.04245
680	2.02456
681	2.03094
682	2.02215
683	2.0221
684	2.02214
685	2.03603
686	2.02064
687	2.02404
688	2.01978
689	2.02317
690	2.0126
691	2.00038
692	2.0009
693	2.00714
694	2.01266
695	2.00505
696	2.02066
697	2.01059
698	2.0207
699	2.02968
700	2.01621
701	2.01684
702	2.01682
703	2.01535
704	2.03079
705	2.01729
706	2.02439
707	2.0268
708	2.01017
709	2.01652
710	2.02032
711	2.02156
712	2.01996
713	2.0148
714	2.02478
715	2.01123
716	2.02158
717	2.02656
718	2.02409
719	2.02376
720	2.01679
721	2.00562
722	2.01499
723	2.01345
724	2.01101
725	2.0206
726	2.01338
727	2.01678
728	2.01588
729	2.01421
730	2.02011
731	2.01906
732	2.01985
733	2.02167
734	2.02099
735	2.01906
736	2.01476
737	2.02291
738	2.02892
739	2.02341
740	2.04918
741	2.03293
742	2.03123
743	2.04198
744	2.03383
745	2.0503
746	2.05026
747	2.04737
748	2.02636
749	2.0397
750	2.03209
751	2.03019
752	2.02162
753	2.02574
754	2.01647
755	2.01826
756	2.01251
757	2.01701
758	2.00439
759	2.00553
760	2.01007
761	2.01533
762	2.02465
763	2.0159
764	2.02367
765	2.0064
766	2.01165
767	2.02511
768	2.01656
769	2.0228
770	2.02374
771	2.02175
772	2.03395
773	2.02679
774	2.02055
775	2.0057
776	2.01811
777	2.0264
778	2.02877
779	2.01877
780	2.02844
781	2.02894
782	2.03202
783	2.03955
784	2.03948
785	2.03084
786	2.02593
787	2.03424
788	2.0298
789	2.02805
790	2.02469
791	2.02404
792	2.02956
793	2.04159
794	2.04369
795	2.03961
796	2.03086
797	2.03407
798	2.03277
799	2.02363
800	2.02907
801	2.01872
802	2.01887
803	2.01505
804	2.02491
805	2.03022
806	2.0231
807	2.04025
808	2.036
809	2.03694
810	2.04482
811	2.03794
812	2.02384
813	2.02786
814	2.02674
815	2.02898
816	2.02266
817	2.02554
818	2.01842
819	2.01886
820	2.01617
821	2.00992
822	2.01513
823	2.01535
824	2.01998
825	2.02189
826	2.02394
827	2.00966
828	2.01059
829	2.01717
830	2.01846
831	2.0188
832	2.01734
833	2.02318
834	2.02538
835	2.02765
836	2.02138
837	2.01177
838	2.02044
839	2.00938
840	2.01408
841	1.99371
842	2.00778
843	2.00738
844	2.01793
845	2.03029
846	2.02853
847	2.03071
848	2.02162
849	2.03573
850	2.03193
851	2.03325
852	2.03317
853	2.025
854	2.02131
855	2.0307
856	2.02433
857	2.02395
858	2.02592
859	2.01833
860	2.0219
861	2.02694
862	2.01936
863	2.01999
864	2.01896
865	2.01356
866	2.01759
867	2.01457
868	2.01659
869	2.01523
870	2.0171
871	2.00391
872	2.00666
873	2.01193
874	2.01065
875	1.99582
876	2.00235
877	1.99321
878	2.0164
879	2.00374
880	1.99349
881	2.00555
882	2.00546
883	2.00683
884	2.00866
885	2.00489
886	2.01426
887	2.01281
888	2.00628
889	2.00638
890	1.99772
891	2.01098
892	2.00554
893	1.99171
894	2.00122
895	2.0022
896	2.006
897	2.00771
898	2.00264
899	1.99873
900	1.99374
901	1.99951
902	1.99548
903	2.00059
904	2.00024
905	1.99886
906	2.01218
907	2.00611
908	2.00878
909	2.00899
910	2.01075
911	2.01077
912	2.00336
913	2.01908
914	2.01139
915	2.01163
916	2.01878
917	2.0145
918	2.00801
919	2.01755
920	2.00956
921	2.01703
922	2.00947
923	2.0169
924	2.01227
925	2.01678
926	2.01615
927	2.01779
928	2.02013
929	2.00847
930	2.00794
931	2.01537
932	2.01388
933	2.00789
934	2.00896
935	2.0139
936	2.01585
937	2.01901
938	2.00778
939	2.01283
940	2.01024
941	2.0212
942	2.03343
943	2.03895
944	2.04673
945	2.043
946	2.03539
947	2.03245
948	2.03592
949	2.03756
950	2.0237
951	2.03324
952	2.03697
953	2.02631
954	2.03374
955	2.03656
956	2.04036
957	2.03476
958	2.03257
959	2.03666
960	2.02184
961	2.0189
962	2.02182
963	2.01455
964	2.03345
965	2.0197
966	2.02339
967	2.02695
968	2.04113
969	2.03595
970	2.02699
971	2.03504
972	2.02806
973	2.03333
974	2.03813
975	2.03438
976	2.03688
977	2.03273
978	2.02814
979	2.02855
980	2.03398
981	2.0435
982	2.03005
983	2.03049
984	2.04531
985	2.03539
986	2.03399
987	2.02778
988	2.01852
989	2.0206
990	2.02265
991	2.01276
992	2.01632
993	2.02614
994	2.02521
995	2.03442
996	2.02228
997	2.01958
998	2.02035
999	2.00377
1000	2.01474
1001	2.01657
1002	2.02047
1003	2.02414
1004	2.03269
1005	2.02562
1006	2.03921
1007	2.04049
1008	2.02567
1009	2.02441
1010	2.02955
1011	2.03348
1012	2.03486
1013	2.03777
1014	2.03415
1015	2.04574
1016	2.03347
1017	2.04336
1018	2.03096
1019	2.04676
1020	2.03427
1021	2.02972
1022	2.03767
1023	2.03773
1024	2.0272
1025	2.03668
1026	2.0238
1027	2.03259
1028	2.03574
1029	2.03766
1030	2.04305
1031	2.03662
1032	2.03085
1033	2.03022
1034	2.03476
1035	2.02863
1036	2.04109
1037	2.05561
1038	2.05961
1039	2.05083
1040	2.04053
1041	2.02806
1042	2.03401
1043	2.03984
1044	2.04374
1045	2.03644
1046	2.03328
1047	2.03679
1048	2.05666
1049	2.05267
1050	2.05112
1051	2.05004
1052	2.02838
1053	2.02652
1054	2.04151
1055	2.03522
1056	2.04671
1057	2.04306
1058	2.02818
1059	2.02626
1060	2.03445
1061	2.0389
1062	2.03687
1063	2.03896
1064	2.02744
1065	2.03142
1066	2.04127
1067	2.03248
1068	2.04453
1069	2.05363
1070	2.05814
1071	2.0554
1072	2.05404
1073	2.03479
1074	2.05366
1075	2.06064
1076	2.04751
1077	2.05869
1078	2.05894
1079	2.0583
1080	2.06209
1081	2.06467
1082	2.07612
1083	2.06301
1084	2.05973
1085	2.07005
1086	2.06654
1087	2.07901
1088	2.07493
1089	2.06427
1090	2.06438
1091	2.07741
1092	2.07253
1093	2.06402
1094	2.06129
1095	2.0681
1096	2.07892
1097	2.0726
1098	2.07254
1099	2.07374
1100	2.0727
1101	2.06123
1102	2.07252
1103	2.05569
1104	2.07426
1105	2.0662
1106	2.07454
1107	2.07447
1108	2.06951
1109	2.06823
1110	2.07123
1111	2.07181
1112	2.0741
1113	2.06442
1114	2.06303
1115	2.06693
1116	2.06177
1117	2.06088
1118	2.04911
1119	2.06044
1120	2.04874
1121	2.05639
1122	2.05573
1123	2.0471
1124	2.04619
1125	2.05301
1126	2.05034
1127	2.04914
1128	2.03689
1129	2.02698
1130	2.0395
1131	2.0288
1132	2.04552
1133	2.0355
1134	2.04521
1135	2.02939
1136	2.04027
1137	2.03837
1138	2.03617
1139	2.03804
1140	2.044
1141	2.04841
1142	2.05528
1143	2.04591
1144	2.05191
1145	2.05084
1146	2.06771
1147	2.05287
1148	2.05388
1149	2.05525
1150	2.06765
1151	2.04582
1152	2.05228
1153	2.05726
1154	2.06874
1155	2.07341
1156	2.0726
1157	2.05544
1158	2.06267
1159	2.05357
1160	2.04648
1161	2.05408
1162	2.06127
1163	2.05929
1164	2.06763
1165	2.05048
1166	2.06416
1167	2.06349
1168	2.06292
1169	2.05377
1170	2.05402
1171	2.05358
1172	2.04262
1173	2.03813
1174	2.04394
1175	2.03683
1176	2.02904
1177	2.03589
1178	2.04613
1179	2.04593
1180	2.0527
1181	2.04676
1182	2.03929
1183	2.05375
1184	2.05557
1185	2.07117
1186	2.06456
1187	2.05771
1188	2.06684
1189	2.06291
1190	2.06912
1191	2.0639
1192	2.06976
1193	2.07
1194	2.07539
1195	2.07324
1196	2.06036
1197	2.05399
1198	2.05959
1199	2.07169
1200	2.05792
1201	2.03706
1202	2.03215
1203	2.04286
1204	2.04442
1205	2.04551
1206	2.04181
1207	2.04312
1208	2.03326
1209	2.04691
1210	2.06262
1211	2.05224
1212	2.04683
1213	2.04872
1214	2.04425
1215	2.03635
1216	2.0391
1217	2.04534
1218	2.03314
1219	2.04245
1220	2.05224
1221	2.05674
1222	2.04832
1223	2.04595
1224	2.03211
1225	2.03671
1226	2.04138
1227	2.03797
1228	2.04288
1229	2.03341
1230	2.03088
1231	2.03337
1232	2.03583
1233	2.03485
1234	2.03617
1235	2.04219
1236	2.04044
1237	2.04369
1238	2.03666
1239	2.0356
1240	2.0382
1241	2.03288
1242	2.02454
1243	2.04789
1244	2.03518
1245	2.03241
1246	2.05106
1247	2.04659
1248	2.05495
1249	2.04914
1250	2.06284
1251	2.05067
1252	2.05777
1253	2.03578
1254	2.03015
1255	2.0394
1256	2.02695
1257	2.03427
1258	2.03616
1259	2.04206
1260	2.04323
1261	2.05128
1262	2.04461
1263	2.04095
1264	2.03848
1265	2.03782
1266	2.04181
1267	2.04095
1268	2.03162
1269	2.04163
1270	2.04391
1271	2.05257
1272	2.04628
1273	2.06012
1274	2.05125
1275	2.06182
1276	2.05598
1277	2.03437
1278	2.05618
1279	2.05394
1280	2.04956
1281	2.04571
1282	2.03908
1283	2.0296
1284	2.04275
1285	2.04199
1286	2.04545
1287	2.04281
1288	2.04214
1289	2.03876
1290	2.0259
1291	2.04298
1292	2.04518
1293	2.05789
1294	2.04413
1295	2.05414
1296	2.04987
1297	2.04432
1298	2.04258
1299	2.05301
1300	2.05185
1301	2.05614
1302	2.05267
1303	2.0726
1304	2.06149
1305	2.04731
1306	2.04033
1307	2.03573
1308	2.03253
1309	2.02876
1310	2.03575
1311	2.03123
1312	2.03538
1313	2.04547
1314	2.03892
1315	2.0218
1316	2.03081
1317	2.03617
1318	2.03008
1319	2.02064
1320	2.02296
1321	2.04142
1322	2.04827
1323	2.05064
1324	2.03983
1325	2.03608
1326	2.03457
1327	2.02002
1328	2.0186
1329	2.02507
1330	2.01485
1331	2.01287
1332	2.02039
1333	2.02277
1334	2.03414
1335	2.03511
1336	2.02405
1337	2.02941
1338	2.03092
1339	2.02818
1340	2.03797
1341	2.03719
1342	2.0306
1343	2.02725
1344	2.03811
1345	2.0409
1346	2.03117
1347	2.02826
1348	2.01812
1349	2.03781
1350	2.03069
1351	2.02559
1352	2.04024
1353	2.04766
1354	2.04239
1355	2.03985
1356	2.04873
1357	2.0466
1358	2.05642
1359	2.04244
1360	2.0512
1361	2.05146
1362	2.05179
1363	2.04807
1364	2.04443
1365	2.03459
1366	2.03967
1367	2.03347
1368	2.03819
1369	2.02956
1370	2.03733
1371	2.03928
1372	2.01974
1373	2.01062
1374	2.03153
1375	2.02788
1376	2.02445
1377	2.02565
1378	2.02834
1379	2.03974
1380	2.02774
1381	2.02862
1382	2.04213
1383	2.03987
1384	2.04074
1385	2.05567
1386	2.04652
1387	2.03453
1388	2.02453
1389	2.03633
1390	2.03911
1391	2.05083
1392	2.04697
1393	2.03593
1394	2.0411
1395	2.0317
1396	2.03564
1397	2.03788
1398	2.03398
1399	2.03159
1400	2.03039
1401	2.02374
1402	2.03364
1403	2.02501
1404	2.0341
1405	2.01924
1406	2.02043
1407	2.00838
1408	2.0162
1409	2.01572
1410	2.00777
1411	2.00894
1412	2.00795
1413	2.01703
1414	2.01259
1415	2.00696
1416	2.00766
1417	2.01437
1418	2.01577
1419	2.01506
1420	2.01925
1421	2.00026
1422	2.00859
1423	2.00006
1424	2.0125
1425	2.01213
1426	2.01489
1427	2.01322
1428	2.01123
1429	2.01194
1430	2.01926
1431	2.01567
1432	2.00375
1433	2.00302
1434	2.01256
1435	2.00683
1436	2.01362
1437	2.024
1438	2.01905
1439	2.01756
1440	2.03286
1441	2.03796
1442	2.0271
1443	2.02478
1444	2.03028
1445	2.0228
1446	2.0211
1447	2.01687
1448	2.01446
1449	2.01941
1450	2.03262
1451	2.03081
1452	2.00408
1453	2.01381
1454	2.00785
1455	2.01585
1456	2.01418
1457	2.0235
1458	2.02619
1459	2.02356
1460	2.01305
1461	2.01076
1462	2.01193
1463	2.02333
1464	2.01668
1465	2.01878
1466	2.01024
1467	2.01144
1468	2.01548
1469	2.00901
1470	2.02281
1471	2.00715
1472	2.01827
1473	2.01436
1474	2.01824
1475	2.0078
1476	2.00619
1477	2.01807
1478	2.01319
1479	2.01215
1480	2.00841
1481	2.02508
1482	2.00508
1483	2.02853
1484	2.0155
1485	2.00637
1486	2.01416
1487	2.00126
1488	2.00343
1489	2.00625
1490	2.00297
1491	2.00748
1492	2.00537
1493	2.01104
1494	2.00676
1495	2.01075
1496	1.99817
1497	2.00272
1498	2.0096
1499	2.01706
1500	2.00069
1501	2.00832
1502	1.99337
1503	1.99845
1504	1.99658
1505	1.99669
1506	2.00084
1507	1.99899
1508	2.00354
1509	1.99726
1510	1.99957
1511	1.99241
1512	2.00287
1513	2.00075
1514	1.99286
1515	1.99031
1516	1.99614
1517	2.00236
1518	1.99751
1519	2.00713
1520	2.00584
1521	2.00611
1522	1.99569
1523	1.99377
1524	2.00183
1525	2.00495
1526	1.9979
1527	1.99469
1528	1.99771
1529	1.9967
1530	1.99731
1531	2.00325
1532	2.00483
1533	1.99843
1534	2.012
1535	2.01117
1536	2.02667
1537	2.01775
1538	2.01905
1539	2.016
1540	2.01005
1541	1.99956
1542	2.00699
1543	2.00728
1544	2.00532
1545	2.00518
1546	1.99422
1547	1.99765
1548	2.00216
1549	2.00193
1550	2.00821
1551	1.98742
1552	1.99611
1553	1.99946
1554	1.99292
1555	1.99187
1556	1.99061
1557	1.98924
1558	1.98847
1559	1.99044
1560	1.97877
1561	1.97516
1562	1.98447
1563	1.9879
1564	1.99248
1565	1.98764
1566	1.98543
1567	1.99177
1568	1.99072
1569	1.98632
1570	1.99066
1571	1.99451
1572	1.98799
1573	1.99318
1574	1.98709
1575	1.99385
1576	2.00296
1577	1.9964
1578	2.00705
1579	2.00016
1580	1.99197
1581	1.98624
1582	1.98998
1583	1.99206
1584	1.98233
1585	1.98756
1586	1.9924
1587	1.97636
1588	1.9851
1589	1.98139
1590	1.98454
1591	1.98607
1592	1.97937
1593	1.98795
1594	2.00091
1595	1.99591
1596	2.00479
1597	1.98942
1598	1.99966
1599	2.00367
1600	1.9982
1601	2.00086
1602	2.00888
1603	2.0028
1604	2.01257
1605	1.99192
1606	1.9909
1607	1.99033
1608	2.00048
1609	2.01406
1610	1.99512
1611	2.00423
1612	2.01
1613	2.02062
1614	2.01323
1615	2.0174
1616	2.01956
1617	2.02339
1618	2.02121
1619	2.01582
1620	2.01943
1621	2.0069
1622	2.02188
1623	2.02607
1624	2.02583
1625	2.01286
1626	2.02725
1627	2.03301
1628	2.02172
1629	2.02059
1630	2.02056
1631	2.01826
1632	2.02332
1633	2.01842
1634	2.00989
1635	2.01338
1636	2.01802
1637	2.01218
1638	2.01641
1639	2.01064
1640	2.01258
1641	2.0136
1642	2.01656
1643	2.02283
1644	2.01084
1645	2.00726
1646	2.01901
1647	2.03102
1648	2.01511
1649	2.01856
1650	2.01812
1651	2.01775
1652	2.00562
1653	2.00747
1654	2.01481
1655	2.01898
1656	2.00168
1657	2.01102
1658	2.00972
1659	2.01434
1660	2.0096
1661	2.01512
1662	2.01059
1663	2.00643
1664	2.00494
1665	2.01484
1666	2.01894
1667	2.00459
1668	2.01969
1669	2.01134
1670	2.01059
1671	2.01063
1672	2.01988
1673	2.01009
1674	2.01258
1675	2.01737
1676	2.01646
1677	2.01566
1678	2.02089
1679	2.02332
1680	2.02824
1681	2.02256
1682	2.01556
1683	2.01777
1684	2.0078
1685	2.0091
1686	2.02463
1687	2.00729
1688	2.00247
1689	2.01965
1690	2.01407
1691	2.02141
1692	2.02682
1693	2.01717
1694	2.02011
1695	2.02073
1696	2.01743
1697	2.00793
1698	2.00786
1699	2.01503
1700	2.01593
1701	2.01929
1702	2.02009
1703	2.02226
1704	2.02204
1705	2.02135
1706	2.03409
1707	2.03547
1708	2.02049
1709	2.02613
1710	2.00741
1711	2.00317
1712	2.0166
1713	2.007
1714	1.99574
1715	2.00635
1716	2.00155
1717	2.01422
1718	2.00859
1719	2.00725
1720	2.00817
1721	2.02342
1722	1.99643
1723	1.99435
1724	2.0067
1725	1.99419
1726	2.00127
1727	2.00927
1728	1.99521
1729	2.01528
1730	2.0226
1731	2.01408
1732	2.02101
1733	2.01198
1734	2.01486
1735	2.01972
1736	2.01824
1737	2.02771
1738	2.01979
1739	2.01991
1740	2.02666
1741	2.01972
1742	2.02204
1743	2.02032
1744	2.01174
1745	2.01153
1746	2.01919
1747	2.02431
1748	2.01295
1749	2.01089
1750	2.01902
1751	2.00443
1752	2.01271
1753	2.02008
1754	2.01673
1755	2.0107
1756	2.01234
1757	2.02161
1758	2.00828
1759	2.0139
1760	2.0208
1761	1.9991
1762	2.00564
1763	2.00507
1764	2.00605
1765	2.00535
1766	2.00977
1767	1.99863
1768	2.0059
1769	2.0137
1770	2.00465
1771	2.00972
1772	2.01889
1773	2.01094
1774	2.00622
1775	2.01001
1776	2.0171
1777	2.01049
1778	2.01282
1779	1.9995
1780	2.01392
1781	2.00424
1782	2.00722
1783	2.00324
1784	2.00846
1785	2.00819
1786	2.01714
1787	2.01335
1788	2.01486
1789	2.02277
1790	2.01136
1791	2.01402
1792	2.01218
1793	2.01449
1794	2.01799
1795	2.00838
1796	2.01781
1797	2.0165
1798	2.00656
1799	2.02323
1800	2.01176
1801	2.01513
1802	2.01097
1803	2.01619
1804	2.01825
1805	2.02531
1806	2.01297
1807	2.01774
1808	2.0233
1809	2.01027
1810	2.01193
1811	2.01364
1812	2.00621
1813	2.01378
1814	1.99296
1815	2.0082
1816	2.00424
1817	1.99965
1818	2.00063
1819	2.0014
1820	2.00788
1821	2.00554
1822	2.00342
1823	2.00602
1824	2
1825	2.01273
1826	2.00109
1827	2.00184
1828	2.00438
1829	2.00154
1830	2.00504
1831	2.00398
1832	1.99858
1833	2.0053
1834	1.99254
1835	1.99622
1836	1.99791
1837	2.00188
1838	1.99787
1839	1.99047
1840	2.00427
1841	2.0031
1842	2.00977
1843	1.99817
1844	1.98949
1845	1.98675
1846	1.99277
1847	1.98002
1848	1.98564
1849	1.99218
1850	1.9864
1851	2.00848
1852	1.99796
1853	2.0037
1854	2.0063
1855	1.99987
1856	2.00609
1857	2.00122
1858	2.01323
1859	1.9994
1860	1.99924
1861	1.99426
1862	1.99257
1863	1.99179
1864	2.00031
1865	1.99601
1866	1.99614
1867	2.00105
1868	1.99428
1869	2.00381
1870	2.00432
1871	1.99732
1872	1.99586
1873	2.01678
1874	2.00343
1875	2.01316
1876	1.99601
1877	2.01084
1878	2.01053
1879	2.00727
1880	2.00484
1881	2.00699
1882	2.00267
1883	2.01241
1884	2.00418
1885	2.00684
1886	2.01949
1887	2.02745
1888	2.02864
1889	2.02929
1890	2.02709
1891	2.00986
1892	2.00702
1893	2.0071
1894	2.01243
1895	2.02402
1896	2.01097
1897	2.01521
1898	2.00631
1899	2.00186
1900	2.01096
1901	2.01763
1902	2.0215
1903	2.0235
1904	2.02219
1905	2.01595
1906	2.00203
1907	2.00874
1908	1.9915
1909	2.00797
1910	2.01852
1911	2.00547
1912	2.00988
1913	2.01548
1914	2.01938
1915	2.01477
1916	2.01207
1917	2.01564
1918	2.00484
1919	2.00814
1920	2.01259
1921	2.01309
1922	1.99868
1923	2.00386
1924	2.00603
1925	2.01271
1926	2.0089
1927	2.00419
1928	2.01023
1929	2.01138
1930	2.01266
1931	2.01436
1932	2.00392
1933	2.00327
1934	1.99781
1935	1.99858
1936	1.98985
1937	1.9962
1938	1.98468
1939	1.99237
1940	1.99549
1941	1.99632
1942	2.00651
1943	2.00382
1944	1.99694
1945	2.00931
1946	2.00419
1947	1.9935
1948	2.01122
1949	2.00385
1950	1.99255
1951	2.00079
1952	1.99647
1953	1.98932
1954	1.99081
1955	1.99157
1956	1.99377
1957	2.00734
1958	2.00116
1959	1.99506
1960	1.99338
1961	2.00053
1962	2.00146
1963	1.99897
1964	2.00904
1965	2.01035
1966	2.00426
1967	2.01754
1968	2.01113
1969	2.02243
1970	2.02288
1971	2.03041
1972	2.02325
1973	2.02851
1974	2.02227
1975	2.02064
1976	2.03105
1977	2.02499
1978	2.01444
1979	2.02419
1980	2.02367
1981	2.02952
1982	2.01559
1983	2.02172
1984	2.01729
1985	2.01923
1986	2.02295
1987	2.02612
1988	2.02415
1989	2.02729
1990	2.02047
1991	2.00322
1992	2.01289
1993	2.01473
1994	2.01246
1995	2.00462
1996	2.02462
1997	2.01279
[truncated: 98,003 more rows]

## Sheet: RMSF-Erlotinb-TKD
	RMSF (erlotinib&TKD)
Residues	RMSF
672	1.1459
673	0.9394
674	0.801
675	0.7093
676	0.5354
677	0.5217
678	0.3121
679	0.2986
680	0.1798
681	0.2431
682	0.1518
683	0.1211
684	0.2035
685	0.1882
686	0.1503
687	0.153
688	0.1044
689	0.1969
690	0.1548
691	0.1749
692	0.216
693	0.1798
694	0.1681
695	0.1656
696	0.1885
697	0.1944
698	0.2213
699	0.216
700	0.1683
701	0.1513
702	0.1405
703	0.1395
704	0.1608
705	0.1077
706	0.1526
707	0.1216
708	0.166
709	0.1865
710	0.3115
711	0.3075
712	0.37
713	0.3659
714	0.256
715	0.2213
716	0.1386
717	0.1218
718	0.0877
719	0.086
720	0.108
721	0.1236
722	0.1666
723	0.1774
724	0.3832
725	0.3147
726	0.3585
727	0.3389
728	0.2879
729	0.2938
730	0.3489
731	0.2117
732	0.2043
733	0.2659
734	0.2183
735	0.1463
736	0.1432
737	0.1577
738	0.1624
739	0.0991
740	0.2295
741	0.1063
742	0.1108
743	0.0967
744	0.1339
745	0.1102
746	0.1296
747	0.0757
748	0.081
749	0.0794
750	0.0738
751	0.0677
752	0.1618
753	0.1116
754	0.1279
755	0.0821
756	0.1167
757	0.1177
758	0.1686
759	0.2085
760	0.2204
761	0.2153
762	0.1672
763	0.1426
764	0.1175
765	0.0885
766	0.0709
767	0.1761
768	0.0968
769	0.0943
770	0.093
771	0.1226
772	0.0745
773	0.0764
774	0.0775
775	0.1081
776	0.1076
777	0.0943
778	0.1139
779	0.2269
780	0.1683
781	0.1477
782	0.1757
783	0.193
784	0.1939
785	0.1554
786	0.1124
787	0.1203
788	0.1915
789	0.1413
790	0.1085
791	0.0819
792	0.1128
793	0.0737
794	0.0653
795	0.0736
796	0.0702
797	0.0602
798	0.0554
799	0.1232
800	0.0544
801	0.0582
802	0.0832
803	0.0682
804	0.0733
805	0.098
806	0.1123
807	0.1791
808	0.1894
809	0.1029
810	0.0978
811	0.0719
812	0.0944
813	0.0749
814	0.0628
815	0.0628
816	0.0696
817	0.2266
818	0.0675
819	0.0653
820	0.0757
821	0.0754
822	0.1143
823	0.111
824	0.1001
825	0.1746
826	0.1623
827	0.0722
828	0.0896
829	0.0625
830	0.06
831	0.0966
832	0.0726
833	0.0784
834	0.0901
835	0.0747
836	0.1506
837	0.1574
838	0.1571
839	0.17
840	0.2075
841	0.2561
842	0.2061
843	0.2878
844	0.1632
845	0.1131
846	0.2156
847	0.1258
848	0.2958
849	0.2107
850	0.2151
851	0.3255
852	0.1949
853	0.127
854	0.1233
855	0.115
856	0.095
857	0.158
858	0.0755
859	0.1011
860	0.0928
861	0.0839
862	0.1024
863	0.132
864	0.1422
865	0.2052
866	0.1317
867	0.0826
868	0.1336
869	0.2271
870	0.0692
871	0.0738
872	0.0552
873	0.0545
874	0.056
875	0.0554
876	0.0498
877	0.0481
878	0.0706
879	0.0597
880	0.0631
881	0.0699
882	0.1043
883	0.1107
884	0.089
885	0.0871
886	0.1383
887	0.1115
888	0.1108
889	0.1894
890	0.1028
891	0.0982
892	0.1651
893	0.1576
894	0.1464
895	0.1526
896	0.1421
897	0.164
898	0.1736
899	0.1134
900	0.124
901	0.1413
902	0.1176
903	0.095
904	0.1636
905	0.2005
906	0.1004
907	0.1289
908	0.0784
909	0.0798
910	0.091
911	0.1212
912	0.0797
913	0.1131
914	0.1274
915	0.1052
916	0.0936
917	0.1288
918	0.1113
919	0.0761
920	0.0695
921	0.1251
922	0.0925
923	0.0749
924	0.0684
925	0.1214
926	0.0532
927	0.0586
928	0.0922
929	0.085
930	0.1294
931	0.0824
932	0.1355
933	0.0907
934	0.0628
935	0.0726
936	0.1213
937	0.0664
938	0.1708
939	0.124
940	0.0682
941	0.0756
942	0.108
943	0.1086
944	0.0953
945	0.0974
946	0.1409
947	0.1077
948	0.1101
949	0.233
950	0.1544
951	0.1073
952	0.1879
953	0.2817
954	0.1023
955	0.1158
956	0.1658
957	0.2511
958	0.3207
959	0.3656
960	0.5351
961	0.6978
962	0.8412
963	1.0003
964	1.1917

## Sheet: SASA Erlotinib-TKD
	SASA (Erlotinb & TKD)
Time	SASA nm2
0	158.152
1	158.525
2	158.021
3	159.34
4	159.643
5	159.638
6	158.046
7	158.324
8	161.799
9	160.742
10	159.002
11	159.626
12	157.453
13	158.96
14	160.344
15	160.979
16	160.685
17	158.056
18	162.035
19	161.626
20	161.47
21	159.119
22	162.184
23	161.91
24	160.79
25	160.271
26	161.953
27	163.477
28	161.059
29	160.161
30	161.261
31	161.282
32	159.696
33	163.359
34	161.097
35	162.163
36	164.12
37	162.593
38	163.119
39	162.533
40	165.678
41	165.601
42	159.706
43	163.555
44	161.664
45	162.381
46	162.253
47	164.171
48	161.69
49	159.007
50	159.015
51	160.57
52	161.114
53	162.762
54	163.318
55	163.409
56	164.067
57	160.578
58	164.403
59	165.211
60	164.318
61	166.191
62	163.502
63	161.277
64	162.735
65	162.891
66	162.404
67	161.412
68	163.767
69	162.578
70	165.604
71	163.463
72	162.883
73	164.374
74	163.606
75	163.385
76	164.079
77	163.095
78	163.754
79	163.708
80	162.698
81	165.834
82	167.01
83	164.447
84	161.985
85	161.108
86	164.259
87	161.106
88	160.138
89	163.828
90	161.672
91	162.068
92	163.707
93	161.602
94	166.226
95	162.321
96	162.258
97	162.478
98	164.555
99	166.218
100	164.927
101	162.71
102	163.378
103	162.747
104	163.06
105	160.44
106	162.804
107	161.897
108	159.449
109	160.674
110	162.27
111	160.346
112	160.835
113	159.707
114	163.37
115	161.666
116	162.852
117	162.04
118	162.904
119	165.817
120	163.924
121	163.848
122	163.806
123	163.778
124	167.246
125	161.645
126	165.235
127	163.825
128	163.433
129	165.103
130	160.803
131	160.741
132	161.873
133	163.881
134	163.455
135	163.76
136	163.693
137	167.172
138	166.469
139	164.357
140	167.162
141	168.079
142	165.862
143	164.288
144	164.106
145	161.886
146	164.95
147	164.462
148	165.906
149	168.67
150	165.312
151	167.978
152	167.022
153	166.678
154	166.429
155	163.415
156	164.08
157	164.008
158	164.971
159	163.355
160	164.538
161	167.109
162	166.779
163	166.692
164	166.964
165	166.731
166	165.258
167	164.642
168	166.447
169	163.644
170	164.088
171	165.79
172	163.451
173	162.348
174	165.5
175	165.266
176	164.239
177	163.889
178	164.504
179	163.721
180	163.056
181	165.848
182	162.284
183	162.685
184	162.847
185	162.166
186	164.128
187	161.962
188	161.574
189	162.286
190	162.4
191	160.893
192	160.723
193	162.184
194	162.164
195	163.26
196	160.044
197	158.996
198	161.828
199	162.958
200	161.655
201	164.196
202	162.438
203	162.436
204	162.661
205	165.176
206	163
207	161.53
208	162.593
209	161.204
210	159.609
211	159.986
212	162.854
213	162.457
214	160.977
215	160.84
216	162.805
217	163.347
218	161.44
219	161.586
220	160.948
221	159.778
222	161.701
223	159.133
224	159.457
225	159.494
226	162.328
227	160.607
228	161.516
229	163.746
230	165.452
231	167.165
232	164.492
233	165.734
234	166.752
235	163.658
236	163.414
237	166.659
238	166.888
239	162.615
240	166.411
241	163.735
242	165.473
243	161.957
244	164.963
245	167.614
246	165.684
247	166.792
248	167.58
249	168.577
250	167.212
251	168.549
252	166.845
253	166.367
254	163.506
255	164.042
256	164.181
257	161.45
258	164.81
259	162.195
260	165.76
261	163.132
262	164.546
263	164.262
264	165.273
265	164.422
266	167.825
267	163.199
268	161.709
269	166.611
270	164.767
271	163.194
272	166.597
273	163.557
274	161.562
275	163.444
276	161.209
277	162.235
278	162.074
279	160.793
280	160.597
281	161.391
282	163.745
283	167.767
284	165.919
285	164.839
286	164.177
287	163.402
288	163.167
289	167.675
290	166.009
291	164.343
292	167.128
293	161.901
294	164.705
295	164.689
296	165.153
297	161.569
298	165.532
299	163.462
300	167.19
301	164.202
302	165.144
303	164.945
304	165.543
305	166.358
306	163.369
307	166.187
308	162.701
309	165.115
310	164.768
311	166.779
312	163.041
313	166.54
314	165.46
315	165.716
316	166.993
317	165.728
318	167.706
319	164.942
320	166.945
321	163.76
322	168.066
323	164.157
324	166.619
325	165.339
326	165.726
327	165.628
328	167.214
329	166.743
330	165.575
331	165.732
332	164.921
333	166.61
334	166.821
335	170.288
336	167.255
337	167.637
338	165.355
339	168.005
340	166.103
341	166.181
342	166.492
343	167.46
344	166.981
345	164.167
346	163.399
347	163.429
348	164.566
349	164.462
350	163.462
351	164.627
352	166.367
353	167.65
354	162.698
355	166.434
356	166.933
357	166.034
358	163.875
359	167.378
360	162.217
361	165.265
362	162.936
363	164.097
364	163.366
365	167.665
366	166.041
367	164.165
368	168.14
369	163.944
370	170.079
371	165.675
372	166.503
373	167.283
374	166.547
375	164.289
376	168.804
377	167.947
378	164.595
379	168.241
380	164.879
381	163.987
382	165.983
383	167.427
384	165.717
385	166.273
386	161.912
387	163.169
388	165.199
389	165.984
390	165.131
391	168.345
392	165.684
393	165.594
394	166.138
395	163.885
396	164.965
397	166.895
398	165.356
399	164.94
400	162.228
401	163.237
402	162.589
403	163.277
404	165.652
405	165.999
406	165.524
407	167.022
408	163.643
409	163.766
410	164.337
411	163.491
412	161.849
413	162.477
414	162.697
415	165.632
416	166.945
417	164.181
418	165.134
419	164.632
420	165.446
421	162.948
422	159.522
423	163.472
424	163.054
425	164.627
426	166.801
427	164.09
428	165.282
429	164.828
430	167.724
431	164.705
432	166.594
433	166.603
434	165.931
435	165.891
436	160.804
437	162.793
438	159.769
439	162.921
440	162.945
441	163.667
442	165.094
443	161.833
444	163.411
445	162.879
446	165.959
447	166.118
448	165.963
449	165.444
450	164.236
451	163.904
452	161.661
453	163.607
454	162.592
455	163.253
456	165.446
457	162.176
458	162.897
459	160.246
460	161.276
461	162.406
462	161.612
463	164.012
464	163.964
465	162.415
466	163.473
467	162.196
468	160.889
469	161.55
470	163.785
471	162.517
472	163.641
473	160.128
474	163.178
475	160.527
476	160.353
477	159.248
478	159.09
479	161.305
480	160.412
481	160.667
482	160.526
483	160.248
484	161.833
485	159.55
486	160.422
487	158.06
488	158.065
489	159.981
490	162.24
491	159.942
492	159.16
493	158.73
494	156.507
495	161.663
496	160.343
497	161.528
498	157.534
499	158.472
500	158.049
501	156.732
502	154.306
503	160.17
504	159.988
505	160.403
506	159.354
507	161.547
508	159.107
509	157.366
510	159.643
511	163.729
512	160.491
513	160.718
514	161.143
515	161.65
516	163.522
517	161.64
518	161.445
519	162.541
520	164.133
521	164.021
522	164.314
523	163.768
524	162.247
525	163.215
526	160.907
527	165.449
528	162.915
529	162.835
530	163.755
531	161.315
532	160.699
533	164.295
534	162.851
535	162.751
536	163.216
537	159.303
538	163.937
539	163.418
540	162.306
541	162.978
542	166.396
543	164.441
544	165.974
545	162.601
546	163.081
547	160.283
548	162.932
549	163.477
550	164.005
551	163.317
552	160.489
553	161.779
554	161.135
555	157.599
556	161.786
557	164.017
558	162.759
559	161.716
560	162.571
561	163.491
562	165.691
563	165.131
564	166.789
565	166.533
566	165.301
567	165.007
568	167.383
569	165.472
570	164.727
571	164.341
572	165.388
573	165.539
574	164.891
575	166.457
576	164.849
577	166.066
578	166.592
579	164.506
580	166.792
581	167.44
582	163.711
583	167.025
584	164.518
585	163.667
586	166.578
587	165.232
588	161.713
589	164.335
590	164.486
591	168.554
592	167.191
593	165.304
594	164.798
595	164.453
596	162.907
597	164.116
598	164.098
599	166.657
600	164.632
601	164.418
602	168.2
603	163.885
604	165.248
605	164.238
606	163.279
607	165.161
608	165.078
609	160.784
610	161.305
611	164.554
612	163.229
613	163.256
614	165.443
615	161.1
616	164.475
617	163.548
618	165.042
619	162.803
620	161.393
621	162.225
622	162.497
623	159.754
624	160.847
625	159.521
626	161.779
627	161.705
628	160.438
629	165.328
630	159.747
631	163.152
632	162.901
633	163.679
634	162.733
635	163.987
636	161.456
637	163.604
638	160.011
639	160.666
640	162.482
641	162.273
642	161.713
643	161.146
644	163.231
645	163.63
646	162.776
647	164.619
648	166.315
649	163.585
650	166.041
651	160.745
652	166.011
653	162.308
654	163.791
655	160.404
656	164.194
657	166.523
658	166.334
659	166.029
660	166.36
661	166.175
662	165.033
663	163.219
664	168.807
665	166.464
666	169.096
667	168.286
668	168.679
669	168.111
670	162.439
671	165.514
672	163.909
673	162.959
674	164.507
675	165.119
676	164.89
677	165.239
678	166.193
679	166.675
680	167.221
681	164.625
682	163.129
683	164.853
684	162.81
685	166.311
686	165.065
687	163.877
688	164.178
689	165.627
690	164.754
691	163.215
692	164.163
693	164.21
694	165.18
695	164.382
696	166.804
697	166.736
698	165.399
699	165.44
700	168.364
701	167.892
702	167.342
703	167.114
704	166.245
705	164.902
706	167.448
707	167.369
708	164
709	168.143
710	165.647
711	164.226
712	166.895
713	163.221
714	167.286
715	164.272
716	162.167
717	162.989
718	163.575
719	163.385
720	165.403
721	164.25
722	163.12
723	163.22
724	163.128
725	164.339
726	162.062
727	161.148
728	161.693
729	163.345
730	165.756
731	163.028
732	163.77
733	164.077
734	166.557
735	166.012
736	162.82
737	164.621
738	166.582
739	165.94
740	168.048
741	168.367
742	166.956
743	166.002
744	161.54
745	167.502
746	167.661
747	165.034
748	165.519
749	167.317
750	164.627
751	166.66
752	165.18
753	167.153
754	162.71
755	163.946
756	162.648
757	166.187
758	164.118
759	162.411
760	162.277
761	165.102
762	164.34
763	164.101
764	167.241
765	165.693
766	165.51
767	166.359
768	162.761
769	165.6
770	166.963
771	165.79
772	165.038
773	164.311
774	161.968
775	161.614
776	164.144
777	163.442
778	163.796
779	164.857
780	164.682
781	164.89
782	167.277
783	168.901
784	166.448
785	163.706
786	166.015
787	165.772
788	166.436
789	164.173
790	164.913
791	163.727
792	165.522
793	166.526
794	165.062
795	170.076
796	168.14
797	168.109
798	168.595
799	167.206
800	168.417
801	166.342
802	167.269
803	166.336
804	164.822
805	166.346
806	163.253
807	163.713
808	165.379
809	167.847
810	166.615
811	164.175
812	165.24
813	161.271
814	165.469
815	166.916
816	165.286
817	165.689
818	164.964
819	165.944
820	167.214
821	166.879
822	166.374
823	167.276
824	162.863
825	164.072
826	165.039
827	164.564
828	163.121
829	160.073
830	164.44
831	162.722
832	163.011
833	164.854
834	164.569
835	163.746
836	162.494
837	162.295
838	164.378
839	162.202
840	162.749
841	161.671
842	161.968
843	164.854
844	168.821
845	165.113
846	165.741
847	163.913
848	164.575
849	166.608
850	164.081
851	165.335
852	166.359
853	166.906
854	165.606
855	164.489
856	165.025
857	166.217
858	164.611
859	166.108
860	164.428
861	167.67
862	165.691
863	165.414
864	164.143
865	163.435
866	164.575
867	165.733
868	165.826
869	165.244
870	165.798
871	164.527
872	165.283
873	166.067
874	165.531
875	162.715
876	163.152
877	162.522
878	164.355
879	162.216
880	161.699
881	162.714
882	162.129
883	163.117
884	163.809
885	162.679
886	163.141
887	161.768
888	160.504
889	163.707
890	162.37
891	162.919
892	162.323
893	159.519
894	161.36
895	159.924
896	160.869
897	160.53
898	161.043
899	160.012
900	162.691
901	161.301
902	161.436
903	160.832
904	159.862
905	162.193
906	161.75
907	161.42
908	159.404
909	162.439
910	160.334
911	164.56
912	161.248
913	162.181
914	161.473
915	162.73
916	164.137
917	164.218
918	164.803
919	165.337
920	162.891
921	164.473
922	162.607
923	162.075
924	164.877
925	165.112
926	165.343
927	164.333
928	163.012
929	163.989
930	163.81
931	167.459
932	165.092
933	163.291
934	163.454
935	162.142
936	164.13
937	164.781
938	165.502
939	165.587
940	163.956
941	166.22
942	166.696
943	166.896
944	170.983
945	170.18
946	166.88
947	164.683
948	168.677
949	168.523
950	166.956
951	167.872
952	166.043
953	166.215
954	169.085
955	169.302
956	169.997
957	165.683
958	165.66
959	166.526
960	166.153
961	166.709
962	165.398
963	166.025
964	166.401
965	166.972
966	166.808
967	165.877
968	166.721
969	168.877
970	170.821
971	167.474
972	168.384
973	167.174
974	170.356
975	168.514
976	170.31
977	167.03
978	165.652
979	166.693
980	166.232
981	168.823
982	165.574
983	166.846
984	167.856
985	167.639
986	167.438
987	163.369
988	165.009
989	167.822
990	166.55
991	162.88
992	164.224
993	166.318
994	165.183
995	165.203
996	164.988
997	165.056
998	168.713
999	167.495
1000	166.921
1001	166.519
1002	167.513
1003	166.629
1004	167.43
1005	167.557
1006	166.301
1007	165.395
1008	168.487
1009	164.813
1010	167.005
1011	167.636
1012	168.687
1013	168.337
1014	166.441
1015	168.431
1016	168.874
1017	167.466
1018	167.582
1019	169.483
1020	169.042
1021	168.794
1022	169.375
1023	167.856
1024	168.446
1025	166.229
1026	167.028
1027	167.619
1028	171.095
1029	169.452
1030	170.512
1031	170.542
1032	168.317
1033	170.01
1034	169.431
1035	170.374
1036	168.168
1037	172.038
1038	171.109
1039	170.656
1040	168.889
1041	168.584
1042	168.084
1043	168.208
1044	167.415
1045	167.743
1046	171.882
1047	166.609
1048	170.981
1049	169.423
1050	170.877
1051	169.846
1052	168.042
1053	169.309
1054	168.224
1055	167.366
1056	170.058
1057	170.644
1058	169.86
1059	168.298
1060	167.912
1061	168.785
1062	167.4
1063	169.128
1064	165.325
1065	167.307
1066	168.457
1067	166.805
1068	167.599
1069	168.984
1070	169.944
1071	165.957
1072	167.113
1073	170.736
1074	173.436
1075	169.03
1076	167.543
1077	169.632
1078	170.283
1079	168.977
1080	170.766
1081	170.618
1082	169.858
1083	169.691
1084	171.691
1085	172.366
1086	169.701
1087	170.144
1088	172.065
1089	167.863
1090	168.194
1091	171.181
1092	170.43
1093	170.82
1094	171.529
1095	173.955
1096	172.478
1097	173.686
1098	171.671
1099	172.854
1100	172.343
1101	169.232
1102	172.034
1103	169.99
1104	169.941
1105	170.942
1106	173.015
1107	170.822
1108	173.074
1109	169.967
1110	170.614
1111	169.586
1112	173.021
1113	171.679
1114	172.306
1115	173.597
1116	172.111
1117	169.882
1118	169.823
1119	169.606
1120	167.637
1121	170.365
1122	169.665
1123	168.414
1124	168.473
1125	166.93
1126	169.363
1127	167.073
1128	169.541
1129	164.389
1130	167.494
1131	167.423
1132	167.62
1133	167.608
1134	169.481
1135	170.051
1136	170.776
1137	169.981
1138	167.563
1139	167.793
1140	170.008
1141	170.529
1142	168.566
1143	168.295
1144	172.711
1145	168.363
1146	168.416
1147	167.595
1148	167.793
1149	170.795
1150	166.909
1151	166.571
1152	167.639
1153	168.261
1154	168.897
1155	168.193
1156	170.406
1157	169.419
1158	171.415
1159	169.901
1160	166.841
1161	168.347
1162	168.94
1163	168.624
1164	171.76
1165	168.246
1166	169.326
1167	170.061
1168	170.711
1169	171.023
1170	169.804
1171	169.208
1172	168.783
1173	168.471
1174	168.48
1175	168.278
1176	167.514
1177	170.24
1178	169.663
1179	171.007
1180	172.016
1181	169.523
1182	168.856
1183	170.677
1184	171.157
1185	171.581
1186	169.425
1187	169.476
1188	173.838
1189	169.797
1190	169.239
1191	169.849
1192	171.802
1193	169.192
1194	172.145
1195	171.453
1196	170.27
1197	169.705
1198	168.614
1199	171.127
1200	169.744
1201	166.295
1202	167.05
1203	169.494
1204	167.676
1205	169.07
1206	168.229
1207	168.264
1208	164.773
1209	168.007
1210	168.363
1211	172.588
1212	168.207
1213	166.456
1214	167.83
1215	165.978
1216	167.474
1217	169.742
1218	167.245
1219	169.786
1220	171.031
1221	171.926
1222	171.867
1223	171.46
1224	168.356
1225	171.411
1226	171.273
1227	169.178
1228	171.717
1229	169.859
1230	170.87
1231	170.325
1232	169.381
1233	167.365
1234	169.565
1235	171.831
1236	168.702
1237	169.671
1238	168.202
1239	166.239
1240	168.779
1241	168.914
1242	170.307
1243	168.126
1244	165.505
1245	167.651
1246	169.009
1247	170.52
1248	174.503
1249	173.544
1250	171.116
1251	169.251
1252	172.152
1253	171.069
1254	169.176
1255	170.901
1256	168.156
1257	170.422
1258	170.956
1259	170.418
1260	169.488
1261	173.168
1262	170.367
1263	171.656
1264	168.507
1265	170.756
1266	171.034
1267	171.229
1268	170.796
1269	169.057
1270	170.723
1271	169.75
1272	167.751
1273	170.206
1274	170.367
1275	174.466
1276	173.857
1277	167.88
1278	169.283
1279	172.141
1280	169.146
1281	169.622
1282	170.052
1283	169.009
1284	169.802
1285	172.137
1286	170.758
1287	171.422
1288	173.017
1289	169.515
1290	170.514
1291	171.5
1292	170.946
1293	168.302
1294	170.401
1295	169.386
1296	170.058
1297	172.473
1298	171.496
1299	174.239
1300	173.313
1301	172.434
1302	171.03
1303	169.437
1304	172.681
1305	172.867
1306	170.914
1307	170.903
1308	169.168
1309	168.635
1310	171.299
1311	169.062
1312	170.008
1313	173.4
1314	171.229
1315	170.879
1316	171.072
1317	169.014
1318	166.306
1319	169.721
1320	169.346
1321	170.311
1322	170.675
1323	168.498
1324	168.218
1325	169.478
1326	169.539
1327	167.776
1328	167.834
1329	166.395
1330	169.321
1331	168.631
1332	169.369
1333	168.596
1334	168.42
1335	168.337
1336	168.246
1337	169.547
1338	167.161
1339	167.296
1340	166.185
1341	171.635
1342	166.079
1343	167.747
1344	169.101
1345	168.96
1346	168.094
1347	167.822
1348	167.045
1349	167.795
1350	168.289
1351	165.348
1352	169.666
1353	169.135
1354	165.992
1355	168.037
1356	166.192
1357	167.103
1358	166.116
1359	167.304
1360	168.246
1361	171.564
1362	169.12
1363	169.02
1364	168.316
1365	169.557
1366	165.227
1367	166.878
1368	166.043
1369	168.116
1370	167.353
1371	165.931
1372	166.842
1373	166.635
1374	171.599
1375	170.149
1376	170.872
1377	169.766
1378	168.121
1379	167.932
1380	166.722
1381	164.247
1382	167.125
1383	167.662
1384	167.629
1385	168.595
1386	167.194
1387	164.245
1388	165.846
1389	167.034
1390	169.119
1391	169.244
1392	169.555
1393	167.579
1394	167.468
1395	167.391
1396	166.695
1397	166.819
1398	166.749
1399	164.33
1400	164.904
1401	164.275
1402	164.205
1403	166.169
1404	166.444
1405	167.482
1406	167.585
1407	165.259
1408	164.385
1409	166.331
1410	166.609
1411	168.597
1412	164.449
1413	167.475
1414	166.749
1415	165.317
1416	165.086
1417	168.234
1418	165.635
1419	165.733
1420	165.602
1421	163.729
1422	164.538
1423	164.332
1424	163.588
1425	165.683
1426	164.053
1427	164.018
1428	161.711
1429	161.998
1430	161.297
1431	163.283
1432	160.449
1433	161.19
1434	163.832
1435	165.107
1436	164.052
1437	163.923
1438	163.802
1439	160.775
1440	163.231
1441	163.362
1442	163.868
1443	165.605
1444	166.611
1445	163.142
1446	163.909
1447	165.004
1448	162.537
1449	164.827
1450	165.496
1451	167.258
1452	167.945
1453	162.974
1454	166.89
1455	162.335
1456	164.289
1457	162.273
1458	166.4
1459	166.869
1460	164.465
1461	162.265
1462	165.36
1463	165.285
1464	165.608
1465	163.651
1466	165.527
1467	165.298
1468	167.044
1469	166.325
1470	169.64
1471	166.906
1472	168.58
1473	165.441
1474	168.901
1475	166.811
1476	166.562
1477	169.352
1478	168.707
1479	168.653
1480	167.032
1481	167.044
1482	169.115
1483	170.082
1484	166.644
1485	165.732
1486	167.611
1487	164.538
1488	166.807
1489	164.923
1490	166.462
1491	165.319
1492	167.985
1493	165.309
1494	165.26
1495	167.914
1496	168.239
1497	167.963
1498	169.086
1499	167.717
1500	164.722
1501	167.316
1502	166.815
1503	164.884
1504	165.505
1505	164.612
1506	164.677
1507	163.238
1508	159.003
1509	162.424
1510	162.92
1511	162.617
1512	165.29
1513	163.909
1514	164.527
1515	165.363
1516	165.268
1517	163.113
1518	160.853
1519	161.877
1520	164.552
1521	161.615
1522	163.803
1523	161.61
1524	166.157
1525	164.55
1526	165.779
1527	162.392
1528	163.476
1529	164.281
1530	164.225
1531	163.122
1532	163.941
1533	164.927
1534	165.773
1535	166.782
1536	167.392
1537	165.344
1538	163.548
1539	164.521
1540	164.759
1541	162.595
1542	166.438
1543	163.383
1544	164.64
1545	164.708
1546	162.61
1547	165.483
1548	166.749
1549	164.16
1550	164.335
1551	163.56
1552	165.898
1553	165.003
1554	163.287
1555	165.998
1556	164.757
1557	164.382
1558	163.07
1559	163.8
1560	164.047
1561	163.857
1562	163.567
1563	164.278
1564	163.906
1565	165.73
1566	164.607
1567	167.513
1568	162.682
1569	165.069
1570	165.096
1571	162.739
1572	166.42
1573	165.377
1574	166.385
1575	161.415
1576	164.645
1577	163.895
1578	164.091
1579	163.129
1580	162.223
1581	163.173
1582	163.333
1583	160.113
1584	161.273
1585	160.81
1586	162.362
1587	160.758
1588	165.821
1589	159.832
1590	160.751
1591	160.86
1592	163.373
1593	160.567
1594	163.233
1595	162.079
1596	165.636
1597	163.445
1598	162.818
1599	165.308
1600	162.684
1601	165.664
1602	163.334
1603	164.391
1604	165.664
1605	164.681
1606	162.757
1607	167.246
1608	164.678
1609	168.095
1610	164.739
1611	164.861
1612	167.386
1613	167.772
1614	166.058
1615	166.664
1616	167.548
1617	167.142
1618	167.416
1619	164.823
1620	163.754
1621	164.072
1622	166.946
1623	167.467
1624	166.18
1625	166.389
1626	165.885
1627	166.955
1628	167.146
1629	168.209
1630	164.942
1631	163.85
1632	167.01
1633	167.226
1634	166.391
1635	166.124
1636	170.137
1637	168.777
1638	167.131
1639	167.89
1640	165.965
1641	169.382
1642	168.887
1643	168.766
1644	165.155
1645	168.067
1646	168.212
1647	168.042
1648	166.136
1649	165.556
1650	167.405
1651	168.869
1652	167.959
1653	168.811
1654	168.896
1655	167.601
1656	165.62
1657	168.592
1658	169.431
1659	170.429
1660	168.085
1661	167.721
1662	168.916
1663	170.349
1664	167.795
1665	167.764
1666	167.484
1667	166.632
1668	170.652
1669	168.676
1670	168.004
1671	167.225
1672	168.484
1673	166.952
1674	166.121
1675	167.307
1676	168.385
1677	168.286
1678	165.83
1679	170.201
1680	166.287
1681	168.296
1682	166.297
1683	166.435
1684	167.069
1685	165.17
1686	169.188
1687	165.228
1688	165.607
1689	169.552
1690	167.409
1691	169.961
1692	168.201
1693	168.575
1694	168.957
1695	166.013
1696	166.557
1697	165.277
1698	165.905
1699	168.495
1700	168.022
1701	169.432
1702	168.295
1703	167.6
1704	168.306
1705	169.148
1706	168.086
1707	169.312
1708	166.525
1709	167.85
1710	166.868
1711	166.927
1712	169.234
1713	166.249
1714	166.618
1715	166.447
1716	167.448
1717	168.936
1718	169.195
1719	167.138
1720	168.064
1721	167.814
1722	166.341
1723	166.917
1724	166.308
1725	166.643
1726	168.79
1727	165.906
1728	165.276
1729	166.648
1730	166.124
1731	166.393
1732	166.063
1733	166.202
1734	163.7
1735	166.037
1736	165.288
1737	166.107
1738	166.55
1739	166.434
1740	166.919
1741	164.754
1742	163.252
1743	165.721
1744	166.267
1745	165.924
1746	165.887
1747	165.811
1748	164.854
1749	163.973
1750	167.071
1751	165.586
1752	163.893
1753	162.518
1754	163.288
1755	161.421
1756	162.772
1757	163.8
1758	166.216
1759	163.532
1760	165.933
1761	164.672
1762	163.498
1763	163.939
1764	163.073
1765	163.582
1766	164.179
1767	165.357
1768	165.797
1769	166.504
1770	164.966
1771	165.783
1772	165.905
1773	167.355
1774	166.575
1775	166.627
1776	166.379
1777	164.241
1778	165.06
1779	165.555
1780	167.629
1781	165.024
1782	168.387
1783	162.658
1784	166.329
1785	164.498
1786	167.586
1787	164.557
1788	163.271
1789	166.892
1790	165.684
1791	167.147
1792	165.894
1793	163.054
1794	166.018
1795	166.141
1796	166.549
1797	163.769
1798	167.054
1799	167.246
1800	163.888
1801	167.249
1802	167.551
1803	163.723
1804	163.987
1805	163.622
1806	161.816
1807	163.151
1808	164.42
1809	162.731
1810	162.51
1811	161.412
1812	161.632
1813	163.448
1814	161.993
1815	160.636
1816	163.13
1817	162.066
1818	163
1819	161.566
1820	162.768
1821	160.995
1822	166.001
1823	163.659
1824	163.158
1825	164.221
1826	162.574
1827	163.675
1828	161.44
1829	161.323
1830	163.132
1831	163.028
1832	162.575
1833	163.748
1834	162.275
1835	161.35
1836	162.477
1837	163.018
1838	163.808
1839	162.633
1840	164.429
1841	166.004
1842	166.17
1843	167.592
1844	164.939
1845	161.408
1846	163.872
1847	163.803
1848	163.757
1849	163.84
1850	163.127
1851	165.492
1852	165.152
1853	165.043
1854	164.455
1855	160.463
1856	164.255
1857	162.71
1858	165.854
1859	164.946
1860	164.85
1861	162.995
1862	163.856
1863	161.553
1864	163.876
1865	164.782
1866	162.869
1867	163.509
1868	164.668
1869	166.179
1870	165.588
1871	163.024
1872	162.495
1873	163.105
1874	165.148
1875	163.552
1876	166.266
1877	163.579
1878	165.681
1879	163.667
1880	159.75
1881	164.996
1882	163.013
1883	163.439
1884	163.508
1885	162.147
1886	163.838
1887	165.841
1888	165.324
1889	165.331
1890	165.221
1891	162.151
1892	161.968
1893	163.841
1894	162.304
1895	163.532
1896	163.024
1897	164.57
1898	164.384
1899	164.47
1900	165.547
1901	164.239
1902	164.976
1903	165.811
1904	167.336
1905	167.017
1906	163.701
1907	163.694
1908	165.362
1909	162.512
1910	166.407
1911	165.853
1912	168.425
1913	166.467
1914	169.314
1915	165.724
1916	165.789
1917	168.217
1918	167.527
1919	165.852
1920	167.492
1921	165.762
1922	167.143
1923	166.087
1924	166.291
1925	168.22
1926	165.608
1927	164.254
1928	163.418
1929	167.623
1930	168.439
1931	165.226
1932	164.463
1933	167.089
1934	163.434
1935	166.198
1936	163.017
1937	161.172
1938	161.755
1939	164.914
1940	164.066
1941	163.574
1942	164.92
1943	164.284
1944	165.19
1945	166.37
1946	164.297
1947	163.556
1948	164.818
1949	164.616
1950	164.252
1951	163.099
1952	163.848
1953	161.475
1954	165.541
1955	163.534
1956	163.725
1957	163.546
1958	163.953
1959	163.165
1960	162.553
1961	165.989
1962	165.09
1963	164.193
1964	163.033
1965	162.529
1966	164.629
1967	165.451
1968	164.18
1969	166.638
1970	167.918
1971	166.734
1972	162.787
1973	165.433
1974	164.154
1975	166.04
1976	165.33
1977	167.298
1978	166.644
1979	166.604
1980	164.504
1981	166.465
1982	165.324
1983	165.396
1984	165.289
1985	169.176
1986	165.39
1987	164.049
1988	163.693
1989	163.598
1990	164.279
1991	164.485
1992	164.342
1993	164.022
1994	165.534
1995	162.674
1996	167.098
1997	161.517
[truncated: 98,003 more rows]

## Sheet: FEL Erlotinb-TKD
	Free energy landscape
	Erlotinb & TKD
PC1	PC2	G (kj/mol)
-2.03036	-2.09855	18.2
-1.84849	-2.09855	18.2
-1.66662	-2.09855	18.2
-1.48475	-2.09855	11
-1.30288	-2.09855	11
-1.1201	-2.09855	18.2
-0.93914	-2.09855	18.2
-0.75727	-2.09855	18.2
-0.5754	-2.09855	18.2
-0.39353	-2.09855	18.2
-0.21166	-2.09855	18.2
-0.02979	-2.09855	18.2
0.15208	-2.09855	18.2
0.33395	-2.09855	18.2
0.51582	-2.09855	18.2
0.69768	-2.09855	18.2
0.87955	-2.09855	18.2
1.06142	-2.09855	18.2
1.24329	-2.09855	18.2
1.42516	-2.09855	18.2
1.60703	-2.09855	18.2
1.7889	-2.09855	18.2
1.97077	-2.09855	18.2
2.15264	-2.09855	18.2
2.33451	-2.09855	18.2
2.51638	-2.09855	18.2
2.69825	-2.09855	18.2
2.88012	-2.09855	18.2
3.06199	-2.09855	18.2
3.24386	-2.09855	18.2
3.42573	-2.09855	18.2
3.6076	-2.09855	18.2
-2.03036	-1.95743	18.2
-1.84849	-1.95743	18.2
-1.66662	-1.95743	18.2
-1.48475	-1.95743	11
-1.30288	-1.95743	18.2
-1.1201	-1.95743	11
-0.93914	-1.95743	18.2
-0.75727	-1.95743	11
-0.5754	-1.95743	8.47
-0.39353	-1.95743	18.2
-0.21166	-1.95743	18.2
-0.02979	-1.95743	18.2
0.15208	-1.95743	18.2
0.33395	-1.95743	18.2
0.51582	-1.95743	18.2
0.69768	-1.95743	18.2
0.87955	-1.95743	18.2
1.06142	-1.95743	18.2
1.24329	-1.95743	18.2
1.42516	-1.95743	18.2
1.60703	-1.95743	18.2
1.7889	-1.95743	18.2
1.97077	-1.95743	18.2
2.15264	-1.95743	18.2
2.33451	-1.95743	18.2
2.51638	-1.95743	18.2
2.69825	-1.95743	18.2
2.88012	-1.95743	18.2
3.06199	-1.95743	18.2
3.24386	-1.95743	18.2
3.42573	-1.95743	18.2
3.6076	-1.95743	18.2
-2.03036	-1.81631	18.2
-1.84849	-1.81631	18.2
-1.66662	-1.81631	18.2
-1.48475	-1.81631	18.2
-1.30288	-1.81631	18.2
-1.12101	-1.81631	9.46
-0.93914	-1.81631	9.46
-0.75727	-1.81631	11
-0.5754	-1.81631	8.47
-0.39353	-1.81631	18.2
-0.21166	-1.81631	11
-0.02979	-1.81631	18.2
0.15208	-1.81631	18.2
0.33395	-1.81631	11
0.51582	-1.81631	18.2
0.69768	-1.81631	18.2
0.87955	-1.81631	18.2
1.06142	-1.81631	18.2
1.24329	-1.81631	18.2
1.42516	-1.81631	18.2
1.60703	-1.81631	18.2
1.7889	-1.81631	18.2
1.97077	-1.81631	18.2
2.15264	-1.81631	18.2
2.33451	-1.81631	18.2
2.51638	-1.81631	18.2
2.69825	-1.81631	18.2
2.88012	-1.81631	18.2
3.06199	-1.81631	18.2
3.24386	-1.81631	18.2
3.42573	-1.81631	18.2
3.6076	-1.81631	18.2
-2.03036	-1.67518	18.2
-1.84849	-1.67518	18.2
-1.66662	-1.67518	18.2
-1.48475	-1.67518	11
-1.30288	-1.67518	9.46
-1.1201	-1.67518	7.47
-0.93914	-1.67518	9.46
-0.75727	-1.67518	5.98
-0.5754	-1.67518	9.46
-0.39353	-1.67518	9.46
-0.21166	-1.67518	18.2
-0.02979	-1.67518	11
0.15208	-1.67518	11
0.33395	-1.67518	11
0.51582	-1.67518	18.2
0.69768	-1.67518	18.2
0.87955	-1.67518	18.2
1.06142	-1.67518	18.2
1.24329	-1.67518	18.2
1.42516	-1.67518	18.2
1.60703	-1.67518	18.2
1.7889	-1.67518	18.2
1.97077	-1.67518	18.2
2.15264	-1.67518	18.2
2.33451	-1.67518	18.2
2.51638	-1.67518	18.2
2.69825	-1.67518	18.2
2.88012	-1.67518	18.2
3.06199	-1.67518	18.2
3.24386	-1.67518	18.2
3.42573	-1.67518	18.2
3.6076	-1.67518	18.2
-2.03036	-1.53406	18.2
-1.84849	-1.53406	18.2
-1.66662	-1.53406	9.46
-1.48475	-1.53406	7.47
-1.30288	-1.53406	5.48
-1.1201	-1.53406	4.48
-0.93914	-1.53406	5.48
-0.75727	-1.53406	6.48
-0.5754	-1.53406	7.47
-0.39353	-1.53406	5.48
-0.21166	-1.53406	6.97
-0.02979	-1.53406	6.48
0.15208	-1.53406	9.46
0.33395	-1.53406	11
0.51582	-1.53406	18.2
0.69768	-1.53406	18.2
0.87955	-1.53406	9.46
1.06142	-1.53406	18.2
1.24329	-1.53406	18.2
1.42516	-1.53406	18.2
1.60703	-1.53406	18.2
1.7889	-1.53406	18.2
1.97077	-1.53406	18.2
2.15264	-1.53406	18.2
2.33451	-1.53406	18.2
2.51638	-1.53406	18.2
2.69825	-1.53406	18.2
2.88012	-1.53406	18.2
3.06199	-1.53406	18.2
3.24386	-1.53406	18.2
3.42573	-1.53406	18.2
3.6076	-1.53406	18.2
-2.03036	-1.39294	18.2
-1.84849	-1.39294	18.2
-1.66662	-1.39294	6.48
-1.48475	-1.39294	4.48
-1.30288	-1.39294	1.99
-1.1201	-1.39294	1.99
-0.93914	-1.39294	4.98
-0.75727	-1.39294	4.48
-0.5754	-1.39294	3.98
-0.39353	-1.39294	4.48
-0.21166	-1.39294	5.48
-0.02979	-1.39294	5.98
0.15208	-1.39294	8.47
0.33395	-1.39294	7.47
0.51582	-1.39294	9.46
0.69768	-1.39294	9.46
0.87955	-1.39294	18.2
1.06142	-1.39294	18.2
1.24329	-1.39294	18.2
1.42516	-1.39294	18.2
1.60703	-1.39294	18.2
1.7889	-1.39294	11
1.97077	-1.39294	18.2
2.15264	-1.39294	18.2
2.33451	-1.39294	18.2
2.51638	-1.39294	18.2
2.69825	-1.39294	18.2
2.88012	-1.39294	18.2
3.06199	-1.39294	18.2
3.24386	-1.39294	18.2
3.42573	-1.39294	18.2
3.6076	-1.39294	18.2
-2.03036	-1.25181	18.2
-1.84849	-1.25181	9.46
-1.66662	-1.25181	5.98
-1.48475	-1.25181	2.49
-1.30288	-1.25181	0.996
-1.1201	-1.25181	0.498
-0.93914	-1.25181	1.99
-0.75727	-1.25181	3.49
-0.5754	-1.25181	3.98
-0.39353	-1.25181	3.98
-0.21166	-1.25181	5.48
-0.02979	-1.25181	5.48
0.15208	-1.25181	5.48
0.33395	-1.25181	6.48
0.51582	-1.25181	6.48
0.69768	-1.25181	11
0.87955	-1.25181	9.46
1.06142	-1.25181	8.47
1.24329	-1.25181	11
1.42516	-1.25181	18.2
1.60703	-1.25181	18.2
1.7889	-1.25181	18.2
1.97077	-1.25181	18.2
2.15264	-1.25181	18.2
2.33451	-1.25181	18.2
2.51638	-1.25181	18.2
2.69825	-1.25181	18.2
2.8802	-1.25181	18.2
3.06199	-1.25181	18.2
3.24386	-1.25181	18.2
3.42573	-1.25181	18.2
3.6076	-1.25181	18.2
-2.03036	-1.11069	18.2
-1.84849	-1.11069	18.2
-1.66662	-1.11069	5.48
-1.48475	-1.11069	1.99
-1.30288	-1.11069	0
-1.1201	-1.11069	0.996
-0.93914	-1.11069	1.49
-0.75727	-1.11069	2.99
-0.5754	-1.11069	1.99
-0.39353	-1.11069	1.99
-0.21166	-1.11069	2.99
-0.02979	-1.11069	3.98
0.15208	-1.11069	2.99
0.33395	-1.11069	4.98
0.51582	-1.11069	5.48
0.69768	-1.11069	4.98
0.87955	-1.11069	5.48
1.06142	-1.11069	5.98
1.24329	-1.11069	8.47
1.42516	-1.11069	9.46
1.60703	-1.11069	18.2
1.7889	-1.11069	9.46
1.97077	-1.11069	9.46
2.15264	-1.11069	18.2
2.33451	-1.11069	18.2
2.51638	-1.11069	18.2
2.69825	-1.11069	18.2
2.88012	-1.11069	18.2
3.06199	-1.11069	18.2
3.24386	-1.11069	18.2
3.42573	-1.11069	18.2
3.6076	-1.11069	18.2
-2.03036	-0.96957	18.2
-1.84849	-0.96957	18.2
-1.66662	-0.96957	5.98
-1.48475	-0.96957	1.49
-1.30288	-0.96957	0.498
-1.1201	-0.96957	0.996
-0.93914	-0.96957	1.99
-0.75727	-0.96957	2.49
-0.5754	-0.96957	1.49
-0.39353	-0.96957	1.99
-0.21166	-0.96957	1.99
-0.02979	-0.96957	3.49
0.15208	-0.96957	2.99
0.33395	-0.96957	3.49
0.51582	-0.96957	4.98
0.69768	-0.96957	3.98
0.87955	-0.96957	7.47
1.06142	-0.96957	8.47
1.24329	-0.96957	5.48
1.42516	-0.96957	8.47
1.60703	-0.96957	9.46
1.7889	-0.96957	8.47
1.97077	-0.96957	9.46
2.15264	-0.96957	9.46
2.33451	-0.96957	9.46
2.51638	-0.96957	9.46
2.69825	-0.96957	18.2
2.88012	-0.96957	18.2
3.06199	-0.96957	18.2
3.24386	-0.96957	18.2
3.42573	-0.96957	18.2
3.6076	-0.96957	18.2
-2.03036	-0.82844	18.2
-1.84849	-0.82844	9.46
-1.66662	-0.82844	5.48
-1.48475	-0.82844	2.49
-1.30288	-0.82844	0
-1.1201	-0.82844	0.498
-0.93914	-0.82844	1.99
-0.75727	-0.82844	1.99
-0.5754	-0.82844	1.49
-0.39353	-0.82844	1.49
-0.21166	-0.82844	1.49
-0.02979	-0.82844	2.99
0.15208	-0.82844	4.48
0.33395	-0.82844	4.98
0.51582	-0.82844	3.49
0.69768	-0.82844	3.49
0.87955	-0.82844	5.98
1.06142	-0.82844	6.97
1.24329	-0.82844	5.48
1.42516	-0.82844	8.47
1.60703	-0.82844	6.97
1.7889	-0.82844	5.98
1.97077	-0.82844	6.48
2.15264	-0.82844	7.47
2.33451	-0.82844	6.48
2.51638	-0.82844	8.47
2.69825	-0.82844	9.46
2.8802	-0.82844	18.2
3.06199	-0.82844	18.2
3.24386	-0.82844	18.2
3.42573	-0.82844	18.2
3.6076	-0.82844	18.2
-2.03036	-0.68732	18.2
-1.84849	-0.68732	18.2
-1.66662	-0.68732	9.46
-1.48475	-0.68732	3.49
-1.30288	-0.68732	1.49
2.88012	-0.68732	1.99
-0.93914	-0.68732	1.99
-0.75727	-0.68732	2.49
-0.5754	-0.68732	1.49
-0.39353	-0.68732	1.49
-0.21166	-0.68732	2.49
-0.02979	-0.68732	2.99
0.15208	-0.68732	2.99
0.33395	-0.68732	4.48
0.51582	-0.68732	4.48
0.69768	-0.68732	3.98
0.87955	-0.68732	5.48
1.06142	-0.68732	5.48
1.24329	-0.68732	5.98
1.42516	-0.68732	5.48
1.60703	-0.68732	5.98
1.7889	-0.68732	5.98
1.97077	-0.68732	5.98
2.15264	-0.68732	5.98
2.33451	-0.68732	7.47
2.51638	-0.68732	8.47
2.69825	-0.68732	9.46
2.88012	-0.68732	11
3.06199	-0.68732	18.2
3.24386	-0.68732	18.2
3.42573	-0.68732	18.2
3.6076	-0.68732	18.2
-2.03036	-0.5462	18.2
-1.84849	-0.5462	18.2
-1.66662	-0.5462	8.47
-1.48475	-0.5462	2.99
-1.30288	-0.5462	1.99
-1.1201	-0.5462	2.99
-0.93914	-0.5462	2.99
-0.75727	-0.5462	2.49
-0.5754	-0.5462	2.49
-0.39353	-0.5462	1.49
-0.21166	-0.5462	1.99
-0.02979	-0.5462	2.99
0.15208	-0.5462	3.98
0.33395	-0.5462	4.48
0.51582	-0.5462	5.98
0.69768	-0.5462	4.98
0.87955	-0.5462	4.48
1.06142	-0.5462	5.48
1.24329	-0.5462	6.48
1.42516	-0.5462	4.48
1.60703	-0.5462	5.48
1.7889	-0.5462	5.48
1.97077	-0.5462	6.97
2.15264	-0.5462	5.98
2.33451	-0.5462	5.48
2.51638	-0.5462	4.98
2.69825	-0.5462	8.47
2.88012	-0.5462	18.2
3.06199	-0.5462	18.2
3.24386	-0.5462	18.2
3.42573	-0.5462	18.2
3.6076	-0.5462	18.2
-2.03036	-0.40507	18.2
-1.84849	-0.40507	18.2
-1.66662	-0.40507	18.2
-1.48475	-0.40507	5.48
-1.30288	-0.40507	3.49
-1.1201	-0.40507	3.98
-0.93914	-0.40507	3.49
-0.75727	-0.40507	3.49
-0.5754	-0.40507	3.98
-0.39353	-0.40507	3.49
-0.21166	-0.40507	4.48
-0.02979	-0.40507	5.48
0.15208	-0.40507	5.48
0.33395	-0.40507	8.47
0.51582	-0.40507	4.98
0.69768	-0.40507	4.98
0.87955	-0.40507	3.98
1.06142	-0.40507	4.98
1.24329	-0.40507	4.48
1.42516	-0.40507	5.98
1.60703	-0.40507	4.48
1.7889	-0.40507	4.98
1.97077	-0.40507	6.48
2.15264	-0.40507	5.48
2.33451	-0.40507	3.98
2.51638	-0.40507	3.98
2.69825	-0.40507	4.98
2.88012	-0.40507	8.47
3.06199	-0.40507	9.46
3.24386	-0.40507	18.2
3.42573	-0.40507	18.2
3.6076	-0.40507	18.2
-2.03036	-0.26395	18.2
-1.84849	-0.26395	18.2
-1.66662	-0.26395	18.2
-1.48475	-0.26395	4.98
-1.30288	-0.26395	2.99
-1.1201	-0.26395	3.49
-0.93914	-0.26395	4.48
-0.75727	-0.26395	3.98
-0.5754	-0.26395	3.49
-0.39353	-0.26395	6.97
-0.21166	-0.26395	3.98
-0.02979	-0.26395	7.47
0.15208	-0.26395	5.98
0.33395	-0.26395	5.98
0.51582	-0.26395	4.98
0.69768	-0.26395	2.99
0.87955	-0.26395	4.48
1.06142	-0.26395	3.49
1.24329	-0.26395	5.48
1.42516	-0.26395	5.48
1.60703	-0.26395	4.48
1.7889	-0.26395	4.48
1.97077	-0.26395	8.47
2.15264	-0.26395	5.48
2.33451	-0.26395	3.98
2.51638	-0.26395	3.98
2.69825	-0.26395	3.49
2.88012	-0.26395	6.48
3.06199	-0.26395	5.98
3.24386	-0.26395	8.47
3.42573	-0.26395	18.2
3.6076	-0.26395	18.2
-2.03036	-0.18.20283	18.2
-1.84849	-0.18.20283	18.2
-1.66662	-0.18.20283	11
-1.48475	-0.18.20283	6.48
-1.30288	-0.18.20283	2.99
-1.1201	-0.18.20283	2.99
-0.93914	-0.18.20283	3.49
-0.75727	-0.18.20283	3.49
-0.5754	-0.18.20283	4.48
-0.39353	-0.18.20283	6.97
-0.21166	-0.18.20283	6.48
-0.02979	-0.18.20283	6.97
0.15208	-0.18.20283	5.98
0.33395	-0.18.20283	7.47
0.51582	-0.18.20283	4.98
0.69768	-0.18.20283	3.98
0.87955	-0.18.20283	4.48
1.06142	-0.18.20283	5.98
1.24329	-0.18.20283	4.48
1.42516	-0.18.20283	5.48
1.60703	-0.18.20283	3.49
1.7889	-0.18.20283	4.48
1.97077	-0.18.20283	4.48
2.15264	-0.18.20283	3.49
2.33451	-0.18.20283	3.49
2.51638	-0.18.20283	2.49
2.69825	-0.18.20283	3.49
2.88012	-0.18.20283	4.48
3.06199	-0.18.20283	5.98
3.24386	-0.18.20283	6.97
3.42573	-0.18.20283	9.46
3.6076	-0.18.20283	18.2
-2.03036	0.0183	18.2
-1.84849	0.0183	11
-1.66662	0.0183	6.97
-1.48475	0.0183	2.99
-1.30288	0.0183	1.99
-1.1201	0.0183	2.99
-0.93914	0.0183	3.49
-0.75727	0.0183	3.98
-0.5754	0.0183	4.48
-0.39353	0.0183	7.47
-0.21166	0.0183	6.97
-0.02979	0.0183	9.46
0.15208	0.0183	5.98
0.33395	0.0183	5.48
0.51582	0.0183	6.48
0.69768	0.0183	6.48
0.87955	0.0183	5.48
1.06142	0.0183	6.97
1.24329	0.0183	5.98
1.42516	0.0183	5.48
1.60703	0.0183	4.48
1.7889	0.0183	3.49
1.97077	0.0183	3.49
2.15264	0.0183	4.48
2.33451	0.0183	2.99
2.51638	0.0183	2.99
2.69825	0.0183	1.99
2.88012	0.0183	2.49
3.06199	0.0183	1.99
3.24386	0.0183	3.49
3.42573	0.0183	5.98
3.6076	0.0183	18.2
-2.03036	0.15942	18.2
-1.84849	0.15942	11
-1.66662	0.15942	4.48
-1.48475	0.15942	3.98
-1.30288	0.15942	1.99
-1.1201	0.15942	1.49
-0.93914	0.15942	1.99
-0.75727	0.15942	2.99
-0.5754	0.15942	5.98
-0.39353	0.15942	7.47
-0.21166	0.15942	5.98
-0.02979	0.15942	11
0.15208	0.15942	18.2
0.33395	0.15942	18.2
0.51582	0.15942	18.2
0.69768	0.15942	6.48
0.87955	0.15942	5.98
1.06142	0.15942	9.46
1.24329	0.15942	11
1.42516	0.15942	6.97
1.60703	0.15942	5.48
1.7889	0.15942	3.98
1.97077	0.15942	5.48
2.15264	0.15942	6.97
2.33451	0.15942	4.48
2.51638	0.15942	3.49
2.69825	0.15942	2.49
2.88012	0.15942	1.99
3.06199	0.15942	0.996
3.24386	0.15942	2.49
3.42573	0.15942	4.48
3.6076	0.15942	18.2
-2.03036	0.30054	18.2
-1.84849	0.30054	11
-1.66662	0.30054	4.98
-1.48475	0.30054	2.99
-1.30288	0.30054	1.49
-1.1201	0.30054	0.996
-0.93914	0.30054	1.99
-0.75727	0.30054	3.49
-0.5754	0.30054	4.48
-0.39353	0.30054	6.48
-0.21166	0.30054	8.47
-0.02979	0.30054	9.46
0.15208	0.30054	9.46
0.33395	0.30054	8.47
0.51582	0.30054	8.47
0.69768	0.30054	9.46
0.87955	0.30054	7.47
1.06142	0.30054	11
1.24329	0.30054	9.46
1.42516	0.30054	8.47
1.60703	0.30054	6.97
1.7889	0.30054	5.98
1.97077	0.30054	6.48
2.15264	0.30054	6.97
2.33451	0.30054	5.48
2.51638	0.30054	3.98
2.69825	0.30054	2.99
2.88018	0.30054	1.99
3.06199	0.30054	2.49
3.24386	0.30054	3.49
3.42573	0.30054	4.48
3.6076	0.30054	18.2
-2.03036	0.44167	11
-1.84849	0.44167	6.97
-1.66662	0.44167	2.99
-1.48475	0.44167	1.49
-1.30288	0.44167	1.49
-1.1201	0.44167	0.996
-0.93914	0.44167	0.996
-0.75727	0.44167	1.99
-0.5754	0.44167	4.48
-0.39353	0.44167	8.47
-0.21166	0.44167	11
-0.02979	0.44167	9.46
0.15208	0.44167	11
0.33395	0.44167	9.46
0.51582	0.44167	11
0.69768	0.44167	9.46
0.87955	0.44167	9.46
1.06142	0.44167	9.46
1.24329	0.44167	6.97
1.42516	0.44167	8.47
1.60703	0.44167	7.47
1.7889	0.44167	6.48
1.97077	0.44167	6.97
2.15264	0.44167	7.47
2.33451	0.44167	4.98
2.51638	0.44167	5.98
2.69825	0.44167	4.48
2.88012	0.44167	3.98
3.06199	0.44167	1.99
3.24386	0.44167	2.49
3.42573	0.44167	5.48
3.6076	0.44167	18.2
-2.03036	0.58279	11
-1.84849	0.58279	7.47
-1.66662	0.58279	2.99
-1.48475	0.58279	1.49
-1.30288	0.58279	0.996
-1.1201	0.58279	0.996
-0.93914	0.58279	0.996
-0.75727	0.58279	1.99
-0.5754	0.58279	3.49
-0.39353	0.58279	6.97
-0.21166	0.58279	6.97
-0.02979	0.58279	6.48
0.15208	0.58279	9.46
0.33395	0.58279	18.2
0.51582	0.58279	18.2
0.69768	0.58279	9.46
0.87955	0.58279	9.46
1.06142	0.58279	7.47
1.24329	0.58279	7.47
1.42516	0.58279	7.47
1.60703	0.58279	5.98
1.7889	0.58279	6.48
1.97077	0.58279	11
2.15264	0.58279	7.47
2.33451	0.58279	8.47
2.51638	0.58279	5.98
2.69825	0.58279	5.98
2.88012	0.58279	3.98
3.06199	0.58279	4.48
3.24386	0.58279	3.98
3.42573	0.58279	4.98
3.6076	0.58279	18.2
-2.03036	0.72391	18.2
-1.84849	0.72391	6.48
-1.66662	0.72391	1.99
-1.48475	0.72391	1.49
-1.30288	0.72391	0.498
-1.1201	0.72391	0.996
-0.93914	0.72391	1.99
-0.75727	0.72391	1.99
-0.5754	0.72391	2.49
-0.39353	0.72391	4.48
-0.21166	0.72391	5.48
-0.02979	0.72391	6.97
0.15208	0.72391	8.47
0.33395	0.72391	9.46
0.51582	0.72391	11
0.69768	0.72391	9.46
0.87955	0.72391	18.2
1.06142	0.72391	11
1.24329	0.72391	11
1.42516	0.72391	11
1.60703	0.72391	8.47
1.7889	0.72391	8.47
1.97077	0.72391	9.46
2.15264	0.72391	9.46
2.33451	0.72391	11
2.51638	0.72391	11
2.69825	0.72391	7.47
2.88012	0.72391	6.48
3.06199	0.72391	5.48
3.24386	0.72391	4.48
3.42573	0.72391	6.97
3.6076	0.72391	11
-2.03036	0.86504	11
-1.84849	0.86504	6.48
-1.66662	0.86504	2.99
-1.48475	0.86504	0.996
-1.30288	0.86504	0.498
-1.1201	0.86504	1.49
-0.93914	0.86504	1.99
-0.75727	0.86504	1.99
-0.5754	0.86504	2.99
-0.39353	0.86504	5.98
-0.21166	0.86504	6.48
-0.02979	0.86504	9.46
0.15208	0.86504	9.46
0.33395	0.86504	11
0.51582	0.86504	11
0.69768	0.86504	9.46
0.87955	0.86504	9.46
1.06142	0.86504	18.2
1.24329	0.86504	11
1.42516	0.86504	11
1.60703	0.86504	18.2
1.7889	0.86504	18.2
1.97077	0.86504	18.2
2.15264	0.86504	18.2
2.33451	0.86504	11
2.51638	0.86504	18.2
2.69825	0.86504	9.46
2.88012	0.86504	11
3.06199	0.86504	7.47
3.24386	0.86504	4.48
3.42573	0.86504	5.98
3.6076	0.86504	9.46
-2.03036	1.00616	11
-1.84849	1.00616	6.97
-1.66662	1.00616	3.49
-1.48475	1.00616	2.49
-1.30288	1.00616	1.49
-1.1201	1.00616	1.99
-0.93914	1.00616	1.49
-0.75727	1.00616	1.99
-0.5754	1.00616	3.49
-0.39353	1.00616	7.47
-0.21166	1.00616	5.98
-0.02979	1.00616	9.46
0.15208	1.00616	18.2
0.33395	1.00616	5.98
0.51582	1.00616	11
0.69768	1.00616	9.46
0.87955	1.00616	9.46
1.06142	1.00616	9.46
1.24329	1.00616	18.2
1.42516	1.00616	18.2
1.60703	1.00616	18.2
1.7889	1.00616	18.2
1.97077	1.00616	18.2
2.15264	1.00616	18.2
2.33451	1.00616	18.2
2.51638	1.00616	18.2
2.69825	1.00616	18.2
2.88012	1.00616	18.2
3.06199	1.00616	9.46
3.24386	1.00616	5.98
3.42573	1.00616	8.47
3.6076	1.00616	18.2
-2.03036	1.14728	18.2
-1.84849	1.14728	8.47
-1.66662	1.14728	3.98
-1.48475	1.14728	3.49
-1.30288	1.14728	2.99
-1.1201	1.14728	1.49
-0.93914	1.14728	0.996
-0.75727	1.14728	1.99
-0.5754	1.14728	3.49
-0.39353	1.14728	5.48
-0.21166	1.14728	9.46
-0.02979	1.14728	11
0.15208	1.14728	11
0.33395	1.14728	18.2
0.51582	1.14728	18.2
0.69768	1.14728	8.47
0.87955	1.14728	11
1.06142	1.14728	18.2
1.24329	1.14728	18.2
1.42516	1.14728	18.2
1.60703	1.14728	18.2
1.7889	1.14728	11
1.97077	1.14728	18.2
2.15264	1.14728	18.2
2.33451	1.14728	18.2
2.51638	1.14728	18.2
2.69825	1.14728	18.2
2.88012	1.14728	18.2
3.06199	1.14728	18.2
3.24386	1.14728	11
3.42573	1.14728	11
3.6076	1.14728	11
-2.03036	1.28841	9.46
-1.84849	1.28841	18.2
-1.66662	1.28841	9.46
-1.48475	1.28841	5.98
-1.30288	1.28841	5.48
-1.10101	1.28841	1.99
-0.93914	1.28841	0.996
-0.75727	1.28841	0.996
-0.5754	1.28841	4.98
-0.39353	1.28841	6.48
-0.21166	1.28841	9.46
-0.02979	1.28841	18.2
0.15208	1.28841	11
0.33395	1.28841	9.46
0.51582	1.28841	9.46
0.69768	1.28841	18.2
0.87955	1.28841	18.2
1.06142	1.28841	18.2
1.24329	1.28841	18.2
1.42516	1.28841	18.2
1.60703	1.28841	18.2
1.7889	1.28841	18.2
1.97077	1.28841	18.2
2.15264	1.28841	18.2
2.33451	1.28841	18.2
2.51638	1.28841	18.2
2.69825	1.28841	18.2
2.8802	1.28841	18.2
3.06199	1.28841	18.2
3.24386	1.28841	18.2
3.42573	1.28841	18.2
3.6076	1.28841	11
-2.03036	1.42953	18.2
-1.84849	1.42953	18.2
-1.66662	1.42953	9.46
-1.48475	1.42953	8.47
-1.30288	1.42953	6.97
-1.1201	1.42953	3.49
-0.93914	1.42953	1.49
-0.75727	1.42953	1.99
-0.5754	1.42953	5.48
-0.39353	1.42953	7.47
-0.21166	1.42953	9.46
-0.02979	1.42953	11
0.15208	1.42953	11
0.33395	1.42953	7.47
0.51582	1.42953	18.2
0.69768	1.42953	18.2
0.87955	1.42953	18.2
1.06142	1.42953	18.2
1.24329	1.42953	18.2
1.42516	1.42953	18.2
1.60703	1.42953	18.2
1.7889	1.42953	18.2
1.97077	1.42953	18.2
2.15264	1.42953	18.2
2.33451	1.42953	18.2
2.51638	1.42953	18.2
2.69825	1.42953	18.2
2.88012	1.42953	18.2
3.06199	1.42953	18.2
3.24386	1.42953	18.2
3.42573	1.42953	18.2
3.6076	1.42953	18.2
-2.03036	1.57065	18.2
-1.84849	1.57065	18.2
-1.66662	1.57065	18.2
-1.48475	1.57065	18.2
-1.30288	1.57065	9.46
-1.10101	1.57065	4.48
-0.93914	1.57065	2.49
-0.75727	1.57065	3.98
-0.5754	1.57065	5.48
-0.39353	1.57065	18.2
-0.21166	1.57065	11
-0.02979	1.57065	18.2
0.15208	1.57065	18.2
0.33395	1.57065	11
0.51582	1.57065	18.2
0.69768	1.57065	18.2
0.87955	1.57065	18.2
1.06142	1.57065	18.2
1.24329	1.57065	18.2
1.42516	1.57065	18.2
1.60703	1.57065	18.2
1.7889	1.57065	18.2
1.97077	1.57065	18.2
2.15264	1.57065	18.2
2.33451	1.57065	18.2
2.51638	1.57065	18.2
2.69825	1.57065	18.2
2.88012	1.57065	18.2
3.06199	1.57065	18.2
3.24386	1.57065	18.2
3.42573	1.57065	18.2
3.6076	1.57065	18.2
-2.03036	1.71178	18.2
-1.84849	1.71178	18.2
-1.66662	1.71178	18.2
-1.48475	1.71178	11
-1.30288	1.71178	8.47
-1.1201	1.71178	5.48
-0.93914	1.71178	3.98
-0.75727	1.71178	4.98
-0.5754	1.71178	6.48
-0.39353	1.71178	18.2
-0.21166	1.71178	18.2
-0.02979	1.71178	18.2
0.15208	1.71178	11
0.33395	1.71178	18.2
0.51582	1.71178	18.2
0.69768	1.71178	18.2
0.87955	1.71178	18.2
1.06142	1.71178	18.2
1.24329	1.71178	18.2
1.42516	1.71178	18.2
1.60703	1.71178	18.2
1.7889	1.71178	18.2
1.97077	1.71178	18.2
2.15264	1.71178	18.2
2.33451	1.71178	18.2
2.51638	1.71178	18.2
2.69825	1.71178	18.2
2.88012	1.71178	18.2
3.06199	1.71178	18.2
3.24386	1.71178	18.2
3.42573	1.71178	18.2
3.6076	1.71178	18.2
-2.03036	1.8529	18.2
-1.84849	1.8529	18.2
-1.66662	1.8529	18.2
-1.48475	1.8529	18.2
-1.30288	1.8529	18.2
-1.10101	1.8529	6.48
-0.93914	1.8529	5.98
-0.75727	1.8529	6.48
-0.5754	1.8529	11
-0.39353	1.8529	11
-0.21166	1.8529	18.2
-0.02979	1.8529	18.2
0.15208	1.8529	18.2
0.33395	1.8529	18.2
0.51582	1.8529	18.2
0.69768	1.8529	18.2
0.87955	1.8529	18.2
1.06142	1.8529	18.2
1.24329	1.8529	18.2
1.42516	1.8529	18.2
1.60703	1.8529	18.2
1.7889	1.8529	18.2
1.97077	1.8529	18.2
2.15264	1.8529	18.2
2.33451	1.8529	18.2
2.51638	1.8529	18.2
2.69825	1.8529	18.2
2.8801	1.8529	18.2
3.06199	1.8529	18.2
3.24386	1.8529	18.2
3.42573	1.8529	18.2
3.6076	1.8529	18.2
-2.03036	1.99402	18.2
-1.84849	1.99402	18.2
-1.66662	1.99402	18.2
-1.48475	1.99402	18.2
-1.30288	1.99402	18.2
-1.10101	1.99402	9.46
-0.93914	1.99402	7.47
-0.75727	1.99402	11
-0.5754	1.99402	18.2
-0.39353	1.99402	18.2
-0.21166	1.99402	18.2
-0.02979	1.99402	18.2
0.15208	1.99402	18.2
0.33395	1.99402	18.2
0.51582	1.99402	18.2
0.69768	1.99402	18.2
0.87955	1.99402	18.2
1.06142	1.99402	18.2
1.24329	1.99402	18.2
1.42516	1.99402	18.2
1.60703	1.99402	18.2
1.7889	1.99402	18.2
1.97077	1.99402	18.2
2.15264	1.99402	18.2
2.33451	1.99402	18.2
2.51638	1.99402	18.2
2.69825	1.99402	18.2
2.8802	1.99402	18.2
3.06199	1.99402	18.2
3.24386	1.99402	18.2
3.42573	1.99402	18.2
3.6076	1.99402	18.2
-2.03036	2.13515	18.2
-1.84849	2.13515	18.2
-1.66662	2.13515	18.2
-1.48475	2.13515	18.2
-1.30288	2.13515	18.2
-1.12101	2.13515	18.2
-0.93914	2.13515	7.47
-0.75727	2.13515	18.2
-0.5754	2.13515	18.2
-0.39353	2.13515	18.2
-0.21166	2.13515	18.2
-0.02979	2.13515	18.2
0.15208	2.13515	18.2
0.33395	2.13515	18.2
0.51582	2.13515	18.2
0.69768	2.13515	18.2
0.87955	2.13515	18.2
1.06142	2.13515	18.2
1.24329	2.13515	18.2
1.42516	2.13515	18.2
1.60703	2.13515	18.2
1.7889	2.13515	18.2
1.97077	2.13515	18.2
2.15264	2.13515	18.2
2.33451	2.13515	18.2
2.51638	2.13515	18.2
2.69825	2.13515	18.2
2.88012	2.13515	18.2
3.06199	2.13515	18.2
3.24386	2.13515	18.2
3.42573	2.13515	18.2
3.6076	2.13515	18.2
-2.03036	2.27627	18.2
-1.84849	2.27627	18.2
-1.66662	2.27627	18.2
-1.48475	2.27627	18.2
-1.30288	2.27627	18.2
-1.1201	2.27627	11
-0.93914	2.27627	11
-0.75727	2.27627	18.2
-0.5754	2.27627	18.2
-0.39353	2.27627	18.2
-0.21166	2.27627	18.2
-0.02979	2.27627	18.2
0.15208	2.27627	18.2
0.33395	2.27627	18.2
0.51582	2.27627	18.2
0.69768	2.27627	18.2
0.87955	2.27627	18.2
1.06142	2.27627	18.2
1.24329	2.27627	18.2
1.42516	2.27627	18.2
1.60703	2.27627	18.2
1.7889	2.27627	18.2
1.97077	2.27627	18.2
2.15264	2.27627	18.2
2.33451	2.27627	18.2
2.51638	2.27627	18.2
2.69825	2.27627	18.2
2.88012	2.27627	18.2
3.06199	2.27627	18.2
3.24386	2.27627	18.2
3.42573	2.27627	18.2
3.6076	2.27627	18.2

## Sheet: FBE-Erlotinb
#Complex Number: 1		Erlotinb-TKD
===============
SUMMARY
===============
van der Waal energy = -222.066 +/- 0.532 kJ/mol
Electrostattic energy = -53.449 +/- 0.623 kJ/mol
Polar solvation energy = 165.597 +/- 0.752 kJ/mol
SASA energy = -20.680 +/- 0.042 kJ/mol
SAV energy = 0.000 +/- 0.000 kJ/mol
WCA energy = 0.000 +/- 0.000 kJ/mol
Binding energy = -130.595 +/- 0.908 kJ/mol
===============
END
===============
