# Supplementary material for: Decoding dynamic interactions between EGFR‐TKD and DAC through computational and experimental approaches: A novel breakthrough in lung melanoma treatment
Source: J Cell Mol Med. 2024 Apr 29;28(9):e18263. doi: 10.1111/jcmm.18263 (PMC11058330; doi:10.1111/jcmm.18263)
Supplement: Supplementary file 2 — Data S1. [file JCMM-28-e18263-s001.zip › R6_APO_TKD_Molecular-Dynamics.xlsx]

## Sheet: RMSD_C-alpha-APO
	RMSD_C-alpha Apo_TKD
Time	RMSD
0	6e-07
10	0.0910265
20	0.114084
30	0.118612
40	0.1328
50	0.129285
60	0.124465
70	0.123761
80	0.145615
90	0.146075
100	0.134606
110	0.131484
120	0.141302
130	0.151405
140	0.156692
150	0.166813
160	0.161208
170	0.170829
180	0.165029
190	0.170966
200	0.164407
210	0.155395
220	0.152951
230	0.14404
240	0.156286
250	0.164489
260	0.139558
270	0.177793
280	0.163717
290	0.157932
300	0.167052
310	0.178992
320	0.179188
330	0.165838
340	0.166778
350	0.16589
360	0.165626
370	0.169096
380	0.191491
390	0.166578
400	0.162308
410	0.173376
420	0.170334
430	0.166591
440	0.188778
450	0.183913
460	0.175054
470	0.186355
480	0.187735
490	0.202113
500	0.188456
510	0.195883
520	0.203667
530	0.204488
540	0.205989
550	0.197219
560	0.195784
570	0.205586
580	0.192318
590	0.18368
600	0.186864
610	0.193369
620	0.218986
630	0.212838
640	0.203799
650	0.226765
660	0.211066
670	0.211101
680	0.223738
690	0.213539
700	0.204902
710	0.202581
720	0.207021
730	0.213198
740	0.211883
750	0.209652
760	0.225731
770	0.231883
780	0.224759
790	0.225818
800	0.216338
810	0.212755
820	0.227186
830	0.226574
840	0.215925
850	0.224557
860	0.206819
870	0.204962
880	0.203256
890	0.220379
900	0.195988
910	0.184339
920	0.205181
930	0.196074
940	0.214078
950	0.238616
960	0.236413
970	0.234782
980	0.249877
990	0.248319
1000	0.24361
1010	0.233578
1020	0.231584
1030	0.238185
1040	0.259555
1050	0.252881
1060	0.245514
1070	0.262956
1080	0.25669
1090	0.261446
1100	0.255124
1110	0.238712
1120	0.250843
1130	0.250365
1140	0.236028
1150	0.228595
1160	0.23457
1170	0.233983
1180	0.249936
1190	0.244548
1200	0.23621
1210	0.233461
1220	0.233495
1230	0.248355
1240	0.249175
1250	0.261837
1260	0.255126
1270	0.255058
1280	0.248431
1290	0.249893
1300	0.272068
1310	0.252529
1320	0.249884
1330	0.264933
1340	0.256138
1350	0.251589
1360	0.24979
1370	0.259364
1380	0.236415
1390	0.241573
1400	0.241624
1410	0.250351
1420	0.265928
1430	0.261476
1440	0.266702
1450	0.263981
1460	0.246875
1470	0.248556
1480	0.238073
1490	0.241994
1500	0.254095
1510	0.233706
1520	0.241899
1530	0.256134
1540	0.245046
1550	0.242229
1560	0.249798
1570	0.251811
1580	0.259036
1590	0.25489
1600	0.25383
1610	0.251098
1620	0.248991
1630	0.240934
1640	0.242576
1650	0.247041
1660	0.252983
1670	0.260722
1680	0.276609
1690	0.250975
1700	0.258316
1710	0.253652
1720	0.254873
1730	0.239896
1740	0.250139
1750	0.251434
1760	0.261334
1770	0.272007
1780	0.265215
1790	0.277909
1800	0.275099
1810	0.277759
1820	0.257549
1830	0.267849
1840	0.27436
1850	0.266439
1860	0.262335
1870	0.273337
1880	0.26482
1890	0.265846
1900	0.262224
1910	0.252888
1920	0.253529
1930	0.261395
1940	0.256633
1950	0.248775
1960	0.263776
1970	0.269049
1980	0.255935
1990	0.267607
2000	0.269098
2010	0.276884
2020	0.276471
2030	0.272484
2040	0.280965
2050	0.286807
2060	0.273244
2070	0.274754
2080	0.268941
2090	0.264001
2100	0.270073
2110	0.270533
2120	0.274088
2130	0.289061
2140	0.274596
2150	0.271303
2160	0.275573
2170	0.272486
2180	0.270458
2190	0.249897
2200	0.252484
2210	0.263623
2220	0.274812
2230	0.261866
2240	0.268706
2250	0.259012
2260	0.26594
2270	0.271785
2280	0.269973
2290	0.273415
2300	0.277954
2310	0.261678
2320	0.25724
2330	0.265099
2340	0.26182
2350	0.263623
2360	0.266807
2370	0.269732
2380	0.271555
2390	0.278033
2400	0.279944
2410	0.303947
2420	0.295736
2430	0.293504
2440	0.274352
2450	0.286991
2460	0.293737
2470	0.290309
2480	0.26775
2490	0.272828
2500	0.265026
2510	0.266393
2520	0.28452
2530	0.292178
2540	0.279949
2550	0.282431
2560	0.282679
2570	0.28034
2580	0.268242
2590	0.291934
2600	0.287953
2610	0.276242
2620	0.263821
2630	0.272991
2640	0.270186
2650	0.268379
2660	0.265445
2670	0.25239
2680	0.258046
2690	0.257747
2700	0.26442
2710	0.282039
2720	0.278669
2730	0.271883
2740	0.291258
2750	0.286698
2760	0.297135
2770	0.274046
2780	0.265999
2790	0.266518
2800	0.272882
2810	0.267395
2820	0.259755
2830	0.267989
2840	0.2731
2850	0.252565
2860	0.266376
2870	0.276185
2880	0.269772
2890	0.266291
2900	0.275604
2910	0.284563
2920	0.291097
2930	0.284848
2940	0.268655
2950	0.264034
2960	0.270805
2970	0.275463
2980	0.268524
2990	0.261414
3000	0.269256
3010	0.263865
3020	0.267709
3030	0.269018
3040	0.269524
3050	0.275912
3060	0.272199
3070	0.273474
3080	0.278587
3090	0.265753
3100	0.275118
3110	0.271379
3120	0.261101
3130	0.274044
3140	0.273772
3150	0.271483
3160	0.274018
3170	0.284507
3180	0.274046
3190	0.28283
3200	0.276049
3210	0.266669
3220	0.26728
3230	0.273926
3240	0.282261
3250	0.2738
3260	0.281685
3270	0.292858
3280	0.280615
3290	0.282011
3300	0.295505
3310	0.285069
3320	0.283499
3330	0.280241
3340	0.290246
3350	0.295553
3360	0.311658
3370	0.321146
3380	0.309315
3390	0.305996
3400	0.309123
3410	0.321171
3420	0.323866
3430	0.320676
3440	0.316763
3450	0.309051
3460	0.316283
3470	0.326598
3480	0.316472
3490	0.309138
3500	0.308623
3510	0.311134
3520	0.314622
3530	0.315936
3540	0.31595
3550	0.316453
3560	0.312545
3570	0.309436
3580	0.301415
3590	0.288699
3600	0.283326
3610	0.288969
3620	0.287328
3630	0.29156
3640	0.303784
3650	0.301393
3660	0.316976
3670	0.304827
3680	0.292024
3690	0.303058
3700	0.29148
3710	0.306599
3720	0.300237
3730	0.299727
3740	0.294216
3750	0.280051
3760	0.29928
3770	0.299612
3780	0.299465
3790	0.299876
3800	0.310259
3810	0.31154
3820	0.29249
3830	0.307742
3840	0.30614
3850	0.30167
3860	0.290486
3870	0.300755
3880	0.293453
3890	0.300591
3900	0.303704
3910	0.309237
3920	0.321621
3930	0.30535
3940	0.302948
3950	0.284924
3960	0.286029
3970	0.308237
3980	0.309317
3990	0.32087
4000	0.300557
4010	0.289417
4020	0.295407
4030	0.285481
4040	0.292538
4050	0.294545
4060	0.296651
4070	0.307395
4080	0.292202
4090	0.279957
4100	0.281409
4110	0.293311
4120	0.290728
4130	0.289652
4140	0.294403
4150	0.29862
4160	0.302772
4170	0.294885
4180	0.30357
4190	0.305296
4200	0.312641
4210	0.299848
4220	0.301169
4230	0.307959
4240	0.30046
4250	0.306959
4260	0.315024
4270	0.314771
4280	0.312584
4290	0.314369
4300	0.324852
4310	0.317009
4320	0.313586
4330	0.314479
4340	0.331955
4350	0.337621
4360	0.304914
4370	0.292813
4380	0.29713
4390	0.289621
4400	0.302209
4410	0.300089
4420	0.304734
4430	0.297854
4440	0.302254
4450	0.286691
4460	0.310229
4470	0.306289
4480	0.303952
4490	0.296056
4500	0.304835
4510	0.311371
4520	0.31293
4530	0.314398
4540	0.314259
4550	0.306878
4560	0.300676
4570	0.314848
4580	0.3022
4590	0.304885
4600	0.314688
4610	0.289303
4620	0.300812
4630	0.29394
4640	0.296548
4650	0.294911
4660	0.292231
4670	0.290494
4680	0.286707
4690	0.288279
4700	0.281509
4710	0.270244
4720	0.277909
4730	0.282612
4740	0.283798
4750	0.28203
4760	0.293932
4770	0.295141
4780	0.304596
4790	0.304613
4800	0.311454
4810	0.299153
4820	0.309362
4830	0.29974
4840	0.29557
4850	0.301509
4860	0.301868
4870	0.300293
4880	0.299961
4890	0.296984
4900	0.301067
4910	0.298183
4920	0.308012
4930	0.307187
4940	0.303766
4950	0.298671
4960	0.295709
4970	0.301425
4980	0.302087
4990	0.307074
5000	0.314744
5010	0.315358
5020	0.301237
5030	0.318404
5040	0.335402
5050	0.312347
5060	0.310974
5070	0.304995
5080	0.313629
5090	0.321896
5100	0.331409
5110	0.329064
5120	0.314745
5130	0.307241
5140	0.323909
5150	0.309062
5160	0.337595
5170	0.316093
5180	0.311163
5190	0.304157
5200	0.303071
5210	0.310867
5220	0.306157
5230	0.315575
5240	0.321837
5250	0.322442
5260	0.326499
5270	0.34735
5280	0.318845
5290	0.32506
5300	0.322426
5310	0.323912
5320	0.301336
5330	0.304785
5340	0.309415
5350	0.300745
5360	0.329372
5370	0.324459
5380	0.311507
5390	0.318153
5400	0.321795
5410	0.322333
5420	0.31328
5430	0.308204
5440	0.318997
5450	0.318357
5460	0.316993
5470	0.323602
5480	0.311304
5490	0.311278
5500	0.314179
5510	0.311254
5520	0.31556
5530	0.308853
5540	0.309926
5550	0.302533
5560	0.301696
5570	0.304942
5580	0.311398
5590	0.300405
5600	0.291527
5610	0.298211
5620	0.302093
5630	0.283447
5640	0.28873
5650	0.288344
5660	0.301673
5670	0.306727
5680	0.329467
5690	0.323798
5700	0.316538
5710	0.335437
5720	0.331976
5730	0.323872
5740	0.329686
5750	0.322571
5760	0.315106
5770	0.328454
5780	0.317656
5790	0.333825
5800	0.320168
5810	0.308477
5820	0.300803
5830	0.302629
5840	0.311909
5850	0.296459
5860	0.312235
5870	0.316162
5880	0.303856
5890	0.299836
5900	0.285811
5910	0.294318
5920	0.295871
5930	0.281684
5940	0.288274
5950	0.29024
5960	0.304829
5970	0.302022
5980	0.309325
5990	0.313499
6000	0.323932
6010	0.303453
6020	0.292923
6030	0.306347
6040	0.292693
6050	0.294224
6060	0.304442
6070	0.300245
6080	0.293922
6090	0.292193
6100	0.294262
6110	0.293895
6120	0.288929
6130	0.258908
6140	0.288398
6150	0.287662
6160	0.281967
6170	0.289404
6180	0.287444
6190	0.280135
6200	0.279861
6210	0.284837
6220	0.286268
6230	0.287529
6240	0.273016
6250	0.277876
6260	0.286645
6270	0.28429
6280	0.282191
6290	0.280995
6300	0.276361
6310	0.272903
6320	0.279165
6330	0.279041
6340	0.276214
6350	0.272063
6360	0.273133
6370	0.283541
6380	0.278878
6390	0.27563
6400	0.279605
6410	0.280281
6420	0.283744
6430	0.279671
6440	0.300416
6450	0.284727
6460	0.293664
6470	0.286082
6480	0.297882
6490	0.283872
6500	0.294583
6510	0.286107
6520	0.293208
6530	0.296069
6540	0.289186
6550	0.294141
6560	0.307027
6570	0.299372
6580	0.288941
6590	0.296179
6600	0.284589
6610	0.281234
6620	0.279419
6630	0.292301
6640	0.287592
6650	0.291703
6660	0.305348
6670	0.297104
6680	0.306027
6690	0.303019
6700	0.313139
6710	0.316958
6720	0.303007
6730	0.311406
6740	0.307513
6750	0.303201
6760	0.283927
6770	0.291345
6780	0.283909
6790	0.28526
6800	0.280863
6810	0.294169
6820	0.286741
6830	0.289687
6840	0.299382
6850	0.294855
6860	0.287335
6870	0.28488
6880	0.290872
6890	0.280814
6900	0.285566
6910	0.281813
6920	0.279133
6930	0.281165
6940	0.290015
6950	0.304621
6960	0.302409
6970	0.291872
6980	0.286616
6990	0.281632
7000	0.289008
7010	0.287695
7020	0.289834
7030	0.292131
7040	0.297623
7050	0.295998
7060	0.280438
7070	0.283884
7080	0.273533
7090	0.288195
7100	0.284002
7110	0.278815
7120	0.276559
7130	0.275375
7140	0.269439
7150	0.272765
7160	0.281271
7170	0.28462
7180	0.286917
7190	0.28143
7200	0.287475
7210	0.283243
7220	0.288919
7230	0.287164
7240	0.281859
7250	0.28246
7260	0.286058
7270	0.292192
7280	0.288914
7290	0.297598
7300	0.291074
7310	0.299784
7320	0.296794
7330	0.304401
7340	0.298417
7350	0.288901
7360	0.29782
7370	0.290932
7380	0.304746
7390	0.300511
7400	0.306726
7410	0.308003
7420	0.302866
7430	0.310794
7440	0.308427
7450	0.31022
7460	0.297921
7470	0.281918
7480	0.29563
7490	0.295898
7500	0.293948
7510	0.302593
7520	0.300193
7530	0.306258
7540	0.288604
7550	0.305161
7560	0.298577
7570	0.29316
7580	0.277232
7590	0.28681
7600	0.290731
7610	0.295106
7620	0.296095
7630	0.289303
7640	0.298219
7650	0.304076
7660	0.309672
7670	0.291389
7680	0.302569
7690	0.302305
7700	0.305473
7710	0.300976
7720	0.319591
7730	0.304608
7740	0.307138
7750	0.301262
7760	0.282894
7770	0.288737
7780	0.295121
7790	0.290729
7800	0.292847
7810	0.286978
7820	0.2802
7830	0.285788
7840	0.281847
7850	0.28535
7860	0.274874
7870	0.286834
7880	0.291119
7890	0.284677
7900	0.289529
7910	0.289968
7920	0.276075
7930	0.290397
7940	0.281016
7950	0.274277
7960	0.275299
7970	0.284697
7980	0.282207
7990	0.280909
8000	0.292582
8010	0.300451
8020	0.285947
8030	0.289642
8040	0.281
8050	0.296386
8060	0.298001
8070	0.288832
8080	0.302966
8090	0.314667
8100	0.311408
8110	0.300009
8120	0.298769
8130	0.30856
8140	0.307197
8150	0.307729
8160	0.311591
8170	0.303185
8180	0.300837
8190	0.299525
8200	0.296634
8210	0.281706
8220	0.283947
8230	0.302074
8240	0.300863
8250	0.288813
8260	0.305959
8270	0.299311
8280	0.290993
8290	0.287884
8300	0.284668
8310	0.29223
8320	0.288639
8330	0.304559
8340	0.308999
8350	0.303144
8360	0.311643
8370	0.301532
8380	0.285869
8390	0.290963
8400	0.293116
8410	0.291645
8420	0.287784
8430	0.305548
8440	0.303675
8450	0.307433
8460	0.324021
8470	0.299476
8480	0.303847
8490	0.286971
8500	0.294044
8510	0.295985
8520	0.294606
8530	0.303949
8540	0.307634
8550	0.288521
8560	0.309132
8570	0.293177
8580	0.305742
8590	0.301246
8600	0.311438
8610	0.291712
8620	0.307362
8630	0.307922
8640	0.304678
8650	0.299702
8660	0.298189
8670	0.311493
8680	0.301684
8690	0.306343
8700	0.299596
8710	0.298614
8720	0.309046
8730	0.289699
8740	0.296355
8750	0.304363
8760	0.307208
8770	0.307611
8780	0.307773
8790	0.302185
8800	0.31514
8810	0.313585
8820	0.319899
8830	0.309034
8840	0.321584
8850	0.322913
8860	0.31031
8870	0.33028
8880	0.337584
8890	0.327942
8900	0.319748
8910	0.33848
8920	0.328275
8930	0.329532
8940	0.337886
8950	0.332115
8960	0.341817
8970	0.328414
8980	0.334469
8990	0.331453
9000	0.322075
9010	0.330255
9020	0.327981
9030	0.314713
9040	0.313254
9050	0.314975
9060	0.318087
9070	0.304078
9080	0.309192
9090	0.313844
9100	0.330577
9110	0.319317
9120	0.315584
9130	0.316325
9140	0.321158
9150	0.323995
9160	0.322933
9170	0.317124
9180	0.327374
9190	0.327039
9200	0.323604
9210	0.338092
9220	0.325849
9230	0.335398
9240	0.325785
9250	0.318596
9260	0.322586
9270	0.31921
9280	0.316243
9290	0.318818
9300	0.322844
9310	0.3161
9320	0.304275
9330	0.308291
9340	0.292914
9350	0.293613
9360	0.303125
9370	0.310229
9380	0.298882
9390	0.293484
9400	0.299671
9410	0.308831
9420	0.309824
9430	0.307873
9440	0.319274
9450	0.311684
9460	0.299223
9470	0.305342
9480	0.310222
9490	0.319506
9500	0.313448
9510	0.302084
9520	0.311916
9530	0.315048
9540	0.313688
9550	0.317452
9560	0.3071
9570	0.324976
9580	0.32425
9590	0.327657
9600	0.324695
9610	0.31789
9620	0.325484
9630	0.324702
9640	0.328578
9650	0.334826
9660	0.31982
9670	0.332779
9680	0.343312
9690	0.327305
9700	0.326773
9710	0.310699
9720	0.312798
9730	0.308787
9740	0.305285
9750	0.326285
9760	0.316988
9770	0.325735
9780	0.324775
9790	0.329601
9800	0.33759
9810	0.315196
9820	0.334646
9830	0.343913
9840	0.332707
9850	0.342662
9860	0.347477
9870	0.338236
9880	0.337114
9890	0.323698
9900	0.306772
9910	0.307708
9920	0.329576
9930	0.323762
9940	0.328933
9950	0.314262
9960	0.30972
9970	0.306616
9980	0.310454
9990	0.297536
10000	0.300908
10010	0.305676
10020	0.292677
10030	0.30157
10040	0.289463
10050	0.293809
10060	0.28927
10070	0.323021
10080	0.321619
10090	0.316133
10100	0.334427
10110	0.3388
10120	0.334819
10130	0.325102
10140	0.313222
10150	0.316486
10160	0.302694
10170	0.301356
10180	0.313271
10190	0.306649
10200	0.300185
10210	0.30702
10220	0.316884
10230	0.311986
10240	0.306524
10250	0.298212
10260	0.31178
10270	0.316863
10280	0.317951
10290	0.331742
10300	0.30991
10310	0.315314
10320	0.318987
10330	0.305926
10340	0.290483
10350	0.308103
10360	0.312369
10370	0.289388
10380	0.295726
10390	0.29137
10400	0.303943
10410	0.32034
10420	0.315688
10430	0.344542
10440	0.347227
10450	0.324452
10460	0.322978
10470	0.315069
10480	0.303365
10490	0.304274
10500	0.299888
10510	0.299161
10520	0.300885
10530	0.303189
10540	0.292714
10550	0.297596
10560	0.317219
10570	0.298756
10580	0.309858
10590	0.30651
10600	0.300691
10610	0.313175
10620	0.309632
10630	0.296658
10640	0.301508
10650	0.307154
10660	0.307644
10670	0.295348
10680	0.295275
10690	0.302751
10700	0.292285
10710	0.291474
10720	0.300793
10730	0.31828
10740	0.301398
10750	0.291196
10760	0.296826
10770	0.298597
10780	0.306119
10790	0.300548
10800	0.304541
10810	0.307197
10820	0.306122
10830	0.296534
10840	0.30127
10850	0.31359
10860	0.324074
10870	0.311299
10880	0.30297
10890	0.314929
10900	0.318898
10910	0.313535
10920	0.314644
10930	0.317292
10940	0.303203
10950	0.307302
10960	0.310299
10970	0.317182
10980	0.302427
10990	0.29753
11000	0.302842
11010	0.296453
11020	0.305537
11030	0.310841
11040	0.312223
11050	0.314612
11060	0.313067
11070	0.297963
11080	0.29827
11090	0.304329
11100	0.293486
11110	0.298376
11120	0.289515
11130	0.308568
11140	0.304594
11150	0.311347
11160	0.305792
11170	0.312206
11180	0.303582
11190	0.291648
11200	0.299382
11210	0.30207
11220	0.300493
11230	0.30636
11240	0.302791
11250	0.306413
11260	0.314164
11270	0.303355
11280	0.321984
11290	0.30723
11300	0.307152
11310	0.314868
11320	0.298608
11330	0.311819
11340	0.308657
11350	0.297444
11360	0.301519
11370	0.317789
11380	0.306278
11390	0.30261
11400	0.299444
11410	0.29192
11420	0.298325
11430	0.28856
11440	0.311102
11450	0.305215
11460	0.310433
11470	0.299955
11480	0.308607
11490	0.300823
11500	0.308037
11510	0.297089
11520	0.293641
11530	0.289781
11540	0.287145
11550	0.286544
11560	0.27943
11570	0.286389
11580	0.287273
11590	0.290167
11600	0.294262
11610	0.296444
11620	0.30554
11630	0.322156
11640	0.315441
11650	0.314574
11660	0.313607
11670	0.307752
11680	0.311561
11690	0.311483
11700	0.307972
11710	0.303669
11720	0.320385
11730	0.316466
11740	0.3125
11750	0.313196
11760	0.303802
11770	0.297221
11780	0.289139
11790	0.306228
11800	0.308596
11810	0.305615
11820	0.310375
11830	0.320257
11840	0.320096
11850	0.308992
11860	0.317207
11870	0.311498
11880	0.314233
11890	0.302928
11900	0.302154
11910	0.304697
11920	0.302168
11930	0.300165
11940	0.298663
11950	0.304556
11960	0.293296
11970	0.300158
11980	0.303993
11990	0.301245
12000	0.316466
12010	0.318648
12020	0.306387
12030	0.321134
12040	0.320806
12050	0.310272
12060	0.312125
12070	0.305923
12080	0.299149
12090	0.314667
12100	0.294273
12110	0.290921
12120	0.305745
12130	0.299346
12140	0.294899
12150	0.295995
12160	0.299836
12170	0.297593
12180	0.295864
12190	0.301131
12200	0.298037
12210	0.291022
12220	0.284626
12230	0.304045
12240	0.304571
12250	0.290966
12260	0.297493
12270	0.305496
12280	0.297758
12290	0.294976
12300	0.300212
12310	0.302124
12320	0.294743
12330	0.302566
12340	0.290102
12350	0.278848
12360	0.296498
12370	0.304985
12380	0.294088
12390	0.309722
12400	0.300306
12410	0.293796
12420	0.310905
12430	0.306774
12440	0.297497
12450	0.309357
12460	0.296724
12470	0.292121
12480	0.295122
12490	0.302086
12500	0.301984
12510	0.299532
12520	0.300729
12530	0.321346
12540	0.310494
12550	0.320651
12560	0.316022
12570	0.315914
12580	0.304913
12590	0.317881
12600	0.294061
12610	0.292437
12620	0.300383
12630	0.302182
12640	0.297425
12650	0.290841
12660	0.291484
12670	0.298586
12680	0.307084
12690	0.315678
12700	0.314453
12710	0.31367
12720	0.323445
12730	0.320147
12740	0.308035
12750	0.296415
12760	0.281027
12770	0.295341
12780	0.29946
12790	0.310987
12800	0.332579
12810	0.304706
12820	0.31143
12830	0.309293
12840	0.31266
12850	0.318288
12860	0.29798
12870	0.317311
12880	0.305501
12890	0.304058
12900	0.317155
12910	0.311707
12920	0.308239
12930	0.321324
12940	0.315396
12950	0.2961
12960	0.308435
12970	0.300357
12980	0.303128
12990	0.314905
13000	0.312808
13010	0.308614
13020	0.301168
13030	0.314734
13040	0.306046
13050	0.305808
13060	0.301046
13070	0.301733
13080	0.299747
13090	0.305354
13100	0.320752
13110	0.312542
13120	0.325619
13130	0.305847
13140	0.321395
13150	0.32712
13160	0.317177
13170	0.297149
13180	0.311857
13190	0.311949
13200	0.310721
13210	0.320533
13220	0.321937
13230	0.318847
13240	0.329514
13250	0.325987
13260	0.317051
13270	0.308378
13280	0.319755
13290	0.326183
13300	0.318505
13310	0.304042
13320	0.313457
13330	0.314872
13340	0.319744
13350	0.309456
13360	0.309641
13370	0.305022
13380	0.309381
13390	0.306049
13400	0.308319
13410	0.298172
13420	0.30791
13430	0.317075
13440	0.293961
13450	0.295731
13460	0.312808
13470	0.318437
13480	0.316992
13490	0.312047
13500	0.310576
13510	0.306162
13520	0.303332
13530	0.301599
13540	0.296497
13550	0.289173
13560	0.288243
13570	0.287711
13580	0.29924
13590	0.301291
13600	0.299603
13610	0.316767
13620	0.295887
13630	0.293249
13640	0.298892
13650	0.296875
13660	0.308919
13670	0.301518
13680	0.310054
13690	0.314006
13700	0.305806
13710	0.306218
13720	0.319081
13730	0.305551
13740	0.290683
13750	0.281481
13760	0.292607
13770	0.295414
13780	0.30675
13790	0.298318
13800	0.303343
13810	0.300282
13820	0.304887
13830	0.331045
13840	0.30494
13850	0.308787
13860	0.304212
13870	0.303733
13880	0.306519
13890	0.295449
13900	0.306515
13910	0.294705
13920	0.284641
13930	0.295424
13940	0.313071
13950	0.310074
13960	0.301714
13970	0.294806
13980	0.292006
13990	0.30331
14000	0.29678
14010	0.303434
14020	0.302986
14030	0.301802
14040	0.322549
14050	0.32316
14060	0.320297
14070	0.306401
14080	0.308822
14090	0.313544
14100	0.321074
14110	0.329907
14120	0.31457
14130	0.306292
14140	0.301446
14150	0.308299
14160	0.310986
14170	0.300257
14180	0.296762
14190	0.304011
14200	0.301956
14210	0.312372
14220	0.304176
14230	0.310163
14240	0.308916
14250	0.302685
14260	0.306943
14270	0.310713
14280	0.312238
14290	0.302296
14300	0.303475
14310	0.302864
14320	0.296922
14330	0.307843
14340	0.309448
14350	0.313245
14360	0.298302
14370	0.303586
14380	0.301623
14390	0.319131
14400	0.305905
14410	0.305882
14420	0.318631
14430	0.310381
14440	0.304623
14450	0.293014
14460	0.288235
14470	0.303605
14480	0.31138
14490	0.308271
14500	0.301376
14510	0.317672
14520	0.309421
14530	0.30918
14540	0.305744
14550	0.309618
14560	0.30415
14570	0.301873
14580	0.297094
14590	0.303192
14600	0.308801
14610	0.300962
14620	0.298449
14630	0.300435
14640	0.299644
14650	0.305119
14660	0.298112
14670	0.299345
14680	0.292246
14690	0.288905
14700	0.289365
14710	0.300253
14720	0.299008
14730	0.29531
14740	0.296258
14750	0.29279
14760	0.295991
14770	0.305354
14780	0.302781
14790	0.308339
14800	0.319976
14810	0.306506
14820	0.304798
14830	0.310711
14840	0.313627
14850	0.320841
14860	0.304492
14870	0.318681
14880	0.31246
14890	0.301289
14900	0.294138
14910	0.289607
14920	0.301669
14930	0.292767
14940	0.297243
14950	0.293704
14960	0.293788
14970	0.296492
14980	0.316298
14990	0.300458
15000	0.319158
15010	0.301896
15020	0.301881
15030	0.302334
15040	0.298964
15050	0.309065
15060	0.317368
15070	0.304036
15080	0.315325
15090	0.309132
15100	0.301669
15110	0.304568
15120	0.320382
15130	0.319663
15140	0.317397
15150	0.321578
15160	0.323394
15170	0.312136
15180	0.306349
15190	0.317397
15200	0.317131
15210	0.307738
15220	0.312264
15230	0.309127
15240	0.310741
15250	0.30048
15260	0.308932
15270	0.305895
15280	0.30386
15290	0.293915
15300	0.300677
15310	0.292999
15320	0.300661
15330	0.299541
15340	0.303148
15350	0.291677
15360	0.297941
15370	0.294156
15380	0.294094
15390	0.285638
15400	0.299347
15410	0.299338
15420	0.294444
15430	0.28969
15440	0.297656
15450	0.305551
15460	0.296752
15470	0.302844
15480	0.323195
15490	0.307877
15500	0.314177
15510	0.314229
15520	0.294144
15530	0.293332
15540	0.302951
15550	0.305695
15560	0.308719
15570	0.304073
15580	0.321964
15590	0.318038
15600	0.313086
15610	0.312044
15620	0.318476
15630	0.327663
15640	0.31045
15650	0.313201
15660	0.312432
15670	0.30321
15680	0.307801
15690	0.318016
15700	0.323113
15710	0.307803
15720	0.316242
15730	0.319981
15740	0.312789
15750	0.32766
15760	0.324004
15770	0.312748
15780	0.32468
15790	0.314863
15800	0.303088
15810	0.304417
15820	0.302239
15830	0.298061
15840	0.30104
15850	0.294026
15860	0.295594
15870	0.300068
15880	0.305237
15890	0.305242
15900	0.301988
15910	0.308966
15920	0.311334
15930	0.312976
15940	0.323847
15950	0.314415
15960	0.313839
15970	0.304478
15980	0.304149
15990	0.308239
16000	0.304139
16010	0.304812
16020	0.300289
16030	0.302933
16040	0.300579
16050	0.301833
16060	0.298579
16070	0.307226
16080	0.291497
16090	0.300319
16100	0.291831
16110	0.293926
16120	0.298349
16130	0.294984
16140	0.300834
16150	0.295611
16160	0.294584
16170	0.297227
16180	0.296096
16190	0.288982
16200	0.292199
16210	0.303528
16220	0.312126
16230	0.296003
16240	0.29106
16250	0.301053
16260	0.295148
16270	0.308121
16280	0.294636
16290	0.299539
16300	0.309274
16310	0.302002
16320	0.309642
16330	0.310943
16340	0.313671
16350	0.305074
16360	0.32073
16370	0.331227
16380	0.320513
16390	0.320254
16400	0.322949
16410	0.31757
16420	0.345919
16430	0.336485
16440	0.331993
16450	0.324278
16460	0.336721
16470	0.333186
16480	0.332561
16490	0.328052
16500	0.340668
16510	0.338559
16520	0.336033
16530	0.323699
16540	0.320941
16550	0.329373
16560	0.324131
16570	0.315652
16580	0.349269
16590	0.330606
16600	0.342157
16610	0.346011
16620	0.337276
16630	0.337968
16640	0.339572
16650	0.34356
16660	0.333359
16670	0.33979
16680	0.345499
16690	0.328712
16700	0.323655
16710	0.322626
16720	0.321802
16730	0.327003
16740	0.327265
16750	0.325663
16760	0.330491
16770	0.31945
16780	0.308908
16790	0.326709
16800	0.31671
16810	0.324062
16820	0.324143
16830	0.319122
16840	0.310931
16850	0.321941
16860	0.329921
16870	0.335489
16880	0.317422
16890	0.318875
16900	0.31428
16910	0.306296
16920	0.326084
16930	0.319336
16940	0.327832
16950	0.325686
16960	0.33607
16970	0.319115
16980	0.304882
16990	0.323511
17000	0.34077
17010	0.319043
17020	0.315568
17030	0.306695
17040	0.298181
17050	0.306368
17060	0.308159
17070	0.319592
17080	0.299095
17090	0.30991
17100	0.306287
17110	0.335834
17120	0.338377
17130	0.342077
17140	0.343544
17150	0.347449
17160	0.331769
17170	0.352013
17180	0.358123
17190	0.33772
17200	0.351714
17210	0.350814
17220	0.345795
17230	0.350926
17240	0.336373
17250	0.342797
17260	0.330325
17270	0.322326
17280	0.329101
17290	0.324708
17300	0.332196
17310	0.340504
17320	0.321883
17330	0.318534
17340	0.314994
17350	0.326518
17360	0.324464
17370	0.315711
17380	0.322511
17390	0.321023
17400	0.313896
17410	0.32488
17420	0.316389
17430	0.316091
17440	0.313549
17450	0.317518
17460	0.322824
17470	0.318395
17480	0.303451
17490	0.30553
17500	0.306515
17510	0.294765
17520	0.305954
17530	0.30131
17540	0.300993
17550	0.305709
17560	0.304289
17570	0.296393
17580	0.301374
17590	0.296494
17600	0.294452
17610	0.293042
17620	0.292635
17630	0.293041
17640	0.297294
17650	0.294573
17660	0.29586
17670	0.302789
17680	0.294508
17690	0.294831
17700	0.283234
17710	0.296166
17720	0.303939
17730	0.315692
17740	0.301826
17750	0.307362
17760	0.294841
17770	0.294068
17780	0.299974
17790	0.302468
17800	0.302896
17810	0.289976
17820	0.290581
17830	0.273268
17840	0.278865
17850	0.281162
17860	0.291165
17870	0.293258
17880	0.302386
17890	0.304391
17900	0.322362
17910	0.305567
17920	0.316522
17930	0.30157
17940	0.300316
17950	0.292635
17960	0.301401
17970	0.30658
17980	0.305718
17990	0.304696
18000	0.30744
18010	0.307604
18020	0.309361
18030	0.312144
18040	0.327106
18050	0.323828
18060	0.301002
18070	0.302196
18080	0.301872
18090	0.31605
18100	0.318024
18110	0.309829
18120	0.309491
18130	0.312467
18140	0.318395
18150	0.316465
18160	0.298341
18170	0.30338
18180	0.295466
18190	0.292383
18200	0.290896
18210	0.285706
18220	0.293365
18230	0.281572
18240	0.292629
18250	0.285614
18260	0.278494
18270	0.293168
18280	0.294836
18290	0.292285
18300	0.298864
18310	0.298611
18320	0.305997
18330	0.297654
18340	0.306845
18350	0.297556
18360	0.296743
18370	0.298062
18380	0.292268
18390	0.298814
18400	0.306872
18410	0.302404
18420	0.310256
18430	0.301832
18440	0.297851
18450	0.291038
18460	0.30481
18470	0.304953
18480	0.306129
18490	0.307698
18500	0.307595
18510	0.306157
18520	0.30983
18530	0.307004
18540	0.302369
18550	0.312231
18560	0.313767
18570	0.315503
18580	0.321182
18590	0.311395
18600	0.316791
18610	0.300844
18620	0.319641
18630	0.311178
18640	0.321855
18650	0.3055
18660	0.296
18670	0.300988
18680	0.316892
18690	0.324964
18700	0.308889
18710	0.300669
18720	0.311013
18730	0.304595
18740	0.307714
18750	0.302793
18760	0.311807
18770	0.308115
18780	0.308058
18790	0.311204
18800	0.31445
18810	0.299001
18820	0.300288
18830	0.303843
18840	0.308316
18850	0.318015
18860	0.307668
18870	0.314306
18880	0.313453
18890	0.32454
18900	0.323308
18910	0.307967
18920	0.308341
18930	0.307628
18940	0.307556
18950	0.315403
18960	0.29392
18970	0.299729
18980	0.305075
18990	0.308683
19000	0.309401
19010	0.307582
19020	0.311912
19030	0.298263
19040	0.295709
19050	0.305753
19060	0.318806
19070	0.311166
19080	0.299427
19090	0.299382
19100	0.290111
19110	0.2984
19120	0.300279
19130	0.308709
19140	0.313662
19150	0.316686
19160	0.306114
19170	0.302792
19180	0.295085
19190	0.303
19200	0.306256
19210	0.31021
19220	0.315361
19230	0.324764
19240	0.32323
19250	0.324868
19260	0.307639
19270	0.310395
19280	0.316499
19290	0.327378
19300	0.311989
19310	0.316061
19320	0.321882
19330	0.329068
19340	0.330055
19350	0.310123
19360	0.304623
19370	0.313266
19380	0.312916
19390	0.308197
19400	0.317372
19410	0.321611
19420	0.322979
19430	0.30947
19440	0.336021
19450	0.326008
19460	0.325493
19470	0.340947
19480	0.334664
19490	0.329483
19500	0.337081
19510	0.313087
19520	0.316725
19530	0.332096
19540	0.339337
19550	0.350221
19560	0.347446
19570	0.335437
19580	0.341407
19590	0.349187
19600	0.354701
19610	0.358023
19620	0.346076
19630	0.352081
19640	0.332342
19650	0.345015
19660	0.330165
19670	0.332995
19680	0.335738
19690	0.330399
19700	0.322168
19710	0.328314
19720	0.327932
19730	0.331893
19740	0.314443
19750	0.330564
19760	0.330768
19770	0.322386
19780	0.325188
19790	0.323995
19800	0.313018
19810	0.323992
19820	0.325222
19830	0.318079
19840	0.326544
19850	0.314613
19860	0.309724
19870	0.327254
19880	0.318916
19890	0.339155
19900	0.314626
19910	0.301919
19920	0.307562
19930	0.306742
19940	0.324784
19950	0.309437
19960	0.305571
19970	0.294241
[truncated: 8,003 more rows]

## Sheet: RoG-APO
	Radius of Gyration_APO-TKD
Time	RoG
0	2.02797
1	2.01921
2	2.0193
3	2.0138
4	2.01661
5	2.01683
6	2.02238
7	2.02062
8	2.01722
9	2.01863
10	2.02453
11	2.02175
12	2.02473
13	2.02487
14	2.01644
15	2.01544
16	2.01569
17	2.01798
18	2.01573
19	2.01261
20	2.0038
21	2.00573
22	2.01489
23	2.01801
24	2.01379
25	2.01204
26	2.01169
27	2.00931
28	2.01174
29	2.00449
30	2.00868
31	2.00979
32	2.0145
33	2.02378
34	2.02523
35	2.01712
36	2.01466
37	2.01876
38	2.01079
39	2.00652
40	2.01203
41	2.0151
42	2.00536
43	2.0103
44	2.01117
45	2.01472
46	2.01108
47	2.01798
48	2.01226
49	2.02057
50	2.01399
51	2.02073
52	2.01795
53	2.02523
54	2.02588
55	2.01477
56	2.01642
57	2.02583
58	2.02354
59	2.027
60	2.02317
61	2.02018
62	2.01989
63	2.02089
64	2.01818
65	2.02243
66	2.02407
67	2.02192
68	2.01131
69	2.02129
70	2.01358
71	2.01804
72	2.01811
73	2.02025
74	2.02151
75	2.01193
76	2.02021
77	2.01241
78	2.01219
79	2.01985
80	2.01885
81	2.01495
82	2.01863
83	2.0214
84	2.02407
85	2.03687
86	2.02843
87	2.02105
88	2.02224
89	2.01779
90	2.01799
91	2.00835
92	2.01617
93	2.00977
94	2.00489
95	2.01092
96	2.00711
97	2.0051
98	2.00903
99	2.01394
100	2.01606
101	2.02123
102	2.02225
103	2.01843
104	2.01076
105	2.00888
106	2.00721
107	2.01056
108	2.01828
109	2.0136
110	2.00563
111	2.00362
112	1.9984
113	1.99958
114	1.99687
115	1.99792
116	1.99462
117	2.00415
118	1.99881
119	1.99809
120	2.00609
121	2.00427
122	2.01023
123	2.0059
124	2.00986
125	2.01609
126	2.01242
127	2.00843
128	2.01594
129	2.01288
130	2.0115
131	2.01413
132	2.01422
133	2.01413
134	2.01482
135	2.01809
136	2.01851
137	2.02231
138	2.03036
139	2.03218
140	2.03412
141	2.03029
142	2.02879
143	2.02766
144	2.02773
145	2.02819
146	2.02949
147	2.02422
148	2.03131
149	2.0298
150	2.03124
151	2.03511
152	2.03703
153	2.03025
154	2.03812
155	2.0228
156	2.02149
157	2.01734
158	2.00488
159	2.01424
160	2.0146
161	2.02778
162	2.0347
163	2.02563
164	2.03001
165	2.04201
166	2.03181
167	2.03394
168	2.03533
169	2.03137
170	2.03089
171	2.03276
172	2.03074
173	2.02794
174	2.0307
175	2.03347
176	2.03682
177	2.03017
178	2.02475
179	2.02992
180	2.03503
181	2.02525
182	2.01812
183	2.01296
184	2.01323
185	2.01383
186	2.01628
187	2.01051
188	2.00962
189	2.01451
190	2.01262
191	2.01163
192	2.01856
193	2.0121
194	2.00371
195	2.00874
196	2.00615
197	2.00602
198	2.00617
199	2.00945
200	2.00748
201	2.00805
202	2.0112
203	2.01101
204	2.00947
205	2.01546
206	2.00823
207	2.01569
208	2.01275
209	2.00991
210	2.00568
211	1.99962
212	2.00633
213	2.01012
214	1.99589
215	2.00465
216	2.01489
217	2.01462
218	2.02028
219	2.01545
220	2.01627
221	2.0135
222	2.01279
223	2.01268
224	2.01554
225	2.02457
226	2.02232
227	2.01538
228	2.01665
229	2.02577
230	2.02171
231	2.01421
232	2.01807
233	2.01742
234	2.03023
235	2.03122
236	2.02804
237	2.02485
238	2.02489
239	2.02828
240	2.02203
241	2.02684
242	2.02695
243	2.02479
244	2.02034
245	2.02002
246	2.02259
247	2.02104
248	2.01501
249	2.02309
250	2.02374
251	2.02469
252	2.01896
253	2.02458
254	2.02485
255	2.0154
256	2.01833
257	2.02484
258	2.02786
259	2.01949
260	2.01247
261	2.01529
262	2.01665
263	2.011
264	2.0237
265	2.02271
266	2.02423
267	2.02237
268	2.02025
269	2.01923
270	2.0125
271	2.01815
272	2.01837
273	2.02263
274	2.02091
275	2.00984
276	2.02386
277	2.02641
278	2.01764
279	2.01538
280	2.01349
281	2.01717
282	2.00778
283	1.99827
284	1.99523
285	2.00083
286	2.00164
287	2.01012
288	2.01252
289	2.0218
290	2.02136
291	2.02239
292	2.00732
293	2.01527
294	2.01639
295	2.01757
296	2.01184
297	2.01143
298	2.01651
299	2.02016
300	2.02114
301	2.01886
302	2.01882
303	2.01713
304	2.01529
305	2.01618
306	2.01003
307	2.00737
308	2.00867
309	2.00566
310	2.00737
311	2.01144
312	2.00752
313	2.00909
314	2.01173
315	2.00336
316	2.00765
317	2.01286
318	2.01255
319	2.01397
320	2.00844
321	2.00888
322	2.0045
323	2.01233
324	2.01073
325	2.01658
326	2.01806
327	2.01098
328	2.01213
329	2.01362
330	2.01832
331	2.01895
332	2.0212
333	2.01318
334	2.01251
335	2.01332
336	2.01393
337	2.01646
338	2.01698
339	2.01476
340	2.01551
341	2.01992
342	2.02649
343	2.02636
344	2.02339
345	2.02319
346	2.02403
347	2.02051
348	2.01978
349	2.01286
350	2.0127
351	2.01603
352	2.00814
353	2.01009
354	2.01103
355	2.0084
356	2.00705
357	2.01345
358	2.01156
359	2.00779
360	2.01073
361	2.01565
362	2.0137
363	2.01147
364	2.01311
365	2.01706
366	2.01553
367	2.01695
368	2.01195
369	2.01761
370	2.01744
371	2.01563
372	2.01067
373	2.01647
374	2.02478
375	2.0211
376	2.01813
377	2.01835
378	2.01516
379	2.02201
380	2.01399
381	2.01671
382	2.01453
383	2.01179
384	2.01624
385	2.01383
386	2.01103
387	2.0126
388	2.02098
389	2.02163
390	2.02268
391	2.02958
392	2.02076
393	2.02498
394	2.02004
395	2.02162
396	2.01444
397	2.02101
398	2.01858
399	2.02405
400	2.02163
401	2.01588
402	2.02039
403	2.02616
404	2.02595
405	2.02318
406	2.01014
407	2.01473
408	2.00611
409	2.00641
410	2.00281
411	1.9905
412	1.98968
413	1.99421
414	1.99669
415	2.0068
416	2.00297
417	2.00236
418	2.00513
419	1.9959
420	2.00354
421	2.00627
422	2.00817
423	2.00104
424	1.99396
425	2.00709
426	2.00382
427	2.0039
428	1.99706
429	1.99971
430	2.00858
431	2.0126
432	2.00379
433	2.01082
434	2.0153
435	2.01086
436	2.01085
437	2.02653
438	2.02576
439	2.01327
440	2.02307
441	2.01815
442	2.01032
443	2.01067
444	2.01537
445	2.00451
446	2.01254
447	2.01496
448	2.01842
449	2.01881
450	2.01396
451	2.01698
452	2.01341
453	2.01057
454	2.00478
455	2.00181
456	2.01198
457	2.01437
458	2.01171
459	2.0063
460	2.01849
461	2.02551
462	2.02187
463	2.01652
464	2.01929
465	2.02519
466	2.02598
467	2.02336
468	2.0335
469	2.01753
470	2.0217
471	2.02196
472	2.02428
473	2.01347
474	2.01196
475	2.01101
476	2.01106
477	2.00564
478	2.00521
479	2.01166
480	2.01459
481	2.01
482	2.00907
483	2.00987
484	2.01026
485	2.01267
486	2.01137
487	2.01377
488	2.00779
489	2.0107
490	2.01247
491	2.01518
492	2.01427
493	2.01429
494	2.01135
495	2.01621
496	2.0147
497	2.01245
498	2.01392
499	2.01173
500	2.01048
501	2.02176
502	2.02087
503	2.01055
504	2.00741
505	2.01229
506	2.00564
507	2.01106
508	2.01106
509	2.01544
510	2.01683
511	2.02413
512	2.02123
513	2.01321
514	2.01108
515	1.99927
516	2.00268
517	2.01204
518	2.01667
519	2.0099
520	2.01344
521	2.01129
522	2.01372
523	2.0158
524	2.01719
525	2.01244
526	2.00598
527	1.99978
528	1.99298
529	2.01252
530	2.00949
531	2.00907
532	2.00649
533	2.01687
534	2.01838
535	2.01592
536	2.01228
537	2.01524
538	2.01064
539	2.01091
540	2.00886
541	2.0091
542	2.01158
543	2.00592
544	2.00253
545	2.00551
546	2.01063
547	2.00909
548	2.02312
549	2.01562
550	2.01158
551	2.0078
552	2.01202
553	2.01183
554	2.0186
555	2.0161
556	2.01265
557	2.01395
558	2.01556
559	2.01704
560	2.02543
561	2.02589
562	2.01891
563	2.02161
564	2.01245
565	2.01667
566	2.01836
567	2.01595
568	2.0197
569	2.02376
570	2.02293
571	2.02449
572	2.01973
573	2.02053
574	2.02031
575	2.02089
576	2.02073
577	2.02203
578	2.01982
579	2.01876
580	2.01057
581	2.01176
582	2.01348
583	2.01312
584	2.01223
585	2.01915
586	2.01851
587	2.02269
588	2.02034
589	2.01924
590	2.01283
591	2.00487
592	2.01256
593	2.00665
594	2.00218
595	2.00236
596	2.00478
597	2.00838
598	2.00305
599	2.00447
600	2.00099
601	1.99882
602	1.99333
603	2.00421
604	2.00918
605	2.00744
606	2.0085
607	2.01578
608	2.01246
609	2.00676
610	2.01423
611	2.00694
612	2.00715
613	2.00517
614	2.01078
615	2.014
616	2.00805
617	1.99468
618	1.99916
619	2.00382
620	2.0053
621	2.00278
622	1.99975
623	2.00174
624	1.98855
625	1.98601
626	1.98939
627	1.99002
628	1.99537
629	1.99731
630	1.99716
631	1.99218
632	1.99053
633	1.99489
634	1.98967
635	1.99186
636	1.99144
637	1.98545
638	1.97876
639	1.97619
640	1.98021
641	1.98879
642	1.99055
643	1.97262
644	1.96939
645	1.97776
646	1.97074
647	1.98204
648	1.98281
649	1.97238
650	1.96866
651	1.97635
652	1.9776
653	1.9759
654	1.97951
655	1.98361
656	1.97947
657	1.9803
658	1.98379
659	1.984
660	1.97743
661	1.98437
662	1.97412
663	1.98169
664	1.98293
665	1.97977
666	1.97421
667	1.97202
668	1.96813
669	1.97328
670	1.97955
671	1.98398
672	1.98372
673	1.98634
674	1.97914
675	1.97786
676	1.97582
677	1.97429
678	1.97095
679	1.96949
680	1.968
681	1.9747
682	1.97708
683	1.97587
684	1.97714
685	1.98311
686	1.98457
687	1.98536
688	1.99387
689	1.98744
690	1.97756
691	1.97374
692	1.97855
693	1.97844
694	1.9679
695	1.96784
696	1.97018
697	1.97963
698	1.9817
699	1.9798
700	1.98153
701	1.98364
702	1.98047
703	1.98232
704	1.98488
705	1.98283
706	1.9796
707	1.97627
708	1.97933
709	1.97869
710	1.97514
711	1.97403
712	1.96906
713	1.97852
714	1.98144
715	1.98332
716	1.9783
717	1.9746
718	1.98279
719	1.98532
720	1.97616
721	1.9731
722	1.97241
723	1.97078
724	1.9695
725	1.97225
726	1.97318
727	1.97237
728	1.97271
729	1.97629
730	1.9794
731	1.98078
732	1.98022
733	1.97957
734	1.97709
735	1.98139
736	1.97768
737	1.98541
738	1.98311
739	1.97883
740	1.97736
741	1.97726
742	1.97639
743	1.97925
744	1.97958
745	1.98581
746	1.98188
747	1.97502
748	1.97698
749	1.98356
750	1.98087
751	1.97833
752	1.98364
753	1.98173
754	1.97607
755	1.97216
756	1.97231
757	1.98146
758	1.97462
759	1.97766
760	1.97626
761	1.97679
762	1.98008
763	1.9753
764	1.96731
765	1.96601
766	1.96511
767	1.96992
768	1.96393
769	1.9599
770	1.9608
771	1.95764
772	1.96197
773	1.96869
774	1.96594
775	1.96475
776	1.97267
777	1.97269
778	1.9694
779	1.96722
780	1.96832
781	1.97805
782	1.96502
783	1.96481
784	1.96753
785	1.96183
786	1.96831
787	1.96803
788	1.96716
789	1.9685
790	1.9695
791	1.97552
792	1.97455
793	1.98082
794	1.97334
795	1.96982
796	1.97328
797	1.96968
798	1.96821
799	1.96792
800	1.97078
801	1.97184
802	1.97097
803	1.97148
804	1.97686
805	1.97417
806	1.96765
807	1.97945
808	1.97615
809	1.96437
810	1.96289
811	1.9651
812	1.97254
813	1.96456
814	1.96384
815	1.96905
816	1.97604
817	1.96766
818	1.9704
819	1.9853
820	1.97317
821	1.97566
822	1.97469
823	1.98563
824	1.9785
825	1.98164
826	1.9892
827	1.98038
828	1.97594
829	1.97642
830	1.97184
831	1.97111
832	1.9741
833	1.97056
834	1.97029
835	1.96815
836	1.97933
837	1.98149
838	1.97306
839	1.97374
840	1.9839
841	1.97864
842	1.9754
843	1.97359
844	1.97785
845	1.97675
846	1.97467
847	1.97263
848	1.97964
849	1.97332
850	1.97029
851	1.98152
852	1.97553
853	1.97571
854	1.98099
855	1.98261
856	1.98452
857	1.97384
858	1.97297
859	1.97976
860	1.98141
861	1.98174
862	1.97758
863	1.98377
864	1.9786
865	1.98822
866	1.98789
867	1.99502
868	1.99453
869	1.98719
870	1.98176
871	1.98824
872	1.98075
873	1.98539
874	1.99045
875	1.97727
876	1.98433
877	1.98046
878	1.97989
879	1.98037
880	1.98259
881	1.98565
882	1.98199
883	1.98462
884	1.97619
885	1.97767
886	1.97155
887	1.96756
888	1.97824
889	1.975
890	1.9713
891	1.97619
892	1.97272
893	1.97656
894	1.97246
895	1.97212
896	1.97136
897	1.97662
898	1.9769
899	1.97758
900	1.97892
901	1.96962
902	1.97753
903	1.98239
904	1.98176
905	1.97347
906	1.98069
907	1.97427
908	1.9741
909	1.97697
910	1.97407
911	1.97095
912	1.96866
913	1.97067
914	1.97488
915	1.96655
916	1.96548
917	1.97068
918	1.96851
919	1.97714
920	1.97966
921	1.97952
922	1.97925
923	1.97953
924	1.97889
925	1.97929
926	1.98348
927	1.98332
928	1.98509
929	1.98702
930	1.99205
931	1.98308
932	1.98454
933	1.98432
934	1.98851
935	1.9884
936	1.9906
937	1.98342
938	1.97312
939	1.98037
940	1.98035
941	1.9877
942	1.98022
943	1.97424
944	1.97449
945	1.97898
946	1.98641
947	1.97578
948	1.97177
949	1.98034
950	1.97691
951	1.98241
952	1.9782
953	1.9759
954	1.97476
955	1.9772
956	1.97505
957	1.9715
958	1.97391
959	1.9818
960	1.98081
961	1.97294
962	1.97114
963	1.96737
964	1.97448
965	1.97266
966	1.97296
967	1.96696
968	1.96973
969	1.97058
970	1.96493
971	1.96664
972	1.96755
973	1.96466
974	1.96207
975	1.96848
976	1.96781
977	1.964
978	1.96062
979	1.9649
980	1.95911
981	1.9578
982	1.96401
983	1.95421
984	1.96843
985	1.97052
986	1.97077
987	1.96872
988	1.95895
989	1.95961
990	1.96428
991	1.96361
992	1.96531
993	1.96077
994	1.95671
995	1.95716
996	1.95984
997	1.96307
998	1.9514
999	1.95761
1000	1.96476
1001	1.96604
1002	1.96644
1003	1.96939
1004	1.96914
1005	1.96129
1006	1.97035
1007	1.96251
1008	1.95793
1009	1.96797
1010	1.96391
1011	1.96208
1012	1.96136
1013	1.96386
1014	1.96097
1015	1.96971
1016	1.9679
1017	1.9636
1018	1.96494
1019	1.96493
1020	1.96888
1021	1.96491
1022	1.96229
1023	1.96214
1024	1.95602
1025	1.96053
1026	1.97265
1027	1.97398
1028	1.9748
1029	1.97145
1030	1.97589
1031	1.97348
1032	1.9679
1033	1.96627
1034	1.96812
1035	1.96996
1036	1.97607
1037	1.96331
1038	1.9686
1039	1.95821
1040	1.96589
1041	1.96289
1042	1.96042
1043	1.9581
1044	1.96445
1045	1.96822
1046	1.95784
1047	1.96063
1048	1.94643
1049	1.95418
1050	1.95411
1051	1.94797
1052	1.94914
1053	1.95922
1054	1.96216
1055	1.96755
1056	1.9588
1057	1.95954
1058	1.96071
1059	1.96495
1060	1.96766
1061	1.96079
1062	1.96746
1063	1.96607
1064	1.96592
1065	1.96
1066	1.96862
1067	1.95823
1068	1.95764
1069	1.95889
1070	1.96007
1071	1.95431
1072	1.95993
1073	1.96335
1074	1.96137
1075	1.95917
1076	1.96159
1077	1.95892
1078	1.96084
1079	1.95553
1080	1.96296
1081	1.96386
1082	1.96232
1083	1.96078
1084	1.95479
1085	1.95616
1086	1.96548
1087	1.96389
1088	1.95543
1089	1.95603
1090	1.95747
1091	1.9606
1092	1.96189
1093	1.96838
1094	1.96795
1095	1.96535
1096	1.96465
1097	1.96212
1098	1.95628
1099	1.96189
1100	1.96132
1101	1.96353
1102	1.97097
1103	1.97085
1104	1.97754
1105	1.96935
1106	1.96478
1107	1.9593
1108	1.96007
1109	1.96687
1110	1.96717
1111	1.96972
1112	1.96761
1113	1.9652
1114	1.96676
1115	1.96444
1116	1.96701
1117	1.97065
1118	1.96655
1119	1.96014
1120	1.96528
1121	1.96606
1122	1.96754
1123	1.97586
1124	1.98006
1125	1.97537
1126	1.97803
1127	1.97654
1128	1.97704
1129	1.98516
1130	1.9731
1131	1.97108
1132	1.9712
1133	1.97227
1134	1.9647
1135	1.97237
1136	1.96809
1137	1.96253
1138	1.96523
1139	1.97423
1140	1.96521
1141	1.97545
1142	1.97204
1143	1.98171
1144	1.97949
1145	1.97915
1146	1.97935
1147	1.97345
1148	1.97571
1149	1.97328
1150	1.97568
1151	1.97353
1152	1.97577
1153	1.97093
1154	1.97683
1155	1.97353
1156	1.96602
1157	1.9651
1158	1.97672
1159	1.9732
1160	1.97204
1161	1.97114
1162	1.97341
1163	1.9695
1164	1.96922
1165	1.96986
1166	1.96823
1167	1.97044
1168	1.96687
1169	1.9685
1170	1.96919
1171	1.96424
1172	1.96616
1173	1.96934
1174	1.97452
1175	1.967
1176	1.97158
1177	1.97582
1178	1.96646
1179	1.96468
1180	1.96469
1181	1.96876
1182	1.96458
1183	1.97493
1184	1.98767
1185	1.98584
1186	1.97379
1187	1.96846
1188	1.97408
1189	1.96892
1190	1.97183
1191	1.96152
1192	1.97092
1193	1.96931
1194	1.96173
1195	1.96292
1196	1.97049
1197	1.96552
1198	1.96452
1199	1.9744
1200	1.97124
1201	1.97147
1202	1.97228
1203	1.96833
1204	1.97193
1205	1.97339
1206	1.97785
1207	1.97536
1208	1.9683
1209	1.96664
1210	1.96555
1211	1.97257
1212	1.96913
1213	1.96879
1214	1.96979
1215	1.96995
1216	1.96704
1217	1.97394
1218	1.9677
1219	1.97373
1220	1.97531
1221	1.97596
1222	1.97396
1223	1.96923
1224	1.97233
1225	1.975
1226	1.97811
1227	1.97237
1228	1.96347
1229	1.96168
1230	1.96583
1231	1.96247
1232	1.96193
1233	1.96061
1234	1.96668
1235	1.96749
1236	1.96068
1237	1.96013
1238	1.96252
1239	1.9683
1240	1.9651
1241	1.96325
1242	1.96775
1243	1.96738
1244	1.96603
1245	1.95475
1246	1.95883
1247	1.96964
1248	1.95721
1249	1.95881
1250	1.958
1251	1.96848
1252	1.96825
1253	1.96216
1254	1.96167
1255	1.96473
1256	1.96612
1257	1.96068
1258	1.95878
1259	1.9519
1260	1.95003
1261	1.95289
1262	1.94697
1263	1.94522
1264	1.94576
1265	1.94352
1266	1.9456
1267	1.94556
1268	1.94049
1269	1.94789
1270	1.95205
1271	1.95097
1272	1.95757
1273	1.96213
1274	1.95656
1275	1.95919
1276	1.95878
1277	1.96223
1278	1.96257
1279	1.95986
1280	1.95914
1281	1.95488
1282	1.95239
1283	1.95588
1284	1.95338
1285	1.95803
1286	1.95577
1287	1.95534
1288	1.96111
1289	1.96376
1290	1.95992
1291	1.96164
1292	1.96512
1293	1.96797
1294	1.95888
1295	1.95436
1296	1.95917
1297	1.95859
1298	1.95363
1299	1.95972
1300	1.95823
1301	1.95597
1302	1.96421
1303	1.95849
1304	1.95437
1305	1.96126
1306	1.96705
1307	1.96855
1308	1.97022
1309	1.96333
1310	1.95502
1311	1.95824
1312	1.96181
1313	1.96504
1314	1.96913
1315	1.97492
1316	1.9657
1317	1.96614
1318	1.96401
1319	1.96997
1320	1.96009
1321	1.96
1322	1.96093
1323	1.9611
1324	1.95918
1325	1.96084
1326	1.96801
1327	1.96968
1328	1.97499
1329	1.97572
1330	1.97199
1331	1.98086
1332	1.97099
1333	1.97128
1334	1.96685
1335	1.9611
1336	1.96467
1337	1.97489
1338	1.96521
1339	1.96356
1340	1.96375
1341	1.96121
1342	1.95584
1343	1.96635
1344	1.97217
1345	1.96319
1346	1.96547
1347	1.96461
1348	1.96525
1349	1.97025
1350	1.96477
1351	1.96449
1352	1.96286
1353	1.95955
1354	1.96714
1355	1.97169
1356	1.96842
1357	1.96379
1358	1.9684
1359	1.96046
1360	1.96451
1361	1.96659
1362	1.97273
1363	1.96612
1364	1.96983
1365	1.97415
1366	1.97727
1367	1.97296
1368	1.97289
1369	1.97567
1370	1.97212
1371	1.96223
1372	1.97313
1373	1.9742
1374	1.9732
1375	1.9836
1376	1.98424
1377	1.9809
1378	1.98008
1379	1.97909
1380	1.97794
1381	1.98655
1382	1.97983
1383	1.98478
1384	1.99629
1385	1.98104
1386	1.98363
1387	1.98191
1388	1.98247
1389	1.97951
1390	1.98
1391	1.97387
1392	1.98008
1393	1.97241
1394	1.97469
1395	1.97934
1396	1.98353
1397	1.9834
1398	1.98725
1399	1.99001
1400	1.99443
1401	1.99168
1402	1.99117
1403	1.98653
1404	1.98214
1405	1.98049
1406	1.98518
1407	1.98006
1408	1.98064
1409	1.98555
1410	1.98104
1411	1.97187
1412	1.97735
1413	1.97544
1414	1.98001
1415	1.97511
1416	1.97589
1417	1.97697
1418	1.97853
1419	1.98313
1420	1.98364
1421	1.97936
1422	1.97573
1423	1.97413
1424	1.97909
1425	1.98215
1426	1.98036
1427	1.97301
1428	1.9726
1429	1.97256
1430	1.97383
1431	1.98017
1432	1.97571
1433	1.9773
1434	1.9693
1435	1.96613
1436	1.97185
1437	1.97654
1438	1.96741
1439	1.97231
1440	1.97137
1441	1.97463
1442	1.97254
1443	1.96597
1444	1.96233
1445	1.96882
1446	1.97637
1447	1.96944
1448	1.97877
1449	1.97692
1450	1.97298
1451	1.97967
1452	1.97527
1453	1.97473
1454	1.97107
1455	1.974
1456	1.97202
1457	1.97098
1458	1.97831
1459	1.9865
1460	1.98665
1461	1.98335
1462	1.97858
1463	1.97732
1464	1.97529
1465	1.97335
1466	1.96464
1467	1.97006
1468	1.96881
1469	1.96221
1470	1.96134
1471	1.96799
1472	1.96502
1473	1.96698
1474	1.96868
1475	1.96999
1476	1.96489
1477	1.97861
1478	1.97584
1479	1.98142
1480	1.98759
1481	1.97919
1482	1.98499
1483	1.98497
1484	1.98328
1485	1.98329
1486	1.98509
1487	1.97705
1488	1.96864
1489	1.98059
1490	1.97832
1491	1.97414
1492	1.96993
1493	1.96997
1494	1.97563
1495	1.97179
1496	1.9724
1497	1.96531
1498	1.96174
1499	1.96155
1500	1.96898
1501	1.97459
1502	1.97553
1503	1.97958
1504	1.97805
1505	1.97856
1506	1.97708
1507	1.98794
1508	1.99108
1509	1.99282
1510	1.9875
1511	1.98089
1512	1.96823
1513	1.97219
1514	1.97083
1515	1.98329
1516	1.97411
1517	1.97503
1518	1.97688
1519	1.97051
1520	1.97392
1521	1.97523
1522	1.96781
1523	1.97623
1524	1.97795
1525	1.97728
1526	1.97807
1527	1.9852
1528	1.97922
1529	1.98129
1530	1.97418
1531	1.96791
1532	1.98377
1533	1.97772
1534	1.97264
1535	1.98017
1536	1.98858
1537	1.9864
1538	1.97747
1539	1.97601
1540	1.97883
1541	1.97785
1542	1.98021
1543	1.98491
1544	1.98925
1545	1.98536
1546	1.98437
1547	1.98035
1548	1.97743
1549	1.98094
1550	1.98043
1551	1.98314
1552	1.98637
1553	1.97773
1554	1.96845
1555	1.97661
1556	1.97847
1557	1.98155
1558	1.98362
1559	1.98564
1560	1.98006
1561	1.98483
1562	1.98603
1563	1.98852
1564	1.98185
1565	1.9815
1566	1.97956
1567	1.97773
1568	1.97291
1569	1.97943
1570	1.97805
1571	1.96938
1572	1.97539
1573	1.97003
1574	1.97111
1575	1.96955
1576	1.96613
1577	1.96607
1578	1.9648
1579	1.96518
1580	1.97205
1581	1.96206
1582	1.95784
1583	1.96211
1584	1.96546
1585	1.95588
1586	1.95654
1587	1.96099
1588	1.966
1589	1.95972
1590	1.96594
1591	1.96688
1592	1.97198
1593	1.97212
1594	1.96844
1595	1.97482
1596	1.96916
1597	1.96432
1598	1.97048
1599	1.96648
1600	1.96364
1601	1.97151
1602	1.96817
1603	1.96824
1604	1.97764
1605	1.96678
1606	1.97478
1607	1.97069
1608	1.9676
1609	1.97296
1610	1.97935
1611	1.97151
1612	1.97249
1613	1.97783
1614	1.97895
1615	1.97235
1616	1.96729
1617	1.96719
1618	1.96662
1619	1.96659
1620	1.98659
1621	1.98361
1622	1.97935
1623	1.97208
1624	1.97365
1625	1.97902
1626	1.97594
1627	1.97559
1628	1.97266
1629	1.97332
1630	1.97283
1631	1.97917
1632	1.97587
1633	1.97339
1634	1.97671
1635	1.96744
1636	1.96358
1637	1.96341
1638	1.97251
1639	1.96708
1640	1.97744
1641	1.97475
1642	1.96409
1643	1.97262
1644	1.97552
1645	1.97332
1646	1.97417
1647	1.971
1648	1.97157
1649	1.97173
1650	1.96746
1651	1.96472
1652	1.97373
1653	1.96421
1654	1.96334
1655	1.96526
1656	1.96479
1657	1.96784
1658	1.97115
1659	1.96755
1660	1.97034
1661	1.9626
1662	1.96309
1663	1.96686
1664	1.97857
1665	1.97673
1666	1.96838
1667	1.96986
1668	1.97363
1669	1.96537
1670	1.96831
1671	1.96115
1672	1.96089
1673	1.96755
1674	1.97422
1675	1.97182
1676	1.96526
1677	1.96689
1678	1.97358
1679	1.97027
1680	1.98279
1681	1.98294
1682	1.98395
1683	1.98508
1684	1.97692
1685	1.97389
1686	1.97535
1687	1.96974
1688	1.97374
1689	1.96829
1690	1.97221
1691	1.98025
1692	1.96879
1693	1.96352
1694	1.96293
1695	1.96831
1696	1.9673
1697	1.97443
1698	1.96628
1699	1.97046
1700	1.9693
1701	1.97669
1702	1.97008
1703	1.96628
1704	1.9688
1705	1.9702
1706	1.96859
1707	1.96757
1708	1.95969
1709	1.96554
1710	1.96823
1711	1.97585
1712	1.96983
1713	1.97153
1714	1.96761
1715	1.97207
1716	1.97144
1717	1.9701
1718	1.97252
1719	1.96787
1720	1.9782
1721	1.97832
1722	1.98088
1723	1.98164
1724	1.98308
1725	1.97649
1726	1.96788
1727	1.9599
1728	1.96113
1729	1.96558
1730	1.96057
1731	1.95922
1732	1.96639
1733	1.96359
1734	1.9647
1735	1.95839
1736	1.97008
1737	1.97275
1738	1.97011
1739	1.97761
1740	1.98609
1741	1.98155
1742	1.97694
1743	1.98034
1744	1.97924
1745	1.97837
1746	1.97962
1747	1.97495
1748	1.97986
1749	1.97974
1750	1.97554
1751	1.97505
1752	1.97068
1753	1.9698
1754	1.97005
1755	1.97761
1756	1.98183
1757	1.97855
1758	1.9836
1759	1.97867
1760	1.98086
1761	1.97353
1762	1.96978
1763	1.97012
1764	1.9684
1765	1.97136
1766	1.95961
1767	1.96974
1768	1.97536
1769	1.98051
1770	1.97485
1771	1.97486
1772	1.97115
1773	1.9727
1774	1.96532
1775	1.9708
1776	1.97399
1777	1.98063
1778	1.98608
1779	1.98024
1780	1.97943
1781	1.98394
1782	1.98662
1783	1.97878
1784	1.98299
1785	1.97595
1786	1.97232
1787	1.97286
1788	1.97003
1789	1.97594
1790	1.97757
1791	1.97796
1792	1.9713
1793	1.97231
1794	1.97122
1795	1.96681
1796	1.98268
1797	1.9844
1798	1.98185
1799	1.98336
1800	1.98675
1801	1.98037
1802	1.98115
1803	1.97925
1804	1.97603
1805	1.97029
1806	1.97497
1807	1.96982
1808	1.97343
1809	1.9766
1810	1.97844
1811	1.97471
1812	1.9754
1813	1.98197
1814	1.98488
1815	1.97401
1816	1.97195
1817	1.98113
1818	1.97599
1819	1.97332
1820	1.97299
1821	1.98135
1822	1.97709
1823	1.9768
1824	1.98307
1825	1.97198
1826	1.96409
1827	1.971
1828	1.97224
1829	1.96922
1830	1.97335
1831	1.97749
1832	1.97774
1833	1.9904
1834	1.98598
1835	1.98051
1836	1.98149
1837	1.98635
1838	1.9831
1839	1.98046
1840	1.97526
1841	1.97208
1842	1.97239
1843	1.97221
1844	1.97363
1845	1.9788
1846	1.98391
1847	1.97924
1848	1.98556
1849	1.98255
1850	1.97554
1851	1.9866
1852	1.97734
1853	1.97344
1854	1.97232
1855	1.9758
1856	1.97886
1857	1.97545
1858	1.98081
1859	1.97464
1860	1.97491
1861	1.98056
1862	1.97989
1863	1.98404
1864	1.9832
1865	1.98953
1866	1.98641
1867	1.97618
1868	1.9761
1869	1.97814
1870	1.97749
1871	1.96651
1872	1.96941
1873	1.96782
1874	1.97341
1875	1.96984
1876	1.97406
1877	1.96957
1878	1.97445
1879	1.97295
1880	1.97366
1881	1.96597
1882	1.97186
1883	1.97007
1884	1.96876
1885	1.97071
1886	1.97726
1887	1.97799
1888	1.97859
1889	1.97814
1890	1.98208
1891	1.97471
1892	1.97126
1893	1.96612
1894	1.9861
1895	1.98705
1896	1.97677
1897	1.97016
1898	1.97055
1899	1.9702
1900	1.97224
1901	1.97246
1902	1.97446
1903	1.98327
1904	1.98391
1905	1.98034
1906	1.98493
1907	1.9896
1908	1.98378
1909	1.98757
1910	1.98111
1911	1.97708
1912	1.98031
1913	1.98306
1914	1.98096
1915	1.98344
1916	1.97093
1917	1.97341
1918	1.97842
1919	1.98032
1920	1.9882
1921	1.9847
1922	1.97323
1923	1.97896
1924	1.97172
1925	1.97437
1926	1.97276
1927	1.97202
1928	1.97053
1929	1.97323
1930	1.97428
1931	1.97334
1932	1.98036
1933	1.98557
1934	1.97903
1935	1.97549
1936	1.97873
1937	1.98221
1938	1.98812
1939	1.98044
1940	1.97123
1941	1.97093
1942	1.98162
1943	1.98042
1944	1.98174
1945	1.9795
1946	1.98334
1947	1.97596
1948	1.97418
1949	1.97431
1950	1.97103
1951	1.97668
1952	1.97672
1953	1.97593
1954	1.97273
1955	1.97004
1956	1.98282
1957	1.96836
1958	1.96448
1959	1.96251
1960	1.96502
1961	1.97319
1962	1.9691
1963	1.97661
1964	1.98045
1965	1.97913
1966	1.98012
1967	1.97941
1968	1.98347
1969	1.97344
1970	1.9806
1971	1.98032
1972	1.98071
1973	1.96975
1974	1.9739
1975	1.97837
1976	1.98429
1977	1.98402
1978	1.9868
1979	1.98218
1980	1.9866
1981	1.99419
1982	1.98733
1983	1.98247
1984	1.98723
1985	1.97924
1986	1.98782
1987	1.98355
1988	1.97805
1989	1.98338
1990	1.97864
1991	1.98333
1992	1.98142
1993	1.98228
1994	1.98224
1995	1.9888
1996	1.98114
1997	1.98043
[truncated: 98,003 more rows]

## Sheet: RMSF-APO
	RMSF-APO_TKD
Residues	RMSF
672	1.2575
673	1.2108
674	0.8534
675	0.7808
676	0.6281
677	0.4211
678	0.4424
679	0.3937
680	0.1879
681	0.2454
682	0.1632
683	0.1485
684	0.2369
685	0.1997
686	0.2095
687	0.2103
688	0.1655
689	0.2176
690	0.1571
691	0.1622
692	0.2236
693	0.1625
694	0.1859
695	0.1613
696	0.1998
697	0.2201
698	0.258
699	0.3386
700	0.2002
701	0.1605
702	0.1301
703	0.1408
704	0.1706
705	0.1204
706	0.1615
707	0.1577
708	0.2554
709	0.2544
710	0.4657
711	0.3793
712	0.3693
713	0.348
714	0.2336
715	0.2598
716	0.163
717	0.1437
718	0.1011
719	0.0917
720	0.102
721	0.123
722	0.1517
723	0.1685
724	0.3015
725	0.446
726	0.3573
727	0.3624
728	0.3162
729	0.293
730	0.4508
731	0.3004
732	0.2261
733	0.2491
734	0.212
735	0.1486
736	0.1602
737	0.15
738	0.1468
739	0.0935
740	0.2215
741	0.1252
742	0.1257
743	0.1009
744	0.1172
745	0.1229
746	0.155
747	0.0947
748	0.0986
749	0.1003
750	0.1134
751	0.1074
752	0.125
753	0.1072
754	0.1075
755	0.0842
756	0.1347
757	0.1375
758	0.223
759	0.2152
760	0.2171
761	0.1588
762	0.1401
763	0.1216
764	0.1125
765	0.087
766	0.1029
767	0.09
768	0.1182
769	0.1286
770	0.1579
771	0.2109
772	0.1552
773	0.1621
774	0.146
775	0.2165
776	0.2215
777	0.183
778	0.1585
779	0.3058
780	0.2429
781	0.2626
782	0.3001
783	0.4063
784	0.4474
785	0.244
786	0.1064
787	0.1022
788	0.2032
789	0.1364
790	0.0897
791	0.0913
792	0.1203
793	0.0847
794	0.0777
795	0.0933
796	0.1085
797	0.0839
798	0.0721
799	0.1293
800	0.0887
801	0.1236
802	0.1275
803	0.1143
804	0.1061
805	0.128
806	0.1321
807	0.1995
808	0.2278
809	0.1303
810	0.1218
811	0.1096
812	0.1317
813	0.1249
814	0.1378
815	0.109
816	0.1019
817	0.3346
818	0.2181
819	0.1237
820	0.124
821	0.1106
822	0.1526
823	0.1281
824	0.1344
825	0.1998
826	0.1827
827	0.1011
828	0.0938
829	0.0942
830	0.1049
831	0.116
832	0.1319
833	0.1577
834	0.1478
835	0.1076
836	0.1252
837	0.1561
838	0.1647
839	0.2284
840	0.3329
841	0.4108
842	0.3336
843	0.2701
844	0.1897
845	0.1791
846	0.2385
847	0.1514
848	0.2669
849	0.232
850	0.2134
851	0.2501
852	0.1829
853	0.1467
854	0.2284
855	0.185
856	0.2618
857	0.2058
858	0.1616
859	0.2005
860	0.1493
861	0.1174
862	0.1437
863	0.1966
864	0.1869
865	0.2472
866	0.1407
867	0.1312
868	0.1089
869	0.1949
870	0.1446
871	0.1159
872	0.1228
873	0.0894
874	0.1057
875	0.0958
876	0.0709
877	0.0613
878	0.0875
879	0.0922
880	0.088
881	0.0849
882	0.1298
883	0.0975
884	0.1104
885	0.0924
886	0.1566
887	0.2125
888	0.2275
889	0.2881
890	0.2057
891	0.1792
892	0.2714
893	0.3847
894	0.4155
895	0.3452
896	0.4196
897	0.3871
898	0.2756
899	0.2787
900	0.2276
901	0.2194
902	0.2365
903	0.1623
904	0.2091
905	0.3503
906	0.1622
907	0.2133
908	0.1198
909	0.0995
910	0.1123
911	0.126
912	0.0991
913	0.1365
914	0.1331
915	0.1178
916	0.1226
917	0.1465
918	0.1297
919	0.1007
920	0.1154
921	0.1611
922	0.1282
923	0.094
924	0.1115
925	0.1271
926	0.079
927	0.0878
928	0.1774
929	0.1991
930	0.2282
931	0.2485
932	0.3388
933	0.2176
934	0.1322
935	0.1078
936	0.1463
937	0.0901
938	0.2432
939	0.1484
940	0.0935
941	0.1319
942	0.1373
943	0.1246
944	0.1179
945	0.1162
946	0.1568
947	0.1269
948	0.1121
949	0.2335
950	0.1547
951	0.1233
952	0.2156
953	0.24
954	0.117
955	0.1216
956	0.1407
957	0.1825
958	0.3341
959	0.2994
960	0.3795
961	0.3123
962	0.3384
963	0.4501
964	0.3956

## Sheet: SASA-APO
	SASA (APO-TKD)
Time	SASA nm2
0	171.661
1	169.285
2	172.745
3	168.232
4	170.398
5	168.923
6	170.06
7	169.27
8	170.705
9	171.656
10	172.223
11	171.664
12	171.396
13	169.814
14	170.367
15	170.74
16	172.031
17	169.352
18	173.603
19	170.17
20	172.238
21	171.71
22	171.47
23	169.418
24	169.905
25	168.243
26	168.831
27	169.245
28	168.326
29	169.536
30	170
31	169.19
32	168.963
33	175.768
34	171.887
35	168.672
36	167.08
37	171.057
38	172.227
39	169.406
40	169.314
41	170.367
42	168.974
43	169.07
44	168.38
45	170.65
46	167.91
47	168.894
48	167.083
49	167.777
50	169.653
51	170.971
52	170.193
53	172.039
54	170.046
55	169.146
56	167.575
57	172.338
58	167.664
59	169.75
60	167.928
61	169.034
62	170.575
63	170.264
64	167.279
65	169.377
66	170.45
67	169.096
68	170.044
69	171.403
70	170.406
71	171.791
72	169.807
73	173.904
74	171.665
75	172.516
76	171.552
77	169.882
78	171.902
79	171.288
80	171.576
81	169.654
82	170.456
83	172.479
84	172.479
85	170.396
86	171.206
87	166.692
88	170.494
89	169.265
90	167.095
91	166.673
92	167.991
93	168.573
94	164.84
95	167.159
96	167.909
97	169.123
98	167.094
99	167.089
100	171.253
101	170.947
102	170.136
103	169.636
104	169.703
105	168.731
106	167.626
107	167.289
108	169.602
109	167.7
110	163.698
111	166.156
112	167.475
113	166.871
114	167.672
115	166.384
116	166.478
117	169.236
118	166.568
119	162.724
120	167.584
121	168.524
122	168.908
123	168.572
124	168.39
125	168.518
126	166.456
127	167.454
128	170.122
129	169.992
130	169.63
131	168.486
132	167.02
133	169.924
134	169.965
135	168.53
136	167.013
137	168.735
138	171.656
139	171.292
140	171.687
141	171.233
142	169.955
143	171.84
144	171.916
145	171.422
146	172.755
147	169.891
148	171.609
149	172.106
150	171.472
151	173.398
152	173.054
153	169.923
154	176.011
155	170.447
156	171.527
157	167.981
158	169.286
159	167.777
160	169.413
161	171.808
162	172.432
163	169.104
164	171.263
165	171.451
166	169.009
167	170.563
168	168.882
169	168.25
170	171.697
171	169.894
172	170.195
173	168.662
174	169.626
175	168.813
176	169.815
177	167.628
178	169.997
179	169.397
180	170.129
181	169.814
182	166.888
183	166.751
184	169.041
185	168.874
186	167.883
187	169.878
188	168.817
189	170.793
190	169.871
191	168.531
192	171.871
193	169.076
194	166.508
195	168.713
196	169.587
197	169.602
198	167.534
199	166.247
200	168.571
201	165.66
202	164.738
203	167.269
204	165.493
205	166.247
206	165.968
207	168.167
208	169.736
209	168.554
210	166.389
211	164.107
212	162.804
213	164.183
214	165.824
215	164.531
216	166.719
217	164.873
218	166.326
219	165.372
220	165.733
221	165.403
222	164.542
223	165.268
224	167.656
225	170.705
226	166.547
227	163.564
228	166.377
229	166.46
230	166.338
231	162.184
232	165.654
233	166.627
234	167.168
235	167.394
236	165.733
237	165.472
238	164.29
239	166.342
240	166.713
241	168.05
242	166.995
243	166.635
244	166.455
245	170.39
246	169.498
247	166.016
248	164.228
249	165.041
250	166.549
251	166.104
252	165.871
253	168.598
254	165.645
255	164.168
256	164.828
257	166.701
258	165.653
259	163.652
260	164.834
261	167.085
262	170.14
263	163.807
264	166.807
265	166.232
266	167.325
267	169.964
268	165.96
269	167.436
270	166.904
271	169.069
272	166.713
273	167.566
274	166.685
275	163.153
276	167.267
277	168.952
278	168.119
279	164.052
280	167.648
281	168.22
282	164.38
283	163.579
284	164.786
285	163.617
286	164.726
287	166.168
288	166.288
289	168.039
290	169.728
291	167.323
292	166.616
293	167.038
294	163.917
295	164.853
296	165.808
297	165.562
298	168.645
299	162.582
300	164.164
301	165.31
302	168.571
303	166.22
304	166.247
305	166.737
306	163.902
307	168.111
308	169.254
309	166.474
310	164.887
311	166.314
312	167.302
313	168.341
314	169.015
315	168.336
316	169.39
317	168.933
318	171.545
319	169.785
320	168.21
321	170.835
322	169.047
323	171.287
324	169.835
325	168.38
326	169.419
327	169.029
328	170.298
329	168.212
330	167.888
331	166.095
332	166.133
333	167.029
334	168.313
335	168.742
336	167.662
337	168.437
338	167.917
339	165.257
340	166.555
341	166.775
342	168.612
343	169.641
344	169.555
345	167.307
346	168.294
347	169.116
348	168.044
349	168.266
350	168.459
351	168.793
352	166.092
353	168.388
354	167.889
355	167.012
356	165.801
357	167.37
358	165.636
359	166.194
360	166.813
361	165.741
362	166.14
363	165.247
364	163.445
365	167.6
366	166.553
367	166.042
368	165.335
369	165.71
370	163.827
371	165.029
372	165.643
373	164.59
374	165.789
375	164.88
376	164.051
377	164.957
378	164.836
379	165.971
380	165.825
381	165.419
382	163.603
383	163.013
384	163.247
385	164.693
386	161.858
387	161.749
388	163.749
389	164.15
390	161.904
391	163.221
392	163.752
393	164.868
394	164.243
395	165.039
396	163.753
397	163.629
398	162.249
399	164.335
400	161.631
401	164.318
402	165.019
403	166.745
404	166.377
405	165.767
406	162.22
407	165.273
408	165.065
409	165.517
410	163.967
411	161.134
412	162.294
413	162.637
414	161.77
415	162.78
416	163.611
417	163.805
418	164.189
419	162.879
420	161.793
421	164.851
422	162.202
423	161.105
424	159.519
425	161.63
426	162.769
427	162.101
428	160.388
429	160.827
430	162.856
431	162.574
432	162.084
433	160.465
434	164.205
435	162.026
436	161.218
437	162.417
438	161.246
439	163.653
440	164.522
441	162.821
442	163.956
443	162.939
444	163.843
445	163.074
446	161.181
447	163.974
448	163.086
449	161.537
450	161.795
451	164.835
452	162.784
453	163.199
454	161.338
455	161.783
456	160.048
457	164.44
458	161.597
459	161.892
460	164.344
461	165.163
462	167.401
463	164.755
464	165.442
465	165.186
466	164.401
467	166.608
468	166.474
469	162.921
470	165.205
471	164.647
472	164.906
473	162.125
474	163.372
475	165.564
476	164.936
477	162.782
478	164.275
479	163.272
480	160.569
481	161.104
482	166.644
483	164.018
484	164.474
485	165.13
486	162.536
487	164.368
488	165.631
489	162.059
490	164.775
491	165.673
492	166.117
493	165.471
494	164.248
495	163.069
496	162.922
497	161.21
498	159.9
499	160.568
500	161.997
501	163.82
502	160.715
503	159.49
504	160.307
505	159.884
506	161.237
507	160.086
508	161.533
509	163.373
510	162.046
511	160.71
512	161.739
513	159.554
514	162.715
515	158.599
516	158.771
517	158.755
518	159.3
519	160.448
520	161.051
521	161.565
522	162.356
523	163.783
524	162.288
525	163.804
526	163.07
527	161.638
528	158.681
529	160.081
530	161.882
531	159.137
532	160.362
533	162.149
534	162.762
535	162.019
536	160.875
537	162.1
538	162.197
539	163.441
540	161.337
541	161.654
542	161.318
543	161.536
544	162.135
545	162.271
546	163.798
547	163.507
548	165.712
549	164.621
550	161.627
551	160.477
552	162.851
553	162.729
554	162.715
555	163.207
556	163.088
557	160.651
558	160.854
559	162.844
560	163.246
561	162.611
562	163.732
563	162.154
564	160.858
565	161.956
566	160.136
567	161.437
568	161.673
569	162.017
570	163.26
571	163.297
572	161.598
573	162.072
574	161.959
575	161.511
576	162.632
577	162.075
578	160.821
579	162.75
580	159.508
581	162.616
582	163.539
583	162.69
584	160.416
585	162.298
586	164.106
587	163.387
588	163.868
589	164.111
590	161.856
591	161.521
592	163.765
593	161.277
594	161.647
595	161.03
596	162.802
597	163.035
598	161.449
599	160.647
600	164.864
601	161.291
602	159.659
603	159.082
604	162.484
605	163.961
606	161.627
607	163.733
608	163.332
609	159.446
610	163.822
611	160.951
612	164.33
613	162.513
614	161.803
615	161.499
616	160.967
617	160.184
618	162.121
619	161.078
620	162.085
621	161.945
622	161.35
623	160.783
624	160.397
625	158.702
626	159.603
627	161.375
628	160.584
629	162.97
630	163.269
631	162.153
632	162.344
633	161.645
634	161.777
635	162.264
636	160.888
637	160.667
638	159.665
639	157.985
640	157.212
641	158.828
642	162.053
643	160.245
644	158.202
645	158.572
646	156.736
647	160.009
648	159.345
649	160.064
650	159.512
651	157.922
652	158.386
653	159.359
654	159.912
655	158.082
656	158.298
657	159.917
658	158.931
659	163.592
660	158.224
661	157.977
662	155.538
663	155.657
664	156.358
665	157.436
666	157.978
667	156.473
668	160.378
669	159.466
670	161.302
671	162.083
672	156.288
673	159.003
674	160.212
675	162.617
676	160.196
677	158.489
678	159.323
679	159.209
680	158
681	159.167
682	159.055
683	158.408
684	159.499
685	157.134
686	159.901
687	157.883
688	159.079
689	158.486
690	158.345
691	160.284
692	155.889
693	157.821
694	154.143
695	156.999
696	155.534
697	158.09
698	160.169
699	155.096
700	156.217
701	158.286
702	157.187
703	157.143
704	156.912
705	157.558
706	156.967
707	160.672
708	160.821
709	159.335
710	157.437
711	157.789
712	154.944
713	156.975
714	158.404
715	156.251
716	156.281
717	154.674
718	156.05
719	155.558
720	157.211
721	157.319
722	157.961
723	156.719
724	158.083
725	157.694
726	156.926
727	157.605
728	156.411
729	156.883
730	157.973
731	156.72
732	158.732
733	156.693
734	157.547
735	154.851
736	155.956
737	152.397
738	156.647
739	154.529
740	156.616
741	158.687
742	156.963
743	158.092
744	158.039
745	158.502
746	156.814
747	156.989
748	157.007
749	153.869
750	156.471
751	157.073
752	156.812
753	154.998
754	152.599
755	157.939
756	151.964
757	154.624
758	154.528
759	154.152
760	152.309
761	153.498
762	152.956
763	154.969
764	153.308
765	152.3
766	152.244
767	150.761
768	151.519
769	151.265
770	153.709
771	152.027
772	152.229
773	154.223
774	155.397
775	154.373
776	154.738
777	153.272
778	152.368
779	152.498
780	153.409
781	155.704
782	154.883
783	154.648
784	155.202
785	151.697
786	155.513
787	156.441
788	155.455
789	156.219
790	155.386
791	156.947
792	156.704
793	155.659
794	156.029
795	154.635
796	157.095
797	155.579
798	156.24
799	156.397
800	154.433
801	157.1
802	156.971
803	154.89
804	156.061
805	157.935
806	157.01
807	156.358
808	155.966
809	155.909
810	154.373
811	154.836
812	155.843
813	154.307
814	156.886
815	160.279
816	157.729
817	156.171
818	157.023
819	160.424
820	161.336
821	161.287
822	160.367
823	161.516
824	162.788
825	159.185
826	161.976
827	158.167
828	156.519
829	158.076
830	158.423
831	157.813
832	158.348
833	158.084
834	158.004
835	157.876
836	157.426
837	158.16
838	157.303
839	155.682
840	157.584
841	156.943
842	158.626
843	158.64
844	159.505
845	155.968
846	157.566
847	155.304
848	158.628
849	157.657
850	157.185
851	157.631
852	156.967
853	158.234
854	158.085
855	157.914
856	161.327
857	155.503
858	154.703
859	155.419
860	155.922
861	156.369
862	154.039
863	152.658
864	155.599
865	157.026
866	157.615
867	159.773
868	155.758
869	157.634
870	156.519
871	157.856
872	158.384
873	159.029
874	159.611
875	158.889
876	158.408
877	159.44
878	157.348
879	156.434
880	157.352
881	158.345
882	157.093
883	156.436
884	156.051
885	156.423
886	155.558
887	155.313
888	156.105
889	156.452
890	156.136
891	158.239
892	157.629
893	153.44
894	154.071
895	158.796
896	156.867
897	157.258
898	153.895
899	157.507
900	158.062
901	152.001
902	154.909
903	153.156
904	153.276
905	155.309
906	155.513
907	152.778
908	153.043
909	156.228
910	156.385
911	157.009
912	156.607
913	155.935
914	155.062
915	154.916
916	156.587
917	157.799
918	156.008
919	156.467
920	157.953
921	158.965
922	155.171
923	156.629
924	155.454
925	156.171
926	155.852
927	155.293
928	158.917
929	157.115
930	156.493
931	158.557
932	158.735
933	157.737
934	158.123
935	154.928
936	157.425
937	157.352
938	154.774
939	157.104
940	154.607
941	157.42
942	158.149
943	155.335
944	154.74
945	156.336
946	154.729
947	155.182
948	156.661
949	155.177
950	158.011
951	156.447
952	156.727
953	155.61
954	157.043
955	156.578
956	157.58
957	157.426
958	161.134
959	160.25
960	161.33
961	158.38
962	160.703
963	157.697
964	156.298
965	155.093
966	155.811
967	155.249
968	157.347
969	157.321
970	157.087
971	154.883
972	154.701
973	155.283
974	156.38
975	154.976
976	156.925
977	157.237
978	156.539
979	155.083
980	155.579
981	154.421
982	155.984
983	150.739
984	154.855
985	154.814
986	154.946
987	154.35
988	156.44
989	153.989
990	153.47
991	155.009
992	154.247
993	153.044
994	155.377
995	153.851
996	152.615
997	151.639
998	153.733
999	150.433
1000	152.36
1001	152.366
1002	153.204
1003	154.717
1004	152.358
1005	151.719
1006	154.546
1007	152.816
1008	151.323
1009	151.506
1010	151.595
1011	151.654
1012	151.603
1013	150.379
1014	150.7
1015	151.457
1016	151.627
1017	149.498
1018	151.193
1019	152.445
1020	152.462
1021	154.323
1022	152.198
1023	151.625
1024	151.763
1025	151.011
1026	153.332
1027	153.185
1028	152.609
1029	153.372
1030	155.413
1031	154.915
1032	154.275
1033	154.566
1034	153.119
1035	155.92
1036	153.82
1037	152.797
1038	152.971
1039	153.174
1040	153.984
1041	154.855
1042	153.455
1043	154.338
1044	154.444
1045	155.127
1046	151.728
1047	155.582
1048	153.015
1049	154.506
1050	154.108
1051	151.59
1052	150.358
1053	151.789
1054	154.062
1055	153.33
1056	152.188
1057	152.511
1058	152.139
1059	151.529
1060	153.004
1061	150.644
1062	151.238
1063	150.843
1064	153.157
1065	150.183
1066	153.096
1067	149.811
1068	150.205
1069	150.37
1070	153.625
1071	150.53
1072	152.642
1073	151.575
1074	150.291
1075	153.147
1076	150.743
1077	150.486
1078	150.803
1079	151.707
1080	152.408
1081	153.485
1082	152.156
1083	154.429
1084	151.446
1085	150.881
1086	154.414
1087	153.312
1088	153.177
1089	154.49
1090	147.862
1091	153.821
1092	153.386
1093	156.285
1094	154.051
1095	154.437
1096	151.159
1097	152.444
1098	152.311
1099	153.422
1100	152.187
1101	149.635
1102	154.931
1103	154.895
1104	155.195
1105	153.758
1106	153.479
1107	152.641
1108	152.384
1109	153.05
1110	150.298
1111	152.931
1112	152.004
1113	151.754
1114	150.881
1115	152.803
1116	151.301
1117	151.68
1118	154.211
1119	154.742
1120	153.57
1121	156.327
1122	155.502
1123	157.134
1124	156.919
1125	155.207
1126	153.074
1127	154.264
1128	154.313
1129	155.975
1130	154.674
1131	154.985
1132	154.782
1133	153.418
1134	153.782
1135	155.334
1136	155.709
1137	155.594
1138	154.418
1139	154.518
1140	152.727
1141	155.853
1142	153.604
1143	154.68
1144	153.588
1145	152.416
1146	156.413
1147	155.197
1148	154.075
1149	152.814
1150	155.062
1151	156.081
1152	153.833
1153	156.35
1154	155.432
1155	155.758
1156	153.601
1157	154.286
1158	152.892
1159	154.996
1160	153.118
1161	153.296
1162	154.587
1163	153.186
1164	151.575
1165	152.155
1166	152.219
1167	153.141
1168	154.21
1169	151.245
1170	154.468
1171	153.476
1172	154.838
1173	153.055
1174	156.305
1175	152.365
1176	154.202
1177	152.849
1178	153.167
1179	151.508
1180	151.637
1181	153.591
1182	152.692
1183	154.661
1184	152.222
1185	154.282
1186	155.211
1187	153.157
1188	154.722
1189	151.999
1190	153.724
1191	150.063
1192	151.16
1193	152.197
1194	151.311
1195	152.349
1196	153.387
1197	153.46
1198	153.634
1199	155.442
1200	155.16
1201	156.586
1202	155.472
1203	154.591
1204	154.33
1205	152.975
1206	153.515
1207	153.516
1208	150.652
1209	152.124
1210	152.258
1211	150.276
1212	151.011
1213	152.36
1214	150.812
1215	149.732
1216	152.3
1217	151.426
1218	151.743
1219	152.294
1220	152.398
1221	151.348
1222	154.05
1223	149.893
1224	151.709
1225	153.309
1226	153.75
1227	153.741
1228	151.711
1229	152.888
1230	151.169
1231	152.395
1232	151.255
1233	151.696
1234	151.667
1235	153.212
1236	148.826
1237	149.263
1238	149.111
1239	151.531
1240	152.6
1241	149.169
1242	149.226
1243	151.962
1244	151.893
1245	150.275
1246	150.172
1247	155.006
1248	150.197
1249	154.599
1250	150.159
1251	154.038
1252	153.02
1253	151.9
1254	151.799
1255	152.156
1256	155.128
1257	155.104
1258	154.189
1259	154.59
1260	153.684
1261	154.391
1262	152.488
1263	151.487
1264	153.339
1265	153.336
1266	153.763
1267	155.799
1268	153.104
1269	152.368
1270	155.483
1271	151.861
1272	154.838
1273	158.167
1274	156.652
1275	155.312
1276	156.087
1277	156.246
1278	156.352
1279	155.38
1280	157.795
1281	154.005
1282	155.305
1283	155.441
1284	154.416
1285	155.623
1286	154.219
1287	155.849
1288	152.548
1289	153.065
1290	153.971
1291	153.799
1292	154.545
1293	150.851
1294	154.908
1295	153.541
1296	155.176
1297	153.831
1298	153.376
1299	155.337
1300	153.432
1301	153.4
1302	153.164
1303	155.731
1304	152.499
1305	156.083
1306	156.195
1307	156.727
1308	154.625
1309	155.196
1310	154.697
1311	155.471
1312	154.68
1313	154.73
1314	155.477
1315	157.246
1316	153.371
1317	155.332
1318	153.154
1319	156.209
1320	156.737
1321	156.826
1322	156.841
1323	155.529
1324	155.146
1325	154.472
1326	155.644
1327	156.828
1328	154.914
1329	158.097
1330	157.883
1331	159.477
1332	157.511
1333	155.501
1334	155.448
1335	155.754
1336	153.645
1337	155.384
1338	155.757
1339	154.624
1340	155.425
1341	155.375
1342	152.756
1343	156.645
1344	155.604
1345	153.035
1346	156.686
1347	155.68
1348	157.081
1349	158.893
1350	156.826
1351	156.147
1352	155.527
1353	155.4
1354	156.805
1355	156.482
1356	155.998
1357	156.432
1358	155.746
1359	156.461
1360	155.72
1361	156.832
1362	155.867
1363	155.987
1364	155.599
1365	153.598
1366	155.963
1367	155.507
1368	158.098
1369	157.834
1370	157.608
1371	156.824
1372	157.621
1373	155.086
1374	154.327
1375	155.713
1376	157.185
1377	157.5
1378	154.601
1379	158.487
1380	154.747
1381	156.247
1382	154.961
1383	156.113
1384	155.567
1385	155.762
1386	156.032
1387	154.519
1388	156.188
1389	153.783
1390	154.541
1391	155.591
1392	156.622
1393	154.512
1394	153.624
1395	152.603
1396	154.502
1397	155.205
1398	155.719
1399	155.015
1400	156.577
1401	155.82
1402	156.623
1403	153.955
1404	153.435
1405	154.47
1406	156.521
1407	154.35
1408	153.637
1409	151.611
1410	152.891
1411	153.317
1412	155.644
1413	153.911
1414	154.447
1415	153.287
1416	152.595
1417	152.606
1418	152.033
1419	156.882
1420	156.854
1421	155.111
1422	155.56
1423	155.168
1424	152.932
1425	153.556
1426	154.849
1427	154.668
1428	153.886
1429	152.95
1430	153.804
1431	155.838
1432	154.697
1433	155.467
1434	154.388
1435	153.277
1436	156.102
1437	156.676
1438	151.416
1439	152.745
1440	152.053
1441	153.101
1442	153.132
1443	153.861
1444	154.166
1445	155.301
1446	154.602
1447	152.495
1448	155.843
1449	154.534
1450	152.619
1451	153.459
1452	155.366
1453	154.698
1454	153.957
1455	155.451
1456	152.246
1457	154.007
1458	155.951
1459	156.96
1460	157.212
1461	157.174
1462	156.841
1463	154.132
1464	153.856
1465	157.877
1466	152.29
1467	153.465
1468	154.355
1469	155.376
1470	153.535
1471	155.493
1472	155.053
1473	156.652
1474	156.741
1475	157.967
1476	156.512
1477	158.376
1478	155.363
1479	155.685
1480	154.956
1481	155.338
1482	157.567
1483	155.315
1484	156.586
1485	155.959
1486	156.179
1487	153.559
1488	152.617
1489	154.686
1490	153.816
1491	156.781
1492	156.151
1493	154.536
1494	155.856
1495	158.449
1496	156.147
1497	153.695
1498	155.475
1499	152.913
1500	153.073
1501	155.721
1502	156.557
1503	154.691
1504	154.433
1505	153.419
1506	154.574
1507	155.511
1508	156.872
1509	155.594
1510	156.925
1511	157.612
1512	153.108
1513	153.96
1514	153.183
1515	156.468
1516	155.536
1517	156.451
1518	156.248
1519	154.068
1520	153.569
1521	155.584
1522	152.791
1523	155.216
1524	153.972
1525	154.593
1526	154.48
1527	153.383
1528	153.627
1529	155.058
1530	149.857
1531	150.878
1532	154.343
1533	152.532
1534	150.499
1535	154.491
1536	154.824
1537	155.629
1538	152.377
1539	152.433
1540	155.112
1541	155.284
1542	155.39
1543	157.265
1544	156.48
1545	156.098
1546	157.201
1547	156.884
1548	155.673
1549	157.005
1550	155.403
1551	156.188
1552	158.448
1553	157.541
1554	158.64
1555	157.159
1556	157.988
1557	154.518
1558	155.122
1559	155.824
1560	154.926
1561	154.434
1562	155.275
1563	156.965
1564	154.688
1565	156.294
1566	153.943
1567	154.771
1568	154.554
1569	154.574
1570	155.45
1571	153.887
1572	154.678
1573	153.106
1574	154.529
1575	154.427
1576	152.077
1577	154.454
1578	152.654
1579	152.356
1580	154.311
1581	154.458
1582	151.371
1583	155.492
1584	152.799
1585	152.288
1586	153.427
1587	151.7
1588	154.717
1589	156.787
1590	156.503
1591	153.779
1592	153.24
1593	153.813
1594	152.537
1595	153.264
1596	153.668
1597	151.628
1598	153.404
1599	151.859
1600	150.328
1601	154.849
1602	151.74
1603	152.606
1604	155.419
1605	153.454
1606	152.289
1607	152.138
1608	151.959
1609	150.746
1610	154.126
1611	150.344
1612	152.062
1613	152.864
1614	152.293
1615	150.521
1616	150.633
1617	150.766
1618	152.527
1619	153.41
1620	156.349
1621	154.46
1622	152.588
1623	152.639
1624	149.407
1625	151.346
1626	151.906
1627	151.477
1628	150.897
1629	150.307
1630	151.133
1631	153.358
1632	151.718
1633	152.64
1634	152.012
1635	151.985
1636	153.383
1637	152.265
1638	154.25
1639	153.385
1640	154.184
1641	155.259
1642	154.579
1643	157.248
1644	155.119
1645	153.231
1646	153.641
1647	153.387
1648	155.18
1649	155.513
1650	153.45
1651	153.505
1652	154.65
1653	152.964
1654	151.211
1655	152.545
1656	151.901
1657	154.736
1658	155.612
1659	153.11
1660	153.348
1661	151.94
1662	153.025
1663	154.57
1664	154.117
1665	157.008
1666	155.463
1667	154.957
1668	155.261
1669	157.181
1670	155.174
1671	152.455
1672	152.733
1673	153.479
1674	154.154
1675	152.646
1676	152.714
1677	153.011
1678	155.25
1679	151.394
1680	155.214
1681	152.791
1682	153.844
1683	152.307
1684	150.059
1685	150.205
1686	151.842
1687	151.838
1688	151.734
1689	151.417
1690	151.472
1691	154.735
1692	153.379
1693	151.474
1694	151.197
1695	152.423
1696	148.38
1697	150.668
1698	151.121
1699	152.129
1700	150.963
1701	151.739
1702	154.083
1703	153.276
1704	152.872
1705	154.893
1706	152.183
1707	153.158
1708	151.749
1709	153.037
1710	154.927
1711	155.478
1712	153.192
1713	154.939
1714	151.057
1715	155.555
1716	153.982
1717	153.291
1718	152.552
1719	153.326
1720	156.324
1721	156.816
1722	154.938
1723	152.878
1724	153.834
1725	156.184
1726	154.993
1727	152.958
1728	151.875
1729	152.762
1730	153.017
1731	155.179
1732	156.4
1733	153.571
1734	153.34
1735	153.424
1736	152.893
1737	154.658
1738	154.377
1739	155.073
1740	154.213
1741	156.504
1742	156.042
1743	153.456
1744	155.544
1745	154.341
1746	152.968
1747	154.058
1748	154.035
1749	154.439
1750	155.781
1751	155.024
1752	155.949
1753	156.39
1754	156.843
1755	155.568
1756	156.166
1757	156.378
1758	155.577
1759	155.943
1760	155.699
1761	152.947
1762	152.386
1763	153.561
1764	155.356
1765	152.551
1766	153.841
1767	156.493
1768	158.617
1769	157.105
1770	155.111
1771	154.452
1772	155.767
1773	155.495
1774	152.061
1775	153.723
1776	155.503
1777	158.976
1778	153.918
1779	156.563
1780	154.267
1781	159.147
1782	156.861
1783	155.329
1784	156.266
1785	155.072
1786	153.119
1787	155.187
1788	153.7
1789	153.885
1790	152.698
1791	149.899
1792	153.256
1793	154.799
1794	154.253
1795	153.085
1796	154.365
1797	154.926
1798	154.158
1799	153.684
1800	157.516
1801	156.338
1802	152.804
1803	154.074
1804	151.439
1805	152.979
1806	150.382
1807	150.87
1808	152.482
1809	152.976
1810	153.642
1811	153.429
1812	152.363
1813	152.885
1814	154.14
1815	150.849
1816	151.587
1817	153.837
1818	153.137
1819	153.42
1820	156.136
1821	155.063
1822	153.893
1823	153.094
1824	152.302
1825	151.155
1826	147.917
1827	150.843
1828	152.138
1829	149.675
1830	152.549
1831	154.1
1832	151.76
1833	150.645
1834	151.647
1835	151.638
1836	151.455
1837	154.277
1838	150.121
1839	152.913
1840	153.984
1841	152.415
1842	153.062
1843	154.298
1844	155.711
1845	152.588
1846	155.022
1847	151.738
1848	151.858
1849	155.008
1850	151.83
1851	155.566
1852	152.117
1853	151.388
1854	153.48
1855	155.667
1856	154.544
1857	154.212
1858	153.979
1859	150.924
1860	152.513
1861	151.41
1862	152.532
1863	151.942
1864	151.523
1865	156.14
1866	154.309
1867	153.861
1868	151.358
1869	151.857
1870	151.825
1871	150.793
1872	153.805
1873	154.817
1874	152.797
1875	153.145
1876	154.129
1877	152.409
1878	155.809
1879	151.238
1880	153.033
1881	151.946
1882	150.724
1883	151.668
1884	149.288
1885	149.094
1886	150.916
1887	151.741
1888	150.77
1889	152.684
1890	155.365
1891	155.179
1892	153.638
1893	150.158
1894	153.584
1895	155.048
1896	154.507
1897	152.995
1898	157.478
1899	152.412
1900	153.78
1901	154.628
1902	150.763
1903	152.277
1904	152.755
1905	151.971
1906	152.227
1907	155.158
1908	152.803
1909	153.297
1910	152.86
1911	150.649
1912	149.984
1913	151.31
1914	149.597
1915	151.332
1916	150.277
1917	151.52
1918	151.868
1919	150.942
1920	151.923
1921	151.621
1922	150.588
1923	150.152
1924	153.86
1925	151.234
1926	148.201
1927	151.117
1928	149.752
1929	151.83
1930	150.543
1931	151.245
1932	152.227
1933	150.006
1934	149.829
1935	150.106
1936	152.775
1937	152.135
1938	154.48
1939	152.132
1940	150.578
1941	149.824
1942	149.693
1943	150.695
1944	151.475
1945	150.784
1946	151.662
1947	151.896
1948	148.566
1949	149.158
1950	149.025
1951	154.107
1952	150.906
1953	153.613
1954	149.623
1955	149.426
1956	152.076
1957	148.874
1958	148.162
1959	150.17
1960	148.241
1961	150.058
1962	148.793
1963	148.982
1964	149.632
1965	149.352
1966	149.789
1967	150.411
1968	150.463
1969	149.145
1970	151.327
1971	151.182
1972	151.026
1973	148.889
1974	149.318
1975	151.104
1976	151.541
1977	151.344
1978	151.578
1979	148.966
1980	149.068
1981	151.546
1982	149.61
1983	149.944
1984	150.524
1985	151.299
1986	154.321
1987	150.085
1988	152.049
1989	151.438
1990	151.403
1991	150.49
1992	154.384
1993	153.427
1994	151.41
1995	153.128
1996	155.466
1997	153.999
[truncated: 98,003 more rows]

## Sheet: FEL-APO
	Free energy Landscape
	APO_TKD
PC1	PC2	G (kj/mol)
-4.17123	-3.61545	18.7
-3.90263	-3.61545	18.7
-3.63403	-3.61545	18.7
-3.36542	-3.61545	18.7
-3.09682	-3.61545	18.7
-2.82822	-3.61545	18.7
-2.55961	-3.61545	18.7
-2.29101	-3.61545	18.7
-2.02241	-3.61545	18.7
-1.7538	-3.61545	18.7
-1.4852	-3.61545	18.7
-1.2166	-3.61545	18.7
-0.94799	-3.61545	17.9
-0.67939	-3.61545	11.7
-0.41079	-3.61545	16.4
-0.14218	-3.61545	18.7
0.12642	-3.61545	14
0.39502	-3.61545	14
0.66363	-3.61545	13.3
0.93223	-3.61545	18.7
1.20083	-3.61545	18.7
1.46944	-3.61545	18.7
1.73804	-3.61545	18.7
2.00664	-3.61545	18.7
2.27525	-3.61545	18.7
2.54385	-3.61545	18.7
2.81245	-3.61545	18.7
3.08106	-3.61545	18.7
3.34966	-3.61545	18.7
3.61826	-3.61545	18.7
3.88687	-3.61545	18.7
4.15547	-3.61545	18.7
-4.17123	-3.4301	18.7
-3.90263	-3.4301	18.7
-3.63403	-3.4301	18.7
-3.36542	-3.4301	18.7
-3.09682	-3.4301	18.7
-2.82822	-3.4301	18.7
-2.55961	-3.4301	18.7
-2.29101	-3.4301	18.7
-2.02241	-3.4301	18.7
-1.7538	-3.4301	18.7
-1.4852	-3.4301	18.7
-1.2166	-3.4301	18.7
-0.94799	-3.4301	16.4
-0.67939	-3.4301	10.1
-0.41079	-3.4301	12.5
-0.14218	-3.4301	14
0.12642	-3.4301	9.36
0.39502	-3.4301	8.58
0.66363	-3.4301	9.36
0.93223	-3.4301	17.9
1.20083	-3.4301	18.7
1.46944	-3.4301	18.7
1.73804	-3.4301	18.7
2.00664	-3.4301	18.7
2.27525	-3.4301	18.7
2.54385	-3.4301	18.7
2.81245	-3.4301	18.7
3.08106	-3.4301	18.7
3.34966	-3.4301	18.7
3.61826	-3.4301	18.7
3.88687	-3.4301	18.7
4.15547	-3.4301	18.7
-4.17123	-3.24475	18.7
-3.90263	-3.24475	18.7
-3.63403	-3.24475	18.7
-3.36542	-3.24475	18.7
-3.09682	-3.24475	18.7
-2.82822	-3.24475	18.7
-2.55961	-3.24475	18.7
-2.29101	-3.24475	18.7
-2.02241	-3.24475	18.7
-1.7538	-3.24475	18.7
-1.4852	-3.24475	18.7
-1.2166	-3.24475	18.7
-0.94799	-3.24475	11.7
-0.67939	-3.24475	8.58
-0.41079	-3.24475	8.58
-0.14218	-3.24475	9.36
0.12642	-3.24475	6.24
0.39502	-3.24475	6.24
0.66363	-3.24475	7.8
0.93223	-3.24475	14
1.20083	-3.24475	18.7
1.46944	-3.24475	18.7
1.73804	-3.24475	18.7
2.00664	-3.24475	18.7
2.27525	-3.24475	18.7
2.54385	-3.24475	18.7
2.81245	-3.24475	18.7
3.08106	-3.24475	18.7
3.34966	-3.24475	18.7
3.61826	-3.24475	18.7
3.88687	-3.24475	18.7
4.15547	-3.24475	18.7
-4.17123	-3.0594	18.7
-3.90263	-3.0594	18.7
-3.63403	-3.0594	18.7
-3.36542	-3.0594	18.7
-3.09682	-3.0594	18.7
-2.82822	-3.0594	18.7
-2.55961	-3.0594	18.7
-2.29101	-3.0594	18.7
-2.02241	-3.0594	18.7
-1.7538	-3.0594	18.7
-1.4852	-3.0594	18.7
-1.2166	-3.0594	18.7
-0.94799	-3.0594	10.1
-0.67939	-3.0594	7.02
-0.41079	-3.0594	7.02
-0.14218	-3.0594	7.02
0.12642	-3.0594	6.24
0.39502	-3.0594	7.02
0.66363	-3.0594	7.02
0.93223	-3.0594	9.36
1.20083	-3.0594	18.7
1.46944	-3.0594	18.7
1.73804	-3.0594	18.7
2.00664	-3.0594	18.7
2.27525	-3.0594	18.7
2.54385	-3.0594	18.7
2.81245	-3.0594	18.7
3.08106	-3.0594	18.7
3.34966	-3.0594	18.7
3.61826	-3.0594	18.7
3.88687	-3.0594	18.7
4.15547	-3.0594	18.7
-4.17123	-2.87405	18.7
-3.90263	-2.87405	18.7
-3.63403	-2.87405	18.7
-3.36542	-2.87405	18.7
-3.09682	-2.87405	18.7
-2.82822	-2.87405	18.7
-2.55961	-2.87405	18.7
-2.29101	-2.87405	18.7
-2.02241	-2.87405	18.7
-1.7538	-2.87405	18.7
-1.4852	-2.87405	18.7
-1.2166	-2.87405	14.8
-0.94799	-2.87405	10.1
-0.67939	-2.87405	7.02
-0.41079	-2.87405	7.8
-0.14218	-2.87405	7.02
0.12642	-2.87405	6.24
0.39502	-2.87405	6.24
0.66363	-2.87405	6.24
0.93223	-2.87405	9.36
1.20083	-2.87405	14.8
1.46944	-2.87405	13.3
1.73804	-2.87405	18.7
2.00664	-2.87405	18.7
2.27525	-2.87405	18.7
2.54385	-2.87405	18.7
2.81245	-2.87405	18.7
3.08106	-2.87405	18.7
3.34966	-2.87405	18.7
3.61826	-2.87405	18.7
3.88687	-2.87405	18.7
4.15547	-2.87405	18.7
-4.17123	-2.6887	18.7
-3.90263	-2.6887	18.7
-3.63403	-2.6887	18.7
-3.36542	-2.6887	18.7
-3.09682	-2.6887	18.7
-2.82822	-2.6887	18.7
-2.55961	-2.6887	17.9
-2.29101	-2.6887	18.7
-2.02241	-2.6887	18.7
-1.7538	-2.6887	18.7
-1.4852	-2.6887	18.7
-1.2166	-2.6887	16.4
-0.94799	-2.6887	10.9
-0.67939	-2.6887	7.8
-0.41079	-2.6887	7.02
-0.14218	-2.6887	6.24
0.12642	-2.6887	6.24
0.39502	-2.6887	4.68
0.66363	-2.6887	4.68
0.93223	-2.6887	6.24
1.20083	-2.6887	10.9
1.46944	-2.6887	14.8
1.73804	-2.6887	18.7
2.00664	-2.6887	18.7
2.27525	-2.6887	18.7
2.54385	-2.6887	18.7
2.81245	-2.6887	18.7
3.08106	-2.6887	18.7
3.34966	-2.6887	18.7
3.61826	-2.6887	18.7
3.88687	-2.6887	18.7
4.15547	-2.6887	18.7
-4.17123	-2.50335	18.7
-3.90263	-2.50335	18.7
-3.63403	-2.50335	18.7
-3.36542	-2.50335	18.7
-3.09682	-2.50335	18.7
-2.82822	-2.50335	14
-2.55961	-2.50335	16.4
-2.29101	-2.50335	14.8
-2.02241	-2.50335	12.5
-1.7538	-2.50335	14
-1.4852	-2.50335	16.4
-1.2166	-2.50335	18.7
-0.94799	-2.50335	14
-0.67939	-2.50335	7.02
-0.41079	-2.50335	5.46
-0.14218	-2.50335	5.46
0.12642	-2.50335	4.68
0.39502	-2.50335	3.9
0.66363	-2.50335	4.68
0.93223	-2.50335	5.46
1.20083	-2.50335	7.02
1.46944	-2.50335	10.1
1.73804	-2.50335	18.7
2.00664	-2.50335	18.7
2.27525	-2.50335	18.7
2.54385	-2.50335	18.7
2.81245	-2.50335	18.7
3.08106	-2.50335	18.7
3.34966	-2.50335	18.7
3.61826	-2.50335	18.7
3.88687	-2.50335	18.7
4.15547	-2.50335	18.7
-4.17123	-2.318	18.7
-3.90263	-2.318	18.7
-3.63403	-2.318	18.7
-3.36542	-2.318	18.7
-3.09682	-2.318	16.4
-2.82822	-2.318	16.4
-2.55961	-2.318	10.9
-2.29101	-2.318	9.36
-2.02241	-2.318	9.36
-1.7538	-2.318	12.5
-1.4852	-2.318	13.3
-1.2166	-2.318	14.8
-0.94799	-2.318	11.7
-0.67939	-2.318	7.8
-0.41079	-2.318	5.46
-0.14218	-2.318	4.68
0.12642	-2.318	3.9
0.39502	-2.318	3.12
0.66363	-2.318	4.68
0.93223	-2.318	5.46
1.20083	-2.318	7.02
1.46944	-2.318	13.3
1.73804	-2.318	18.7
2.00664	-2.318	18.7
2.27525	-2.318	18.7
2.54385	-2.318	18.7
2.81245	-2.318	18.7
3.08106	-2.318	18.7
3.34966	-2.318	18.7
3.61826	-2.318	18.7
3.88687	-2.318	18.7
4.15547	-2.318	18.7
-4.17123	-2.13265	18.7
-3.90263	-2.13265	18.7
-3.63403	-2.13265	18.7
-3.36542	-2.13265	17.9
-3.09682	-2.13265	16.4
-2.82822	-2.13265	12.5
-2.55961	-2.13265	10.1
-2.29101	-2.13265	9.36
-2.02241	-2.13265	9.36
-1.7538	-2.13265	7.8
-1.4852	-2.13265	11.7
-1.2166	-2.13265	14.8
-0.94799	-2.13265	7.8
-0.67939	-2.13265	5.46
-0.41079	-2.13265	3.9
-0.14218	-2.13265	3.9
0.12642	-2.13265	3.9
0.39502	-2.13265	3.9
0.66363	-2.13265	3.9
0.93223	-2.13265	5.46
1.20083	-2.13265	6.24
1.46944	-2.13265	10.1
1.73804	-2.13265	16.4
2.00664	-2.13265	18.7
2.27525	-2.13265	18.7
2.54385	-2.13265	18.7
2.81245	-2.13265	18.7
3.08106	-2.13265	18.7
3.34966	-2.13265	18.7
3.61826	-2.13265	18.7
3.88687	-2.13265	18.7
4.15547	-2.13265	18.7
-4.17123	-1.9473	18.7
-3.90263	-1.9473	18.7
-3.63403	-1.9473	18.7
-3.36542	-1.9473	18.7
-3.09682	-1.9473	13.3
-2.82822	-1.9473	14
-2.55961	-1.9473	8.58
-2.29101	-1.9473	8.58
-2.02241	-1.9473	7.8
-1.7538	-1.9473	10.1
-1.4852	-1.9473	10.9
-1.2166	-1.9473	10.9
-0.94799	-1.9473	7.02
-0.67939	-1.9473	5.46
-0.41079	-1.9473	4.68
-0.14218	-1.9473	3.9
0.12642	-1.9473	4.68
0.39502	-1.9473	4.68
0.66363	-1.9473	4.68
0.93223	-1.9473	5.46
1.20083	-1.9473	5.46
1.46944	-1.9473	7.8
1.73804	-1.9473	11.7
2.00664	-1.9473	18.7
2.27525	-1.9473	18.7
2.54385	-1.9473	18.7
2.81245	-1.9473	18.7
3.08106	-1.9473	17.9
3.34966	-1.9473	18.7
3.61826	-1.9473	18.7
3.88687	-1.9473	18.7
4.15547	-1.9473	18.7
-4.17123	-1.76195	18.7
-3.90263	-1.76195	18.7
-3.63403	-1.76195	18.7
-3.36542	-1.76195	18.7
-3.09682	-1.76195	11.7
-2.82822	-1.76195	12.5
-2.55961	-1.76195	10.1
-2.29101	-1.76195	10.1
-2.02241	-1.76195	11.7
-1.7538	-1.76195	10.1
-1.4852	-1.76195	9.36
-1.2166	-1.76195	10.9
-0.94799	-1.76195	7.02
-0.67939	-1.76195	7.02
-0.41079	-1.76195	6.24
-0.14218	-1.76195	5.46
0.12642	-1.76195	4.68
0.39502	-1.76195	4.68
0.66363	-1.76195	4.68
0.93223	-1.76195	4.68
1.20083	-1.76195	6.24
1.46944	-1.76195	7.8
1.73804	-1.76195	8.58
2.00664	-1.76195	11.7
2.27525	-1.76195	14
2.54385	-1.76195	12.5
2.81245	-1.76195	13.3
3.08106	-1.76195	11.7
3.34966	-1.76195	18.7
3.61826	-1.76195	18.7
3.88687	-1.76195	18.7
4.15547	-1.76195	18.7
-4.17123	-1.5766	18.7
-3.90263	-1.5766	18.7
-3.63403	-1.5766	18.7
-3.36542	-1.5766	18.7
-3.09682	-1.5766	16.4
-2.82822	-1.5766	10.1
-2.55961	-1.5766	8.58
-2.29101	-1.5766	7.8
-2.02241	-1.5766	8.58
-1.7538	-1.5766	7.02
-1.4852	-1.5766	7.8
-1.2166	-1.5766	11.7
-0.94799	-1.5766	8.58
-0.67939	-1.5766	7.02
-0.41079	-1.5766	6.24
-0.14218	-1.5766	5.46
0.12642	-1.5766	5.46
0.39502	-1.5766	5.46
0.66363	-1.5766	7.02
0.93223	-1.5766	6.24
1.20083	-1.5766	7.8
1.46944	-1.5766	8.58
1.73804	-1.5766	7.02
2.00664	-1.5766	7.8
2.27525	-1.5766	9.36
2.54385	-1.5766	10.1
2.81245	-1.5766	16.4
3.08106	-1.5766	12.5
3.34966	-1.5766	18.7
3.61826	-1.5766	18.7
3.88687	-1.5766	18.7
4.15547	-1.5766	18.7
-4.17123	-1.39125	18.7
-3.90263	-1.39125	18.7
-3.63403	-1.39125	18.7
-3.36542	-1.39125	18.7
-3.09682	-1.39125	14
-2.82822	-1.39125	10.9
-2.55961	-1.39125	7.8
-2.29101	-1.39125	6.24
-2.02241	-1.39125	5.46
-1.7538	-1.39125	5.46
-1.4852	-1.39125	6.24
-1.2166	-1.39125	7.02
-0.94799	-1.39125	6.24
-0.67939	-1.39125	6.24
-0.41079	-1.39125	4.68
-0.14218	-1.39125	4.68
0.12642	-1.39125	5.46
0.39502	-1.39125	5.46
0.66363	-1.39125	7.8
0.93223	-1.39125	8.58
1.20083	-1.39125	8.58
1.46944	-1.39125	7.8
1.73804	-1.39125	5.46
2.00664	-1.39125	5.46
2.27525	-1.39125	6.24
2.54385	-1.39125	7.8
2.81245	-1.39125	13.3
3.08106	-1.39125	11.7
3.34966	-1.39125	13.3
3.61826	-1.39125	18.7
3.88687	-1.39125	18.7
4.15547	-1.39125	18.7
-4.17123	-1.2059	18.7
-3.90263	-1.2059	18.7
-3.63403	-1.2059	18.7
-3.36542	-1.2059	18.7
-3.09682	-1.2059	14
-2.82822	-1.2059	9.36
-2.55961	-1.2059	7.02
-2.29101	-1.2059	4.68
-2.02241	-1.2059	4.68
-1.7538	-1.2059	4.68
-1.4852	-1.2059	6.24
-1.2166	-1.2059	5.46
-0.94799	-1.2059	6.24
-0.67939	-1.2059	6.24
-0.41079	-1.2059	4.68
-0.14218	-1.2059	4.68
0.12642	-1.2059	4.68
0.39502	-1.2059	5.46
0.66363	-1.2059	6.24
0.93223	-1.2059	8.58
1.20083	-1.2059	8.58
1.46944	-1.2059	6.24
1.73804	-1.2059	5.46
2.00664	-1.2059	4.68
2.27525	-1.2059	5.46
2.54385	-1.2059	6.24
2.81245	-1.2059	9.36
3.08106	-1.2059	8.58
3.34966	-1.2059	8.58
3.61826	-1.2059	11.7
3.88687	-1.2059	18.7
4.15547	-1.2059	18.7
-4.17123	-1.02055	18.7
-3.90263	-1.02055	18.7
-3.63403	-1.02055	18.7
-3.36542	-1.02055	14
-3.09682	-1.02055	10.1
-2.82822	-1.02055	8.58
-2.55961	-1.02055	5.46
-2.29101	-1.02055	3.12
-2.02241	-1.02055	3.9
-1.7538	-1.02055	4.68
-1.4852	-1.02055	5.46
-1.2166	-1.02055	5.46
-0.94799	-1.02055	5.46
-0.67939	-1.02055	6.24
-0.41079	-1.02055	6.24
-0.14218	-1.02055	3.9
0.12642	-1.02055	3.9
0.39502	-1.02055	4.68
0.66363	-1.02055	5.46
0.93223	-1.02055	7.8
1.20083	-1.02055	9.36
1.46944	-1.02055	6.24
1.73804	-1.02055	5.46
2.00664	-1.02055	4.68
2.27525	-1.02055	3.9
2.54385	-1.02055	3.9
2.81245	-1.02055	7.02
3.08106	-1.02055	7.02
3.34966	-1.02055	7.8
3.61826	-1.02055	10.9
3.88687	-1.02055	18.7
4.15547	-1.02055	18.7
-4.17123	-0.8352	18.7
-3.90263	-0.8352	18.7
-3.63403	-0.8352	18.7
-3.36542	-0.8352	10.1
-3.09682	-0.8352	7.02
-2.82822	-0.8352	6.24
-2.55961	-0.8352	4.68
-2.29101	-0.8352	3.12
-2.02241	-0.8352	3.12
-1.7538	-0.8352	3.9
-1.4852	-0.8352	4.68
-1.2166	-0.8352	3.9
-0.94799	-0.8352	3.9
-0.67939	-0.8352	5.46
-0.41079	-0.8352	5.46
-0.14218	-0.8352	3.9
0.12642	-0.8352	4.68
0.39502	-0.8352	6.24
0.66363	-0.8352	7.02
0.93223	-0.8352	7.8
1.20083	-0.8352	10.9
1.46944	-0.8352	8.58
1.73804	-0.8352	5.46
2.00664	-0.8352	3.9
2.27525	-0.8352	3.12
2.54385	-0.8352	2.34
2.81245	-0.8352	4.68
3.08106	-0.8352	7.02
3.34966	-0.8352	7.8
3.61826	-0.8352	11.7
3.88687	-0.8352	18.7
4.15547	-0.8352	18.7
-4.17123	-0.64985	18.7
-3.90263	-0.64985	18.7
-3.63403	-0.64985	17.9
-3.36542	-0.64985	7.8
-3.09682	-0.64985	4.68
-2.82822	-0.64985	4.68
-2.55961	-0.64985	3.9
-2.29101	-0.64985	3.12
-2.02241	-0.64985	3.12
-1.7538	-0.64985	3.9
-1.4852	-0.64985	3.9
-1.2166	-0.64985	3.12
-0.94799	-0.64985	3.9
-0.67939	-0.64985	6.24
-0.41079	-0.64985	6.24
-0.14218	-0.64985	5.46
0.12642	-0.64985	6.24
0.39502	-0.64985	8.58
0.66363	-0.64985	7.8
0.93223	-0.64985	10.9
1.20083	-0.64985	8.58
1.46944	-0.64985	7.8
1.73804	-0.64985	6.24
2.00664	-0.64985	3.9
2.27525	-0.64985	3.9
2.54385	-0.64985	3.12
2.81245	-0.64985	3.9
3.08106	-0.64985	5.46
3.34966	-0.64985	7.02
3.61826	-0.64985	10.1
3.88687	-0.64985	18.7
4.15547	-0.64985	18.7
-4.17123	-0.46449	18.7
-3.90263	-0.46449	18.7
-3.63403	-0.46449	11.7
-3.36542	-0.46449	5.46
-3.09682	-0.46449	3.9
-2.82822	-0.46449	4.68
-2.55961	-0.46449	3.9
-2.29101	-0.46449	3.12
-2.02241	-0.46449	2.34
-1.7538	-0.46449	3.12
-1.4852	-0.46449	3.9
-1.2166	-0.46449	4.68
-0.94799	-0.46449	5.46
-0.67939	-0.46449	7.8
-0.41079	-0.46449	10.1
-0.14218	-0.46449	7.8
0.12642	-0.46449	9.36
0.39502	-0.46449	10.1
0.66363	-0.46449	10.9
0.93223	-0.46449	14.8
1.20083	-0.46449	10.9
1.46944	-0.46449	7.8
1.73804	-0.46449	7.02
2.00664	-0.46449	4.68
2.27525	-0.46449	3.12
2.54385	-0.46449	3.12
2.81245	-0.46449	3.9
3.08106	-0.46449	5.46
3.34966	-0.46449	7.8
3.61826	-0.46449	9.36
3.88687	-0.46449	16.4
4.15547	-0.46449	17.9
-4.17123	-0.27914	18.7
-3.90263	-0.27914	18.7
-3.63403	-0.27914	8.58
-3.36542	-0.27914	3.9
-3.09682	-0.27914	3.12
-2.82822	-0.27914	3.9
-2.55961	-0.27914	3.9
-2.29101	-0.27914	2.34
-2.02241	-0.27914	1.56
-1.7538	-0.27914	3.12
-1.4852	-0.27914	5.46
-1.2166	-0.27914	6.24
-0.94799	-0.27914	8.58
-0.67939	-0.27914	11.7
-0.41079	-0.27914	11.7
-0.14218	-0.27914	11.7
0.12642	-0.27914	13.3
0.39502	-0.27914	14
0.66363	-0.27914	18.7
0.93223	-0.27914	18.7
1.20083	-0.27914	12.5
1.46944	-0.27914	10.1
1.73804	-0.27914	6.24
2.00664	-0.27914	3.9
2.27525	-0.27914	3.9
2.54385	-0.27914	3.12
2.81245	-0.27914	3.9
3.08106	-0.27914	5.46
3.34966	-0.27914	6.24
3.61826	-0.27914	7.02
3.88687	-0.27914	11.7
4.15547	-0.27914	16.4
-4.17123	-0.09379	18.7
-3.90263	-0.09379	18.7
-3.63403	-0.09379	7.8
-3.36542	-0.09379	3.9
-3.09682	-0.09379	3.12
-2.82822	-0.09379	3.12
-2.55961	-0.09379	3.9
-2.29101	-0.09379	2.34
-2.02241	-0.09379	1.56
-1.7538	-0.09379	3.12
-1.4852	-0.09379	6.24
-1.2166	-0.09379	8.58
-0.94799	-0.09379	11.7
-0.67939	-0.09379	18.7
-0.41079	-0.09379	17.9
-0.14218	-0.09379	18.7
0.12642	-0.09379	18.7
0.39502	-0.09379	18.7
0.66363	-0.09379	18.7
0.93223	-0.09379	18.7
1.20083	-0.09379	18.7
1.46944	-0.09379	11.7
1.73804	-0.09379	6.24
2.00664	-0.09379	3.9
2.27525	-0.09379	3.12
2.54385	-0.09379	2.34
2.81245	-0.09379	3.12
3.08106	-0.09379	3.9
3.34966	-0.09379	5.46
3.61826	-0.09379	7.02
3.88687	-0.09379	11.7
4.15547	-0.09379	17.9
-4.17123	0.09156	18.7
-3.90263	0.09156	17.9
-3.63403	0.09156	6.24
-3.36542	0.09156	3.12
-3.09682	0.09156	2.34
-2.82822	0.09156	3.12
-2.55961	0.09156	3.12
-2.29101	0.09156	1.56
-2.02241	0.09156	1.56
-1.7538	0.09156	3.12
-1.4852	0.09156	5.46
-1.2166	0.09156	10.1
-0.94799	0.09156	18.7
-0.67939	0.09156	18.7
-0.41079	0.09156	18.7
-0.14218	0.09156	18.7
0.12642	0.09156	18.7
0.39502	0.09156	18.7
0.66363	0.09156	18.7
0.93223	0.09156	18.7
1.20083	0.09156	18.7
1.46944	0.09156	10.9
1.73804	0.09156	7.02
2.00664	0.09156	5.46
2.27525	0.09156	2.34
2.54385	0.09156	0.78
2.81245	0.09156	1.56
3.08106	0.09156	3.12
3.34966	0.09156	4.68
3.61826	0.09156	6.24
3.88687	0.09156	11.7
4.15547	0.09156	18.7
-4.17123	0.27691	18.7
-3.90263	0.27691	9.36
-3.63403	0.27691	5.46
-3.36542	0.27691	3.12
-3.09682	0.27691	2.34
-2.82822	0.27691	2.34
-2.55961	0.27691	2.34
-2.29101	0.27691	2.34
-2.02241	0.27691	0.78
-1.7538	0.27691	3.12
-1.4852	0.27691	6.24
-1.2166	0.27691	10.1
-0.94799	0.27691	17.9
-0.67939	0.27691	18.7
-0.41079	0.27691	18.7
-0.14218	0.27691	18.7
0.12642	0.27691	18.7
0.39502	0.27691	18.7
0.66363	0.27691	18.7
0.93223	0.27691	18.7
1.20083	0.27691	14.8
1.46944	0.27691	9.36
1.73804	0.27691	7.02
2.00664	0.27691	4.68
2.27525	0.27691	2.34
2.54385	0.27691	0
2.81245	0.27691	0.78
3.08106	0.27691	2.34
3.34966	0.27691	3.9
3.61826	0.27691	6.24
3.88687	0.27691	11.7
4.15547	0.27691	18.7
-4.17123	0.46226	17.9
-3.90263	0.46226	7.8
-3.63403	0.46226	3.9
-3.36542	0.46226	2.34
-3.09682	0.46226	1.56
-2.82822	0.46226	3.12
-2.55961	0.46226	3.12
-2.29101	0.46226	1.56
-2.02241	0.46226	1.56
-1.7538	0.46226	1.56
-1.4852	0.46226	4.68
-1.2166	0.46226	9.36
-0.94799	0.46226	17.9
-0.67939	0.46226	18.7
-0.41079	0.46226	18.7
-0.14218	0.46226	18.7
0.12642	0.46226	18.7
0.39502	0.46226	18.7
0.66363	0.46226	18.7
0.93223	0.46226	18.7
1.20083	0.46226	17.9
1.46944	0.46226	9.36
1.73804	0.46226	6.24
2.00664	0.46226	3.12
2.27525	0.46226	1.56
2.54385	0.46226	0
2.81245	0.46226	0.78
3.08106	0.46226	1.56
3.34966	0.46226	4.68
3.61826	0.46226	5.46
3.88687	0.46226	8.58
4.15547	0.46226	14
-4.17123	0.64761	18.7
-3.90263	0.64761	6.24
-3.63403	0.64761	2.34
-3.36542	0.64761	0.78
-3.09682	0.64761	1.56
-2.82822	0.64761	3.9
-2.55961	0.64761	3.12
-2.29101	0.64761	2.34
-2.02241	0.64761	0.78
-1.7538	0.64761	1.56
-1.4852	0.64761	3.12
-1.2166	0.64761	7.02
-0.94799	0.64761	13.3
-0.67939	0.64761	18.7
-0.41079	0.64761	18.7
-0.14218	0.64761	18.7
0.12642	0.64761	18.7
0.39502	0.64761	18.7
0.66363	0.64761	18.7
0.93223	0.64761	18.7
1.20083	0.64761	18.7
1.46944	0.64761	8.58
1.73804	0.64761	4.68
2.00664	0.64761	2.34
2.27525	0.64761	1.56
2.54385	0.64761	0.78
2.81245	0.64761	0.78
3.08106	0.64761	1.56
3.34966	0.64761	4.68
3.61826	0.64761	6.24
3.88687	0.64761	10.1
4.15547	0.64761	16.4
-4.17123	0.83296	16.4
-3.90263	0.83296	5.46
-3.63403	0.83296	0.78
-3.36542	0.83296	0
-3.09682	0.83296	3.12
-2.82822	0.83296	3.9
-2.55961	0.83296	3.12
-2.29101	0.83296	2.34
-2.02241	0.83296	1.56
-1.7538	0.83296	1.56
-1.4852	0.83296	2.34
-1.2166	0.83296	5.46
-0.94799	0.83296	9.36
-0.67939	0.83296	18.7
-0.41079	0.83296	18.7
-0.14218	0.83296	18.7
0.12642	0.83296	18.7
0.39502	0.83296	18.7
0.66363	0.83296	18.7
0.93223	0.83296	18.7
1.20083	0.83296	18.7
1.46944	0.83296	10.1
1.73804	0.83296	4.68
2.00664	0.83296	2.34
2.27525	0.83296	1.56
2.54385	0.83296	0.78
2.81245	0.83296	1.56
3.08106	0.83296	2.34
3.34966	0.83296	3.9
3.61826	0.83296	7.02
3.88687	0.83296	12.5
4.15547	0.83296	18.7
-4.17123	1.01831	14
-3.90263	1.01831	6.24
-3.63403	1.01831	1.56
-3.36542	1.01831	1.56
-3.09682	1.01831	5.46
-2.82822	1.01831	4.68
-2.55961	1.01831	3.12
-2.29101	1.01831	2.34
-2.02241	1.01831	3.12
-1.7538	1.01831	1.56
-1.4852	1.01831	2.34
-1.2166	1.01831	6.24
-0.94799	1.01831	10.1
-0.67939	1.01831	18.7
-0.41079	1.01831	18.7
-0.14218	1.01831	18.7
0.12642	1.01831	18.7
0.39502	1.01831	18.7
0.66363	1.01831	18.7
0.93223	1.01831	18.7
1.20083	1.01831	14
1.46944	1.01831	10.9
1.73804	1.01831	5.46
2.00664	1.01831	2.34
2.27525	1.01831	1.56
2.54385	1.01831	1.56
2.81245	1.01831	2.34
3.08106	1.01831	3.12
3.34966	1.01831	5.46
3.61826	1.01831	9.36
3.88687	1.01831	17.9
4.15547	1.01831	18.7
-4.17123	1.20366	18.7
-3.90263	1.20366	8.58
-3.63403	1.20366	3.9
-3.36542	1.20366	5.46
-3.09682	1.20366	9.36
-2.82822	1.20366	7.8
-2.55961	1.20366	4.68
-2.29101	1.20366	3.9
-2.02241	1.20366	4.68
-1.7538	1.20366	3.9
-1.4852	1.20366	4.68
-1.2166	1.20366	8.58
-0.94799	1.20366	14
-0.67939	1.20366	18.7
-0.41079	1.20366	18.7
-0.14218	1.20366	18.7
0.12642	1.20366	18.7
0.39502	1.20366	18.7
0.66363	1.20366	18.7
0.93223	1.20366	18.7
1.20083	1.20366	17.9
1.46944	1.20366	14
1.73804	1.20366	7.8
2.00664	1.20366	3.9
2.27525	1.20366	2.34
2.54385	1.20366	1.56
2.81245	1.20366	2.34
3.08106	1.20366	3.12
3.34966	1.20366	6.24
3.61826	1.20366	13.3
3.88687	1.20366	18.7
4.15547	1.20366	18.7
-4.17123	1.38901	18.7
-3.90263	1.38901	13.3
-3.63403	1.38901	8.58
-3.36542	1.38901	9.36
-3.09682	1.38901	14.8
-2.82822	1.38901	12.5
-2.55961	1.38901	7.02
-2.29101	1.38901	5.46
-2.02241	1.38901	7.8
-1.7538	1.38901	7.02
-1.4852	1.38901	7.02
-1.2166	1.38901	10.9
-0.94799	1.38901	14.8
-0.67939	1.38901	18.7
-0.41079	1.38901	18.7
-0.14218	1.38901	18.7
0.12642	1.38901	18.7
0.39502	1.38901	18.7
0.66363	1.38901	18.7
0.93223	1.38901	18.7
1.20083	1.38901	18.7
1.46944	1.38901	16.4
1.73804	1.38901	8.58
2.00664	1.38901	5.46
2.27525	1.38901	3.9
2.54385	1.38901	3.12
2.81245	1.38901	3.12
3.08106	1.38901	3.9
3.34966	1.38901	7.8
3.61826	1.38901	17.9
3.88687	1.38901	18.7
4.15547	1.38901	18.7
-4.17123	1.57436	18.7
-3.90263	1.57436	18.7
-3.63403	1.57436	13.3
-3.36542	1.57436	11.7
-3.09682	1.57436	18.7
-2.82822	1.57436	17.9
-2.55961	1.57436	8.58
-2.29101	1.57436	9.36
-2.02241	1.57436	11.7
-1.7538	1.57436	16.4
-1.4852	1.57436	12.5
-1.2166	1.57436	18.7
-0.94799	1.57436	18.7
-0.67939	1.57436	18.7
-0.41079	1.57436	18.7
-0.14218	1.57436	18.7
0.12642	1.57436	18.7
0.39502	1.57436	18.7
0.66363	1.57436	18.7
0.93223	1.57436	18.7
1.20083	1.57436	18.7
1.46944	1.57436	18.7
1.73804	1.57436	10.9
2.00664	1.57436	7.8
2.27525	1.57436	5.46
2.54385	1.57436	3.9
2.81245	1.57436	4.68
3.08106	1.57436	5.46
3.34966	1.57436	10.9
3.61826	1.57436	18.7
3.88687	1.57436	18.7
4.15547	1.57436	18.7
-4.17123	1.75971	18.7
-3.90263	1.75971	18.7
-3.63403	1.75971	18.7
-3.36542	1.75971	18.7
-3.09682	1.75971	18.7
-2.82822	1.75971	18.7
-2.55961	1.75971	16.4
-2.29101	1.75971	14.8
-2.02241	1.75971	18.7
-1.7538	1.75971	18.7
-1.4852	1.75971	16.4
-1.2166	1.75971	18.7
-0.94799	1.75971	18.7
-0.67939	1.75971	18.7
-0.41079	1.75971	18.7
-0.14218	1.75971	18.7
0.12642	1.75971	18.7
0.39502	1.75971	18.7
0.66363	1.75971	18.7
0.93223	1.75971	18.7
1.20083	1.75971	18.7
1.46944	1.75971	18.7
1.73804	1.75971	17.9
2.00664	1.75971	14.8
2.27525	1.75971	9.36
2.54385	1.75971	7.02
2.81245	1.75971	7.02
3.08106	1.75971	6.24
3.34966	1.75971	17.9
3.61826	1.75971	18.7
3.88687	1.75971	18.7
4.15547	1.75971	18.7
-4.17123	1.94506	18.7
-3.90263	1.94506	18.7
-3.63403	1.94506	18.7
-3.36542	1.94506	18.7
-3.09682	1.94506	18.7
-2.82822	1.94506	18.7
-2.55961	1.94506	18.7
-2.29101	1.94506	18.7
-2.02241	1.94506	18.7
-1.7538	1.94506	18.7
-1.4852	1.94506	18.7
-1.2166	1.94506	18.7
-0.94799	1.94506	18.7
-0.67939	1.94506	18.7
-0.41079	1.94506	18.7
-0.14218	1.94506	18.7
0.12642	1.94506	18.7
0.39502	1.94506	18.7
0.66363	1.94506	18.7
0.93223	1.94506	18.7
1.20083	1.94506	18.7
1.46944	1.94506	18.7
1.73804	1.94506	18.7
2.00664	1.94506	18.7
2.27525	1.94506	14
2.54385	1.94506	9.36
2.81245	1.94506	14
3.08106	1.94506	11.7
3.34966	1.94506	14.8
3.61826	1.94506	18.7
3.88687	1.94506	18.7
4.15547	1.94506	18.7
-4.17123	2.13041	18.7
-3.90263	2.13041	18.7
-3.63403	2.13041	18.7
-3.36542	2.13041	18.7
-3.09682	2.13041	18.7
-2.82822	2.13041	18.7
-2.55961	2.13041	18.7
-2.29101	2.13041	18.7
-2.02241	2.13041	18.7
-1.7538	2.13041	18.7
-1.4852	2.13041	18.7
-1.2166	2.13041	18.7
-0.94799	2.13041	18.7
-0.67939	2.13041	18.7
-0.41079	2.13041	18.7
-0.14218	2.13041	18.7
0.12642	2.13041	18.7
0.39502	2.13041	18.7
0.66363	2.13041	18.7
0.93223	2.13041	18.7
1.20083	2.13041	18.7
1.46944	2.13041	18.7
1.73804	2.13041	18.7
2.00664	2.13041	18.7
2.27525	2.13041	17.9
2.54385	2.13041	16.4
2.81245	2.13041	18.7
3.08106	2.13041	18.7
3.34966	2.13041	18.7
3.61826	2.13041	18.7
3.88687	2.13041	18.7
4.15547	2.13041	18.7
